# Supplementary material for: Phosphoproteomics reveals that cinobufotalin promotes intrahepatic cholangiocarcinoma cell apoptosis by activating the ATM/CHK2/p53 signaling pathway
Source: Front Oncol. 2022 Sep 16;12:982961. doi: 10.3389/fonc.2022.982961 (PMC9523695; doi:10.3389/fonc.2022.982961)
Supplement: Supplementary file 1 [file DataSheet_1.zip]

Archive with 5 entries (5 files):
- Supplementary Table/Supplementary table1.xlsx
- Supplementary Table/Supplementary table2.xlsx
- Supplementary Table/Supplementary table3.xlsx
- Supplementary Table/Supplementary table4.xlsx
- Supplementary Table/Supplementary table5.xlsx
