# Supplementary material for: Phosphoproteomics reveals that cinobufotalin promotes intrahepatic cholangiocarcinoma cell apoptosis by activating the ATM/CHK2/p53 signaling pathway
Source: Front Oncol. 2022 Sep 16;12:982961. doi: 10.3389/fonc.2022.982961 (PMC9523695; doi:10.3389/fonc.2022.982961)
Supplement: Supplementary file 1 [file DataSheet_1.zip › Supplementary Table/Supplementary table1.xlsx]

## Sheet: 5907 quantified proteins
All quantified proteins in this study.
Values represent the protein intensity in each sample.
Gene names	Control			CB treated			Protein IDs	Protein names	Peptides	Unique peptides	Sequence coverage	Mol weight kDa	Score	p value	FC(CB treated/Control)
	Replicate 1	Replicate 2	Replicate 3	Replicate 1	Replicate 2	Replicate 3
RBM47	76926.7	85945.2	75259.9	59883.4	62876.1	58083.7	A0AV96	RNA-binding protein 47	14	13	27.3	64.098	102.53	0.00607663	0.759425
UBA6	76938.7	77609.9	77989.4	75413.3	77815.2	77143.1	A0AVT1	Ubiquitin-like modifier-activating enzyme 6	17	17	17.6	117.97	45.324	0.406186	0.990684
ESYT2	110133	110035	115091	114655	117697	121688	A0FGR8	Extended synaptotagmin-2	22	22	27.8	102.36	89.647	0.0761922	1.05602
UHRF1BP1L	12080.3	11540.6	13417.7	10227.5	11043.2	10726	A0JNW5	UHRF1-binding protein 1-like	6	6	6.7	164.2	13.684	0.0502411	0.863872
KIAA1598	173444	167761	173984	139725	145664	136858	A0MZ66	Shootin-1	28	28	46	71.639	78.481	0.000691629	0.819595
ARHGAP10	7548.6	7618.12	8383.77	7852.12	7090.06	7519.43	A1A4S6	Rho GTPase-activating protein 10	3	3	4.2	89.374	5.6849	0.354309	0.953764
ILVBL	62283.4	62679.3	63312.3	72600	74869.6	73186.2	A1L0T0	Acetolactate synthase-like protein	11	11	21.8	67.867	40.961	0.000130776	1.17199
PLEKHG3	25345.5	29010.6	26995.3	26416.6	24402.3	26302.4	A1L390	Pleckstrin homology domain-containing family G member 3	7	7	7.2	134.41	14.964	0.320666	0.948003
SH3PXD2B	2496.34	1562.06	1858.19	1762.27	1576.75	1907.64	A1X283	SH3 and PX domain-containing protein 2B	3	3	4.8	101.58	5.8889	0.486788	0.886771
NBAS	35481.5	36042.2	35226.5	29760.7	33863.3	28511.2	A2RRP1	Neuroblastoma-amplified sequence	9	9	4.5	268.57	18.963	0.0407096	0.863092
TARSL2	7363.18	7303.09	7424.08	7893.44	8395.9	7194.83	A2RTX5	Probable threonine--tRNA ligase 2, cytoplasmic	7	3	8.5	92.644	4.1629	0.255063	1.0631
DENND3	25451.4	27218.1	27490.1	22883.9	24597.3	23499.2	A2RUS2	DENN domain-containing protein 3	7	7	5.3	135.89	6.7158	0.0196466	0.885488
VWA8	118465	116180	114421	116654	120269	126386	A3KMH1	von Willebrand factor A domain-containing protein 8	31	31	17.1	214.82	92.19	0.197091	1.04081
SBNO1	35334.2	37680.7	38046.2	36947.2	35220.1	34118.7	A3KN83	Protein strawberry notch homolog 1	14	14	14.3	154.31	44.293	0.249682	0.957005
GTPBP10	11109.1	10789.9	9951.41	7770.64	9091.4	9874.26	A4D1E9	GTP-binding protein 10	5	5	13.2	42.932	9.3332	0.0727198	0.839434
WDR91	10499.6	12326.8	11633.2	11913.4	12168.9	10392.6	A4D1P6	WD repeat-containing protein 91	5	5	7.8	83.343	8.3434	0.995038	1.00044
CNOT1	203815	200830	199868	191405	196857	202793	A5YKK6	CCR4-NOT transcription complex subunit 1	43	43	20.7	266.94	123.36	0.268762	0.977737
BDP1	9255.88	9517.87	11095.5	8819.85	11559.7	9493.44	A6H8Y1	Transcription factor TFIIIB component B homolog	2	2	0.6	293.88	1.9094	0.999083	1.00012
C2orf72	7424.68	7148.47	7022.88	7506.76	7801.48	7137.4	A6NCS6	Uncharacterized protein C2orf72	2	2	10.2	30.48	37.28	0.278069	1.03934
FAM83G	34457.8	39102	36117	37536.1	37002.7	33629.8	A6ND36	Protein FAM83G	8	8	10.2	90.834	17.523	0.796946	0.98625
PGP	88985.9	85614.2	87103.9	75597.2	76158.4	74660.2	A6NDG6	Phosphoglycolate phosphatase	10	10	37.1	34.006	40.911	0.000387604	0.86516
C5orf51	15924.8	16927.2	16745.6	17277	13607.6	13877.6	A6NDU8	UPF0600 protein C5orf51	4	4	13.6	33.62	8.8547	0.257064	0.902509
RCCD1	1032.01	1322.39	1231.82	867.738	1148.8	1521.5	A6NED2	RCC1 domain-containing protein 1	2	2	10.6	40.078	7.0738	0.942113	0.986562
SMCHD1	137945	136557	137535	130436	132926	133947	A6NHR9	Structural maintenance of chromosomes flexible hinge domain-containing protein 1	28	28	14.8	226.37	70.301	0.01188	0.964255
GATSL2	16485.5	17491.4	15673.8	9612.17	10258.8	12498.1	A6NHX0	GATS-like protein 2	3	3	8.8	36.056	5.0866	0.0048452	0.651936
UNC119B	9685.81	10891.5	10563.2	12261.4	10717.6	9912.02	A6NIH7	Protein unc-119 homolog B	6	6	34.7	28.136	8.3948	0.494742	1.05621
METTL15	2373.81	1950.02	2261.35	1747.02	1067.91	1068.58	A6NJ78	Probable methyltransferase-like protein 15	2	2	5.7	46.121	6.1359	0.0255266	0.589736
CCDC85C	18745.6	19294.1	20945.1	21218.3	18444.2	15970	A6NKD9	Coiled-coil domain-containing protein 85C	4	4	12.2	45.209	43.252	0.536277	0.943167
BTBD11	36442.6	33907.5	39549.3	32704.4	33054.5	32878.7	A6QL63	Ankyrin repeat and BTB/POZ domain-containing protein BTBD11	10	10	11	120.88	38.02	0.0832505	0.897527
ZSWIM8	10278.7	11311.2	9551.28	7490.47	8262.87	8131.98	A7E2V4	Zinc finger SWIM domain-containing protein 8	3	3	1.7	197.3	5.6491	0.0127332	0.767001
POM121C	24305.2	24774.8	25197.4	23830.2	24631.9	23500.2	A8CG34	Nuclear envelope pore membrane protein POM 121C	5	2	4.8	125.09	4.5881	0.14249	0.968832
DDX11L8	7221.13	6863.1	7565.29	5747.4	4949.46	6170.62	A8MPP1	Putative ATP-dependent RNA helicase DDX11-like protein 8	5	5	7.7	101.81	14.001	0.0179257	0.779116
SNRPG	6281.73	5673.23	6954.29	4993.26	6042.32	6618.82	P62308	Small nuclear ribonucleoprotein G	2	2	25	8.496	2.4404	0.525886	0.933638
NUDT19	33689	37550.2	34847.8	35444.5	34487.5	35385.8	A8MXV4	Nucleoside diphosphate-linked moiety X motif 19, mitochondrial	7	7	20	42.233	25.609	0.839282	0.992749
MIF4GD	24735.1	24921.2	21653.4	18228	20335.3	20322.4	A9UHW6	MIF4G domain-containing protein	4	4	13.1	25.423	4.1485	0.031064	0.825774
GPR89B	2228.54	2538.94	1325.52	1717.57	2332.13	2160.96	P0CG08	Golgi pH regulator B	2	2	5.3	52.916	2.5266	0.927934	1.01931
UMAD1	7957.35	8657.19	9262.8	12623.4	11277.6	11139.6	C9J7I0	UBAP1-MVB12-associated (UMA)-domain containing protein 1	2	2	27	15.2	5.3451	0.00724605	1.3541
FAM195B	5156.74	4529.15	4779.21	4923.42	5267.91	5245.72	C9JLW8	Protein FAM195B	2	2	29.9	10.92	6.0547	0.204085	1.06719
NACA	53150.9	51875.4	50280.4	49988.4	54211.3	51192.1	E9PAV3	Nascent polypeptide-associated complex subunit alpha, muscle-specific form	4	4	2.6	205.42	27.773	0.985879	1.00055
C11orf98	41533.6	44297.3	40469.3	38421.9	34721.7	36484.2	E9PRG8	Uncharacterized protein C11orf98	6	6	38.2	14.234	8.4809	0.0236824	0.867994
SLC35A4	16265.5	15023.8	14267.1	14525.3	14473	18251.1	L0R6Q1		3	3	39.8	11.133	6.0052	0.703466	1.03716
DNASE2	9690.41	9820.95	9779.04	8745.82	8533.9	7861.7	O00115	Deoxyribonuclease-2-alpha	3	3	10	39.58	5.1172	0.00680942	0.85835
AGPS	109056	112748	110035	105256	103762	105493	O00116	Alkyldihydroxyacetonephosphate synthase, peroxisomal	19	19	41.5	72.911	100.24	0.00933293	0.947778
KIF2A	98487.6	96689.4	93842.7	89902.6	94414.6	98655.3	O00139	Kinesin-like protein KIF2A	17	15	25.1	79.954	64.223	0.52065	0.979077
TK2	17454	18866.9	16650.9	18409.6	18461.6	19865.6	O00142	Thymidine kinase 2, mitochondrial	2	2	6.8	31.004	2.8743	0.193733	1.07107
DDX39A	44578.1	40527.9	39982.5	39577.8	41990.5	41131.8	O00148	ATP-dependent RNA helicase DDX39A	16	6	32.6	49.129	23.454	0.647354	0.980906
PDLIM1	151708	149800	152219	154228	143553	145172	O00151	PDZ and LIM domain protein 1	18	18	69.6	36.071	97.718	0.350674	0.976253
ACOT7	93230.8	92639.3	86399.2	79011.2	86361.2	83394.2	O00154	Cytosolic acyl coenzyme A thioester hydrolase	11	11	36.3	41.796	70.184	0.0623477	0.913678
MYO1C	258528	264488	268631	274060	295470	281157	O00159	Unconventional myosin-Ic	30	29	31.7	121.68	162.07	0.0471845	1.07458
SNAP23	39265.2	41310.3	40673.8	38633.8	41208.2	38212.1	O00161	Synaptosomal-associated protein 23	7	7	46.9	23.354	49.881	0.39333	0.973648
HAX1	8976.1	10024.3	10422.1	10514.6	10188.5	12172.8	O00165	HCLS1-associated protein X-1	4	4	20.4	31.62	7.284	0.199892	1.11737
AIP	96526.6	101436	96727.5	90790.7	89393.3	87256.6	O00170	AH receptor-interacting protein	12	12	40.3	37.636	58.127	0.00885277	0.907531
GTPBP1	52932.7	52954.4	54602.4	60112.8	59296	63202.2	O00178	GTP-binding protein 1	14	14	28.4	72.453	47.156	0.00492459	1.13784
STXBP3	88028.4	89688.6	88574.9	90647.5	90085.6	94952.5	O00186	Syntaxin-binding protein 3	14	14	24.5	67.764	64.685	0.124194	1.03528
AP4M1	3150.9	2220.28	2017.97	2079.69	1624.4	2037.87	O00189	AP-4 complex subunit mu-1	3	3	6	49.976	2.9077	0.219896	0.777079
ARVCF	4199.48	5464.8	6147.07	4463.53	5010.15	3457.45	O00192	Armadillo repeat protein deleted in velo-cardio-facial syndrome	5	5	6.9	104.64	13.156	0.258553	0.817839
SMAP	20966.1	22737.1	25199.2	23726.6	19686.9	22244.1	O00193	Small acidic protein	4	4	25.7	20.332	68.384	0.559763	0.952907
AP3B1	185854	190320	186212	172188	171439	174951	O00203	AP-3 complex subunit beta-1	28	25	25	121.32	100.83	0.00122105	0.922105
APBB1	6188.57	4921.85	4843.25	4103.62	3346.29	3263.98	O00213	Amyloid beta A4 precursor protein-binding family B member 1	2	2	4.1	77.243	4.0784	0.0268813	0.671563
LGALS8	29805	27625.7	29907.8	20862.1	21213.3	21690.9	O00214	Galectin-8	8	8	26.2	35.808	11.986	0.000551623	0.730105
NDUFS8	25546.2	24155.6	25908.3	26059.3	27289.1	27983.1	O00217	NADH dehydrogenase [ubiquinone] iron-sulfur protein 8, mitochondrial	6	6	32.4	23.705	26.439	0.0698123	1.07567
TNFRSF10A	6051.49	5551.9	6362.22	9760.23	7390.62	8464.72	O00220	Tumor necrosis factor receptor superfamily member 10A	2	2	3.2	50.089	7.8397	0.0244647	1.42581
NFKBIE	1032.1	2440.92	2543.14	1440.55	1391.11	2194.59	O00221	NF-kappa-B inhibitor epsilon	2	2	5.8	52.863	3.3304	0.582529	0.835457
PSMD11	122645	127007	125755	119378	117212	120151	O00231	26S proteasome non-ATPase regulatory subunit 11	21	21	51.7	47.463	83.442	0.0165381	0.95028
PSMD12	116725	115350	112822	99936.1	108488	111065	O00232	26S proteasome non-ATPase regulatory subunit 12	17	17	35.7	52.904	86.358	0.0756498	0.926332
PSMD9	105512	105614	104346	108650	105868	111145	O00233	26S proteasome non-ATPase regulatory subunit 9	11	11	47.1	24.682	28.045	0.0976065	1.0323
ATOX1	24000.5	24834.5	23799.6	28372.1	25061.1	26709	O00244	Copper transport protein ATOX1	6	6	79.4	7.4016	41.919	0.0678232	1.10336
MEN1	18526.5	21038	20096.6	16603.1	17717.4	14941.9	O00255	Menin	5	5	8.5	68.023	7.5873	0.0334804	0.825702
CBX4	17567.2	15921.9	16866.1	13234.5	16069.8	15553.3	O00257	E3 SUMO-protein ligase CBX4	4	4	9.6	61.367	22.943	0.138918	0.890823
PGRMC1	26230.2	32592.6	28753.9	26288.6	28769.4	28304.4	O00264	Membrane-associated progesterone receptor component 1	8	7	35.9	21.671	41.676	0.521212	0.951879
SUPT5H	129558	124881	128774	125291	124908	115945	O00267	Transcription elongation factor SPT5	22	22	25.2	121	57.943	0.167461	0.955456
TAF4	32351.4	33421.6	32193.4	30206.5	29612.8	29443	O00268	Transcription initiation factor TFIID subunit 4	7	7	7.3	110.11	15.31	0.00297585	0.911152
DFFA	61645.4	50712.5	55229.4	43363	41965.1	35128.8	O00273	DNA fragmentation factor subunit alpha	10	10	37.2	36.521	41.855	0.0180895	0.718771
HIP1	28184.7	27962.3	27733.9	30122.7	26379.9	26841.6	O00291	Huntingtin-interacting protein 1	10	9	10.7	116.22	12.286	0.887333	0.993601
CLIC1	175064	171538	167652	177356	171232	175363	O00299	Chloride intracellular channel protein 1	16	15	81.7	26.922	141.51	0.312508	1.01885
EIF3F	98791.4	105101	102104	88021.6	97944	101637	O00303	Eukaryotic translation initiation factor 3 subunit F	9	9	28.6	37.563	39.231	0.240758	0.939888
PDHX	43749.5	42587.9	42385.1	43977.6	39269.9	40594.7	O00330	Pyruvate dehydrogenase protein X component, mitochondrial	10	10	22.8	54.122	44.805	0.328968	0.962086
FOXE1	13794.5	13063.5	13656.2	11401.3	12474.6	12617.6	O00358	Forkhead box protein E1	2	2	9.1	38.075	3.6446	0.0393481	0.900758
QSOX1	4278.66	4864.41	4110.52	4194.06	5108.8	5454.96	O00391	Sulfhydryl oxidase 1	3	3	5.2	82.577	7.487	0.318153	1.1135
DCTN6	14304.5	13168.9	12343.3	11865.6	13244.2	11142.6	O00399	Dynactin subunit 6	4	4	21.6	20.747	4.7118	0.229501	0.910484
SLC33A1	23006.2	22068.5	22623.3	25628.6	21586	22093.5	O00400	Acetyl-coenzyme A transporter 1	5	5	9.3	60.908	16.513	0.700944	1.02378
WASL	63762.8	64968.8	65441.6	51479.5	54601.2	53880.9	O00401	Neural Wiskott-Aldrich syndrome protein	8	8	14.1	54.826	13.612	0.000435595	0.823809
IPO5	284986	285639	288477	266028	260407	270012	O00410	Importin-5	35	33	36.4	123.63	246.1	0.00219629	0.92707
POLRMT	24087	24803.7	21881.1	22619.7	24903.1	27479.1	O00411	DNA-directed RNA polymerase, mitochondrial	6	6	4.6	138.62	8.8439	0.442588	1.05977
EEF2K	62767.6	61236.6	63371.3	36426.9	36454.7	37163.9	O00418	Eukaryotic elongation factor 2 kinase	11	11	16.1	82.143	54.922	2.88468e-06	0.587299
SAP18	120104	113532	120610	125384	128704	117852	O00422	Histone deacetylase complex subunit SAP18	6	6	29.4	17.561	19.592	0.208493	1.04995
EML1	52375.7	51109.8	50529.6	52812.3	51962.6	54909	O00423	Echinoderm microtubule-associated protein-like 1	9	9	11.5	89.86	19.711	0.140887	1.03681
IGF2BP3	190558	177189	192303	188926	184754	188766	O00425	Insulin-like growth factor 2 mRNA-binding protein 3	20	16	35.4	63.704	57.927	0.88001	1.00428
DNM1L	135367	135317	130765	139690	136918	141156	O00429	Dynamin-1-like protein	32	32	49.7	81.876	182.5	0.0506446	1.04064
RTCA	44059.8	44938	45837.1	46396.4	45781.8	41668	O00442	RNA 3-terminal phosphate cyclase	6	6	18.9	39.336	23.587	0.844038	0.992667
PIK3C2A	73123.7	68711.2	71948.1	61863.4	55459.7	59221.3	O00443	Phosphatidylinositol 4-phosphate 3-kinase C2 domain-containing subunit alpha	18	18	12.3	190.68	35.972	0.0055164	0.825811
IFRD1	8061.84	9987.88	9053.8	12493	13351.5	13816.4	O00458	Interferon-related developmental regulator 1	2	2	3.8	50.268	2.1782	0.00349299	1.46331
PIK3R2	2964.39	3097.74	3335.36	4432.8	3671.54	3643.3	O00459	Phosphatidylinositol 3-kinase regulatory subunit beta	4	3	8.7	81.544	7.3714	0.0491326	1.25008
GOLIM4	41407.5	46529.9	43030.8	40742.9	41868.2	38141.8	O00461	Golgi integral membrane protein 4	9	9	16.5	81.879	35.163	0.142946	0.922002
AGRN	113678	116889	119655	109626	106266	109760	O00468	Agrin	25	25	15.4	217.32	96.714	0.016753	0.929847
PLOD2	10377.2	9767.8	11030.3	14874.5	12055.8	14659.7	O00469	Procollagen-lysine,2-oxoglutarate 5-dioxygenase 2	4	4	6.1	84.685	3.0517	0.0236893	1.33407
EXOC5	66199.7	72539.5	69114.2	62894.7	66230.1	68144	O00471	Exocyst complex component 5	17	17	26.4	81.852	72.957	0.213831	0.949077
HMGN4	20817.9	23605.4	20581.6	21330	17885.8	16284.2	O00479	High mobility group nucleosome-binding domain-containing protein 4	3	2	26.7	9.5388	3.6423	0.149219	0.853783
NDUFA4	46227.8	46378.8	45361	44571.2	45207.2	46517.4	O00483	Cytochrome c oxidase subunit NDUFA4	5	5	55.6	9.3697	9.0474	0.442705	0.987882
PSMD14	102271	104859	98272.7	97920.1	95436.8	96203.5	O00487	26S proteasome non-ATPase regulatory subunit 14	8	8	20	34.577	28.624	0.0617177	0.948126
BIN1	68354.9	70024.3	68883.7	65928	63623.8	66789.6	O00499	Myc box-dependent-interacting protein 1	13	13	29	64.699	75.268	0.0268756	0.947306
KPNA3	41262	41502.4	40702.4	38133.3	39441.8	38646.9	O00505	Importin subunit alpha-4	12	7	24.6	57.81	43.783	0.00574634	0.941321
STK25	16319.8	13970.9	15705.9	14435.7	15361.4	14188.9	O00506	Serine/threonine-protein kinase 25	6	2	14.6	48.111	2.955	0.443311	0.956286
LAD1	277234	276732	279840	228746	224421	231909	O00515	Ladinin-1	23	23	41.8	57.13	127.13	3.1096e-05	0.821624
PES1	119588	118819	115912	116058	109484	115212	O00541	Pescadillo homolog	20	20	34	68.002	98.779	0.126508	0.961713
SDCBP	18034	18075.2	16595.5	17997.5	17977	17602.5	O00560	Syntenin-1	6	6	27.9	32.444	25.679	0.594284	1.01655
PITPNM1	17332.4	20377.7	19668.8	15518.2	15378.7	14609.5	O00562	Membrane-associated phosphatidylinositol transfer protein 1	8	8	8.9	134.85	36.161	0.014706	0.793085
MPHOSPH10	95992.7	94171.5	95155.6	103706	100335	97051.9	O00566	U3 small nucleolar ribonucleoprotein protein MPP10	7	7	12.8	78.863	33.207	0.0576019	1.05528
NOP56	130341	130449	132301	148955	148018	148314	O00567	Nucleolar protein 56	19	19	37.2	66.049	107.09	1.50134e-05	1.13278
DDX3X	223222	223650	231521	254808	238716	240022	O00571	ATP-dependent RNA helicase DDX3X	35	34	53	73.243	198	0.034272	1.0813
RNASET2	6583.51	5686.85	7356.2	9644.77	8294.37	7285.19	O00584	Ribonuclease T2	2	2	9.8	29.48	10.979	0.089568	1.28521
PODXL	28550.2	31931.4	31060	28664.3	29212.4	27077.5	O00592	Podocalyxin	5	5	9.5	58.635	19.27	0.140953	0.92804
CYR61	43431	43392.7	41441.9	40463.6	44524.2	39659.9	O00622	Protein CYR61	8	8	23.1	42.026	16.011	0.503513	0.971793
KPNA4	30280	29516	29964.1	36437.3	38074.6	32449	O00629	Importin subunit alpha-3	10	5	21.3	57.886	41.967	0.0272189	1.19163
NFIB	6148.25	6619.05	6689.38	6184.48	6925.42	7260.09	O00712	Nuclear factor 1 B-type	4	2	9.3	47.441	2.1829	0.445776	1.04694
PPP6C	57461.2	55936.8	59232.4	52351.3	48258.9	48474.2	O00743	Serine/threonine-protein phosphatase 6 catalytic subunit	6	6	21	35.144	14.34	0.00865499	0.863605
CES2	7915.92	6933.23	6131.97	7491.98	7817.52	8634.3	O00748	Cocaine esterase	3	3	6.6	61.806	5.026	0.185124	1.14121
MAN2B1	32337.6	31965	32457.8	33961.5	33657.9	34008.3	O00754	Lysosomal alpha-mannosidase	8	8	8.3	113.74	23.778	0.000923817	1.0503
UBE2C	39477	41399.8	43821.2	30090.1	32572.2	35386.8	O00762	Ubiquitin-conjugating enzyme E2 C	6	6	37.4	19.652	23.389	0.0109373	0.786293
PDXK	95863.8	94861.6	91332.9	92144.4	103030	90649.2	O00764	Pyridoxal kinase	9	9	24.7	35.102	35.594	0.776706	1.01335
PPAP2B	9267.85	10012.1	8619.29	9336.78	9678.44	11107.5	O14495	Lipid phosphate phosphohydrolase 3	2	2	7.1	35.116	14.33	0.33406	1.0797
ARID1A	92236.6	92576.8	87779.1	86034.7	89959.8	92235.6	O14497	AT-rich interactive domain-containing protein 1A	17	16	9.5	242.04	71.642	0.574373	0.983997
CDK2AP1	48425.4	46996.2	46274.7	48198.2	43683.1	44477.2	O14519	Cyclin-dependent kinase 2-associated protein 1	3	3	38.3	12.365	4.1068	0.309091	0.96233
TMEM194A	55225.9	52610.3	53755.7	51540	44581.9	49265.4	O14524	Transmembrane protein 194A	6	6	12.2	50.639	6.0464	0.0686896	0.899719
TXNDC9	12593.1	11640.4	11966.3	11577.8	11558.5	11111.5	O14530	Thioredoxin domain-containing protein 9	7	7	41.2	26.534	11.33	0.110457	0.946076
TRAFD1	27149.9	24031.5	23403.1	23154	20290.3	19411.8	O14545	TRAF-type zinc finger domain-containing protein 1	6	6	12.9	64.84	19.73	0.0730825	0.842749
COX7A2L	9822.98	8530.27	9508.41	10684.1	10290.7	11242	O14548	Cytochrome c oxidase subunit 7A-related protein, mitochondrial	2	2	19.3	12.615	7.3923	0.0383035	1.15632
UBFD1	27096.5	24494.1	27306.1	25248	24097.7	25417.8	O14562	Ubiquitin domain-containing protein UBFD1	8	8	37.5	33.382	24.463	0.238368	0.947613
CIT	176749	179829	181380	160665	163375	171216	O14578	Citron Rho-interacting kinase	30	30	15.4	231.43	80.805	0.014458	0.920622
COPE	12355.6	13212.7	12579	11635.9	11192.3	13431.8	O14579	Coatomer subunit epsilon	4	4	18.5	34.482	28.147	0.438085	0.950524
RFXANK	7702.98	6589.39	5796.95	4290.91	7097.91	4040.29	O14593	DNA-binding protein RFXANK	2	2	10	28.102	2.1989	0.239566	0.768025
AP3D1	160657	161009	158765	158057	160167	155373	O14617	AP-3 complex subunit delta-1	31	31	29.7	130.16	106.58	0.216163	0.985774
CCS	41434.2	41883.8	38751.7	25222.4	32561.8	31112.7	O14618	Copper chaperone for superoxide dismutase	4	4	13.5	29.04	9.8396	0.0106832	0.728246
ABLIM1	79347.9	80874.8	81680.7	87533.9	78491.3	85043.8	O14639	Actin-binding LIM protein 1	16	16	23.7	87.687	41.213	0.333809	1.03789
DVL2	14574.3	16377.9	15473.7	11046.2	11545.8	9938.22	O14641	Segment polarity protein dishevelled homolog DVL-2	4	3	6.7	78.947	20.433	0.00277419	0.700692
CHD1	23537.4	24581.8	23612.9	26280.4	26008.4	23366.6	O14646	Chromodomain-helicase-DNA-binding protein 1	9	6	5.5	196.69	12.407	0.256283	1.05469
CHD2	33507.7	34483.8	34939.8	46023.9	43620.8	41365.7	O14647	Chromodomain-helicase-DNA-binding protein 2	12	9	6.6	211.34	24.035	0.00267069	1.27279
GOSR2	10550.3	8847.62	11447.4	11730.6	10997.9	10904.7	O14653	Golgi SNAP receptor complex member 2	4	4	18.9	24.775	11.192	0.313079	1.09038
TOR1A	42040	40548.4	40409.4	49763.8	51343	46741.3	O14656	Torsin-1A	7	7	23.2	37.808	31.285	0.00461342	1.20204
TOR1B	35891.2	39793.9	37783.6	35673.8	34949	33661.9	O14657	Torsin-1B	6	6	19	37.978	24.963	0.0736859	0.919061
STX16	5791.69	5179.62	5964.95	5307.41	6579.4	4879.95	O14662	Syntaxin-16	4	4	17.2	37.031	13.329	0.924926	0.989992
ADAM10	54880.7	50499.9	49590.9	52814.6	49513.1	47503.3	O14672	Disintegrin and metalloproteinase domain-containing protein 10	13	13	21.7	84.141	43.04	0.4888	0.966829
ABCD4	1255.54	1531.66	1271.12	1729.21	1272.96	1801.32	O14678	ATP-binding cassette sub-family D member 4	2	2	3.6	68.597	10.336	0.257158	1.18362
EI24	3554.59	1537.72	1930.62	2468.23	3126.5	3146.31	O14681	Etoposide-induced protein 2.4 homolog	2	2	6.8	38.964	2.7874	0.432118	1.24464
KMT2D	21850.8	21784	22737.7	19408.3	19340.7	19395.7	O14686	Histone-lysine N-methyltransferase 2D	6	6	1.5	593.38	19.238	0.000879637	0.876036
APAF1	19403.8	19269.8	19777.8	14357.7	14318.3	15475	O14727	Apoptotic protease-activating factor 1	6	6	4.6	141.84	9.8409	0.000308325	0.755347
MAP2K7	6489.43	6231	6789.77	8063.03	7048.53	7201.25	O14733	Dual specificity mitogen-activated protein kinase kinase 7	3	3	8.8	47.484	6.0515	0.0579488	1.14365
CDIPT	8847.31	8572.23	8227.73	8487.88	9142.28	8128.97	O14735	CDP-diacylglycerol--inositol 3-phosphatidyltransferase	2	2	9.9	23.539	4.2495	0.919505	1.00436
PDCD5	105493	111946	109982	92488.9	98132	92598	O14737	Programmed cell death protein 5	10	10	67.2	14.285	34.497	0.0052498	0.864998
PRMT5	117544	123025	117931	118459	115116	118957	O14744	Protein arginine N-methyltransferase 5	20	20	34.2	72.683	115.96	0.4048	0.983348
SLC9A3R1	139639	134794	137160	117877	113394	112922	O14745	Na(+)/H(+) exchange regulatory cofactor NHE-RF1	19	19	56.7	38.868	107.64	0.000439834	0.836245
CHEK1	9072.31	9044.4	9125.25	6911.62	7381.62	7773.55	O14757	Serine/threonine-protein kinase Chk1	5	5	13.2	54.433	14.354	0.00232302	0.810029
TNFRSF10B	32482.1	28976.1	25970	43585.4	41789.7	39814.5	O14763	Tumor necrosis factor receptor superfamily member 10B	6	6	17	47.878	25.028	0.00442362	1.43191
TPP1	10698.5	10013.1	10018.4	11568.4	11167.4	11927.8	O14773	Tripeptidyl-peptidase 1	3	3	6.4	61.247	7.0079	0.0143094	1.12801
TCERG1	180855	183857	185569	211170	202914	197652	O14776	Transcription elongation regulator 1	22	21	19.1	123.9	57.495	0.00796038	1.11168
NDC80	40833	45718.6	38475.8	30094.8	31206.2	27643.8	O14777	Kinetochore protein NDC80 homolog	8	8	11.7	73.912	15.189	0.00719504	0.711402
NRP1	45560.4	48148.9	44756.4	39847.8	42928.5	43276.4	O14786	Neuropilin-1	12	12	18.9	103.13	65.565	0.0504391	0.910354
TNPO2	29085	30047.6	28683.3	28536.2	28930.9	34335.6	O14787	Transportin-2	11	6	16.3	101.39	44.58	0.525722	1.0454
POLR3A	12532.4	13296.7	12468.3	13542.9	12945.4	11997.1	O14802	DNA-directed RNA polymerase III subunit RPC1	7	7	5	155.64	7.5821	0.910345	1.00491
PSMA7	79295.5	80658.5	81013.5	78587.5	78440.5	77291.7	O14818	Proteasome subunit alpha type-7	10	10	46.4	27.887	34.382	0.0290241	0.972412
SCAMP3	49682	53625.9	52771.4	48454.3	50928.8	53699.2	O14828	Secretory carrier-associated membrane protein 3	9	9	35.7	38.287	24.899	0.632243	0.980798
OPLAH	29485.5	25851	32322.9	27028.9	26760.7	26916.9	O14841	5-oxoprolinase	11	11	11.6	137.46	34.444	0.283963	0.920681
BACH1	1583.55	1790.08	2028.96	1570.33	1158.27	1246.59	O14867	Transcription regulator protein BACH1	3	3	6	81.957	44.696	0.0570137	0.735796
BCKDK	9218.13	7699.9	8163.34	6201.94	6429.99	7060.49	O14874	[3-methyl-2-oxobutanoate dehydrogenase [lipoamide]] kinase, mitochondrial	2	2	6.8	46.36	9.5894	0.0255446	0.785141
MGST3	18184.9	16880.5	15366.5	13059.9	15908.2	15197.9	O14880	Microsomal glutathione S-transferase 3	3	3	23	16.516	10.587	0.15182	0.875754
GEMIN2	6414.86	6377.98	5951.91	6297.5	6430.68	7072.74	O14893	Gem-associated protein 2	2	2	11.1	31.585	2.6634	0.279489	1.05634
TAX1BP3	4619.65	5751.47	4647.65	5292.05	5071.42	6031.97	O14907	Tax1-binding protein 3	3	3	39.5	13.735	27.434	0.386473	1.09166
GIPC1	86731.3	81773.8	84519.1	70288.3	65965.9	65445.2	O14908	PDZ domain-containing protein GIPC1	13	13	39	36.049	83.82	0.00123643	0.797155
LIN7A	6834.01	6222.89	8288.65	6277.36	7167.13	7634.29	O14910	Protein lin-7 homolog A	3	2	13.3	25.996	1.7201	0.908998	0.987503
IKBKB	81953.3	88555.5	87354	86467.7	86990	91965.5	O14920	Inhibitor of nuclear factor kappa-B kinase subunit beta	13	12	18.9	86.563	47.545	0.400564	1.02932
TIMM23	18880.9	18394.1	19113.3	17648.3	19401.9	16755.1	O14925	Mitochondrial import inner membrane translocase subunit Tim23	4	4	22	21.943	16.315	0.345461	0.954193
HAT1	17256	16955.2	18790.9	19236	19356.9	17360.6	O14929	Histone acetyltransferase type B catalytic subunit	8	8	23.6	49.512	26.443	0.316776	1.05568
CASK	26100.4	26483.3	26075.3	26119.8	24869.6	23668.8	O14936	Peripheral plasma membrane protein CASK	8	8	9.1	105.12	11.681	0.137547	0.949138
PLD2	3436.02	2536.89	2869.14	3260.08	2067.8	4044	O14939	Phospholipase D2	4	4	5.9	105.99	2.8563	0.79364	1.05992
UQCRQ	11644.9	10865.4	12224.5	11604.9	12406.5	12892.7	O14949	Cytochrome b-c1 complex subunit 8	2	2	20.7	9.9062	3.0841	0.254541	1.06245
MYL12A	118207	121291	121736	133870	131900	131256	P19105	Myosin regulatory light chain 12A	10	4	63.2	19.794	57.509	0.000930508	1.09908
HGS	102262	103022	100059	109519	106640	106236	O14964	Hepatocyte growth factor-regulated tyrosine kinase substrate	15	15	17.1	86.191	26.055	0.0140305	1.05585
AURKA	33564.8	33407.7	32986.5	30186.7	31805	37258.3	O14965	Aurora kinase A	7	7	20.3	45.809	17.376	0.917625	0.992908
RAB29	7456.53	6056.24	6424.92	6420.42	4758.63	6499.34	O14966	Ras-related protein Rab-7L1	4	3	21.2	23.155	3.4894	0.345893	0.886682
CLGN	8070.12	7360.07	9023.44	6720.26	7115.56	7067.12	O14967	Calmegin	3	2	4.9	70.038	3.9267	0.0761486	0.854799
DSCR3	21890.4	22311.9	20770.1	24612.4	23877.4	20825.4	O14972	Down syndrome critical region protein 3	7	6	27.3	33.01	23.213	0.310364	1.06684
PPP1R12A	456552	471314	472956	516681	496804	494140	O14974	Protein phosphatase 1 regulatory subunit 12A	36	35	32	115.28	142.3	0.0156449	1.07624
GAK	107206	108785	105364	101572	97663.6	97910.3	O14976	Cyclin-G-associated kinase	23	23	20.4	143.19	76.43	0.0073315	0.924664
HNRNPDL	110124	105745	103944	101797	103190	100563	O14979	Heterogeneous nuclear ribonucleoprotein D-like	12	11	26	46.437	39.147	0.074833	0.955403
XPO1	312733	318670	299364	288249	293809	305052	O14980	Exportin-1	30	30	30.1	123.38	136.49	0.126226	0.953095
BTAF1	66472.2	66543.9	70496.8	72941	70562.6	70706.3	O14981	TATA-binding protein-associated factor 172	19	19	11.6	206.89	91.404	0.0810889	1.05256
ARHGEF10	26630.7	27694.7	24729.4	26671.5	29770.9	28373.7	O15013	Rho guanine nucleotide exchange factor 10	11	11	11.5	151.61	40.713	0.198426	1.07288
ZNF609	44497.1	45872.5	42966.5	46781.7	43295.4	39748.3	O15014	Zinc finger protein 609	8	8	7	151.19	56.519	0.622493	0.97367
SPTBN2	14795.2	14436.3	15141.5	13565.1	15481.4	13781.2	O15020	Spectrin beta chain, non-erythrocytic 2	24	13	10.9	271.32	29.883	0.465525	0.965174
SEC16A	148109	148522	146886	147558	150452	151336	O15027	Protein transport protein Sec16A	35	35	18.8	251.89	156.54	0.192772	1.01314
PLXNB2	127717	131036	127568	134428	127111	122912	O15031	Plexin-B2	30	29	19.2	205.12	103.82	0.869235	0.995163
KHNYN	7254.83	8363.62	9374.44	7452.64	8202.19	7789.41	O15037	Protein KHNYN	5	5	10.2	74.533	7.6986	0.471127	0.938036
TECPR2	5437.71	6358.95	6274.07	5617.27	5850.56	4495.31	O15040	Tectonin beta-propeller repeat-containing protein 2	2	2	1.9	153.85	1.2709	0.241387	0.88337
U2SURP	144555	139168	146663	143088	134715	133676	O15042	U2 snRNP-associated SURP motif-containing protein	21	21	21.3	118.29	76.063	0.165696	0.956068
SETD1A	20906.3	24625.6	23598.7	19694.6	19933.8	22295.3	O15047	Histone-lysine N-methyltransferase SETD1A	9	9	6.5	186.03	12.333	0.157882	0.89575
TRANK1	13302	11855.8	13269.4	12605.9	14216.8	16327.4	O15050	TPR and ankyrin repeat-containing protein 1	2	2	0.4	336.22	1.4219	0.252457	1.12291
SYNJ2	88120.5	90951.3	89600.2	75690.3	77284.5	72987.5	O15056	Synaptojanin-2	21	21	16.3	165.54	62.546	0.000682478	0.841034
KIF3B	54142.4	70882.3	69011.5	64633.7	71663.3	56782.5	O15066	Kinesin-like protein KIF3B	9	7	13.5	85.124	25.181	0.96495	0.99507
PFAS	135929	131624	137044	117434	120431	122270	O15067	Phosphoribosylformylglycinamidine synthase	27	27	24.5	144.73	118.8	0.00241137	0.890109
DCLK1	17597.6	15524.6	17759.3	23005	21785.6	18875.6	O15075	Serine/threonine-protein kinase DCLK1	6	6	13.1	82.223	21.691	0.0399442	1.25127
ANKRD28	74377.5	71720.7	70481.6	77957.8	81528	76223.4	O15084	Serine/threonine-protein phosphatase 6 regulatory ankyrin repeat subunit A	10	9	11.8	112.96	55.389	0.0302509	1.08833
ARHGEF11	28352.2	27609.8	28990.6	21590.7	23933.9	23492.1	O15085	Rho guanine nucleotide exchange factor 11	5	5	4.7	167.7	18.297	0.00295484	0.812415
KIAA0391	46281.2	45515.3	50788.6	34893.9	33323.3	35094.6	O15091	Mitochondrial ribonuclease P protein 3	8	8	16.8	67.315	28.655	0.00166276	0.724562
CHUK	25794.8	27520.3	25757.4	27410.6	26776.8	27487.1	O15111	Inhibitor of nuclear factor kappa-B kinase subunit alpha	5	4	5.9	84.639	6.3124	0.236602	1.03291
NPC1	38902.5	38609.6	40123.6	43700.6	48164.3	44024.4	O15118	Niemann-Pick C1 protein	7	7	6.5	142.17	12.525	0.0157377	1.15517
AGPAT2	5256.81	6337.69	5641.55	6554.27	5492.31	6874.45	O15120	1-acyl-sn-glycerol-3-phosphate acyltransferase beta	3	3	14.4	30.914	7.6927	0.344103	1.09776
SCAMP1	45973.7	50401	44275.8	47573.2	44619.9	45061.6	O15126	Secretory carrier-associated membrane protein 1	7	7	24.3	37.92	31.732	0.609262	0.975855
SCAMP2	25076.7	21820.4	25266.2	27052.1	26921	24303.4	O15127	Secretory carrier-associated membrane protein 2	4	4	16.1	36.648	32.594	0.22795	1.08472
ARPC1B	109728	103954	102435	97843.3	108449	110904	O15143	Actin-related protein 2/3 complex subunit 1B	13	12	38.4	40.949	100.63	0.941178	1.00342
ARPC2	152417	143626	146368	145009	144568	142441	O15144	Actin-related protein 2/3 complex subunit 2	16	16	46.7	34.333	42.6	0.271025	0.976506
ARPC3	89481.2	84196.6	88286.4	77757.6	82486.8	92359.1	O15145	Actin-related protein 2/3 complex subunit 3	8	8	41	20.546	39.679	0.533883	0.964267
POLR1C	27114.9	29426.5	28588.7	30729.2	31685	29063.5	O15160	DNA-directed RNA polymerases I and III subunit RPAC1	7	7	26.6	39.249	40.466	0.10704	1.07456
PLSCR1	17678.6	11453.9	8541.76	11343.5	18101.6	12975	O15162	Phospholipid scramblase 1	2	2	5.3	35.049	3.2551	0.663894	1.12597
TRIM24	35043.3	36267.9	33893.9	30573.2	25770.7	30079.5	O15164	Transcription intermediary factor 1-alpha	13	12	16.1	116.83	41.506	0.020051	0.821476
AXIN1	2620.9	2706.05	2770.98	2375.34	2424.08	2291.08	O15169	Axin-1	4	3	4.4	95.634	4.1859	0.00450313	0.875594
PGRMC2	47641	50423.4	47846.6	51474.8	49913.5	52351.8	O15173	Membrane-associated progesterone receptor component 2	8	7	33.2	23.818	51.24	0.0847626	1.05366
PFDN6	67326.5	68827.8	64842.3	67622.8	70121.8	66997.5	O15212	Prefoldin subunit 6	10	10	58.9	14.582	41.09	0.453104	1.01863
WDR46	10127.7	10166.9	10983	10443.8	10442	10256.1	O15213	WD repeat-containing protein 46	7	7	16.7	68.07	34.971	0.881864	0.995662
NKRF	70065.4	67843.9	70290.5	71530.3	68698.1	65768.5	O15226	NF-kappa-B-repressing factor	11	11	17.1	77.672	20.08	0.709851	0.989419
GNPAT	33502.2	33569	34793.3	36871.5	33089.1	31546.4	O15228	Dihydroxyacetone phosphate acyltransferase	8	8	14	77.187	18.297	0.945457	0.996491
LAMA5	89075.2	85102.2	88262.3	75427.3	75433.8	67355.9	O15230	Laminin subunit alpha-5	21	20	7.7	399.73	60.131	0.00752268	0.831494
ZNF185	58568.7	59104.8	62462.9	63191.5	61064.7	56369.9	O15231	Zinc finger protein 185	11	11	21.6	73.525	50.395	0.948073	1.00272
CASC3	37708.5	38933.2	38223	35011.5	35858.2	31596.6	O15234	Protein CASC3	6	6	9.2	76.277	24.699	0.0376149	0.892061
MRPS12	49662.7	49516	48618.3	53139.3	48639.7	47008.4	O15235	28S ribosomal protein S12, mitochondrial	3	3	25.4	15.173	48.442	0.867899	1.0067
ACOX3	13330.5	13960.7	14755.6	16042	15093.7	16725	O15254	Peroxisomal acyl-coenzyme A oxidase 3	6	6	10.9	77.628	22.408	0.0366272	1.13827
RER1	16254.4	14218	14240.3	12940	14349.5	15276.2	O15258	Protein RER1	5	5	29.1	22.958	14.099	0.496399	0.951982
SURF4	16826.1	19945.9	18118.3	16710.1	19296.9	22079.5	O15260	Surfeit locus protein 4	6	6	27.5	30.394	46.519	0.584796	1.05823
ATXN7	1736.47	2386.09	2230.18	3707.75	2790.52	2530.54	O15265	Ataxin-7	2	2	3.8	95.45	27.918	0.0936333	1.42125
SPTLC1	118594	110268	110964	112406	111824	110673	O15269	Serine palmitoyltransferase 1	9	9	16.9	52.743	21.129	0.578204	0.985514
SPTLC2	31040.4	30367.5	29495.2	30281	28859.4	27243.2	O15270	Serine palmitoyltransferase 2	7	7	15.8	62.924	14.424	0.200882	0.950282
OGT	48000	49339.8	47457.2	42067.5	42252.4	38650.9	O15294	UDP-N-acetylglucosamine--peptide N-acetylglucosaminyltransferase 110 kDa subunit	15	15	16.2	116.92	33.265	0.0049715	0.849263
PMM2	80256.6	82856.5	82925.8	89785	80795.4	82743.5	O15305	Phosphomannomutase 2	11	11	48	28.082	45.267	0.444874	1.02961
RAD51B	2553.88	2694.21	2660.68	2861.19	3491.55	3272.91	O15315	DNA repair protein RAD51 homolog 2	2	2	5.7	42.195	2.261	0.039209	1.21709
TM9SF1	8944.16	8970.44	9505.73	11447.9	10278.9	9418.74	O15321	Transmembrane 9 superfamily member 1	6	6	12.4	68.86	6.5507	0.113974	1.13585
INPP4B	17674.9	15854.7	16256.1	18665.6	19088.1	18483.1	O15327	Type II inositol 3,4-bisphosphate 4-phosphatase	6	6	7.3	104.74	4.9878	0.0207542	1.12958
HMGB3	43074.7	44267.5	52410.6	53436.1	54690.1	51940.1	O15347	High mobility group protein B3	8	7	35.5	22.98	39.684	0.0898173	1.14535
PPM1G	266215	261009	260932	273129	264364	280203	O15355	Protein phosphatase 1G	21	21	46.2	59.271	170.18	0.115025	1.03748
INPPL1	72106.4	75783.9	71877.6	67584.4	68373.9	71430.2	O15357	Phosphatidylinositol 3,4,5-trisphosphate 5-phosphatase 2	18	18	15.2	138.6	44.861	0.0750462	0.943671
EIF3D	82066.5	73436.6	75514.5	70153.3	77786.4	77864	O15371	Eukaryotic translation initiation factor 3 subunit D	15	15	40.1	63.972	82.912	0.658571	0.977431
EIF3H	175976	173431	178834	167288	169155	159840	O15372	Eukaryotic translation initiation factor 3 subunit H	12	12	39.2	39.93	91.707	0.0304224	0.939501
HDAC3	5189.98	5701.3	3624.56	3762.69	3449.33	4169.11	O15379	Histone deacetylase 3	3	2	6.8	48.847	2.2048	0.187773	0.784049
NVL	41027.3	41066	41858.1	35846	40158.3	39157.9	O15381	Nuclear valosin-containing protein-like	9	9	13.8	95.05	20.725	0.0925217	0.929092
BCAT2	28476.5	28240.3	27681.2	27273.3	28730.1	29027.3	O15382	Branched-chain-amino-acid aminotransferase, mitochondrial	7	7	25	44.287	50.117	0.739225	1.0075
BIRC5	7790.44	9383.57	8361.62	9537.8	10212.2	8871.15	O15392	Baculoviral IAP repeat-containing protein 5	4	4	31	16.389	7.5577	0.164799	1.12083
IPO8	34195.4	36514.1	32774.8	26514.4	29127	31096.6	O15397	Importin-8	9	8	10.5	119.94	36.12	0.0313556	0.838176
STX7	34228.5	31884.8	35790.1	31452	28980.5	28246.2	O15400	Syntaxin-7	8	7	33	29.815	17.488	0.0418384	0.870223
TNRC18	10114.8	10681.7	13091.7	10726	10920.4	10340.4	O15417	Trinucleotide repeat-containing gene 18 protein	3	3	1.2	314.52	11.338	0.532278	0.94389
SLC16A3	73030.7	72081.6	59805.8	50887	68881.5	69210.3	O15427	Monocarboxylate transporter 4	8	8	18.7	49.469	18.021	0.512562	0.922217
ABCC3	39280.9	36006.7	33696.5	31530	30766.6	32362.7	O15438	Canalicular multispecific organic anion transporter 2	13	12	11.1	169.34	38.077	0.0471082	0.868559
ABCC4	116992	108561	110160	123336	125219	129780	O15439	Multidrug resistance-associated protein 4	25	24	21.1	149.52	66.982	0.0115338	1.12696
CD3EAP	21814.9	24992.1	25019.6	26276.9	25576.9	23121.6	O15446	DNA-directed RNA polymerase I subunit RPA34	10	10	36.3	54.985	75.75	0.503832	1.04384
P4HA2	60181.6	60092.4	57506.9	59123.4	60499.3	56903	O15460	Prolyl 4-hydroxylase subunit alpha-2	11	11	23.6	60.901	24.664	0.774722	0.99294
CAPN5	11667.9	11161.1	10929.4	10710.5	10593.3	11749.1	O15484	Calpain-5	3	3	5.8	73.168	4.1782	0.611237	0.979101
YKT6	46696.4	48720.5	46866.8	45705	48698.5	47768.4	O15498	Synaptobrevin homolog YKT6	7	7	35.4	22.417	15.139	0.974491	0.999213
NUPL2	6204.96	6584.45	6489.41	6534.49	5316.36	5895.22	O15504	Nucleoporin-like protein 2	4	4	14.7	44.871	5.5831	0.239248	0.920496
ARPC5	73225.8	75993.7	74418.6	78669	77476	73037.7	O15511	Actin-related protein 2/3 complex subunit 5	10	9	71.5	16.32	52.917	0.383845	1.02479
POLR2D	2302.83	2561.13	3137.44	2646.55	2688.06	3134.06	O15514	DNA-directed RNA polymerase II subunit RPB4	2	2	23.9	16.311	8.7531	0.621893	1.0584
CLOCK	8839.12	7941.72	7456.5	10481.9	9186.13	9159.6	O15516	Circadian locomoter output cycles protein kaput	2	2	2.2	95.303	1.7526	0.0619821	1.18939
MAFG	7955.97	8175.42	8443.7	13113.4	11187.6	11954.9	O15525	Transcription factor MafG	4	3	24.1	17.849	14.753	0.00251824	1.47531
PDPK1	32431.5	31419.4	32622.1	33660.1	32537.6	35494.2	O15530	3-phosphoinositide-dependent protein kinase 1	12	12	29	63.151	33.715	0.137582	1.0541
RNF113A	19747.2	20426.2	20054.7	23600.9	19290	23545.3	O15541	RING finger protein 113A	7	6	22.2	38.787	13.716	0.224391	1.10308
KDM6A	28925.8	28304.6	25876.2	30092.5	29097	27137.7	O15550	Lysine-specific demethylase 6A	6	6	4.6	154.17	9.4478	0.44633	1.03875
DHX15	302183	293780	290486	295605	298585	299129	O43143	Pre-mRNA-splicing factor ATP-dependent RNA helicase DHX15	28	27	39.4	90.932	123.79	0.564493	1.00775
RNMT	65901.4	69174.7	66196.3	72228.7	67715	67475.4	O43148	mRNA cap guanine-N7 methyltransferase	15	15	35.1	54.843	91.819	0.333927	1.03054
ZZEF1	44458.4	46790.1	48873.7	46810.8	44464.2	41242.3	O43149	Zinc finger ZZ-type and EF-hand domain-containing protein 1	14	14	5.8	331.07	38.811	0.285306	0.945725
ASAP2	19257.5	19207.3	18855.2	23862.8	22683.2	22055.4	O43150	Arf-GAP with SH3 domain, ANK repeat and PH domain-containing protein 2	11	9	14	111.65	31.558	0.002309	1.19682
FLRT2	14032	14786	16194.5	11450.1	12338.5	14433.8	O43155	Leucine-rich repeat transmembrane protein FLRT2	4	4	6.7	74.048	12.428	0.106007	0.849151
TTI1	10563.2	12061	12003.9	8183.73	11297.6	9445.05	O43156	TELO2-interacting protein 1 homolog	5	5	6.2	122.07	16.414	0.138342	0.835348
RRP8	39456.7	43955.1	42571.7	52004.4	47728.2	47730.2	O43159	Ribosomal RNA-processing protein 8	11	11	30.9	50.714	43.119	0.0213404	1.17049
CYB5B	72479.2	57177.1	37630	45772.5	63411.5	50710.2	O43169	Cytochrome b5 type B	4	4	28.7	16.694	25.777	0.839054	0.955811
PRPF4	63831.9	66601.7	67318.1	63962	63217.6	59813.7	O43172	U4/U6 small nuclear ribonucleoprotein Prp4	17	17	37.4	58.449	60.078	0.0970645	0.945597
PHGDH	154212	159722	155148	218200	223036	227361	O43175	D-3-phosphoglycerate dehydrogenase	22	22	45	56.65	191.75	2.96057e-05	1.42533
NDUFS4	16073	14871.8	15880.1	14653.4	15386.7	16693.9	O43181	NADH dehydrogenase [ubiquinone] iron-sulfur protein 4, mitochondrial	3	3	20	20.108	13.722	0.967703	0.998058
IRAK2	6539.23	7431.97	6941.7	8612.66	7749.56	8107.28	O43187	Interleukin-1 receptor-associated kinase-like 2	2	2	4.2	69.432	7.3375	0.0300236	1.17007
DYNC1LI2	84190.4	91785	88490.9	87132.3	90968.2	94874.1	O43237	Cytoplasmic dynein 1 light intermediate chain 2	12	12	27	54.099	56.338	0.416833	1.03217
PSMD3	211742	229227	224626	215430	217510	215885	O43242	26S proteasome non-ATPase regulatory subunit 3	21	21	39.9	60.977	81.466	0.348688	0.974805
RBFOX2	5741.06	5039.92	5977.81	3798.43	5780.41	7185.49	O43251	RNA binding protein fox-1 homolog 2	2	2	8.7	41.373	5.6386	0.998644	1.00033
PAPSS1	73928.3	69085.2	67129.6	63491.8	61139.7	62160.1	O43252	Bifunctional 3-phosphoadenosine 5-phosphosulfate synthase 1	13	12	23.1	70.832	35.988	0.0217663	0.888878
ZW10	32843	32100.2	32231.8	34416.7	29917.4	30892.8	O43264	Centromere/kinetochore protein zw10 homolog	10	10	16.4	88.828	26.858	0.663699	0.979952
SART1	136638	139877	145538	140621	143276	144208	O43290	U4/U6.U5 tri-snRNP-associated protein 1	30	30	46.1	90.254	152.72	0.513088	1.01434
SPINT2	25797.5	25058.3	26378.1	23404.2	20957.2	20491.1	O43291	Kunitz-type protease inhibitor 2	5	5	24.6	28.228	23.498	0.0136106	0.839689
GPAA1	28273.1	24940.8	22736.8	25826.5	28327.5	26591.5	O43292	Glycosylphosphatidylinositol anchor attachment 1 protein	6	6	8.4	67.622	8.2665	0.417873	1.06313
DAPK3	16110.8	14123.9	16195.4	16484.3	14815.6	16851.5	O43293	Death-associated protein kinase 3	5	5	13.4	52.535	11.831	0.567536	1.03708
TGFB1I1	26109.6	25422	25997.6	32267.9	31719.6	34167.9	O43294	Transforming growth factor beta-1-induced transcript 1 protein	7	7	14.3	49.814	15.692	0.00087761	1.26604
AP5Z1	6482.43	6631.92	6954.82	7362.08	8102.27	9135	O43299	AP-5 complex subunit zeta-1	4	4	6.6	88.604	23.757	0.0471135	1.22573
HSPA12A	16332.7	17734.8	16068.6	18367.7	21179.8	16615.6	O43301	Heat shock 70 kDa protein 12A	7	6	12.9	74.977	32.319	0.23177	1.12021
CTIF	10507.9	9269.43	11762.7	12148.5	9333.58	10464.9	O43310	CBP80/20-dependent translation initiation factor	5	5	9.2	67.586	15.85	0.906913	1.0129
PPIP5K2	30647.3	31243.1	32845.4	28950.6	28196	30763.3	O43314	Inositol hexakisphosphate and diphosphoinositol-pentakisphosphate kinase 2	6	6	7.1	140.41	40.131	0.0864113	0.927947
MAP3K7	13968.5	16357.4	15714	13867.7	15271.4	12821.4	O43318	Mitogen-activated protein kinase kinase kinase 7	3	3	6.3	67.195	9.3157	0.248049	0.911393
EEF1E1	37556.6	40380.5	38402.5	48471.8	44615.3	45212.2	O43324	Eukaryotic translation elongation factor 1 epsilon-1	7	7	34.5	19.81	17.22	0.00744862	1.18875
LYRM1	12717.4	11675.8	11555.5	12841.1	13358.4	12976	O43325	LYR motif-containing protein 1	3	3	21.3	14.281	4.9937	0.0547558	1.08976
RIPK2	20613.5	24481	24200.6	21236.9	18693.5	20819.4	O43353	Receptor-interacting serine/threonine-protein kinase 2	8	8	17.4	61.194	21.783	0.125308	0.876681
WDR62	18115	17891.5	17483.3	14759.3	17287	16826.4	O43379	WD repeat-containing protein 62	6	6	5.1	165.95	27.789	0.126358	0.913685
HNRNPR	119257	118092	116243	122451	127873	122752	O43390	Heterogeneous nuclear ribonucleoprotein R	24	16	35.7	70.942	65.849	0.0298333	1.0551
PRPF3	70597.5	73106.5	71234.5	75560	74468.1	78315.8	O43395	U4/U6 small nuclear ribonucleoprotein Prp3	11	11	19	77.528	30.473	0.0310497	1.06237
TXNL1	78534.1	79499.3	78628	75251.5	71641.3	71185.2	O43396	Thioredoxin-like protein 1	10	10	48.8	32.251	52.899	0.00941722	0.921478
TPD52L2	119560	118680	123040	129109	127111	129499	O43399	Tumor protein D54	12	12	69.4	22.237	101.16	0.0058846	1.06765
EMC8	31632.4	31176	33877	35302.4	34209.4	32021.3	O43402	ER membrane protein complex subunit 8	6	6	36.2	23.773	19.496	0.273971	1.05014
ERI3	28342.1	27406.5	26413	30251.9	29729.3	27259.2	O43414	ERI1 exoribonuclease 3	4	4	11	37.238	6.7611	0.191375	1.06182
PRKRIR	11165.2	11778.4	13425.7	16425	12637.3	14471	O43422	52 kDa repressor of the inhibitor of the protein kinase	7	7	12.1	87.703	11.018	0.136687	1.19697
FIBP	25649.3	28995.6	30377.6	21689.7	22498.6	23823.5	O43427	Acidic fibroblast growth factor intracellular-binding protein	7	7	20.1	41.878	12.15	0.0209578	0.799926
EIF4G3	59492.1	60931.7	57424.7	47801.3	51646.4	52861.8	O43432	Eukaryotic translation initiation factor 4 gamma 3	20	13	11.5	176.65	28.595	0.00971349	0.856401
PPIH	30909.7	30828.1	34168.1	30142.5	31866.1	29190	O43447	Peptidyl-prolyl cis-trans isomerase H	4	4	22	19.208	5.9036	0.30982	0.950917
HTRA2	25356.5	21680.5	22410.8	21433.6	21925.2	22117.6	O43464	Serine protease HTRA2, mitochondrial	4	4	10.7	48.84	11.805	0.310819	0.942814
AKR7A2	29049.1	28162.8	30450.9	27153.4	25846.9	30488.2	O43488	Aflatoxin B1 aldehyde reductase member 2	6	6	22.6	39.589	39.331	0.415654	0.952381
EPB41L2	346538	360347	348246	344108	346490	351428	O43491	Band 4.1-like protein 2	44	41	47.4	112.59	227.52	0.41882	0.98758
TGOLN2	129347	124182	122575	111830	109470	105041	O43493	Trans-Golgi network integral membrane protein 2	13	13	33.4	51.018	61.228	0.00434902	0.867689
RAD51C	2566.68	1741.3	2798.13	2874.46	2570.96	3097.21	O43502	DNA repair protein RAD51 homolog 3	3	3	11.4	42.189	6.2428	0.248861	1.20215
LAMTOR5	2810.37	3296.93	2591.9	3014.72	2682.76	3156.95	O43504	Ragulator complex protein LAMTOR5	2	2	33	9.6138	2.2615	0.846939	1.01784
FOXO3	20719.4	19719.3	41380.3	21014.6	21265.2	18064.4	O43524	Forkhead box protein O3	3	2	7.1	71.276	6.2425	0.37244	0.737533
XRCC3	5381.46	6059.41	5663.78	4801.55	5524.97	5373.43	O43542	DNA repair protein XRCC3	2	2	6.4	37.849	4.3005	0.187954	0.917875
AKAP10	21206.4	23002.9	23316.4	23592.8	20453	21955	O43572	A-kinase anchor protein 10, mitochondrial	4	4	6.6	73.817	8.7561	0.673426	0.977416
DENR	27719.8	29080.5	28295.7	31632.4	30801.2	28003.2	O43583	Density-regulated protein	6	6	32.3	22.092	38.974	0.201646	1.06276
XPOT	125498	126177	118368	123336	134738	132190	O43592	Exportin-T	22	22	24.9	109.96	71.835	0.189076	1.05464
DNPH1	30836.1	29556.1	29305	30882.8	30623.5	31164.9	O43598	2-deoxynucleoside 5-phosphate N-hydrolase 1	7	7	48.9	19.108	28.44	0.118001	1.03316
TIMM44	139704	141574	138750	208947	195703	191156	O43615	Mitochondrial import inner membrane translocase subunit TIM44	20	20	45.4	51.355	78.986	0.000409525	1.41849
TRAPPC3	27716.1	26092.5	25793.1	24821.9	24257	24781.3	O43617	Trafficking protein particle complex subunit 3	6	6	28.9	20.274	5.9496	0.0374833	0.927872
CHMP2A	34638.2	32287.6	37345.9	33175.9	31286.9	31755.2	O43633	Charged multivesicular body protein 2a	6	6	23.9	25.104	26.064	0.162018	0.922762
NCK2	1994.88	1658.31	2184.45	1915.8	1555.98	1392.68	O43639	Cytoplasmic protein NCK2	2	2	6.3	42.915	2.7876	0.211049	0.833292
TSPAN6	3465.29	3520.66	4370.78	3936.82	3352.18	3212.77	O43657	Tetraspanin-6	2	2	8.6	27.563	4.267	0.481369	0.924718
PLRG1	116817	109233	102470	103647	108999	113424	O43660	Pleiotropic regulator 1	12	12	29.4	57.193	67.176	0.878601	0.992545
PRC1	36975.6	35455.6	36602.8	35056.8	39552.6	41722.2	O43663	Protein regulator of cytokinesis 1	11	11	23.2	71.606	32.348	0.293935	1.06693
RGS10	28935.9	27936.2	30693.8	23800	23768.9	26996.2	O43665	Regulator of G-protein signaling 10	5	5	28.2	21.21	43.03	0.0318602	0.85153
ZNF207	35766	33686.5	34438.7	29912	28152.1	32976.1	O43670	BUB3-interacting and GLEBS motif-containing protein ZNF207	4	4	9.4	50.75	16.304	0.0492742	0.876304
NDUFB5	14951.7	14851.3	16389.2	13698.9	15488.3	14617.6	O43674	NADH dehydrogenase [ubiquinone] 1 beta subcomplex subunit 5, mitochondrial	3	3	16.9	21.75	3.7024	0.329075	0.948315
NDUFB3	12321.5	12931.1	10182.7	7925.45	10285.3	11385.6	O43676	NADH dehydrogenase [ubiquinone] 1 beta subcomplex subunit 3	3	3	28.6	11.402	9.6677	0.213704	0.835222
NDUFA2	29365.8	27484.9	28823.6	23752.2	24299.7	28133.7	O43678	NADH dehydrogenase [ubiquinone] 1 alpha subcomplex subunit 2	4	4	48.5	10.921	10.338	0.100606	0.889248
ASNA1	33366.8	31988.3	30483.9	27139.4	31262.7	38441	O43681	ATPase ASNA1	10	10	37.1	38.792	18.782	0.926429	1.01048
BUB1	6325	5714.92	5847.77	4371.92	5365.51	6388.5	O43683	Mitotic checkpoint serine/threonine-protein kinase BUB1	2	2	1.9	122.37	2.3307	0.390854	0.90151
BUB3	101885	105288	99764.2	91895.3	90615.2	102471	O43684	Mitotic checkpoint protein BUB3	12	12	38.7	37.154	58.172	0.147807	0.928469
ACTN4	1.27625e+06	1.25972e+06	1.24629e+06	1.50689e+06	1.45849e+06	1.44609e+06	O43707	Alpha-actinin-4	65	44	68.8	104.85	323.31	0.000511729	1.16636
GSTZ1	19198.5	17051.2	19491.1	18538.8	22147.9	22253.2	O43708	Maleylacetoacetate isomerase	5	5	21.3	24.212	16.229	0.171666	1.12915
WBSCR22	37285	36193.3	34890.7	32429.7	31682.7	36042.4	O43709	Probable 18S rRNA (guanine-N(7))-methyltransferase	3	3	12.8	31.88	23.134	0.144725	0.924203
GATC	3351.32	3633.78	3034.1	4010.27	3548.43	2891.69	O43716	Glutamyl-tRNA(Gln) amidotransferase subunit C, mitochondrial	3	3	27.9	15.086	5.727	0.715926	1.04304
HTATSF1	150125	154919	153076	121985	120869	122441	O43719	HIV Tat-specific factor 1	19	19	26.4	85.852	49.548	3.02955e-05	0.797379
CYTH1	7313.29	7916.91	6821.3	6000.57	6461.72	6068.82	Q15438	Cytohesin-1	2	2	7.3	46.412	31.151	0.027963	0.840356
AP1G1	66375.5	64155.6	64059.9	56567.3	62084.6	61963.3	O43747	AP-1 complex subunit gamma-1	13	13	14.6	91.35	22.116	0.0772827	0.928178
STX6	5632.7	6710.35	6085.71	6428.45	5520.01	8232.08	O43752	Syntaxin-6	4	4	22.4	29.176	13.705	0.532611	1.09506
SYNGR2	34644.6	34594.8	35279.2	40620.7	44302.6	41603.7	O43760	Synaptogyrin-2	4	4	17	24.81	12.084	0.00283232	1.21057
SGTA	103238	100271	102622	96141.5	91338.6	93002.7	O43765	Small glutamine-rich tetratricopeptide repeat-containing protein alpha	13	13	39.6	34.063	47.202	0.00693934	0.916219
LIAS	6194	4889.12	6364.55	4956.59	5565.23	4534.47	O43766	Lipoyl synthase, mitochondrial	3	3	10.2	41.911	2.3487	0.223428	0.86294
ENSA	44029.4	44919.4	45857.6	46033.2	46836.3	42682	O43768	Alpha-endosulfine	6	5	53.7	13.389	12.163	0.865649	1.00553
SLC25A20	24048.3	18301.8	20676.3	16151.4	19951.1	19745.1	O43772	Mitochondrial carnitine/acylcarnitine carrier protein	5	4	16.3	32.943	4.9229	0.312836	0.886099
NARS	188708	194227	196661	234787	226394	218325	O43776	Asparagine--tRNA ligase, cytoplasmic	21	21	40.3	62.942	101.94	0.00328299	1.17238
MYO1B	255140	250527	253689	229700	228747	228164	O43795	Unconventional myosin-Ib	33	33	28.2	131.98	90.227	7.16029e-05	0.904204
SSNA1	60998.2	58051.9	57693.5	46800.3	51257.6	43997.3	O43805	Sjoegren syndrome nuclear autoantigen 1	6	6	44.5	13.596	30.363	0.0080347	0.803736
SLC25A17	5288.48	6298.8	4854.6	3971.63	5064.96	3782.86	O43808	Peroxisomal membrane protein PMP34	2	2	6.8	34.566	2.0761	0.108148	0.779682
NUDT21	53312.9	52163.6	50381.4	43957.8	46177.5	51891.9	O43809	Cleavage and polyadenylation specificity factor subunit 5	10	10	39.6	26.227	36.055	0.140419	0.911261
LANCL1	19479.3	19216.7	20436.9	18197.7	18245.8	19299.3	O43813	LanC-like protein 1	6	6	20.1	45.283	10.573	0.0938936	0.94267
STRN	38110.8	39505.8	41808.1	40085.3	38795.7	41789.4	O43815	Striatin	10	10	16.8	86.131	58.385	0.778994	1.01043
RRP9	85799.6	82395.8	86931.5	96974.9	95583.3	94860.1	O43818	U3 small nucleolar RNA-interacting protein 2	8	8	20.6	51.84	50.518	0.00198529	1.12657
SCO2	18317.5	20056.9	18430.9	17001.1	16330.5	16727	O43819	Protein SCO2 homolog, mitochondrial	5	5	30.8	29.81	14.885	0.0194011	0.881232
AKAP8	64205.6	69484.3	69028.4	78719	70945.6	71279.6	O43823	A-kinase anchor protein 8	11	11	17.9	76.107	36.913	0.117013	1.08991
GTPBP6	5369.22	8626.32	6631.51	10724.2	9814.59	5593.81	O43824	Putative GTP-binding protein 6	3	3	8.1	56.897	16.278	0.375741	1.26691
IDH3B	36204.2	37822.5	39949.4	35967.1	39011.4	34742.2	O43837	Isocitrate dehydrogenase [NAD] subunit beta, mitochondrial	7	6	16.9	42.183	10.63	0.443373	0.962665
NRD1	68017.9	73430.1	72841.3	62424.4	62071.9	66099.9	O43847	Nardilysin	18	18	16.2	131.7	67.982	0.0211445	0.889434
CALU	130635	157633	145484	154589	177047	148947	O43852	Calumenin	13	13	48.9	37.106	105.51	0.249682	1.10796
EDIL3	16392.5	17537.1	17717.3	19344.2	17179.7	18179.8	O43854	EGF-like repeat and discoidin I-like domain-containing protein 3	5	5	12.5	53.764	5.5024	0.246104	1.05919
ATP9B	50030.9	42641.1	49986.6	44773.8	48978.9	41088.6	O43861	Probable phospholipid-transporting ATPase IIB	4	3	3.7	129.3	4.0433	0.48019	0.945203
AHCYL1	121862	119621	121325	103579	102190	104348	O43865	Putative adenosylhomocysteinase 2	17	6	31.5	58.951	41.031	4.52511e-05	0.854769
KIF1C	10553	11760.7	12116.4	9829.14	11499.4	9914.43	O43896	Kinesin-like protein KIF1C	10	6	10.2	122.95	8.2707	0.214253	0.907432
EXTL3	1594.78	1152.38	1349.45	1915.8	1472.22	1255.93	O43909	Exostosin-like 3	2	2	2.4	104.75	3.0133	0.476644	1.13361
ORC5	8361.96	7209.83	8057.23	5900.12	6001.24	5885.28	O43913	Origin recognition complex subunit 5	2	2	4.1	50.282	3.3154	0.00493147	0.752745
NDUFS5	42178	38797	39089.4	36667.8	44669.5	41485.2	O43920	NADH dehydrogenase [ubiquinone] iron-sulfur protein 5	5	5	44.3	12.517	8.1339	0.738139	1.02297
PDE6D	4309.5	5006.07	5246.51	4970.79	5068.53	5375.54	O43924	Retinal rod rhodopsin-sensitive cGMP 3,5-cyclic phosphodiesterase subunit delta	3	3	28.7	17.42	16.334	0.405893	1.05856
ORC4	7218.65	7279.4	5945.57	8283.95	7970.51	8299.15	O43929	Origin recognition complex subunit 4	3	3	7.6	50.377	3.4353	0.0376895	1.20104
PEX1	10166.4	11328.9	10985.7	8773.64	9482.76	8855.78	O43933	Peroxisome biogenesis factor 1	3	3	2.7	142.87	17.489	0.0121354	0.83471
RAD21	84489.6	82012.6	85193.5	72641.9	72219.4	72974.4	O60216	Double-strand-break repair protein rad21 homolog	19	19	34.4	71.689	179.87	0.000336412	0.865473
AKR1B10	156394	149930	151031	144881	155460	145875	O60218	Aldo-keto reductase family 1 member B10	17	11	52.8	36.019	59.716	0.397087	0.975642
TIMM8A	2413.21	2923.25	1707.69	2235.43	3571.74	2652.13	O60220	Mitochondrial import inner membrane translocase subunit Tim8 A	2	2	22.7	10.998	5.9772	0.423085	1.2009
DHX16	141315	149734	152522	151085	151733	148806	O60231	Putative pre-mRNA-splicing factor ATP-dependent RNA helicase DHX16	20	19	18.6	119.26	84.081	0.483966	1.01815
SSSCA1	15234.4	15472.4	15741.7	14632.4	15772.1	15042.3	O60232	Sjoegren syndrome/scleroderma autoantigen 1	3	3	22.1	21.474	9.4844	0.411032	0.978437
PPP1R12B	4349.54	4541.92	5434.51	4737.41	4137.67	3913.78	O60237	Protein phosphatase 1 regulatory subunit 12B	3	2	3.4	110.4	3.0876	0.284472	0.892704
MED14	28343	27154.7	27630.3	25850.9	25488	25404.8	O60244	Mediator of RNA polymerase II transcription subunit 14	8	8	6.5	160.6	9.0602	0.00459638	0.923199
PRPSAP2	21673.2	23234.2	24369.4	26330.5	26157.2	24822.5	O60256	Phosphoribosyl pyrophosphate synthase-associated protein 2	8	7	27.9	40.925	35.45	0.0430083	1.11596
SMARCA5	261823	253129	251581	227047	231147	220313	O60264	SWI/SNF-related matrix-associated actin-dependent regulator of chromatin subfamily A member 5	43	43	40.9	121.9	137.88	0.0028266	0.885163
SPAG9	204451	214884	209362	218235	218248	208987	O60271	C-Jun-amino-terminal kinase-interacting protein 4	35	35	31.6	146.2	134.46	0.264524	1.02668
ZNF292	8432.85	7393.74	8270.69	8763.28	7874.51	6940.81	O60281	Zinc finger protein 292	4	4	1.7	304.81	7.668	0.793293	0.978476
URB1	42435.8	42162.7	44099.9	36997.2	36727	37134.8	O60287	Nucleolar pre-ribosomal-associated protein 1	11	11	6.6	254.39	41.806	0.000648648	0.861386
MGRN1	19159	19960.8	19910.9	16102.5	11311.8	12152.7	O60291	E3 ubiquitin-protein ligase MGRN1	2	2	7.8	60.752	16.629	0.0123805	0.67028
SIPA1L3	6112.8	6891.64	7372.73	7864.22	6338.26	5729.66	O60292	Signal-induced proliferation-associated 1-like protein 3	3	3	2.8	194.61	13.586	0.849571	0.97816
ZFC3H1	7596.1	8034.23	9949.63	7880.05	8130.54	8183.19	O60293	Zinc finger C3H1 domain-containing protein	5	5	3.1	226.35	12.638	0.560457	0.94581
LCMT2	4601.52	4776.19	3679.4	4156.47	3916.14	4494.51	O60294	tRNA wybutosine-synthesizing protein 4	3	3	5.7	75.601	6.0512	0.688983	0.962474
AQR	72528.9	68676.7	69806.4	69279.1	72142.1	71619	O60306	Intron-binding protein aquarius	20	20	14.3	171.29	80.797	0.663785	1.00961
OPA1	166015	162427	165696	167067	170609	171919	O60313	Dynamin-like 120 kDa protein, mitochondrial	29	29	34.3	111.63	94.06	0.0494167	1.03128
MCM3AP	14709.6	14500.6	18174.6	16029.2	14785.6	14758.1	O60318	Germinal-center associated nuclear protein	9	9	6.2	218.4	25.62	0.657467	0.961763
KIF1B	35993.3	33794.7	36017.8	31950.2	31040	34103.6	O60333	Kinesin-like protein KIF1B	15	11	9.7	204.47	27.239	0.0680198	0.91766
KDM1A	77829.8	77215.4	75644	66512.3	70211.8	71114.9	O60341	Lysine-specific histone demethylase 1A	11	11	15.5	92.902	28.074	0.00798498	0.900949
TBC1D4	92558.8	96894.6	101327	94688.9	94036.1	93580	O60343	TBC1 domain family member 4	20	19	18	146.56	71.338	0.330302	0.970852
FZD6	8441.32	7218.97	6722.96	5792.68	6124.7	6374.54	O60353	Frizzled-6	2	2	2.7	79.291	3.0958	0.0642304	0.817214
FADS1	11243.5	10696.6	10897.3	6550.55	6275.27	9854.49	O60427	Fatty acid desaturase 1	3	3	9	51.964	7.5608	0.0434064	0.690685
PPL	454996	436473	448751	448913	443684	431027	O60437	Periplakin	60	59	37.4	204.74	167.52	0.507114	0.987617
DFNA5	11370.5	9601.8	9263.69	16109.5	12752.7	14843.5	O60443	Non-syndromic hearing impairment protein 5	7	7	15.9	54.554	28.692	0.0188498	1.44548
NRP2	11049.2	10273.3	11802.9	10550.2	9688.94	11465.9	O60462	Neuropilin-2	4	4	4.5	104.83	11.038	0.522849	0.957124
MAN1A2	8062.58	7798.57	8375.82	6985.41	6070.82	7432.18	O60476	Mannosyl-oligosaccharide 1,2-alpha-mannosidase IB	2	2	3.3	73.003	2.9193	0.0450555	0.845337
ACSL4	109664	103525	100220	65949	64388.7	68581.8	O60488	Long-chain-fatty-acid--CoA ligase 4	15	14	25	79.187	40.143	0.000227351	0.634697
SNX3	27741.9	26702.4	30319.6	22277.5	23273.9	27499.2	O60493	Sorting nexin-3	5	4	27.2	18.762	14.08	0.11286	0.861813
STX10	14214.3	13783.5	13531.1	15829	15730.6	14633.6	O60499	Syntaxin-10	6	6	29.3	28.114	16.587	0.0227643	1.11231
MGEA5	172413	169524	168340	177182	183266	185011	O60502	Protein O-GlcNAcase	24	24	34.2	102.91	143.79	0.0116664	1.06895
SORBS3	49588.1	50422.5	52181.1	42481.9	42500.5	40897.9	O60504	Vinexin	9	9	14.9	75.34	26.608	0.000706791	0.827117
SYNCRIP	450448	448075	453565	449332	451091	472584	O60506	Heterogeneous nuclear ribonucleoprotein Q	30	22	54.4	69.602	140.06	0.413131	1.01547
CDC40	45449	47097.9	45746	42764.7	46811	44646.9	O60508	Pre-mRNA-processing factor 17	4	4	6.9	65.521	7.5878	0.347038	0.970568
RANBP6	33316.2	32546	32657.8	23587	26474.5	24306.4	O60518	Ran-binding protein 6	13	10	12.8	124.71	17.282	0.000865636	0.754851
NEMF	66524.7	72432.2	66982.2	65890.8	60349.4	62310.7	O60524	Nuclear export mediator factor NEMF	12	12	11	122.95	24.69	0.0809827	0.915566
GMDS	47554.4	48295.3	48402.2	51927.6	51793	51654	O60547	GDP-mannose 4,6 dehydratase	10	10	29.3	41.949	17.493	0.000182789	1.07711
NMT2	78052.6	69525.4	74331	70770.2	78595.1	75394.1	O60551	Glycylpeptide N-tetradecanoyltransferase 2	9	8	20.1	56.98	31.383	0.791031	1.01284
CCNT1	52388.6	51696.4	55058.8	54211.4	57719.9	53313.6	O60563	Cyclin-T1	10	10	16.8	80.684	18.612	0.295325	1.03834
BUB1B	17203.6	19107.5	20977.3	21330	21916	18505.1	O60566	Mitotic checkpoint serine/threonine-protein kinase BUB1 beta	7	7	7.7	119.54	14.184	0.381768	1.0779
PLOD3	63997.6	62523.6	63332	79694.4	73532.4	79569.8	O60568	Procollagen-lysine,2-oxoglutarate 5-dioxygenase 3	15	15	20.7	84.784	57.265	0.00232675	1.22619
EIF4E2	49284.3	54611.6	54297.8	58582.1	53681.7	56695.2	O60573	Eukaryotic translation initiation factor 4E type 2	6	6	28.6	28.362	31.665	0.18433	1.06805
CCNT2	10056.8	9435.8	10318.5	10193	10404.2	10097.5	O60583	Cyclin-T2	5	5	8.4	81.028	11.655	0.347611	1.02964
DIAPH1	253860	253866	263192	265353	258065	257984	O60610	Protein diaphanous homolog 1	32	32	24.8	141.35	106.75	0.426757	1.0136
SELENOF	7859.86	7665.58	7873.16	10593.9	10184	9026.17	O60613	15 kDa selenoprotein	3	3	24.8	18.092	10.946	0.0107995	1.27375
EXOC3	46167.1	47488.6	47739.5	48023.6	51843.7	50408	O60645	Exocyst complex component 3	12	12	19.6	85.566	39.326	0.0716703	1.0628
PLIN3	287380	284277	283270	273315	267768	277642	O60664	Perilipin-3	19	19	59.2	47.074	141.53	0.0179141	0.957656
SLC16A7	35847	31758.9	31061.8	36401.3	35727.8	36193	O60669	Monocarboxylate transporter 2	3	3	6.1	52.2	4.5393	0.0993918	1.09785
PRMT3	70570.8	79781.8	70629.8	77719.2	72984.3	71041.7	O60678	Protein arginine N-methyltransferase 3	8	8	16.4	59.902	11.735	0.947767	1.00345
KPNA6	16240.6	16709.9	17342.2	17498.2	16583.2	17542.3	O60684	Importin subunit alpha-7	12	8	26.5	60.029	61.202	0.376871	1.02646
UGDH	177256	179418	179513	188461	186588	188305	O60701	UDP-glucose 6-dehydrogenase	19	19	45.1	55.023	110.14	0.000677267	1.05067
CTNND1	234012	232808	250054	243098	235428	224640	O60716	Catenin delta-1	31	31	39.9	108.17	187.81	0.585664	0.980879
SNX2	26096.7	22771.6	28285	24351.7	26030.3	24464	O60749	Sorting nexin-2	11	9	23.7	58.47	26.95	0.67299	0.970095
DPM1	41050.3	45547.9	41775.9	42890.5	43413.1	49498.3	O60762	Dolichol-phosphate mannosyltransferase subunit 1	7	7	30.8	29.634	21.582	0.384541	1.05786
USO1	114193	118558	115385	120100	121446	122170	O60763	General vesicular transport factor p115	23	23	28.4	107.89	111.11	0.0224754	1.04475
MRPS14	19676.3	19077.7	18799.8	22130.8	19337.3	19583.5	O60783	28S ribosomal protein S14, mitochondrial	3	3	28.9	15.139	15.285	0.278095	1.06077
TOM1	4702.79	5161.9	4917.65	5413.22	6480.06	5627.75	O60784	Target of Myb protein 1	3	3	7.5	53.818	2.5889	0.0603498	1.18527
HIST1H2BM	137144	131866	120467	142751	145122	141326	Q99879	Histone H2B type 1-M	10	2	58.7	13.989	13.731	0.0584954	1.10199
CCDC22	24272.1	25825.8	25627.9	23588.1	26143.4	24372.7	O60826	Coiled-coil domain-containing protein 22	11	11	21.7	70.755	49.531	0.580387	0.978586
PQBP1	26889.4	24156.5	24114.9	25334.1	24620.4	27294.4	O60828	Polyglutamine-binding protein 1	6	6	26.8	30.472	51.969	0.598048	1.02778
DKC1	133296	128341	127085	163842	151202	155844	O60832	H/ACA ribonucleoprotein complex subunit 4	17	17	34.2	57.673	102.75	0.00273084	1.21138
EIF5B	269280	270400	280939	237488	230351	222301	O60841	Eukaryotic translation initiation factor 5B	43	43	37	138.83	227.04	0.00163465	0.840998
EDF1	361314	360935	372816	348951	333383	329490	O60869	Endothelial differentiation-related factor 1	15	15	59.5	16.368	40.888	0.0174997	0.923985
KIN	45161.8	46182.1	42589.6	44113.8	44043	44936.1	O60870	DNA/RNA-binding protein KIN17	8	8	24.2	45.373	16.892	0.812606	0.993724
DIAPH2	91231.3	88531.3	87207.5	81462.5	86484.7	86476.5	O60879	Protein diaphanous homolog 2	13	13	10.6	125.57	34.435	0.110852	0.953005
DNAJA2	119450	125758	123433	114097	118366	108605	O60884	DnaJ homolog subfamily A member 2	11	11	26	45.745	50.107	0.052696	0.925206
BRD4	81484.7	88325.2	84302.1	85158.2	79790.5	77092.9	O60885	Bromodomain-containing protein 4	14	10	13.4	152.22	52.597	0.263022	0.9525
CUTA	6944.76	7956.83	6199.94	5828.3	6807.85	8820.64	O60888	Protein CutA	3	3	22.3	19.116	18.617	0.912947	1.01684
PFDN1	38353.8	42779.1	40985.5	41828.9	42589.3	44144.9	O60925	Prefoldin subunit 1	7	7	43.4	14.21	17.271	0.213781	1.05277
NBN	79576.3	85169.3	80735.8	63588.4	64474.1	62816.7	O60934	Nibrin	15	15	20.3	84.958	46.532	0.000504734	0.777571
RNGTT	12345.5	12098.3	14515.4	14862.9	11435.9	12665.8	O60942	mRNA-capping enzyme	7	7	17.4	68.556	18.863	0.998936	1.00014
ABCB7	30581	30472.8	28908.4	31956	31763.4	34200	O75027	ATP-binding cassette sub-family B member 7, mitochondrial	5	5	7.2	82.64	7.8216	0.0493058	1.08845
SRGAP2	22267.9	20987.6	21723.9	15144.6	14179.9	13394.7	O75044	SLIT-ROBO Rho GTPase-activating protein 2	6	5	6.4	120.87	10.279	0.000292692	0.657426
PLXNA2	39758.7	45097.5	40597	38282.2	38553.4	39949.1	O75051	Plexin-A2	11	7	5.9	211.1	21.678	0.171397	0.930903
IGSF3	10425.1	12212.1	10903.5	11255.7	10906.5	8813.82	O75054	Immunoglobulin superfamily member 3	3	3	2.8	135.19	2.151	0.410423	0.923538
FAM20B	11789.4	13321.8	12504	10966.7	11509.8	12069.4	O75063	Glycosaminoglycan xylosylkinase	3	3	7.1	46.432	3.537	0.133841	0.918401
EFCAB14	22510	20809.5	20212.7	9710.53	9959.04	10202.9	O75071	EF-hand calcium-binding domain-containing protein 14	2	2	3.6	55.031	3.0996	8.99619e-05	0.470194
WDR1	277262	264478	274829	301704	330626	319319	O75083	WD repeat-containing protein 1	25	25	46.9	66.193	195.43	0.00833593	1.16542
ATP9A	19230.8	16227.7	19684.9	38069.2	22914	16809.4	O75110	Probable phospholipid-transporting ATPase IIA	3	2	2.8	118.58	2.347	0.304312	1.41073
N4BP1	6010.71	6081.32	5825.35	5142.01	4136.86	4413.89	O75113	NEDD4-binding protein 1	2	2	3.2	100.38	3.8009	0.0103959	0.764216
ROCK2	332536	330467	327284	347437	327061	326870	O75116	Rho-associated protein kinase 2	46	39	32.1	160.9	95.03	0.625331	1.01119
CLASP2	71558.6	69332.3	70043.9	63256.7	72234.4	67430.2	O75122	CLIP-associating protein 2	22	18	19.2	141.06	71.281	0.374599	0.962009
PTCD1	44365.4	47724.6	45479.8	37390.6	36392.4	32571.5	O75127	Pentatricopeptide repeat-containing protein 1, mitochondrial	9	9	14.6	78.855	19.786	0.00418298	0.773095
COBL	1220.37	1105.1	1435.19	1200.65	1607.55	1058.44	O75128	Protein cordon-bleu	2	2	2.3	135.62	4.1477	0.862166	1.02818
CPNE3	105042	102332	103140	91366.9	95064.1	91958.5	O75131	Copine-3	17	16	33.3	60.13	38.734	0.0015703	0.896544
ATG13	7922.37	9208.81	8495.23	8780.16	8585.82	8919.14	O75143	Autophagy-related protein 13	3	3	8.5	56.571	43.882	0.598477	1.0257
HIP1R	157030	154145	151049	175552	168278	168857	O75146	Huntingtin-interacting protein 1-related protein	29	28	27.4	119.39	73.097	0.00441345	1.10917
OBSL1	12583.9	11492.1	13919.7	17462.1	11785.8	10384.6	O75147	Obscurin-like protein 1	3	3	2.2	206.94	6.1362	0.822237	1.04308
RNF40	103625	100951	109017	105174	108489	101567	O75150	E3 ubiquitin-protein ligase BRE1B	21	20	25.4	113.68	94.186	0.868884	1.00522
PHF2	9706.06	9974.83	10096.1	9121.32	9976.23	8615.02	O75151	Lysine-specific demethylase PHF2	7	7	6.9	120.77	8.8007	0.17149	0.930671
ZC3H11A	97309.2	98806.4	99764.2	120798	115493	110533	O75152	Zinc finger CCCH domain-containing protein 11A	17	17	24.1	89.13	55.738	0.00509044	1.17218
CLUH	154811	157409	155157	148140	142687	151196	O75153	Clustered mitochondria protein homolog	28	28	29	146.67	88.199	0.032047	0.945753
KDM4A	19607.3	20889.7	20372.6	22994.5	20149.5	21445.9	O75164	Lysine-specific demethylase 4A	6	6	5.7	120.66	11.83	0.241503	1.06112
DNAJC13	142383	137117	137759	121369	122646	123776	O75165	DnaJ homolog subfamily C member 13	35	35	17.3	254.41	132.04	0.000785986	0.881448
PPP6R2	3518.87	2412.67	3921.08	2543.42	3661.04	3378.64	O75170	Serine/threonine-protein phosphatase 6 regulatory subunit 2	3	3	4.7	104.94	23.251	0.880762	0.972645
CNOT3	38503.9	43757.4	40471	38179.8	38661.8	40666.9	O75175	CCR4-NOT transcription complex subunit 3	6	6	10	81.871	22.725	0.366434	0.957438
ANKRD17	33651.3	33074.7	32887.4	35986.9	32563	30925.9	O75179	Ankyrin repeat domain-containing protein 17	17	10	7.4	274.25	19.067	0.977203	0.998619
SIN3B	6141.99	6599.56	5688.61	5946.67	5426.43	4771.32	O75182	Paired amphipathic helix protein Sin3b	3	3	3.1	133.06	3.6731	0.151005	0.875979
DNAJB6	57966.6	55644.9	56884.4	59451.6	53522.5	57640	O75190	DnaJ homolog subfamily B member 6	8	7	22.4	36.087	25.197	0.984275	1.00069
COQ9	17049.8	17172.4	18631.9	13363.7	18953.1	15243.1	O75208	Ubiquinone biosynthesis protein COQ9, mitochondrial	4	4	18.2	35.509	9.5164	0.362604	0.899832
GGCT	89584.3	85591.8	89376.9	85782.1	84249.8	85616.1	O75223	Gamma-glutamylcyclotransferase	8	8	41	21.007	19.357	0.0988149	0.966339
NDUFS7	8155.28	6980.61	6865.78	8869.79	9857.28	10145.7	O75251	NADH dehydrogenase [ubiquinone] iron-sulfur protein 7, mitochondrial	2	2	10.8	23.563	3.5217	0.0154102	1.3123
NDUFS2	17838.8	16770.5	18073.7	19318.6	18845.8	20853.6	O75306	NADH dehydrogenase [ubiquinone] iron-sulfur protein 2, mitochondrial	6	6	16	52.545	17.232	0.0438599	1.12025
ZPR1	13752.2	14749.6	15269.2	16833.5	17662	16061.4	O75312	Zinc finger protein ZPR1	6	6	15.5	50.925	10.989	0.0243348	1.15503
USP12	7182.01	7418.45	7318.25	6731.55	7054.53	7091.62	O75317	Ubiquitin carboxyl-terminal hydrolase 12	3	2	7.6	42.857	3.4189	0.0598493	0.952506
GBAS	38150.3	35689.7	35115.8	36336.1	38965.3	36880.8	O75323	Protein NipSnap homolog 2	7	5	17.8	33.742	26.36	0.430624	1.02961
SEMA7A	4991.31	5542.39	4555.21	3561.91	3336.72	4099.12	O75326	Semaphorin-7A	2	2	3.5	74.823	3.3192	0.0200631	0.728863
HMMR	56616.1	59523.5	60581.1	59409.7	62388.1	66102.9	O75330	Hyaluronan mediated motility receptor	15	14	20.2	84.099	57.691	0.176013	1.06326
PDCD6	21771.7	20594.1	21397.9	23120.2	23682.4	23244.1	O75340	Programmed cell death protein 6	5	5	21.5	21.868	8.6326	0.00564882	1.09854
TBCA	215084	214530	226510	168033	188642	175935	O75347	Tubulin-specific chaperone A	10	10	59.3	12.855	23.444	0.00453764	0.811752
ATP6V1G1	36414.1	36395.6	37604.1	41639.2	38233.8	35610.7	O75348	V-type proton ATPase subunit G 1	4	4	40.7	13.757	22.085	0.398652	1.04592
VPS4B	62341.4	61589.2	64943.2	59065.2	56417.3	58384.9	O75351	Vacuolar protein sorting-associated protein 4B	15	10	34.2	49.301	19.408	0.0178547	0.920548
H2AFY	73975.2	69479.7	72075.8	73667.3	74021.6	74680.2	O75367	Core histone macro-H2A.1	10	9	25.3	39.617	34.318	0.163242	1.03173
SH3BGRL	56007.5	56666.1	58504.5	55850.2	56368.8	55076.7	O75368	SH3 domain-binding glutamic acid-rich-like protein	7	7	53.5	12.774	17.854	0.196611	0.97732
FLNB	1.7453e+06	1.65784e+06	1.71966e+06	1.96864e+06	1.91746e+06	1.94108e+06	O75369	Filamin-B	136	120	60.5	278.16	323.31	0.00141671	1.1375
NCOR1	12266.3	12993.6	15050.4	14019	15247.1	14054.3	O75376	Nuclear receptor corepressor 1	6	6	3	270.21	14.819	0.339608	1.07468
NDUFS6	46964.3	48910.8	49360.5	46582.6	46318.3	51926.1	O75380	NADH dehydrogenase [ubiquinone] iron-sulfur protein 6, mitochondrial	5	5	48.4	13.711	40.559	0.948171	0.997186
PEX14	34956.7	36562.6	34855.8	42317.8	43216.9	36235.2	O75381	Peroxisomal membrane protein PEX14	10	10	26.3	41.236	42.987	0.085805	1.14472
TRIM3	8028.14	8551.72	7703.55	9294.17	7434.46	7376.26	O75382	Tripartite motif-containing protein 3	5	3	6.9	80.829	9.3066	0.934142	0.992649
CS	153255	157148	153147	144532	160571	173586	O75390	Citrate synthase, mitochondrial	14	14	26.2	51.712	40.672	0.584902	1.03266
SPAG7	25106.1	24413	22518	25135.1	29179	24699	O75391	Sperm-associated antigen 7	6	6	32.2	26.034	11.165	0.225094	1.09684
MRPL33	2501.41	2459.29	3173.61	3521.4	2771.02	3028.33	O75394	39S ribosomal protein L33, mitochondrial	2	2	38.5	7.6191	5.397	0.283343	1.14586
SEC22B	112297	104047	104292	111129	118470	122380	O75396	Vesicle-trafficking protein SEC22b	12	12	52.1	24.593	43.006	0.0706284	1.09775
PRPF40A	130442	143244	136723	130063	124146	129368	O75400	Pre-mRNA-processing factor 40 homolog A	17	17	18.6	108.8	35.249	0.0969008	0.934626
TACC1	112803	112058	111786	116934	121054	120764	O75410	Transforming acidic coiled-coil-containing protein 1	22	18	33.5	87.793	142.88	0.00565645	1.06566
CDC45	8899.23	8459.86	8257.03	15010.7	15814.8	14756.1	O75419	Cell division control protein 45 homolog	4	4	6.4	65.568	2.3164	5.68169e-05	1.77941
GIGYF1	17245.9	13810.5	20238.6	16838.2	18016.2	18338.5	O75420	PERQ amino acid-rich with GYF domain-containing protein 1	5	4	3.3	114.6	4.037	0.757392	1.037
LRCH4	2949.47	3353.91	2304.31	2535.97	2533.57	2454.23	O75427	Leucine-rich repeat and calponin homology domain-containing protein 4	4	4	11.9	73.449	7.2259	0.304237	0.874076
MTX2	21393.3	21422.2	20361	22360.1	19574.9	22275.3	O75431	Metaxin-2	4	4	12.9	29.763	14.277	0.742575	1.01636
VPS26A	57965.7	61450.2	58195.5	57717.3	62000.4	59825.7	O75436	Vacuolar protein sorting-associated protein 26A	12	11	46.2	38.169	58.099	0.719684	1.01088
NDUFB1	22426.2	22692.4	23877.3	23115.5	25597.7	23412.8	O75438	NADH dehydrogenase [ubiquinone] 1 beta subcomplex subunit 1	3	3	34.5	6.9611	5.6335	0.311161	1.04537
PMPCB	56685.1	59576.7	56302.9	54245.1	53919.4	57525.5	O75439	Mitochondrial-processing peptidase subunit beta	13	12	27.6	54.366	47.727	0.212724	0.960162
MED24	7145.73	7022.2	7182.58	7528.06	5658.8	6877.66	O75448	Mediator of RNA polymerase II transcription subunit 24	7	7	8.5	110.3	19.102	0.479294	0.939768
PSIP1	289838	270400	282430	272221	264445	248174	O75475	PC4 and SFRS1-interacting protein	30	28	50.8	60.103	149.09	0.100752	0.931376
ERLIN1	76680	79688.6	75647.5	70455.9	72008.2	71734.4	O75477	Erlin-1	15	12	42	39.171	24.491	0.0103577	0.923206
GPC4	3801.5	3458.36	3769.52	3589.38	3872.88	3876.33	O75487	Glypican-4	3	2	7	62.411	4.5497	0.516379	1.02803
NDUFS3	84176.6	79044.2	80599.1	79644.4	83475.6	85983.5	O75489	NADH dehydrogenase [ubiquinone] iron-sulfur protein 3, mitochondrial	12	12	42.4	30.241	44.471	0.50185	1.02167
SRSF10	10739	12224.2	11633.2	11385.3	11881.6	11791.2	O75494	Serine/arginine-rich splicing factor 10	4	4	13	31.3	10.602	0.753687	1.01335
ECI2	58720.6	55095.6	58659	46209	47119	52743.3	O75521	Enoyl-CoA delta isomerase 2, mitochondrial	12	12	35	43.585	53.351	0.0205546	0.846912
KHDRBS3	17852.6	16641.8	17902.2	17849.7	20050.3	18164.8	O75525	KH domain-containing, RNA-binding, signal transduction-associated protein 3	5	3	11.8	38.799	2.7732	0.201674	1.07001
EED	59899.9	55901.4	58155.3	59751.9	61285.1	56879.9	O75530	Polycomb protein EED	8	8	22.9	50.197	33.871	0.488867	1.02277
BANF1	41602.7	30447.7	30974.2	34548.2	28273.3	27700	O75531	Barrier-to-autointegration factor	3	3	36	10.058	7.2582	0.381733	0.878639
SF3B1	303748	299375	309492	310749	307989	306860	O75533	Splicing factor 3B subunit 1	38	38	32.4	145.83	164.8	0.241379	1.01422
CSDE1	233358	231279	231342	221215	223209	225273	O75534	Cold shock domain-containing protein E1	31	31	41.9	88.884	115.86	0.00295442	0.962238
WBP4	33052.9	33404.9	31562.8	41845.2	39410.6	35886.8	O75554	WW domain-binding protein 4	6	6	18.1	42.506	21.594	0.0248208	1.19508
PRKRA	27289.8	27043.8	27300.7	26675	28377.1	29530.3	O75569	Interferon-inducible double-stranded RNA-dependent protein kinase activator A	7	7	28.1	34.404	19.681	0.303765	1.03611
RPS6KA5	78921.7	82966.6	82031.7	88781.7	92515.4	87227.5	O75582	Ribosomal protein S6 kinase alpha-5	15	14	18.7	89.864	20.233	0.0145769	1.10087
MED6	21832.4	21298.2	21495.3	20152	19798.8	20308.4	O75586	Mediator of RNA polymerase II transcription subunit 6	4	4	13.4	28.424	4.446	0.00256692	0.932431
MYCBP2	47757.9	51306.6	51784.5	46836.4	47142.1	50166	O75592	E3 ubiquitin-protein ligase MYCBP2	14	14	3.2	513.63	21.988	0.248474	0.955555
NPM3	20323.5	19281	18965	21132.1	20341.1	19046.3	O75607	Nucleoplasmin-3	4	4	35.4	19.343	37.441	0.42562	1.03329
LYPLA1	33295.9	30831.9	29789	30461.4	36169.7	38966.1	O75608	Acyl-protein thioesterase 1	5	5	24.8	24.669	12.7	0.224155	1.12437
ERAL1	31625	28961.1	31759.3	22045.8	20276.4	25006.2	O75616	GTPase Era, mitochondrial	6	6	17.8	48.349	63.477	0.00726449	0.729094
SNRNP200	401288	397128	381649	375163	378438	372874	O75643	U5 small nuclear ribonucleoprotein 200 kDa helicase	68	68	34.1	244.5	245.42	0.0447303	0.954588
TRMU	5849.69	6672.67	7927.64	9125.16	8223.76	8971.65	O75648	Mitochondrial tRNA-specific 2-thiouridylase 1	2	2	6.2	47.744	3.843	0.0423203	1.28707
TIPRL	20647.6	19127.1	20564.6	21391.7	19827.6	22852.6	O75663	TIP41-like protein	5	5	18.4	31.444	7.2905	0.282685	1.06186
OFD1	13029.5	13067.2	12767.5	11354.5	12203.5	11484	O75665	Oral-facial-digital syndrome 1 protein	3	3	2.9	116.67	3.4283	0.0104642	0.901653
TOM1L1	7383.9	8236.51	7852.88	6924.77	7241.55	7942.02	O75674	TOM1-like protein 1	3	3	10.7	52.988	7.759	0.306793	0.941851
RPS6KA4	66809.1	70027.1	65709.5	56294.9	69248.4	70365.9	O75676	Ribosomal protein S6 kinase alpha-4	17	16	24.1	85.605	60.266	0.662247	0.967235
SURF6	68573	68413.7	69312.5	74548.5	71040.2	76314.8	O75683	Surfeit locus protein 6	10	9	33.2	41.45	75.777	0.0298401	1.07564
PPM1B	42612.6	46862.9	46132.7	37523.3	37659.2	38403.9	O75688	Protein phosphatase 1B	10	9	27.8	52.642	45.381	0.00541064	0.837608
UTP20	150880	144531	143984	143426	143576	147190	O75691	Small subunit processome component 20 homolog	37	37	14.2	318.38	72.233	0.531056	0.98816
NUP155	120398	118596	123486	124989	121181	125553	O75694	Nuclear pore complex protein Nup155	24	24	20.9	155.2	125	0.194858	1.0255
RP2	92273.4	92588.9	91851	87206.8	83902.5	83583.9	O75695	Protein XRP2	5	5	11.1	39.641	14.215	0.0033766	0.920423
WDHD1	99767.2	100774	104328	84054.7	89276.8	85378.1	O75717	WD repeat and HMG-box DNA-binding protein 1	20	20	19.7	125.97	64.98	0.00181549	0.848591
CRTAP	30967.7	32835.1	31265.4	36994.9	35072.4	36583.6	O75718	Cartilage-associated protein	8	8	21.4	46.561	14.208	0.00532031	1.14287
SLC25A12	5144.31	4604.5	6117.32	5584.21	5131.99	5290.6	O75746	Calcium-binding mitochondrial carrier protein Aralar1	9	5	16.1	74.761	29.267	0.924052	1.00887
RAD51D	1340.33	656.589	1228.16	1408.54	1231.89	879.434	O75771	DNA repair protein RAD51 homolog 4	2	2	11	35.049	5.6951	0.727354	1.0914
ATP6AP2	6201.92	6431.97	5932.62	6425.89	5817.1	5307.37	O75787	Renin receptor	2	2	5.7	39.008	2.6476	0.392897	0.945269
RNASEH2A	37739.8	36114	34246.7	30411.4	34251	33885.8	O75792	Ribonuclease H2 subunit A	10	10	36.8	33.395	39.884	0.115112	0.911635
CDC123	9213.53	8864.69	8216.21	8215.16	7312.51	8157.39	O75794	Cell division cycle protein 123 homolog	4	4	14.9	39.134	18.483	0.102892	0.900763
CAPN15	9161.7	9150.43	9167.23	8778.76	8704.77	9379.38	O75808	Calpain-15	3	3	3	117.31	12.492	0.390661	0.977567
EIF3G	247057	261718	264746	277238	262518	253104	O75821	Eukaryotic translation initiation factor 3 subunit G	15	15	45	35.611	45.071	0.508813	1.025
EIF3J	55046.4	54322.5	56200.2	57749.9	56660.7	54175.1	O75822	Eukaryotic translation initiation factor 3 subunit J	11	10	45.7	29.062	22.215	0.445998	1.01822
CBR3	9672.92	9843.33	9207.42	10014.1	7274.44	9333.3	O75828	Carbonyl reductase [NADPH] 3	5	3	20.2	30.85	2.4318	0.453736	0.926825
PSMD10	21207.3	18367.1	21285.4	20226.5	20682.6	19382.7	O75832	26S proteasome non-ATPase regulatory subunit 10	6	6	30.5	24.428	55.974	0.863453	0.990666
AP1G2	75799.9	76255.8	80339.2	66252.8	71196	68678.2	O75843	AP-1 complex subunit gamma-like 2	11	11	15.5	87.116	15.851	0.0125047	0.886969
ZMPSTE24	111809	109447	111214	117690	114056	112993	O75844	CAAX prenyl protease 1 homolog	10	10	22.3	54.812	43.081	0.0617506	1.0369
IDH1	247517	240343	242685	184352	191942	201799	O75874	Isocitrate dehydrogenase [NADP] cytoplasmic	24	22	51.2	46.659	83.856	0.000749159	0.791316
GATB	13770.6	13686.5	12257.5	13840.9	11860.8	10171.8	O75879	Glutamyl-tRNA(Gln) amidotransferase subunit B, mitochondrial	3	3	4.8	61.863	3.0521	0.334723	0.903283
SCO1	93792.4	86972.9	91824.2	88325.4	91352.4	89044.8	O75880	Protein SCO1 homolog, mitochondrial	4	4	11	33.814	8.6604	0.593059	0.985814
RBBP9	7795.87	7237.25	7301.36	5575.95	5338.86	5494.62	O75884	Putative hydrolase RBBP9	3	3	18.3	21	2.6357	0.000480766	0.734712
STAM2	17305.7	17100.6	17565.5	15703.3	16665.1	18254.1	O75886	Signal transducing adapter molecule 2	7	6	13.7	58.164	19.566	0.583825	0.974038
ALDH1L1	15163.5	15861.2	15173.6	14474.1	17673.5	14529.2	O75891	Cytosolic 10-formyltetrahydrofolate dehydrogenase	2	2	2.9	98.828	1.3374	0.889965	1.01036
CCNK	4013.24	3287.79	3510.06	3315.26	3093.27	2389.17	O75909	Cyclin-K	2	2	5.2	64.239	13.404	0.129328	0.813766
DHRS3	5761.49	5143.99	6298.81	5932.71	6212.04	5843.92	O75911	Short-chain dehydrogenase/reductase 3	4	4	16.6	33.548	6.232	0.498401	1.04559
ARL6IP5	15657.8	16468.4	16037.3	14680.2	15962.5	16900.7	O75915	PRA1 family protein 3	4	4	24.5	21.614	36.558	0.777816	0.987124
DYSF	32894.5	33647.3	32168.4	29609.4	28620.5	26071.5	O75923	Dysferlin	10	9	5.1	237.29	18.785	0.013436	0.854029
PIAS1	6058.39	6760.61	5774.45	4577.13	5295.94	5009.37	O75925	E3 SUMO-protein ligase PIAS1	3	2	4.1	71.835	1.3485	0.0263715	0.800413
BCAS2	58167.3	56268.8	64382.3	62498.9	63786.4	62006.5	O75934	Pre-mRNA-splicing factor SPF27	12	12	53.3	26.131	40.645	0.276296	1.05298
DCTN3	41437	41575.1	42452.9	36769.1	36785.8	37002.3	O75935	Dynactin subunit 3	5	5	29	21.119	32.082	0.000109172	0.881179
DNAJC8	126170	126961	132248	116992	116024	119830	O75937	DnaJ homolog subfamily C member 8	10	10	33.2	29.841	36.486	0.00817755	0.915581
SMNDC1	49871.6	48884.7	51061.9	50435.4	44946.5	46925	O75940	Survival of motor neuron-related-splicing factor 30	8	7	45.8	26.711	26.686	0.220053	0.949863
RAD17	13965.8	12013.4	13037.2	13541.8	12344.2	9969.95	O75943	Cell cycle checkpoint protein RAD17	2	2	2.3	77.054	2.4965	0.426527	0.918997
ATP5H	96793.6	101418	102042	107649	108546	101326	O75947	ATP synthase subunit d, mitochondrial	11	11	64	18.491	44.194	0.109978	1.05751
FLOT1	70791.7	73178.3	69641.1	59515.6	67598.5	70465.3	O75955	Flotillin-1	13	13	38.9	47.355	54.548	0.195255	0.924949
TRIO	134585	138142	136240	147232	145583	144158	O75962	Triple functional domain protein	33	33	11.8	346.9	100.18	0.00234922	1.06848
ATP5L	19532.7	19105.7	18565.8	23341.4	19242.7	21104.6	O75964	ATP synthase subunit g, mitochondrial	5	5	38.8	11.428	21.458	0.150481	1.11336
MPDZ	61127.1	61462.3	57446.1	59618.1	62411.1	60036.6	O75970	Multiple PDZ domain protein	12	12	7.1	221.62	41.728	0.685475	1.01128
CPD	119422	124266	121066	78023	81814.2	87860	O75976	Carboxypeptidase D	25	24	20.7	152.93	101.5	0.000259044	0.679081
GLRX3	57386.6	59124.4	62579	59729.8	61270.1	61447.2	O76003	Glutaredoxin-3	11	11	36.4	37.432	41.238	0.527838	1.01875
RSL1D1	245041	248326	247365	275643	269914	268034	O76021	Ribosomal L1 domain-containing protein 1	21	21	36.7	54.972	77.424	0.000616509	1.09836
WFS1	28014.4	29083.3	26912.2	25472.6	25996.9	28533.3	O76024	Wolframin	9	9	11.1	100.29	28.099	0.304146	0.952302
ANXA9	10392.8	10708.8	9124.36	9286.84	7200.13	8537.41	O76027	Annexin A9	4	4	11.9	38.363	4.4079	0.0900382	0.82791
CLPX	110658	111732	112625	111252	109198	104579	O76031	ATP-dependent Clp protease ATP-binding subunit clpX-like, mitochondrial	19	19	33.8	69.223	68.036	0.180348	0.970192
NEBL	36906.6	33871.1	38061.3	47297.3	41625.9	42804.5	O76041	Nebulette	5	5	4.5	116.45	6.9143	0.0232091	1.2103
SEC14L2	11384.3	11047.3	11247.4	10456.1	13897.2	10176.8	O76054	SEC14-like protein 2	3	3	7.7	46.145	7.1302	0.824776	1.02527
CIAO1	22504.5	22360.4	23859.5	24996.5	23972	24200	O76071	Probable cytosolic iron-sulfur protein assembly protein CIAO1	5	5	19.5	37.84	44.087	0.060003	1.06467
PDE5A	9844.15	9110.42	9302.1	6956.55	6549.4	8094.43	O76074	cGMP-specific 3,5-cyclic phosphodiesterase	4	4	5.9	99.984	20.634	0.0123066	0.764435
ZFAND5	13513.7	13002.9	13351.6	5656.84	5271.94	5197.53	O76080	AN1-type zinc finger protein 5	4	4	35.2	23.132	32.383	2.81157e-06	0.40449
SRP72	297810	305558	312404	330676	343121	331779	O76094	Signal recognition particle subunit SRP72	25	25	35	74.605	103.19	0.00667474	1.09806
DDAH1	66847.8	68359.6	70381.6	75901	74656.2	72900.1	O94760	N(G),N(G)-dimethylarginine dimethylaminohydrolase 1	13	12	57.2	31.121	64.077	0.0113993	1.08691
RECQL4	2963.83	3859.84	3751.74	3222.72	4019.41	2882.95	O94761	ATP-dependent DNA helicase Q4	2	2	2.7	133.07	13.72	0.749882	0.957417
RECQL5	33147.7	35655.2	32629.2	28850.5	27540.6	30378.7	O94762	ATP-dependent DNA helicase Q5	8	8	10.2	108.86	25.604	0.0170825	0.855447
URI1	14307.3	13954.1	14836	13078.5	13326.1	15376.6	O94763	Unconventional prefoldin RPB5 interactor 1	4	4	11.4	59.832	12.576	0.60023	0.969459
B3GAT3	10979.3	14412	12724.6	14786.1	15609.4	16017.2	O94766	Galactosylgalactosylxylosylprotein 3-beta-glucuronosyltransferase 3	4	4	12.8	37.121	17.269	0.0587232	1.21767
MTA2	241597	211704	200225	169150	193627	177893	O94776	Metastasis-associated protein MTA2	24	21	37	75.022	78.57	0.0576934	0.827311
STK10	71495.1	69320.2	70383.3	74359.9	73186.3	75551.7	O94804	Serine/threonine-protein kinase 10	13	12	13.4	112.13	29.794	0.012891	1.05634
LTN1	39858.1	40083	37577.3	36056.7	39464.9	36445	O94822	E3 ubiquitin-protein ligase listerin	12	12	8	200.55	23.369	0.239992	0.952758
TOMM70A	161623	152327	162749	153681	152725	150935	O94826	Mitochondrial import receptor subunit TOM70	21	20	38	67.454	61.408	0.13048	0.959391
DDHD2	27629.5	25516.2	30569.6	24767.2	24524.6	27863.6	O94830	Phospholipase DDHD2	6	5	8.9	81.031	13.46	0.295221	0.921641
TOX4	20229.6	20989.5	22723.4	24037.4	19646.5	19428.8	O94842	TOX high mobility group box family member 4	6	6	13	66.194	29.185	0.876698	0.987024
MICAL2	83756.8	84503.5	82832	88021.6	84199	81451.4	O94851	Protein-methionine sulfoxide oxidase MICAL2	19	17	20.3	126.69	53.21	0.684326	1.01027
KIAA0754	37915.6	38288.8	36510.8	29330.1	32758	32750.2	O94854	Uncharacterized protein KIAA0754	12	12	10.3	135.15	30.086	0.00918931	0.841397
SEC24D	29664.1	34399.9	30466.9	36468.8	33412.2	33920.9	O94855	Protein transport protein Sec24D	9	9	9.7	113.01	19.206	0.150769	1.09807
UFL1	91583.9	88509.8	94467.9	89931.7	91482.8	92931.4	O94874	E3 UFM1-protein ligase 1	22	22	29.3	89.594	43.595	0.972013	0.999214
SORBS2	21333.4	21992	22361.7	19773.7	21364.5	20560.4	O94875	Sorbin and SH3 domain-containing protein 2	7	7	8.5	124.11	18.983	0.0725951	0.93928
PHF14	31601.1	33986.8	33322.3	27454.9	26855.3	28545.4	O94880	PHD finger protein 14	9	9	13.9	100.05	22.849	0.00348458	0.837684
SASH1	20078.6	20191.2	19909.1	21357.9	21760.2	21644.7	O94885	SAM and SH3 domain-containing protein 1	8	8	8.9	136.65	14.43	0.0004586	1.07617
UBXN7	58625.8	59593.4	56189.5	48965.3	48224.3	50530.5	O94888	UBX domain-containing protein 7	8	8	19.6	54.862	27.227	0.00187812	0.846977
SUN1	90710.2	100653	101399	138456	144614	129810	O94901	SUN domain-containing protein 1	20	20	32.5	90.063	107.74	0.00189838	1.41029
PROSC	27038.5	23375.9	24190.8	23627.7	22354.4	21802.4	O94903	Proline synthase co-transcribed bacterial homolog protein	7	7	31.6	30.344	25.426	0.139396	0.908575
ERLIN2	99214.8	103852	95754	109076	118343	121557	O94905	Erlin-2	16	13	50.7	37.839	69.983	0.0193399	1.16784
PRPF6	221869	227185	220089	218480	224675	219409	O94906	Pre-mRNA-processing factor 6	30	30	32.3	106.92	72.226	0.488085	0.990169
PCF11	22034	23343.3	22476	24376.1	22522.8	24252.2	O94913	Pre-mRNA cleavage complex 2 protein Pcf11	10	9	7.3	173.05	16.355	0.197037	1.0486
FRYL	73265.4	76045	77619.6	65687.1	62622.3	62105.9	O94915	Protein furry homolog-like	22	22	8.1	339.59	59.604	0.0019872	0.839092
NFAT5	2492.39	2585.85	2556.18	2907.4	3420.02	3278.94	O94916	Nuclear factor of activated T-cells 5	3	3	3.3	165.76	13.078	0.0133577	1.2583
ENDOD1	24727.8	25986.2	25182.2	24726.5	25764.9	28520.3	O94919	Endonuclease domain-containing 1 protein	10	10	25.8	55.016	30.558	0.432164	1.04105
GLCE	6315.8	6195.19	6207.35	7793.57	6789.04	7140.11	O94923	D-glucuronyl C5-epimerase	3	3	5.3	70.1	2.0022	0.0279394	1.1605
GLS	91695.2	85799.7	88447.2	114515	101288	104278	O94925	Glutaminase kidney isoform, mitochondrial	16	16	32	73.46	77.208	0.0143068	1.20357
HAUS5	14224.4	15979.7	15162.9	14434.6	16805.9	14176.8	O94927	HAUS augmin-like complex subunit 5	7	7	14.5	71.682	27.438	0.987171	1.00111
ABLIM3	19972.8	19447	18913.2	23243.6	21487.9	19793.3	O94929	Actin-binding LIM protein 3	4	4	6.6	77.801	10.007	0.118692	1.10615
FBXO21	12574.7	12644.8	12844.3	8066.52	9176.66	9467.43	O94952	F-box only protein 21	4	4	9.4	72.269	4.0462	0.000956258	0.701733
KDM4B	9018.54	8280.06	9294.95	8011.46	9414.69	8770.14	O94953	Lysine-specific demethylase 4B	5	5	6.6	121.9	21.854	0.806541	0.985062
SOGA1	95136.5	94777.6	98281.6	84454	80842.7	76815.8	O94964	Protein SOGA1	20	18	15.4	159.76	62.835	0.00340767	0.840097
USP19	20689.9	24812.1	19289.2	16086.2	20126.4	17720	O94966	Ubiquitin carboxyl-terminal hydrolase 19	4	4	3.6	145.65	5.2119	0.149291	0.832407
TRIM37	11779.3	10088.6	11591.2	6964.58	5439.47	5464.19	O94972	E3 ubiquitin-protein ligase TRIM37	2	2	3.3	107.9	21.182	0.00211324	0.534032
AP2A2	66800.9	68042.6	67726.2	68282.8	64397.9	61441.2	O94973	AP-2 complex subunit alpha-2	29	20	29.4	103.96	48.42	0.234946	0.958297
SEC31A	149849	151534	148467	155264	158067	166567	O94979	Protein transport protein Sec31A	24	24	20.9	133.01	66.142	0.046313	1.0668
HEXIM1	52364.7	61872.7	58535.8	54360.3	52901.7	51720.2	O94992	Protein HEXIM1	8	7	32	40.623	68.432	0.186638	0.92018
CCNB2	7315.68	8181.39	8259.08	9567.71	9358.27	8915.12	O95067	G2/mitotic-specific cyclin-B2	4	3	11.8	45.281	8.0186	0.0191095	1.17195
UBR5	55336.4	54789.7	54948	45892.4	44362.6	42155.9	O95071	E3 ubiquitin-protein ligase UBR5	17	17	8.2	309.35	51.49	0.000577801	0.80213
AGFG2	49691.2	48139.5	50168.8	54125.2	49981.5	51839.7	O95081	Arf-GAP domain and FG repeat-containing protein 2	9	8	21.6	48.962	45.686	0.120396	1.0537
PRSS23	17478.8	15464.9	15613.1	12839.9	11775.4	12198.9	O95084	Serine protease 23	3	3	10.2	43.001	14.899	0.005504	0.758168
SCAF4	54568.6	57611.7	51316.5	54680.4	53962.1	49360.8	O95104	Splicing factor, arginine/serine-rich 15	9	7	11.5	125.87	82.641	0.498966	0.9664
NDUFB6	35544.1	33806.8	34155.6	32755.7	29290.9	30494.2	O95139	NADH dehydrogenase [ubiquinone] 1 beta subcomplex subunit 6	3	3	18	15.489	2.1113	0.0332184	0.894057
MFN2	20690.9	23786.3	23278.9	24357.5	24546.6	24537.3	O95140	Mitofusin-2	10	9	15.2	86.401	16.231	0.119743	1.08391
UBE4B	22898.5	22525.4	24082.7	23676.6	23058.2	20333.5	O95155	Ubiquitin conjugation factor E4 B	10	10	10	146.18	19.022	0.511442	0.964918
ZFPL1	14398.4	13722.8	14152.8	16035	17719.7	16148.7	O95159	Zinc finger protein-like 1	4	4	19.4	34.114	18.956	0.0117157	1.18047
IKBKAP	58691.1	60501.8	59198.5	54146.2	56246.5	54302.6	O95163	Elongator complex protein 1	20	20	20	150.25	84.568	0.00616346	0.923224
UBL3	3875.24	3690.39	3699.67	3125.88	3832.38	2640.88	O95164	Ubiquitin-like protein 3	3	3	33.3	13.157	3.959	0.188863	0.852098
NDUFB4	10062.3	10645.3	10054.1	10263.2	11436.4	12534.2	O95168	NADH dehydrogenase [ubiquinone] 1 beta subcomplex subunit 4	4	4	40.3	15.208	27.805	0.166041	1.11287
NDUFB8	32227.1	31250.6	35632	33684.5	31025	30483.1	O95169	NADH dehydrogenase [ubiquinone] 1 beta subcomplex subunit 8, mitochondrial	2	2	11.8	21.766	3.6471	0.474519	0.960478
NDUFA7	17906.9	17970.7	18449.7	18850.7	17407	18014.2	O95182	NADH dehydrogenase [ubiquinone] 1 alpha subcomplex subunit 7	6	6	55.8	12.551	9.2737	0.969367	0.99898
RTN3	40683.9	39613	38683.9	41253.9	39859.5	38942	O95197	Reticulon-3	5	5	5.6	112.61	17.896	0.706782	1.00903
LETM1	88126.9	87248	92628	105043	100102	101155	O95202	LETM1 and EF-hand domain-containing protein 1, mitochondrial	21	21	31.7	83.353	102.97	0.00471279	1.1429
EPN2	17540.5	16747.2	17273.4	16853.3	16014.4	16382.6	O95208	Epsin-2	5	5	8.9	68.481	11.095	0.0839664	0.955184
STBD1	47015	45788.5	46153.2	50583.2	56578.8	51828.7	O95210	Starch-binding domain-containing protein 1	7	7	20.7	39.007	20.098	0.0230551	1.14417
ZRANB2	111376	107228	110009	105489	103091	100030	O95218	Zinc finger Ran-binding domain-containing protein 2	11	11	33.3	37.404	44.628	0.0288482	0.939132
SNX4	21320.6	23113	23830	21532.5	21836.3	22649.8	O95219	Sorting nexin-4	6	6	13.1	51.908	12.905	0.411744	0.967115
ZWINT	10530	11460.4	13464.1	9881.75	11410.8	8714.82	O95229	ZW10 interactor	2	2	6.1	31.293	1.5975	0.194308	0.846362
LUC7L3	121890	120834	120512	108546	108457	104228	O95232	Luc7-like protein 3	13	13	28	51.466	45.536	0.000704373	0.88436
KIF20A	38175.2	41430.6	38638.3	32439.1	33558.7	33406.9	O95235	Kinesin-like protein KIF20A	12	12	17.8	100.28	46.917	0.0042892	0.840673
KIF4A	254228	256141	258128	221925	229590	230765	O95239	Chromosome-associated kinesin KIF4A	34	34	28.7	139.88	93.163	0.000656189	0.88781
SBF1	25967.8	26544.8	29337.1	29992.4	27470.2	26727.1	O95248	Myotubularin-related protein 5	12	12	9.3	208.44	39.021	0.615596	1.02859
GOSR1	16709.2	15396.8	14724.4	16998.8	16249.8	15092.5	O95249	Golgi SNAP receptor complex member 1	4	4	17.6	28.612	7.4759	0.565285	1.03226
KAT7	23351.4	23505.6	24576.6	20654.9	20165.7	19150.7	O95251	Histone acetyltransferase KAT7	4	4	7	70.642	5.5983	0.00287673	0.839538
ATE1	29297.7	29995.4	24808	34239.7	30312	34139.8	O95260	Arginyl-tRNA--protein transferase 1	6	6	15.1	59.09	17.352	0.0792298	1.17349
CCNDBP1	5636.94	7097.83	6048.91	5976.82	6343.8	6309.88	O95273	Cyclin-D1-binding protein 1	2	2	8.6	40.262	7.7748	0.915201	0.991846
VAPB	54568.6	52570.2	58429.5	61483.9	57650.7	60757.4	O95292	Vesicle-associated membrane protein-associated protein B/C	9	8	38.7	27.228	56.221	0.0836643	1.08651
SNAPIN	14844.9	14689.9	15948	11322.5	14892.9	14932.8	O95295	SNARE-associated protein Snapin	5	5	47.1	14.874	16.365	0.315656	0.904699
MPZL1	17065.5	16759.3	17837.9	18515.5	18061.2	18387.7	O95297	Myelin protein zero-like protein 1	4	4	18.2	29.082	14.51	0.0341738	1.06391
NDUFC2	25337.2	22858.4	26627.3	24208.5	24377	22325.5	O95298	NADH dehydrogenase [ubiquinone] 1 subunit C2	3	3	22.7	14.187	5.8156	0.368147	0.947717
NDUFA10	42487.4	40667.8	41351.7	39488.1	41530.1	37452.1	O95299	NADH dehydrogenase [ubiquinone] 1 alpha subcomplex subunit 10, mitochondrial	5	5	11.5	40.75	14.101	0.194178	0.951517
FKBP9	42032.6	39340.7	41163.2	33761.3	37047.7	36598.6	O95302	Peptidyl-prolyl cis-trans isomerase FKBP9	5	5	7.5	63.083	8.7153	0.0178111	0.876536
PGLS	79853.4	76395.7	81453.9	81497.5	78476.3	84536.7	O95336	6-phosphogluconolactonase	9	9	45.7	27.547	63.132	0.379633	1.02864
PAPSS2	96038.7	101166	98022.6	95993.7	97704	96813.9	O95340	Bifunctional 3-phosphoadenosine 5-phosphosulfate synthase 2	16	15	29	69.5	43.53	0.374	0.984028
SMC2	297994	298779	298364	260022	256530	268235	O95347	Structural maintenance of chromosomes protein 2	33	33	26.6	135.65	100.45	0.000451574	0.876723
ATG7	31410.5	28922.9	29978.4	27491	31509.6	30714.1	O95352	Ubiquitin-like modifier-activating enzyme ATG7	9	9	14.9	77.959	27.621	0.895617	0.993388
TACC2	37859.4	38516.3	39270.7	41782.3	39357.6	37819.5	O95359	Transforming acidic coiled-coil-containing protein 2	13	10	5.5	309.42	26.472	0.417736	1.02865
TRIM16	14891	15407.1	14401.1	14772.1	13623.8	13778.2	O95361	Tripartite motif-containing protein 16	4	4	7.4	63.954	15.554	0.142847	0.943511
FARS2	23307.2	26381.6	23694.2	20758.5	20921.4	19977	O95363	Phenylalanine--tRNA ligase, mitochondrial	6	6	15.5	52.356	8.0576	0.0179784	0.840206
ZBTB7A	61544.1	60109.2	62166.4	69826.2	69557.6	69322.8	O95365	Zinc finger and BTB domain-containing protein 7A	4	4	8.7	61.438	23.804	0.000187683	1.13539
LYPLA2	36088.2	35343.7	38125.6	43186.1	40631.3	39247.3	O95372	Acyl-protein thioesterase 2	5	5	21.6	24.737	15.885	0.0339862	1.12329
IPO7	128095	128071	128300	122474	128150	125684	O95373	Importin-7	23	22	25	119.52	279.67	0.173599	0.978782
ARIH2	49353.3	52145.9	50161.7	55598.8	50564.2	53556.6	O95376	E3 ubiquitin-protein ligase ARIH2	8	8	19.1	57.818	33.053	0.185278	1.05314
SLU7	18232.8	19432.1	18163.9	22377.6	21047.2	20830.5	O95391	Pre-mRNA-splicing factor SLU7	4	4	7.7	68.386	15.335	0.0114915	1.15093
PGM3	54390.9	47317.9	50262.6	44101	44913	44002.3	O95394	Phosphoacetylglucosamine mutase	7	7	13.3	59.851	11.47	0.0380225	0.875272
MOCS3	15462.7	14469.8	16080.2	13023.8	13808.4	10738	O95396	Adenylyltransferase and sulfurtransferase MOCS3	5	5	12.2	49.669	33.641	0.0528317	0.816519
CD2BP2	17535	16632.5	17691.4	15450.7	15231	17107.5	O95400	CD2 antigen cytoplasmic tail-binding protein 2	5	5	21.7	37.646	11.048	0.116024	0.921525
SVIL	428492	413075	426199	335681	344552	340002	O95425	Supervillin	52	52	29.6	247.74	313.9	0.00011039	0.80475
BAG4	18890.1	19037.6	18180.8	23904.7	20128.8	17603.5	O95429	BAG family molecular chaperone regulator 4	5	5	13.6	49.593	43.075	0.375549	1.09853
AHSA1	175350	165308	163320	154763	157236	160152	O95433	Activator of 90 kDa heat shock protein ATPase homolog 1	12	12	37.6	38.274	57.01	0.0582539	0.936848
PARN	54516.1	52143.1	58018.6	50905.6	56553.4	53320.6	O95453	Poly(A)-specific ribonuclease PARN	13	13	20.2	73.45	30.533	0.611816	0.976329
PSMG1	33091.6	37470	34160.1	31219.2	32859.5	32696	O95456	Proteasome assembly chaperone 1	7	7	22.6	32.854	71.379	0.135017	0.924114
FMNL1	21641.9	22697	24181.9	18578.3	20252.2	21561.4	O95466	Formin-like protein 1	7	5	6.9	121.85	18.773	0.0753716	0.881367
SGPL1	37205.8	37175.3	38065.8	42600.6	42866.2	45120.8	O95470	Sphingosine-1-phosphate lyase 1	10	10	20.1	63.523	26.27	0.00207322	1.16133
NSA2	58176.5	59199.9	58696.5	67096.7	66598.2	70995.5	O95478	Ribosome biogenesis protein NSA2 homolog	9	9	39.6	30.065	23.261	0.00256479	1.16253
H6PD	14983	14246	15060.2	14480	14010.3	14225	O95479	GDH/6PGL endoplasmic bifunctional protein	2	2	2.8	88.892	4.2652	0.147675	0.964461
SEC24A	15483.8	14982.8	17740.5	19019.5	16031.7	19576.4	O95486	Protein transport protein Sec24A	7	6	8.3	119.75	26.046	0.198337	1.13319
SEC24B	31306.5	27928.8	27809.8	28291.8	29968.1	28179.9	O95487	Protein transport protein Sec24B	12	11	12.1	137.42	36.089	0.882747	0.993047
CBX6	11211.3	10541.8	10731.1	10103.3	8806.42	9419.24	O95503	Chromobox protein homolog 6	3	2	10.7	43.898	31.899	0.0309389	0.872082
NADK	2529.58	2978.37	3618.22	3284.3	3433.86	2846.3	O95544	NAD kinase	2	2	5.8	49.228	2.9526	0.706957	1.04803
TDP2	9244.83	8113.78	7896.91	8554.46	6761.93	8532.29	O95551	Tyrosyl-DNA phosphodiesterase 2	3	3	10.8	40.929	3.4955	0.553584	0.944296
SFT2D2	12315.1	10695.7	10433.7	10628.6	9080.21	10546.3	O95562	Vesicle transport protein SFT2B	2	2	16.9	17.779	12.398	0.241537	0.904634
MPC2	10135.1	9277.45	9272.62	9376.23	10325.8	10380.6	O95563	Mitochondrial pyruvate carrier 2	3	3	22.8	14.279	3.8652	0.3437	1.04872
ETHE1	34980.7	33433.8	32831.1	34013.9	31958.4	32286.4	O95571	Persulfide dioxygenase ETHE1, mitochondrial	8	8	38.6	27.873	16.132	0.332336	0.970499
ACSL3	118262	115938	112625	111920	117200	119047	O95573	Long-chain-fatty-acid--CoA ligase 3	13	12	21.5	80.419	47.915	0.875955	1.00387
POLR1A	132468	136883	135061	134044	136030	131728	O95602	DNA-directed RNA polymerase I subunit RPA1	31	31	22.9	194.81	199.92	0.651523	0.993546
PCNT	24857.6	26681	30159.7	41357.5	39363.3	37662.9	O95613	Pericentrin	6	6	2.1	378.03	9.7595	0.00291945	1.44904
YEATS4	12117.2	15179.5	14656.5	11060.2	10652.9	11393.7	O95619	YEATS domain-containing protein 4	4	4	18.5	26.499	4.3471	0.0383663	0.789135
ZBTB11	10303.5	9494.55	10119.3	11627.4	12768.8	11395.7	O95625	Zinc finger and BTB domain-containing protein 11	3	3	4.3	119.38	47.494	0.0161754	1.19636
CNOT4	7872.84	7689.74	7354.77	7027.9	7596.8	5380.56	O95628	CCR4-NOT transcription complex subunit 4	3	3	5.6	63.509	3.3556	0.227531	0.872931
STAMBP	25233.2	25208.4	25359	21541.8	21546.7	23506.2	O95630	STAM-binding protein	8	8	23.6	48.076	17.237	0.00944447	0.878551
CPSF4	24183.7	21206.8	21310.4	21708.3	19288.8	21203	O95639	Cleavage and polyadenylation specificity factor subunit 4	5	5	27.5	30.255	23.555	0.287033	0.932522
ASMTL	61452.1	59109.4	64929.8	63311.4	62584.2	62194.2	O95671	N-acetylserotonin O-methyltransferase-like protein	13	13	20.9	68.856	62.125	0.641438	1.01401
CDS2	14623.1	14858.7	14711	14965.3	13087.3	13562.3	O95674	Phosphatidate cytidylyltransferase 2	5	5	15.7	51.417	16.594	0.204846	0.941668
FGFR1OP	2814.97	2763.41	2504.38	3353.2	2726.02	3675.23	O95684	FGFR1 oncogene partner	3	3	10	43.064	8.5131	0.131713	1.20682
BRD1	15813.4	17095	14503.8	15205.1	15904.8	13945.9	O95696	Bromodomain-containing protein 1	4	4	3.5	119.52	5.2964	0.451428	0.950298
HERC2	106138	106174	109392	101157	100383	104750	O95714	E3 ubiquitin-protein ligase HERC2	29	29	7	527.22	44.577	0.0407573	0.952086
RAB3D	8824.66	9902.09	8723.88	6173.19	7517.31	7078.26	O95716	Ras-related protein Rab-3D	4	2	18.7	24.267	7.652	0.0151623	0.756586
SNAP29	24589.7	24228.3	25337.6	24762.6	21448.7	23812.4	O95721	Synaptosomal-associated protein 29	4	4	18.2	28.97	11.02	0.25521	0.94428
OXSR1	73897	72215.8	77102.5	73389.1	85105.9	70469.4	O95747	Serine/threonine-protein kinase OSR1	16	12	35.1	58.022	102.35	0.704134	1.02576
GGPS1	12684.3	11088.3	14042	16665.9	15416.7	15696.9	O95749	Geranylgeranyl pyrophosphate synthase	5	5	18	34.87	7.7126	0.0236396	1.26352
HSPA4L	249855	240185	247999	267425	251258	252170	O95757	Heat shock 70 kDa protein 4L	35	32	47.4	94.511	258.19	0.143536	1.04446
PTBP3	52919.8	49471.3	51355.8	53148.6	56334.2	53392.9	O95758	Polypyrimidine tract-binding protein 3	7	3	14.5	59.689	15.957	0.100244	1.05938
TBC1D8	5316.1	6931.83	5197.74	3327.01	4416.42	4664.09	O95759	TBC1 domain family member 8	3	3	3.8	130.83	16.353	0.0727535	0.711209
LSM8	10722.4	11577.9	12465.6	13476.6	14245.7	12931.8	O95777	U6 snRNA-associated Sm-like protein LSm8	3	3	36.5	10.403	12.764	0.0359018	1.16936
AP2A1	266141	262632	259717	212462	239293	230694	O95782	AP-2 complex subunit alpha-1	32	23	37.4	107.54	106.23	0.0121541	0.865514
WIZ	69142	67372.1	64737.8	61764.4	61394.7	61794.6	O95785	Protein Wiz	8	8	6.8	178.67	26.975	0.013428	0.919016
DDX58	41374.3	42726.9	42701.2	42492.4	40638.3	42276.4	O95786	Probable ATP-dependent RNA helicase DDX58	8	8	8.5	106.6	17.92	0.561869	0.988995
STAU1	124090	134291	135767	114136	117443	116105	O95793	Double-stranded RNA-binding protein Staufen homolog 1	20	17	33.3	63.182	43.288	0.01508	0.882115
TTC4	21050.8	22814.5	23116.4	18375.8	20556.8	19773.2	O95801	Tetratricopeptide repeat protein 4	5	5	13.2	44.678	9.0811	0.0382854	0.876446
SDPR	34448.5	35409.9	35542.7	28969.2	31239.6	34991.2	O95810	Serum deprivation-response protein	9	9	22.8	47.173	29.801	0.13019	0.903217
BAG2	103956	107591	105730	102205	100974	104167	O95816	BAG family molecular chaperone regulator 2	11	11	55	23.772	35.469	0.0775822	0.968697
BAG3	95606	103544	99853.5	93676.2	89874.5	90147.2	O95817	BAG family molecular chaperone regulator 3	22	22	50.6	61.594	148.57	0.0315336	0.915367
MAP4K4	46851.1	50600.6	51482.6	43904.3	47169.8	46052.5	O95819	Mitogen-activated protein kinase kinase kinase kinase 4	16	7	12.6	142.1	53.419	0.0831434	0.920719
MLYCD	18273.3	17982.9	17755.7	16874.3	15877.1	17848.5	O95822	Malonyl-CoA decarboxylase, mitochondrial	7	7	17.8	55.003	19.356	0.125438	0.936829
CRYZL1	61149.2	63120.4	63135.5	46083.3	44236.9	43736.2	O95825	Quinone oxidoreductase-like protein 1	8	8	23.2	38.696	14.565	5.24657e-05	0.715329
AIFM1	99831.7	97314.3	99817.8	112902	105213	104981	O95831	Apoptosis-inducing factor 1, mitochondrial	14	14	27.7	66.9	62.704	0.0333356	1.088
CLDN1	16932	13544.7	12990.8	16427.3	15464	18528.2	O95832	Claudin-1	5	5	24.2	22.744	10.952	0.204041	1.15994
NUDT14	12154.9	12734.3	11162.5	13055.2	13020.3	13252.1	O95848	Uridine diphosphate glucose pyrophosphatase	3	3	11.3	24.118	4.486	0.0784686	1.09087
TSPAN15	25807.6	24005.4	23863.9	17938.1	18296.6	19947.9	O95858	Tetraspanin-15	2	2	6.8	33.165	3.1926	0.00269061	0.762553
BPNT1	36759.3	37287.2	37081.6	34213	41069.8	39076.6	O95861	3(2),5-bisphosphate nucleotidase 1	10	10	38	33.392	43.364	0.625797	1.02908
DDAH2	81271.1	79435.8	86610.9	89691.9	93770.7	89433.3	O95865	N(G),N(G)-dimethylarginine dimethylaminohydrolase 2	10	9	47.7	29.644	40.782	0.0294429	1.10342
ABHD16A	29376.9	30512.9	33160.7	31278.6	29032.4	28995.2	O95870	Abhydrolase domain-containing protein 16A	5	5	10.6	63.243	15.727	0.40802	0.959761
TXNDC12	38127.3	36098.1	35955.3	41239.9	41647.8	43085.6	O95881	Thioredoxin domain-containing protein 12	5	5	32	19.206	20.016	0.00421693	1.14333
TRUB2	9915.96	12983.3	11944	9817.85	10655.6	10734	O95900	Probable tRNA pseudouridine synthase 2	4	4	12.4	36.694	5.2206	0.26989	0.895651
SYF2	19125.8	20159.5	21263.1	18130.2	19310.7	19727	O95926	Pre-mRNA-splicing factor SYF2	4	4	21	28.722	7.9925	0.222419	0.94417
MBD3	27621.3	25963.8	24582	24553.1	21695.6	20976	O95983	Methyl-CpG-binding domain protein 3	5	5	17.5	32.844	8.6461	0.0599243	0.860013
TOP3B	8655.36	9411.55	9006.47	7040.24	7913.4	7624.25	O95985	DNA topoisomerase 3-beta-1	2	2	2.3	96.661	2.2572	0.0112957	0.833951
NUDT3	4134.4	3938.64	3247.56	4128.07	3809.3	4811.78	O95989	Diphosphoinositol polyphosphate phosphohydrolase 1	2	2	17.4	19.471	5.1156	0.299426	1.12619
BCL10	47952.2	50305	47972.6	40407.7	37600.4	37463.1	O95999	B-cell lymphoma/leukemia 10	6	6	29.2	26.251	17.28	0.00115705	0.789656
NDUFB10	31365.4	32255	30354.4	34122.2	29992.4	32924.9	O96000	NADH dehydrogenase [ubiquinone] 1 beta subcomplex subunit 10	6	6	41.9	20.776	28.585	0.489536	1.03261
CLPTM1	39076.5	40450.5	41335.6	43883.3	42910	41298.5	O96005	Cleft lip and palate transmembrane protein 1	10	10	17.2	76.096	65.612	0.0735779	1.05981
ZBED1	18497	17832.7	18165.7	17162.9	17885.8	18472	O96006	Zinc finger BED domain-containing protein 1	8	8	11.7	78.155	18.023	0.486636	0.982115
MOCS2	5076.19	5532.22	5872.33	4171.95	4785.28	4722.32	O96007	Molybdopterin synthase catalytic subunit	2	2	13.3	20.944	14.775	0.0364719	0.830032
TOMM40	61189.7	61741.2	60463.2	58922	68108.5	64829.8	O96008	Mitochondrial import receptor subunit TOM40 homolog	7	7	34.9	37.893	61.818	0.357021	1.04616
PEX11B	29703.7	29206.4	31666.4	31280.9	31210.8	28901.8	O96011	Peroxisomal membrane protein 11B	6	6	25.1	28.431	17.898	0.814014	1.00902
PAK4	45068.8	45176.8	49584.7	53217.3	61279.3	55305.6	O96013	Serine/threonine-protein kinase PAK 4	7	7	12.2	64.071	16.277	0.0244162	1.21435
ACTL6A	96434.6	96764	100738	95301.1	91877.4	88878.1	O96019	Actin-like protein 6A	10	10	24.7	47.46	36.455	0.0616194	0.939172
WHSC1	29102.5	30036.4	28503.8	24074.7	22068.3	26671.9	O96028	Histone-lysine N-methyltransferase NSD2	10	10	9.2	152.26	29.016	0.024509	0.830814
CYB5A	29229.6	30274.2	30295.5	30743.1	26698.4	30829.5	P00167	Cytochrome b5	5	5	49.3	15.33	26.308	0.735731	0.982982
LDHA	671986	692633	660918	712369	729001	729413	P00338	L-lactate dehydrogenase A chain	20	18	50	36.688	84.674	0.0111673	1.07171
GLUD1	209173	200811	205298	218154	211014	207451	P00367	Glutamate dehydrogenase 1, mitochondrial	23	23	44.8	61.397	126.19	0.147478	1.03468
DHFR	66100.3	64120.2	68749.8	52981	52221	51515.4	P00374	Dihydrofolate reductase	8	8	43.9	21.452	22.968	0.000558708	0.787643
CYB5R3	86253.5	80502.7	81157.3	101012	87981.1	95965.5	P00387	NADH-cytochrome b5 reductase 3	11	11	46.2	34.234	106.15	0.0425743	1.14943
GSR	78879.3	84970.7	80016.8	72285.7	74498.1	75288.7	P00390	Glutathione reductase, mitochondrial	12	12	33.5	56.256	54.876	0.0248589	0.91063
MT-CO2	43583.8	37041.9	39037.5	43541.1	43993.4	44804.5	P00403	Cytochrome c oxidase subunit 2	6	6	32.2	25.565	41.13	0.0986401	1.10593
SOD1	20454.3	18950.9	23073.5	17504	18879.2	16789.3	P00441	Superoxide dismutase [Cu-Zn]	5	5	37	15.936	18.805	0.0834001	0.851051
F13A1	43099.6	42388.4	38601.7	37855.1	36638.1	36557.5	P00488	Coagulation factor XIII A chain	11	11	20.1	83.266	23.363	0.0406714	0.894923
PNP	184133	175455	178816	207503	219517	218576	P00491	Purine nucleoside phosphorylase	15	15	65.1	32.118	98.118	0.00149409	1.19909
HPRT1	56803.9	57497.9	56093	57607.9	53664.4	56818.7	P00492	Hypoxanthine-guanine phosphoribosyltransferase	10	9	54.6	24.579	28.628	0.578324	0.986479
GOT2	196229	183447	189489	204617	195553	192933	P00505	Aspartate aminotransferase, mitochondrial	20	20	43.5	47.517	63.984	0.193755	1.04206
ABL1	40184.9	42875.2	41881.3	41753.2	43401.6	38942	P00519	Tyrosine-protein kinase ABL1	6	6	5.3	122.87	21.187	0.862114	0.99324
EGFR	278431	275902	282912	377352	348359	350765	P00533	Epidermal growth factor receptor	40	40	39.7	134.28	263.29	0.00110776	1.28573
PGK1	488682	490768	504278	529217	514676	521490	P00558	Phosphoglycerate kinase 1	28	22	69.5	44.614	242.86	0.0134441	1.05503
AK1	92282.6	94964.2	90743.5	104980	102601	102752	P00568	Adenylate kinase isoenzyme 1	11	9	54.1	21.635	58.203	0.00176281	1.11634
PLAU	5676.61	8323.52	6943.12	6673.47	6240.19	6938.1	P00749	Urokinase-type plasminogen activator	3	3	8.8	48.507	6.2747	0.669408	0.947883
ADA	61492.6	60005.6	57746.2	52666.8	57251.5	63355.9	P00813	Adenosine deaminase	10	9	32	40.764	23.896	0.576998	0.966691
CA2	24454.3	24715.1	24646.3	30562.7	30735.4	31923.9	P00918	Carbonic anhydrase 2	6	6	30.8	29.246	30.523	0.000118999	1.2629
SERPINA1	4162.75	5491.28	5179.79	3703.33	4406.04	4342.6	P01009	Alpha-1-antitrypsin	2	2	6.2	46.736	3.3424	0.159179	0.83943
CST3	25112.6	24140.6	25256.3	19726	18891.9	18514.2	P01034	Cystatin-C	4	4	30.8	15.799	44.276	0.000319526	0.766776
MYC	5181.69	6529.61	5421.83	6615.15	6766.89	6507.78	P01106	Myc proto-oncogene protein	2	2	4.6	48.804	1.7172	0.0949379	1.1609
NRAS	11802.3	11418.5	12019.9	11158.8	12928	14204.9	P01111	GTPase NRas	9	3	69.8	21.229	7.9443	0.321879	1.08658
HRAS	29593.2	30678.9	28307.3	35880.9	33002.6	33782.4	P01112	GTPase HRas	9	2	69.8	21.298	10.298	0.0129383	1.15903
KRAS	60580.3	60986.7	63348.9	62900.5	62228.8	59665.1	P01116	GTPase KRas	10	4	68.8	21.656	88.216	0.976827	0.999343
LDLR	53620.4	49781.8	51199.5	30205.4	30793.1	30716.1	P01130	Low-density lipoprotein receptor	12	12	16.7	95.375	25.243	5.07014e-05	0.593231
TGFB1	8109.99	8412.39	8662.52	9063.36	9244.39	10109.5	P01137	Transforming growth factor beta-1	2	2	7.7	44.341	3.8339	0.0402761	1.12835
LMNA	1.23077e+06	1.23016e+06	1.22629e+06	1.55299e+06	1.55113e+06	1.51597e+06	P02545	Prelamin-A/C	48	45	67.3	74.139	323.31	1.3718e-05	1.253
MBP	7972.72	6917.38	7660.59	9493.1	9586.02	7944.63	P02686	Myelin basic protein	3	3	18.1	33.117	6.7359	0.0731965	1.19836
FN1	87863.6	90550.3	87787.1	144683	147833	133927	P02751	Fibronectin	18	18	10	262.62	66.963	0.000242977	1.60196
TFRC	191709	199730	194688	192884	185389	191568	P02786	Transferrin receptor protein 1	26	26	39.6	84.87	110.6	0.174158	0.972213
FTL	11434.1	11454.8	12025.3	11111	13483	12884.6	P02792	Ferritin light chain	3	3	24.6	20.019	6.9548	0.311222	1.07345
FTH1	19335.7	19977.6	19552.7	20333.6	20192.2	20890.7	P02794	Ferritin heavy chain	3	3	16.9	21.225	14.145	0.0404486	1.04333
MT-ND2	17704.4	13633.3	10223.8	11275.4	14153.4	12138.6	P03891	NADH-ubiquinone oxidoreductase chain 2	2	2	4.6	38.96	2.2084	0.597437	0.903898
MT-ND4	1618.17	758.902	970.044	1299.59	1163.93	1496.2	P03905	NADH-ubiquinone oxidoreductase chain 4	2	2	4.8	51.58	4.0021	0.500353	1.18302
MT-ATP8	40098.4	36864.7	40931.9	41350.5	42790.1	40850.7	P03928	ATP synthase protein 8	3	3	48.5	7.9916	3.9972	0.159283	1.06019
HMGCR	7987.27	9460.05	8229.61	5851.93	6387.64	5446.22	P04035	3-hydroxy-3-methylglutaryl-coenzyme A reductase	4	4	5.5	97.475	7.6381	0.00741532	0.688782
CAT	99859.3	95150.7	96879.4	73503.2	75860.7	74416.2	P04040	Catalase	19	19	41	59.755	66.875	0.000122248	0.766661
RAF1	8992.95	9912.34	10179.2	10679.3	12306.2	12418.8	P04049	RAF proto-oncogene serine/threonine-protein kinase	7	3	14.2	73.051	35.43	0.0342433	1.21729
GBA	26581	25683.1	28177.8	23834.9	22033.6	20672.8	P04062	Glucosylceramidase	6	6	11.6	59.716	19.511	0.0167122	0.827198
FUCA1	2945.6	2472.82	2565.91	2036.51	2487.65	2631.95	P04066	Tissue alpha-L-fucosidase	2	2	4.7	53.688	2.07	0.296906	0.896268
ALDOA	721285	683970	689900	712532	723440	716220	P04075	Fructose-bisphosphate aldolase A	26	20	68.4	39.42	270.57	0.18864	1.02722
CSTB	19309.9	19534.7	19427.7	19774.9	18466.2	17854.5	P04080	Cystatin-B	3	3	49	11.139	15.747	0.272089	0.962647
ANXA1	484456	472536	471696	531824	521495	548036	P04083	Annexin A1	23	23	65.6	38.714	227.31	0.00277049	1.12086
APOB	23978.4	24349.5	24264.9	28352.3	28209.8	23967	P04114	Apolipoprotein B-100	7	5	1.5	515.6	6.2227	0.140685	1.10933
NR3C1	24819.8	27595.8	28290.3	27687.7	28100.2	27097.6	P04150	Glucocorticoid receptor	10	10	16.5	85.658	44.551	0.544866	1.027
PRNP	63446.1	62155.2	58492.9	69956.6	72401.7	79526.7	P04156	Major prion protein	6	6	24.5	27.661	11.175	0.0175654	1.20528
SOD2	41020.8	43719.1	44301.7	51286.3	48873.9	51055.6	P04179	Superoxide dismutase [Mn], mitochondrial	5	5	23	24.75	27.505	0.00433585	1.17184
TK1	69409	71198.4	65263.8	86529.4	83378.7	82290.7	P04183	Thymidine kinase, cytosolic	12	11	50	25.468	40.975	0.00205697	1.22503
SEMG1	3037.57	3732.07	3522.47	3361	1769.43	2589.38	P04279	Semenogelin-1	3	3	7.8	52.13	17.545	0.163751	0.75007
GAPDH	1.70958e+06	1.75166e+06	1.74083e+06	1.67858e+06	1.73966e+06	1.76598e+06	P04406	Glyceraldehyde-3-phosphate dehydrogenase	22	22	67.5	36.053	323.31	0.846383	0.996569
ASL	60706.4	64622.8	64355.5	60723.8	62482.7	63242.4	P04424	Argininosuccinate lyase	12	12	29.5	51.657	34.757	0.50299	0.982941
CAPNS1	153025	156412	154710	153972	149979	156005	P04632	Calpain small subunit 1	8	8	44.4	28.315	77.548	0.527637	0.990971
HSPB1	227742	224061	237880	194339	186692	189459	P04792	Heat shock protein beta-1	13	13	69.3	22.782	77.305	0.00107095	0.827178
TYMS	12724.8	15175.8	14461.8	9428.15	11624.3	10562.3	P04818	Thymidylate synthase	5	5	20.4	35.716	5.497	0.0206289	0.746294
RPN1	326524	299105	297372	344946	333556	319791	P04843	Dolichyl-diphosphooligosaccharide--protein glycosyltransferase subunit 1	27	27	43.7	68.569	113.45	0.102969	1.08157
RPN2	78266.2	76386.3	76329.9	76513.3	84074.4	92731.6	P04844	Dolichyl-diphosphooligosaccharide--protein glycosyltransferase subunit 2	15	15	31.9	69.283	105.07	0.190452	1.0967
GNAI2	63549.2	60984.8	61141.1	57048	52432.1	58218.3	P04899	Guanine nucleotide-binding protein G(i) subunit alpha-2	10	8	40.6	40.45	64.815	0.0372751	0.903182
SLC4A2	31334.1	36904.8	34468.2	29445.3	28493.6	30327.5	P04920	Anion exchange protein 2	12	12	12.6	137.01	81.399	0.0470372	0.859399
ATP1A1	406811	400905	402513	397721	368458	381408	P05023	Sodium/potassium-transporting ATPase subunit alpha-1	42	39	42.4	112.89	201.13	0.0731934	0.94824
ATP1B1	138056	130663	134722	152482	133676	135533	P05026	Sodium/potassium-transporting ATPase subunit beta-1	8	8	29.7	35.061	23.085	0.392529	1.04524
APP	88531.1	82602.9	83328.6	77383.9	72385.5	71058.7	P05067	Amyloid beta A4 protein	14	14	20.8	86.942	51.126	0.0139178	0.867822
ALDH2	123326	116460	116823	101299	107735	115141	P05091	Aldehyde dehydrogenase, mitochondrial	17	14	36.8	56.381	78.108	0.0775809	0.90905
ITGB3	9741.96	10787.1	9211	12525.6	12292.3	9374.16	P05106	Integrin beta-3	5	5	9.8	87.057	13.21	0.253841	1.1497
HMGN1	76631.2	98694.5	82131.8	70097.4	65909.4	67909.1	P05114	Non-histone chromosomal protein HMG-14	7	7	48	10.659	21.74	0.0571037	0.792037
SERPINE1	11223.2	11794.3	12198.6	14296	14558.3	14509.1	P05121	Plasminogen activator inhibitor 1	3	3	9	45.059	6.0237	0.000764891	1.23136
SLC25A5	86453.3	82885.4	79102.2	76896.2	87632.7	87258.6	P05141	ADP/ATP translocase 2	17	7	45.6	32.852	38.22	0.79944	1.01347
ISG15	5027.95	4293.67	4600.5	5782.2	5218.75	4613.18	P05161	Ubiquitin-like protein ISG15	3	3	19.4	17.887	3.0673	0.230459	1.12154
PCCA	37436	34598.6	32564	34185	35033.2	31437	P05165	Propionyl-CoA carboxylase alpha chain, mitochondrial	10	10	15.1	80.058	28.364	0.501571	0.9623
PCCB	28193.9	32223.3	24148.8	26533	23817.4	25903.8	P05166	Propionyl-CoA carboxylase beta chain, mitochondrial	11	11	27.5	58.215	88.608	0.324971	0.901712
EIF2S1	151174	150033	144564	162713	158067	156718	P05198	Eukaryotic translation initiation factor 2 subunit 1	20	20	63.8	36.112	137.77	0.0179563	1.07117
HMGN2	206927	268880	225447	167986	150095	134539	P05204	Non-histone chromosomal protein HMG-17	5	4	41.1	9.3926	14.378	0.016203	0.645443
RPLP2	56014.9	55772.7	58218.7	65447.3	65274.8	65736.4	P05387	60S acidic ribosomal protein P2	8	7	92.2	11.665	95.091	0.000366214	1.1556
RPLP0	108403	115005	109053	109643	112283	117702	P05388	60S acidic ribosomal protein P0	9	9	30.6	34.273	53.259	0.49286	1.02156
POLR3D	13108.7	14905.4	15228.1	15888.4	13688.4	15039.3	P05423	DNA-directed RNA polymerase III subunit RPC4	2	2	5	44.395	3.3053	0.644492	1.03177
SSB	345710	330654	352408	383742	365481	357824	P05455	Lupus La protein	26	26	53.4	46.836	80.657	0.0598624	1.07609
ITGB1	420998	409419	415687	411724	404398	395876	P05556	Integrin beta-1	22	22	27.4	88.414	156.09	0.115524	0.97263
KRT18	1.17397e+06	1.16283e+06	1.12706e+06	1.2656e+06	1.27781e+06	1.23354e+06	P05783	Keratin, type I cytoskeletal 18	35	20	72.6	48.057	323.31	0.00571788	1.09039
MYL1	13775.2	15273.7	15123.6	15907	18570	15516.2	P05976	Myosin light chain 1/3, skeletal muscle isoform	2	2	8.2	21.145	12.809	0.144353	1.13177
UROD	18386.6	18152.6	20921	14605.7	18666.9	18931.9	P06132	Uroporphyrinogen decarboxylase	6	5	22.1	40.786	16.932	0.350014	0.908533
INSR	11738.8	11694.5	10335.5	11325.1	12122.7	11938.8	P06213	Insulin receptor	2	2	1.3	156.33	2.0302	0.35816	1.04791
RB1	162774	167481	161820	142739	151502	152391	P06400	Retinoblastoma-associated protein	26	26	29.1	106.16	88.855	0.0128843	0.90765
PTMA	126649	171883	139563	101673	131980	111667	P06454	Prothymosin alpha	8	8	37.8	12.203	84.818	0.127839	0.788232
CDK1	98690.1	103199	99523.1	83936	84117.1	90509.7	P06493	Cyclin-dependent kinase 1	13	11	51.2	34.095	88.876	0.00511225	0.857838
ATP5B	236396	235242	234674	250408	270560	270765	P06576	ATP synthase subunit beta, mitochondrial	19	19	46.7	56.559	134.09	0.0136372	1.12094
S100A6	241487	270596	180022	280636	366912	282130	P06703	Protein S100-A6	4	4	34.4	10.18	5.767	0.112543	1.34326
EIF4E	56879.4	51659.1	53359.1	54962.1	54594.3	59260.4	P06730	Eukaryotic translation initiation factor 4E	8	8	40.6	25.097	40.718	0.343046	1.04274
ENO1	666223	658706	665669	636839	647798	620155	P06733	Alpha-enolase	21	19	55.8	47.168	194.73	0.0270797	0.956894
PYGL	141471	139924	145377	129819	129696	126497	P06737	Glycogen phosphorylase, liver form	34	29	39	97.147	66.339	0.00224482	0.904492
GPI	223148	225777	223527	231528	234101	240775	P06744	Glucose-6-phosphate isomerase	17	17	28.5	63.146	70.09	0.0170097	1.05049
POLB	10180.2	8690.02	8431.37	14933.9	11784.7	10866.5	P06746	DNA polymerase beta	2	2	6	38.177	1.6078	0.0636309	1.37666
NPM1	480534	493491	480994	552880	557273	552745	P06748	Nucleophosmin	15	15	55.8	32.575	88.778	0.000103552	1.14287
TPM3	89570.5	87715.3	93547.9	103171	101031	99577	P06753	Tropomyosin alpha-3 chain	21	6	48.1	32.95	24.461	0.00547996	1.12165
ITGAV	165683	164422	166634	187844	186623	186467	P06756	Integrin alpha-V	30	30	30.8	116.04	100.46	1.02006e-05	1.12923
HEXA	30970.5	28649.7	30852.8	33228.2	32162.6	31461.1	P06865	Beta-hexosaminidase subunit alpha	10	10	20.4	60.702	17.246	0.0803439	1.07051
EPHX1	31194.2	27884.9	29526.5	31576.5	31758.8	32294.4	P07099	Epoxide hydrolase 1	8	8	20.4	52.948	52.65	0.0750941	1.07927
DBI	29221.3	43462.7	39742.2	24769.6	50039.2	32830.5	P07108	Acyl-CoA-binding protein	4	4	50.6	10.044	31.367	0.861617	0.957422
LDHB	3494.94	4372.29	5699.6	7127.54	5940.56	5511.08	P07195	L-lactate dehydrogenase B chain	4	2	10.8	36.638	2.89	0.105853	1.36946
GPX1	8355.06	7591.91	7823.14	10156.2	10928	10692.8	P07203	Glutathione peroxidase 1	4	4	29.6	22.088	34.4	0.00114639	1.33685
P4HB	641863	604859	628157	615130	638522	626490	P07237	Protein disulfide-isomerase	33	33	61.6	57.116	129.17	0.897115	1.00281
H1F0	144159	137807	148048	167660	161240	159830	P07305	Histone H1.0	8	8	30.9	20.863	39.992	0.00697118	1.13655
ACYP1	27340.5	28031.4	26888.1	36226.7	39129.1	42740.3	P07311	Acylphosphatase-1	5	5	43.4	11.261	11.686	0.00335338	1.43564
CTSD	142917	139942	140974	134650	141349	139650	P07339	Cathepsin D	12	12	36.9	44.552	49.56	0.281136	0.980689
ANXA2	1.07998e+06	1.09214e+06	1.08267e+06	1.03575e+06	1.02201e+06	1.08806e+06	P07355	Annexin A2	30	30	72.6	38.604	221.63	0.150462	0.966522
CAPN1	208069	204243	203699	184875	185296	187501	P07384	Calpain-1 catalytic subunit	31	31	40.3	81.889	117.71	0.000261565	0.905297
TUBB	127358	135167	130104	143903	147314	146557	P07437	Tubulin beta chain	22	4	61.5	49.67	49.975	0.00389445	1.11498
PSAP	82721.1	82122.6	76773.8	72760.6	75879.2	70515.5	P07602	Prosaposin	13	13	27.9	58.112	25.03	0.0377129	0.907034
HEXB	63997.6	58375.5	64541.3	75274.8	74401.2	77807.8	P07686	Beta-hexosaminidase subunit beta	11	11	21	63.111	34.522	0.00367226	1.21705
CTSL	2603.78	2946.85	2659.16	1909.05	2385.89	2535.56	P07711	Cathepsin L1	2	2	7.8	37.564	5.4597	0.101234	0.831995
PFN1	303555	317859	306000	304335	328387	335755	P07737	Profilin-1	11	10	78.6	15.054	62.297	0.260982	1.04428
BPGM	10127.7	10929.8	9973.74	9204.31	11097.7	9203.08	P07738	Bisphosphoglycerate mutase	2	2	10	30.005	6.0847	0.506171	0.950819
APRT	49386.5	44731.9	45742.4	57422.8	52971	52690.1	P07741	Adenine phosphoribosyltransferase	7	7	35.6	19.608	26.327	0.0206096	1.16604
EPRS	400744	400933	412445	444292	444619	449089	P07814	Bifunctional glutamate/proline--tRNA ligase	50	49	38.1	170.59	236.9	0.00058224	1.10203
CTSB	49809	47080.1	50947.6	58641.5	50083.1	48411	P07858	Cathepsin B	7	7	26.3	37.821	35.057	0.40973	1.0629
HSP90AA1	663212	658398	644002	555476	557389	578910	P07900	Heat shock protein HSP 90-alpha	46	24	55.1	84.659	243.95	0.000648827	0.860686
GALT	5743.54	5251.52	5812.67	5025.15	5529.7	5967.71	P07902	Galactose-1-phosphate uridylyltransferase	2	2	7.1	43.363	3.2437	0.784204	0.983033
HNRNPC	526611	499795	499714	488477	511422	484451	P07910	Heterogeneous nuclear ribonucleoproteins C1/C2	21	21	53.3	33.67	168.51	0.320084	0.97263
UQCRH	25941.1	40139.9	38512.4	38323	36316.2	30104.6	P07919	Cytochrome b-c1 complex subunit 6, mitochondrial	4	4	46.2	10.739	13.13	0.992661	1.00144
LAMB1	129347	126010	135597	120798	125577	116788	P07942	Laminin subunit beta-1	25	25	18.4	198.04	75.504	0.0707923	0.928916
YES1	718.293	1008.21	360.652	526.516	585.529	369.922	P07947	Tyrosine-protein kinase Yes	5	2	11.4	60.801	6.5278	0.365925	0.710043
LYN	33599.7	32320.3	32511.3	27605	27530.2	28964.1	P07948	Tyrosine-protein kinase Lyn	10	9	18.8	58.573	18.631	0.00146337	0.854396
FH	157030	157708	155121	161235	157306	158355	P07954	Fumarate hydratase, mitochondrial	17	17	40.6	54.636	65.729	0.170814	1.01498
THBS1	46172.6	47757.2	46732	31178.5	31104.6	29550.4	P07996	Thrombospondin-1	12	2	13.9	129.38	71.248	2.08591e-05	0.652867
SP1	21903.3	19121.5	21608.7	19337.3	20726.4	24975.1	P08047	Transcription factor Sp1	4	4	10.1	80.692	66.713	0.696472	1.0384
IGF1R	11696.4	12424.7	10206.9	9562.59	8931.72	8552.57	P08069	Insulin-like growth factor 1 receptor	2	2	1.3	154.79	2.1332	0.0275473	0.787896
CD55	40976.6	39393.9	39109	43313	50249.2	53228.3	P08174	Complement decay-accelerating factor	4	4	8.4	41.4	5.2579	0.0383858	1.22858
ABCB1	13754.9	12052.6	13865.2	16181.7	12118.1	12595.5	P08183	Multidrug resistance protein 1	6	5	6.2	141.48	23.232	0.786959	1.03082
SLC3A2	33023.4	33875.8	33391.1	64618.5	64451	62643	P08195	4F2 cell-surface antigen heavy chain	16	15	25.9	67.993	37.232	1.47307e-06	1.91158
GUSB	18370.9	17474.6	17277	14585.9	15812.5	15180.8	P08236	Beta-glucuronidase	4	4	5.1	74.731	5.2224	0.00676073	0.858002
PFKM	48489.8	49610.2	54072.7	46267.2	49870.8	47432.1	P08237	ATP-dependent 6-phosphofructokinase, muscle type	18	15	29.9	85.182	94.282	0.226592	0.943467
HSP90AB1	1.83055e+06	1.78784e+06	1.86355e+06	1.2798e+06	1.28634e+06	1.26909e+06	P08238	Heat shock protein HSP 90-beta	50	23	62.4	83.263	323.31	1.67041e-05	0.699612
SRPR	47347.3	47452.2	47443.8	39822.2	46466	42813.5	P08240	Signal recognition particle receptor subunit alpha	13	13	23.5	69.81	31.863	0.084793	0.907612
ASNS	178922	187699	186426	373837	365227	364310	P08243	Asparagine synthetase [glutamine-hydrolyzing]	22	22	45.1	64.369	93.827	1.4738e-06	1.99508
HMBS	26840.6	26478.6	26381.7	26318.8	26088	28193	P08397	Porphobilinogen deaminase	9	9	27.7	39.33	16.21	0.682666	1.01128
PDHA1	85387.2	84037.2	84980.9	81947.9	80840.4	80019.6	P08559	Pyruvate dehydrogenase E1 component subunit alpha, somatic form, mitochondrial	13	13	32.3	43.295	24.611	0.00490719	0.954414
COL4A2	13516.5	12502.1	12061.9	12976.1	12084.6	11322.4	P08572	Collagen alpha-2(IV) chain	5	5	4.4	167.55	29.55	0.428778	0.955425
CYC1	58287	54275.9	58116	60528.3	56828	75003.5	P08574	Cytochrome c1, heme protein, mitochondrial	5	5	21.2	35.422	10.626	0.27348	1.12703
SNRPB2	68503.1	66641.8	65584.5	69986.8	67478.5	74502.5	P08579	U2 small nuclear ribonucleoprotein B	9	6	39.6	25.486	35.161	0.167549	1.05599
MET	48747.6	50261.2	49125.6	27118.5	29835.5	29751.2	P08581	Hepatocyte growth factor receptor	10	10	8.4	155.54	14.396	3.37561e-05	0.585314
MFI2	88648.9	75492	82116.6	86921.6	89824.8	86227.5	P08582	Melanotransferrin	15	15	24.5	80.214	44.212	0.231624	1.06788
SNRNP70	123878	127371	128041	135767	130700	125623	P08621	U1 small nuclear ribonucleoprotein 70 kDa	14	14	35.7	51.556	65.054	0.253304	1.03375
ITGA5	33866.7	33804.9	34545.9	43921.7	46059.8	50820.6	P08648	Integrin alpha-5	12	12	13.3	114.54	32.145	0.00331069	1.37748
NFIC	71236.4	66832.1	66993	70019.4	70845.2	65772.5	P08651	Nuclear factor 1 C-type	7	5	12.4	55.674	15.284	0.817593	1.00768
VIM	2.01449e+06	2.08123e+06	2.02958e+06	2.09249e+06	2.1774e+06	2.21006e+06	P08670	Vimentin	42	36	73.4	53.651	282.44	0.0431216	1.0579
RPS17	69513	68616.1	67194.8	73292.5	70867.2	71982.4	P08708	40S ribosomal protein S17	8	8	45.9	15.55	23.287	0.0207238	1.05269
GNAI3	14239.2	12619.6	13807.1	10512.5	11367.9	10420.8	P08754	Guanine nucleotide-binding protein G(k) subunit alpha	5	3	15	40.532	22.04	0.00811404	0.794306
ANXA5	409334	412189	407399	408686	436865	443959	P08758	Annexin A5	24	24	72.8	35.936	127.19	0.136482	1.0493
IGFBP1	12335.3	12283	12212	14307.7	15416.7	15149.7	P08833	Insulin-like growth factor-binding protein 1	3	3	12.7	27.903	7.6143	0.00133803	1.2184
RPSA	181905	184687	166491	191824	190661	195895	P08865	40S ribosomal protein SA	13	13	52.5	32.854	122.67	0.0620349	1.08497
CD63	41406.6	34911.9	28433.2	31961.8	47429.4	37441	P08962	CD63 antigen	2	2	7.6	25.636	4.3354	0.530806	1.11533
MRPL3	29445	29862.9	30440.1	28755	28160.2	28405.8	P09001	39S ribosomal protein L3, mitochondrial	5	5	12.1	38.632	20.021	0.0117868	0.950673
SNRPA	101332	99589.7	98344.1	109505	102034	105453	P09012	U1 small nuclear ribonucleoprotein A	8	6	29.1	31.279	41.063	0.0640184	1.05923
FGF2	9928.85	6553.39	8506.66	9159.04	8893.99	8269.13	P09038	Fibroblast growth factor 2	2	2	6.6	30.77	3.5095	0.683628	1.05335
ENO2	29473.5	27099.7	26565.7	25483.1	24786.5	25463	P09104	Gamma-enolase	9	7	29.5	47.268	43.882	0.0554543	0.910917
ACAA1	55945.9	56004.9	59070.8	66925.5	63494.5	62821.7	P09110	3-ketoacyl-CoA thiolase, peroxisomal	13	13	40.8	44.292	103.8	0.0106204	1.12993
SRP19	15806.1	15720.4	14960.2	17869.5	18050.8	18451.9	P09132	Signal recognition particle 19 kDa protein	3	3	27.1	16.156	12.705	0.00118574	1.16963
SNRPC	25807.6	25672.9	24252.4	26998.6	27156.4	24759.2	P09234	U1 small nuclear ribonucleoprotein C	2	2	13.2	17.394	5.5628	0.313335	1.04201
VIL1	5343.72	5706.62	6588.01	6168.06	7525.73	6502.96	P09327	Villin-1	3	3	4.7	92.694	6.004	0.196385	1.14505
LGALS1	449417	439551	446947	445119	454045	445244	P09382	Galectin-1	10	10	71.9	14.716	65.292	0.535898	1.00636
QDPR	30913.4	30270.5	33372.3	35935.7	31190	32237.2	P09417	Dihydropteridine reductase	8	8	41	25.789	38.338	0.404825	1.05083
HMGB1	175838	173888	178647	189555	174312	179529	P09429	High mobility group protein B1	13	10	47.4	24.893	99.594	0.34494	1.02843
TPM1	316591	302444	318442	360299	347840	341147	P09493	Tropomyosin alpha-1 chain	24	9	54.6	32.708	64.346	0.00784091	1.11927
CLTA	114801	151795	142787	132566	142214	125553	P09496	Clathrin light chain A	8	8	22.6	27.076	8.8314	0.815997	0.977894
CLTB	27879	32915.3	32476.5	31235.5	33848.3	26587.5	P09497	Clathrin light chain B	6	6	19.7	25.19	17.219	0.851195	0.982851
ANXA4	262320	248280	255332	242376	244081	251197	P09525	Annexin A4	20	20	60.8	35.882	93.061	0.125065	0.96308
CNP	96784.4	95355.8	94807.3	83503	83744.4	86556.8	P09543	2,3-cyclic-nucleotide 3-phosphodiesterase	18	17	37.5	47.578	58.491	0.000642513	0.884497
DLD	132108	131185	131131	132799	128738	122752	P09622	Dihydrolipoyl dehydrogenase, mitochondrial	11	11	23.6	54.177	53.219	0.313807	0.974301
HNRNPA1	398995	385182	394707	431919	411759	419943	P09651	Heterogeneous nuclear ribonucleoprotein A1	18	15	57.8	38.746	323.31	0.016708	1.07188
SNRPA1	50724.1	48745.7	48210.1	47925.8	52509.5	61682.2	P09661	U2 small nuclear ribonucleoprotein A	12	12	47.1	28.415	67.285	0.30721	1.09776
COX6C	28999.4	24841.9	25939.6	22569.6	26524.1	24023.3	P09669	Cytochrome c oxidase subunit 6C	5	5	25.3	8.7813	6.4934	0.260762	0.916472
PARP1	234868	220116	221303	263689	268183	258907	P09874	Poly [ADP-ribose] polymerase 1	37	37	35.2	113.08	145.71	0.0021698	1.1693
POLA1	23089.1	24676.9	24803.5	20800.4	19653.4	20229.1	P09884	DNA polymerase alpha catalytic subunit	7	7	4.7	165.91	8.5182	0.00352726	0.836204
LTA4H	163483	159051	163365	166461	165740	172672	P09960	Leukotriene A-4 hydrolase	27	27	54.8	69.284	154.58	0.0746767	1.03905
ALDOC	25102.5	23211.8	26361.2	29559.4	26090.3	26347.6	P09972	Fructose-bisphosphate aldolase C	8	2	22	39.455	57.108	0.166087	1.09805
H2AFV	50946.9	46709	48738	43890.3	52103.3	47463.2	Q71UI9	Histone H2A.V	4	2	31.2	13.509	7.4202	0.732815	0.979937
POLR2M	20026.2	19447.9	19616.1	18515.5	17435.8	20697.9	P0CAP2	DNA-directed RNA polymerase II subunit GRINL1A	5	5	19	41.739	11.975	0.450801	0.958691
CHTF8	14545.7	14927.7	14856.6	14652.2	14447.6	15771.2	P0CG13	Chromosome transmission fidelity protein 8 homolog	3	3	24.8	13.313	8.0672	0.695029	1.0122
GSTT2B	7815.76	5668.57	6752.88	7559.37	5910.9	7617.72	P0CG30	Glutathione S-transferase theta-2B	2	2	8.2	27.507	1.9425	0.751213	1.04204
SULT1A4	38781	36843.3	37389.7	35447.9	32483.4	33696	P0DMN0	Sulfotransferase 1A4	7	3	29.8	34.196	37.566	0.0215078	0.899246
HSPA1B	317410	324499	325908	302589	306477	307362	P0DMV9	Heat shock 70 kDa protein 1B	32	14	55.1	70.051	143.11	0.00471138	0.946902
U2AF1	108209	99729.6	102729	95900.6	95306.4	91835	P0DN76	Splicing factor U2AF 35 kDa subunit	9	9	32.5	27.872	27.228	0.0298333	0.911074
CBS	44394	45828.6	44508.1	70865.6	75204.2	69016.5	P0DN79	Cystathionine beta-synthase	7	7	13.8	60.586	20.756	0.000144131	1.59642
GLI2	8030.17	7652.62	7952.65	8806.58	8680.66	7775.15	P10070	Zinc finger protein GLI2	3	3	2.3	167.78	4.2587	0.190714	1.06884
FDX1	17571.8	15949.8	17085	15106.2	15167.5	14274.2	P10109	Adrenodoxin, mitochondrial	3	3	14.1	19.393	5.2863	0.0226648	0.880278
TROVE2	73518.6	72078.8	74335.5	78063.7	82636.8	86960.4	P10155	60 kDa SS-A/Ro ribonucleoprotein	15	15	28.1	60.67	34.349	0.0252318	1.12608
GAA	53046.8	44468.9	49028.3	51710	49751.9	54575.7	P10253	Lysosomal alpha-glucosidase	8	8	9.2	105.32	21.519	0.328551	1.06478
RRAS	103707	99990.7	104962	109982	110710	115342	P10301	Ras-related protein R-Ras	10	8	50	23.48	38.205	0.015318	1.08869
ARAF	18610.3	18563.8	17872.7	24382	24456.6	23916.8	P10398	Serine/threonine-protein kinase A-Raf	6	3	11.2	67.585	13.711	3.54541e-05	1.3217
HIST1H1E	1.32836e+06	1.29246e+06	1.32614e+06	1.26781e+06	1.40449e+06	1.35764e+06	P10412	Histone H1.4	18	6	51.1	21.865	74.472	0.543831	1.02103
DLAT	63452.6	66274.4	62262	64201.8	68606.9	70906.1	P10515	Dihydrolipoyllysine-residue acetyltransferase component of pyruvate dehydrogenase complex, mitochondrial	10	10	18.1	68.996	46.016	0.164295	1.06108
PTPRF	8137.15	8291.81	9416.42	8375.91	6401.03	7165.81	P10586	Receptor-type tyrosine-protein phosphatase F	3	3	2	212.88	4.6731	0.137563	0.849001
TXN	109250	112012	115198	113767	123973	125372	P10599	Thioredoxin	7	7	51.4	11.737	23.098	0.0928224	1.07922
COX5B	38059.2	39293.1	40775.6	40937.3	38704.5	37522.3	P10606	Cytochrome c oxidase subunit 5B, mitochondrial	6	6	45.7	13.696	12.379	0.813117	0.991841
CTSA	29750.6	28230.9	31086.8	33200.3	28746.3	32891.8	P10619	Lysosomal protective protein	7	7	16	54.465	24.073	0.310076	1.06478
MGST1	27298.1	25324.1	25237.6	30321.8	31357.3	33162.9	P10620	Microsomal glutathione S-transferase 1	4	4	27.1	17.598	21.246	0.00609832	1.21811
MAPT	17059	16768.6	19208.9	18749.4	17641.2	18159.8	P10636	Microtubule-associated protein tau	7	7	13.9	78.927	16.929	0.577564	1.02854
PRKAR1A	56129.1	55921	57549.7	46147.3	46010.2	43845.7	P10644	cAMP-dependent protein kinase type I-alpha regulatory subunit	14	13	42.3	42.981	31.307	0.000244259	0.801907
UROS	2246.03	2141.94	1931.51	2870.73	1759.05	2397.91	P10746	Uroporphyrinogen-III synthase	2	2	11.3	28.627	4.5885	0.520025	1.11207
ESD	59846.5	63639	58701.9	49978	57507.6	64218.3	P10768	S-formylglutathione hydrolase	9	9	36.9	31.462	41.159	0.46921	0.942458
HSPD1	352835	356589	345522	346611	351001	346930	P10809	60 kDa heat shock protein, mitochondrial	29	29	55.7	61.054	147.12	0.383157	0.990138
CLU	15127.6	14072.6	15563	8517.91	9068.32	8332.79	P10909	Clusterin	5	5	14.3	52.494	28.082	0.000221325	0.579026
HSPA5	601117	587271	625031	573169	575122	555255	P11021	78 kDa glucose-regulated protein	35	33	51.1	72.332	233.51	0.0449686	0.939411
LAMC1	121411	116068	117529	108424	99120.8	99465.5	P11047	Laminin subunit gamma-1	24	24	18.5	177.6	118.06	0.00962774	0.864798
ACP2	8269.44	8962.98	7717.21	7482.55	8949.83	7800.25	P11117	Lysosomal acid phosphatase	3	3	6.9	48.344	3.3977	0.698098	0.971262
HSPA8	1.52574e+06	1.52942e+06	1.50513e+06	1.33695e+06	1.32684e+06	1.32722e+06	P11142	Heat shock cognate 71 kDa protein	37	25	53.9	70.897	285.28	2.11939e-05	0.875166
SLC2A1	63053	61927.7	57058.5	88283.5	89841	90614.1	P11166	Solute carrier family 2, facilitated glucose transporter member 1	8	8	14.2	54.083	20.914	0.000123897	1.47627
EPB41	12925.5	12324.9	11376	12402.2	11826.2	11860.5	P11171	Protein 4.1	4	2	5.3	97.016	2.952	0.732216	0.985328
UMPS	84876.2	87201.4	84871.9	72403.3	75288.4	74905.1	P11172	Uridine 5-monophosphate synthase	11	11	23.8	52.221	25.453	0.00065578	0.866305
PDHB	63529.9	62255.9	62283.4	63290.4	59624.8	63013.5	P11177	Pyruvate dehydrogenase E1 component subunit beta, mitochondrial	12	12	39.6	39.233	61.49	0.598972	0.988618
PYGB	446674	447422	437132	418440	423724	442774	P11216	Glycogen phosphorylase, brain form	42	35	52.2	96.695	217.94	0.129444	0.965228
RALA	42446.9	43391.8	44879.6	46523.2	43118.9	43989.3	P11233	Ras-related protein Ral-A	7	4	39.8	23.567	5.1696	0.478202	1.02229
RALB	46402.8	45676.6	45711.1	46915.5	46100.2	48204.1	P11234	Ras-related protein Ral-B	8	5	44.2	23.408	36.766	0.156623	1.02489
BCR	42368.6	42449.9	43540.8	35947.3	36652	36326.6	P11274	Breakpoint cluster region protein	9	8	7.4	142.82	16.007	0.000112394	0.848601
SPTB	3652.55	3476.36	3330.71	2368.82	1411.07	2175.12	P11277	Spectrin beta chain, erythrocytic	9	2	3.9	246.47	2.9937	0.00807887	0.569333
LAMP1	56052.7	45701.8	37538	30130.9	46507.5	42573.6	P11279	Lysosome-associated membrane glycoprotein 1	3	3	6.5	44.882	11.626	0.410144	0.85584
ACADM	40723.5	41607.8	37947.9	36469.9	39526	41205.1	P11310	Medium-chain specific acyl-CoA dehydrogenase, mitochondrial	7	7	16.9	46.588	25.168	0.593428	0.974409
TOP1	304733	307470	304455	302589	309789	317201	P11387	DNA topoisomerase 1	34	34	43.8	90.725	84.259	0.375871	1.01409
TOP2A	435590	436800	442991	523886	550154	530907	P11388	DNA topoisomerase 2-alpha	58	42	34.6	174.38	187.3	0.000295193	1.22014
G6PD	281902	280575	274079	220458	219044	237883	P11413	Glucose-6-phosphate 1-dehydrogenase	27	27	60.2	59.256	148.6	0.00124225	0.809732
UBL4A	12480.8	11253.4	11657.3	11180.9	10473.6	9425.97	P11441	Ubiquitin-like protein 4A	4	4	28.7	17.776	8.8465	0.0829212	0.87819
ESRRA	8857.8	7608.42	8602.23	5433.82	5658.57	6061.49	P11474	Steroid hormone receptor ERR1	4	4	12.5	45.509	39.494	0.00336748	0.684282
PC	33385.2	35687.8	35295.3	47423	40767.5	38478.2	P11498	Pyruvate carboxylase, mitochondrial	14	14	15.9	129.63	47.702	0.0553241	1.21367
MTHFD1	370714	359750	381801	369157	373938	357673	P11586	C-1-tetrahydrofolate synthase, cytoplasmic	35	35	43.1	101.56	181.47	0.656481	0.989664
IGF2R	226996	221692	224188	197703	190846	204359	P11717	Cation-independent mannose-6-phosphate receptor	43	43	17.9	274.37	159.03	0.00313237	0.881153
ADH5	123307	115518	114135	101305	109334	107822	P11766	Alcohol dehydrogenase class-3	15	15	43.9	39.724	36.323	0.0380402	0.902257
CDK4	15595.2	13459.9	13499	9592.85	9676.83	9309.3	P11802	Cyclin-dependent kinase 4	4	3	14.5	33.729	10.427	0.00285131	0.671592
PABPC1	313709	330346	330678	336950	326749	337723	P11940	Polyadenylate-binding protein 1	24	17	38.7	70.67	115.54	0.25043	1.02738
PCNA	207949	206724	208210	177810	180289	188335	P12004	Proliferating cell nuclear antigen	15	15	62.1	28.768	72.463	0.00136248	0.877266
HARS	176031	171435	168527	164727	162717	167049	P12081	Histidine--tRNA ligase, cytoplasmic	22	17	40.9	57.41	63.495	0.0465485	0.958332
COL6A1	3374.06	3331.07	2784.02	2286.41	1827.23	2170.1	P12109	Collagen alpha-1(VI) chain	2	2	3.2	108.53	8.8031	0.010392	0.662203
SLC25A4	7658.15	6720.7	7363.88	8363.1	8787.27	9177.67	P12235	ADP/ATP translocase 1	13	3	39.9	33.064	5.7096	0.01361	1.21089
SLC25A6	147952	147347	150906	144951	160744	167290	P12236	ADP/ATP translocase 3	18	5	50	32.866	59.161	0.254829	1.06002
IMPDH2	135809	126961	130426	109151	104454	102742	P12268	Inosine-5-monophosphate dehydrogenase 2	17	15	39.5	55.804	75.886	0.00133499	0.804552
TPR	596219	592344	598648	612465	588679	595436	P12270	Nucleoprotein TPR	80	80	34.8	267.29	275.52	0.691241	1.00524
ANXA3	191654	199226	194580	243948	244254	238666	P12429	Annexin A3	23	23	59.4	36.375	61.667	7.87917e-05	1.24153
BCKDHA	11724.1	11688.9	10440.9	12562.9	10536.4	11011.1	P12694	2-oxoisovalerate dehydrogenase subunit alpha, mitochondrial	5	5	14.6	50.47	12.708	0.913945	1.00758
ACTN1	389053	397613	408569	473252	477109	468266	P12814	Alpha-actinin-1	55	36	63.1	103.06	284.29	0.000275654	1.1869
CDH1	2655.98	2879.98	2063.79	2147.67	2252.86	2229.94	P12830	Cadherin-1	2	2	3.4	97.455	6.1495	0.258601	0.872458
SRC	15726	13682.7	13875.9	13836.3	11864.3	12622.6	P12931	Proto-oncogene tyrosine-protein kinase Src	6	3	12.7	59.834	15.65	0.129546	0.885375
PEPD	52538.7	46644.6	49716.9	39057.5	43136.2	43291.5	P12955	Xaa-Pro dipeptidase	8	8	18.1	54.548	57.145	0.0236761	0.842747
XRCC6	461855	459060	471303	472368	476498	488889	P12956	X-ray repair cross-complementing protein 6	34	34	50.7	69.842	173.23	0.0703979	1.03271
XRCC5	244525	238917	243909	235660	241335	247512	P13010	X-ray repair cross-complementing protein 5	32	32	42.5	82.704	179.07	0.81792	0.996091
UNG	3078.91	3940.69	4135.35	1619.8	2144.29	2468.39	P13051	Uracil-DNA glycosylase	3	3	15	34.645	7.1904	0.0158475	0.558719
COX4I1	70263.3	71418.5	66314.2	71176.4	76063.8	80583.9	P13073	Cytochrome c oxidase subunit 4 isoform 1, mitochondrial	7	7	42	19.576	19.412	0.101929	1.09533
ALAS1	28672.6	28458.5	27868.8	25754.3	23036.3	22489.1	P13196	5-aminolevulinate synthase, nonspecific, mitochondrial	7	7	11.1	70.58	12.8	0.0116311	0.838586
LAMP2	18990.5	20227.6	21231.8	26401.5	20909.9	25670.9	P13473	Lysosome-associated membrane glycoprotein 2	2	2	4.9	44.96	4.4336	0.08566	1.20732
RNH1	133812	138422	138500	151807	155263	149379	P13489	Ribonuclease inhibitor	20	20	58.6	49.973	133.12	0.00271838	1.1113
CYBA	22576.3	21739.3	18315.7	15813.9	15758.3	15048.3	P13498	Cytochrome b-245 light chain	2	2	12.8	21.012	4.6059	0.0158159	0.744364
NCAM1	13074.6	13944.8	12432.6	14306.5	14924.1	13388.6	P13591	Neural cell adhesion molecule 1	5	5	7	94.573	9.2442	0.166598	1.08028
VCAN	24329.1	22465.7	23829.1	20280.1	22872.4	23112.6	P13611	Versican core protein	7	7	1.9	372.82	15.66	0.243872	0.938281
EEF2	1.11772e+06	1.11303e+06	1.12563e+06	1.23266e+06	1.21216e+06	1.24107e+06	P13639	Elongation factor 2	43	42	47.9	95.337	277.65	0.000299329	1.09817
PDIA4	430002	423594	429147	393112	406648	406820	P13667	Protein disulfide-isomerase A4	33	33	50.4	72.932	178.97	0.00691956	0.940625
P4HA1	56425.5	58541.5	54807.8	67523.8	67605.4	69841.8	P13674	Prolyl 4-hydroxylase subunit alpha-1	13	13	25.5	61.049	46.775	0.000888303	1.20731
TPT1	109673	108319	112304	109546	110946	110573	P13693	Translationally-controlled tumor protein	7	7	57	19.595	26.724	0.846597	1.00233
ALAD	11870.4	12344.5	11358.1	9712.04	10173.5	9890.83	P13716	Delta-aminolevulinic acid dehydratase	4	4	15.5	36.294	7.3284	0.00357624	0.83705
LCP1	31326.7	32367.8	34537	39071.4	41417.1	40315.5	P13796	Plastin-2	19	11	33	70.288	48.185	0.00294332	1.22979
PLS3	345636	328640	327480	334843	319873	328607	P13797	Plastin-3	33	23	48.4	70.81	168.95	0.44731	0.981599
APEH	232419	224574	245168	243424	248788	240554	P13798	Acylamino-acid-releasing enzyme	17	17	28.7	81.224	116.71	0.189869	1.04359
ETFA	79473.1	76100	73626.3	88860.8	81401.1	86403.2	P13804	Electron transfer flavoprotein subunit alpha, mitochondrial	11	11	45.3	35.079	76.316	0.0298825	1.11983
GYS1	13073.7	12677.4	13037.2	13106.5	11173	11991	P13807	Glycogen [starch] synthase, muscle	5	5	10.3	83.785	14.818	0.217792	0.935089
PRKAR2A	66062.5	70864.5	72685.9	73348.4	78354	73873	P13861	cAMP-dependent protein kinase type II-alpha regulatory subunit	17	14	49.3	45.518	83.736	0.10376	1.07615
GTF2F2	82835.2	80567.1	80579.5	80357.9	80332.7	82597	P13984	General transcription factor IIF subunit 2	15	15	65.5	28.38	62.621	0.83847	0.997155
CD59	118014	115956	118109	134685	142976	132320	P13987	CD59 glycoprotein	5	5	37.5	14.177	44.956	0.00429221	1.16445
MIF	72091.6	43579.3	45958.5	48951.3	50497.3	42876.8	P14174	Macrophage migration inhibitory factor	2	2	17.4	12.476	8.4258	0.532267	0.880566
CD99	38546.2	41535	40339.8	40065.5	44110	40399.9	P14209	CD99 antigen	2	2	13	18.848	12.272	0.424911	1.0345
PRKCSH	235604	240651	240399	263270	258088	261970	P14314	Glucosidase 2 subunit beta	16	16	36	59.425	66.01	0.000602119	1.09303
FDPS	136951	133125	137035	123045	121550	133726	P14324	Farnesyl pyrophosphate synthase	9	9	20.5	48.275	38.555	0.0766044	0.929281
CPM	28662.5	28887.5	29245.1	22002.8	25693.4	29269.3	P14384	Carboxypeptidase M	5	5	10.8	50.513	8.6408	0.194497	0.88675
COX7A2	14170.1	12294.1	13711.6	17932.3	14549.1	13916.8	P14406	Cytochrome c oxidase subunit 7A2, mitochondrial	2	2	27.7	9.3959	6.2224	0.204193	1.15488
NID1	7505.42	8963.54	10217.6	11715.5	11911.6	10857.5	P14543	Nidogen-1	5	5	5.1	136.38	12.697	0.0374493	1.29221
AKR1A1	101618	94870.9	103426	112489	110852	112139	P14550	Alcohol dehydrogenase [NADP(+)]	15	15	56.6	36.573	84.172	0.0110482	1.11859
PKM	1.07777e+06	1.07815e+06	1.07302e+06	1.11568e+06	1.07993e+06	1.11818e+06	P14618	Pyruvate kinase PKM	41	40	80.4	57.936	323.31	0.0857746	1.02628
HSP90B1	603188	608785	605266	600278	592106	600004	P14625	Endoplasmin	40	39	49.6	92.468	203.33	0.0576031	0.986325
CCNB1	14286.1	14932.4	13609.7	14064.4	17600.8	17512.2	P14635	G2/mitotic-specific cyclin-B1	5	4	12.9	48.337	11.806	0.159204	1.14825
MYL6B	34644.6	35508.7	38029.2	30423	30417	30333.5	P14649	Myosin light chain 6B	6	4	29.3	22.764	5.5334	0.00505045	0.842775
SNRPN	57916.9	59301.5	57366.7	45223.1	56296.1	59843.8	P63162	Small nuclear ribonucleoprotein-associated protein N	6	6	21.7	24.614	13.414	0.377118	0.924266
IDE	169725	166605	165955	154810	150279	159158	P14735	Insulin-degrading enzyme	31	31	30.8	117.97	93.927	0.0107868	0.92427
COX6B1	21360.1	21779.4	21834.7	20338.3	21096.8	19711	P14854	Cytochrome c oxidase subunit 6B1	5	5	65.1	10.192	17.369	0.0406069	0.941082
POU2F1	10636.8	8611.96	6740.92	6383.98	9298.62	9569.14	P14859	POU domain, class 2, transcription factor 1	2	2	3.6	76.471	3.4685	0.87915	0.971606
HNRNPL	228368	230430	229511	228397	229982	235323	P14866	Heterogeneous nuclear ribonucleoprotein L	20	18	45	64.132	210.81	0.455665	1.00783
DARS	142309	145202	142242	149374	150775	150262	P14868	Aspartate--tRNA ligase, cytoplasmic	24	24	52.7	57.136	81.422	0.00287652	1.04807
JUP	207820	192502	203842	162993	166894	154800	P14923	Junction plakoglobin	24	20	44.4	81.744	142.29	0.00237126	0.802242
UQCRB	118585	114324	112277	114174	118435	129810	P14927	Cytochrome b-c1 complex subunit 7	9	9	57.7	13.53	31.406	0.316588	1.04992
GLUL	7078.99	7087.29	6176	8755.02	7552.96	7500.55	P15104	Glutamine synthetase	2	2	4.3	42.064	1.2823	0.0858186	1.1704
AKR1B1	143220	131624	123236	114359	110320	111316	P15121	Aldose reductase	14	13	46.5	35.853	77.824	0.0249879	0.84404
PVR	9325.85	11873.6	11964.6	18726.2	17365.5	18382.7	P15151	Poliovirus receptor	4	4	11.5	45.302	21.095	0.00175454	1.64258
GSPT1	121604	120097	120637	108376	105321	106296	P15170	Eukaryotic peptide chain release factor GTP-binding subunit ERF3A	19	9	43.7	55.755	65.446	0.000147975	0.883134
IFNGR1	7193.15	7318.39	6924.73	7322.5	7327.97	6731.37	P15260	Interferon gamma receptor 1	2	2	4.5	54.404	1.8472	0.940806	0.997462
ARSA	2206.17	1789.8	2621.91	2761.55	2755.33	2320.6	P15289	Arylsulfatase A	2	2	6.5	53.588	8.9656	0.221621	1.18429
B4GALT1	9290.86	11610.6	10076.5	11093.6	9048.83	11233	P15291	Beta-1,4-galactosyltransferase 1	3	3	11.1	43.92	4.6301	0.899076	1.01283
EZR	515775	513728	527018	537434	557100	542705	P15311	Ezrin	38	28	44.5	69.412	84.762	0.0200281	1.05186
ATF2	20277.5	21169.5	19517	17344.5	15788.3	15830.4	P15336	Cyclic AMP-dependent transcription factor ATF-2	5	3	7.7	54.537	8.2343	0.00463909	0.80315
UCHL3	44676.6	51041.7	50304.6	57444.9	49991.9	56980.3	P15374	Ubiquitin carboxyl-terminal hydrolase isozyme L3	8	7	40.4	26.182	62.88	0.122471	1.12597
FOSL1	20700.1	24122.9	24268.5	26148.9	26202.2	26738.1	P15407	Fos-related antigen 1	5	5	12.5	29.413	30.372	0.0477465	1.1447
FOSL2	9672	10664.9	9286.91	12959.8	11380.4	12005.1	P15408	Fos-related antigen 2	4	4	9.5	35.193	9.4436	0.0220163	1.22689
HPGD	5009.63	6844.54	6304.26	5481.2	4347.77	5009.87	P15428	15-hydroxyprostaglandin dehydrogenase [NAD(+)]	2	2	9	28.977	2.6889	0.156851	0.817187
AREG	18703.2	16667.9	17280.6	14608	12525.4	11768.2	P15514	Amphiregulin	2	2	8.7	27.895	2.8649	0.0116763	0.738846
CD46	39199.9	39024.6	38638.3	40389.1	35579	38258.3	P15529	Membrane cofactor protein	6	6	14.5	43.747	9.8327	0.564619	0.97744
NME1	103763	102285	104864	112596	106799	107681	P15531	Nucleoside diphosphate kinase A	11	5	70.4	17.149	20.98	0.0508202	1.05199
GNS	15992	18603	17893.3	17720.5	18196.2	18929.8	P15586	N-acetylglucosamine-6-sulfatase	6	6	12.3	62.081	23.823	0.409991	1.04493
ARSB	5827.23	5798.38	6035.78	7218.21	6381.41	7032.38	P15848	Arylsulfatase B	3	3	6.6	59.687	7.3041	0.0200545	1.1682
RPS2	231977	242386	245382	264632	267214	265544	P15880	40S ribosomal protein S2	16	16	50.5	31.324	201.87	0.00331448	1.10788
DSP	338299	352066	345004	223496	237724	217331	P15924	Desmoplakin	56	56	19.2	331.77	173.19	7.99012e-05	0.655371
RPA2	19892.7	19658.7	19274.9	18300.1	17704.7	19677.8	P15927	Replication protein A 32 kDa subunit	4	4	18.9	29.247	21.961	0.161725	0.94656
COX7C	50320.9	45461.2	44980.5	51453.9	46799.4	47909	P15954	Cytochrome c oxidase subunit 7C, mitochondrial	2	2	28.6	7.2454	5.6772	0.460907	1.03836
TIMP2	25907.1	24032.5	22077.6	28154.4	28568.6	29393.8	P16035	Metalloproteinase inhibitor 2	5	5	21.4	24.399	6.135	0.0156341	1.19578
CD44	136702	141668	135999	148745	154756	153515	P16070	CD44 antigen	11	11	16.4	81.537	119.21	0.00512519	1.10292
NQO2	8790.14	10504.5	10172	10093.8	10503.3	10287.2	P16083	Ribosyldihydronicotinamide dehydrogenase [quinone]	3	3	16.5	25.918	5.8982	0.429398	1.04811
H2AFX	361038	342852	338019	359310	369208	366719	P16104	Histone H2AX	6	3	28	15.144	11.276	0.0797971	1.05118
ITGB4	274555	276583	279947	213940	231966	232662	P16144	Integrin beta-4	49	49	31.6	202.16	250.01	0.00130156	0.816485
CBR1	93764.8	87549.3	91073.9	87989	88405.7	85228.5	P16152	Carbonyl reductase [NADPH] 1	15	13	70	30.375	59.218	0.156079	0.96048
ANK1	176096	173804	176878	184689	175905	164911	P16157	Ankyrin-1	36	34	22.3	206.26	118.54	0.94513	0.997583
ACADS	21442.1	21355	21131.8	15245.9	18489.2	18588.5	P16219	Short-chain specific acyl-CoA dehydrogenase, mitochondrial	9	9	26.7	44.297	17.336	0.0246579	0.818465
CREB1	1393.63	1513.94	2158.37	2350.32	1726.05	775.246	P16220	Cyclic AMP-responsive element-binding protein 1	4	2	17.3	36.688	7.273	0.896531	0.957691
GLB1	17199.9	16169.9	14889.6	16478.5	15880.6	19791.3	P16278	Beta-galactosidase	7	7	12.9	76.074	26.118	0.402894	1.08063
PPP3CB	8933.11	7710.72	8319.01	8034.39	10277.9	9797.56	P16298	Serine/threonine-protein phosphatase 2B catalytic subunit beta isoform	6	3	13.7	59.024	6.9808	0.243682	1.12607
NCK1	36040.3	39895.6	41035.5	36425.7	35863.9	34522.3	P16333	Cytoplasmic protein NCK1	8	7	22.3	42.864	54.809	0.103769	0.913146
GCFC2	8639.99	7434.12	7212.5	7667.51	6518.71	8653.57	P16383	GC-rich sequence DNA-binding factor 2	3	3	5.5	89.384	3.47	0.854145	0.980813
HIST1H1C	308232	307451	312341	249314	259484	255494	P16403	Histone H1.2	17	5	48.8	21.364	17.817	8.06169e-05	0.823568
EPCAM	67912	59729.6	63255.2	54035.6	55110.1	51454.2	P16422	Epithelial cell adhesion molecule	8	8	31.8	34.932	41.314	0.0179153	0.841291
POR	109627	109699	104730	93212.9	101657	107109	P16435	NADPH--cytochrome P450 reductase	16	16	24.1	76.689	50.395	0.167018	0.931873
MGMT	27228.2	24789.7	26581.8	21987.6	21880.2	21734.1	P16455	Methylated-DNA--protein-cysteine methyltransferase	5	4	28.5	21.646	7.1612	0.00410241	0.834634
FER	4863.62	4761.73	4762.69	3958.59	3970.6	4476.94	P16591	Tyrosine-protein kinase Fer	2	2	2.3	94.637	2.4224	0.0192033	0.862253
ATP2A2	312641	299776	309671	334389	339856	323556	P16615	Sarcoplasmic/endoplasmic reticulum calcium ATPase 2	39	39	37.8	114.76	192.69	0.0149669	1.08211
PLCG2	2164.65	1234.54	1729.57	1579.53	1589.56	1886.36	P16885	1-phosphatidylinositol 4,5-bisphosphate phosphodiesterase gamma-2	2	2	1.9	147.87	3.775	0.936207	0.985703
FAH	17076.5	17143.5	15212.9	13228.7	17832.7	17648.7	P16930	Fumarylacetoacetase	5	5	12.4	46.374	13.987	0.889806	0.985377
STMN1	205988	213513	212595	168650	190996	170614	P16949	Stathmin	15	12	61.1	17.302	28.945	0.0107408	0.83889
YBX3	96775.2	104542	103658	115993	116958	116306	P16989	Y-box-binding protein 3	16	12	47	40.089	155.89	0.00394745	1.1452
ZFX	11476.4	10436.5	8471.74	10286.5	10350.6	11024.2	P17010	Zinc finger X-chromosomal protein	2	2	2.6	90.521	7.0285	0.665054	1.04202
ZNF28	30756	34742.2	35366.7	31369.4	28178.6	31154.8	P17035	Zinc finger protein 28	6	2	10	83.658	6.5935	0.12877	0.899251
NAGA	7487.83	7391.5	7899.5	6835.84	9213.7	7110.79	P17050	Alpha-N-acetylgalactosaminidase	3	3	8.3	46.564	5.3605	0.876358	1.01675
HMGA1	160832	190497	165276	147535	153637	140804	P17096	High mobility group protein HMG-I/HMG-Y	8	8	60.7	11.676	43.876	0.0668083	0.855539
TMEM11	10972.8	10935.4	11129.5	11241.3	11261.7	12163.7	P17152	Transmembrane protein 11, mitochondrial	2	2	9.9	21.541	3.0378	0.154625	1.04931
GOT1	87567.2	85197.3	85247.9	87558.3	92071.2	90985.6	P17174	Aspartate aminotransferase, cytoplasmic	12	12	32	46.247	50.579	0.0553369	1.04885
PRKCA	210352	194927	200270	210355	202326	199419	P17252	Protein kinase C alpha type	22	21	36.2	76.749	117.14	0.715509	1.01082
JUNB	5974.34	7023.04	7015.2	6293.31	6825.04	6987.7	P17275	Transcription factor jun-B	2	2	4.6	35.879	5.8953	0.94259	1.00467
ITGA2	74925.3	74227.4	71774.9	78843.6	87145.8	93646.2	P17301	Integrin alpha-2	25	25	24.9	129.29	99.817	0.0423966	1.17521
SMPD1	12514.9	12579.5	11703.8	10328.1	11782.3	12308.3	P17405	Sphingomyelin phosphodiesterase	5	5	9	69.935	11.899	0.293112	0.935341
UBTF	296659	306081	307590	347926	395387	351197	P17480	Nucleolar transcription factor 1	19	19	25	89.405	46.134	0.017321	1.20232
JUND	5847.66	6070.6	6713.23	8125.19	7905.9	6989.91	P17535	Transcription factor jun-D	2	2	8.4	35.173	12.637	0.0279758	1.2356
ATF7	22077.3	19797.6	19485.7	15996.6	18589.6	17914.8	P17544	Cyclic AMP-dependent transcription factor ATF-7	5	3	10.1	52.967	8.8242	0.0587962	0.855614
NDUFB7	12264.5	10999.7	13268.6	12640.9	10748.8	11313.3	P17568	NADH dehydrogenase [ubiquinone] 1 beta subcomplex subunit 7	3	3	25.5	16.402	3.8948	0.518878	0.949915
PRKACA	62531	63295.8	64437.7	66094.5	63534.9	60055.6	P17612	cAMP-dependent protein kinase catalytic subunit alpha	13	13	31.6	40.589	24.035	0.921262	0.996954
CAPN2	143874	138916	135115	137199	140138	137963	P17655	Calpain-2 catalytic subunit	20	19	32.7	79.994	105.21	0.762427	0.993764
DES	6421.58	5674.54	5546.07	7764.23	6424.68	5337.89	P17661	Desmin	7	2	10.9	53.535	2.8368	0.451004	1.10682
CEBPB	8204.44	8830.65	7787.86	17802	18619.6	17139.7	P17676	CCAAT/enhancer-binding protein beta	2	2	5.8	36.105	6.6201	5.28345e-05	2.15773
PTPN2	8417.2	7767.05	7928.98	9432.46	9267.58	8210.2	P17706	Tyrosine-protein phosphatase non-receptor type 2	3	3	7.5	48.473	5.0139	0.0959387	1.11599
AMD1	16182.6	18440.7	17611	21986.5	21181	22821.4	P17707	S-adenosylmethionine decarboxylase proenzyme	6	6	18.9	38.339	13.707	0.00484287	1.26332
CTPS1	155989	151879	144939	167043	168497	179037	P17812	CTP synthase 1	22	20	43	66.69	69.185	0.0143217	1.13642
DDX5	275605	285965	289432	259103	255734	257341	P17844	Probable ATP-dependent RNA helicase DDX5	31	23	49.3	69.147	90.147	0.00352672	0.907375
PFKL	102437	100690	99567.7	92866.1	100825	101687	P17858	ATP-dependent 6-phosphofructokinase, liver type	21	16	30.3	85.018	103.84	0.451906	0.975829
GM2A	18656.3	16590.5	16774.1	10631.9	11995.8	11403.7	P17900	Ganglioside GM2 activator	4	4	18.7	20.838	3.6505	0.00146052	0.654187
LGALS3	39870.1	40828.2	40717.6	40314.6	45972.2	37883.8	P17931	Galectin-3	6	6	22.4	26.152	25.55	0.723113	1.02269
IGFBP3	4027.33	3433.46	3888.57	5028.99	4549.68	3675.53	P17936	Insulin-like growth factor-binding protein 3	2	2	6.9	31.674	1.8712	0.218092	1.16784
PSMC3	70809.2	72831.3	74612.4	66480.9	68193.9	68357.9	P17980	26S protease regulatory subunit 6A	18	18	46	49.203	56.482	0.0154417	0.930263
TCP1	297994	297044	289932	281579	283252	293637	P17987	T-complex protein 1 subunit alpha	26	26	49.3	60.343	124.89	0.124088	0.970052
PTPN1	128868	123044	123754	143508	134830	138083	P18031	Tyrosine-protein phosphatase non-receptor type 1	19	18	45.1	49.966	55.752	0.012195	1.10849
ERCC2	16347.4	17354.3	18211.2	15513.6	14928.7	15498.1	P18074	TFIIH basal transcription factor complex helicase XPD subunit	6	6	8.8	86.908	12.739	0.0253353	0.884951
RPL35A	120665	129731	121923	121427	134807	129057	P18077	60S ribosomal protein L35a	7	7	48.2	12.538	11.394	0.418774	1.03484
ITGB5	78732	77745.1	81284.2	70850.5	70796.8	74112	P18084	Integrin beta-5	14	14	24.2	88.053	93.259	0.00851193	0.907462
ARF4	35710.7	33931.8	33491.1	42834.6	40274.8	41261.3	P18085	ADP-ribosylation factor 4	8	5	48.9	20.511	17.997	0.00216484	1.20592
RPL7	268120	273599	272963	298608	305197	297382	P18124	60S ribosomal protein L7	14	14	44.8	29.225	220.4	0.000638368	1.10618
VCL	1.44785e+06	1.40651e+06	1.46779e+06	1.37664e+06	1.37703e+06	1.3471e+06	P18206	Vinculin	75	75	64	123.8	323.31	0.0230863	0.948779
PTPRA	28859.5	28014.6	26580	21255.5	22452.5	20801.3	P18433	Receptor-type tyrosine-protein phosphatase alpha	5	4	7.7	90.718	7.2933	0.00158532	0.772992
SON	154038	156188	156577	145847	147683	138384	P18583	Protein SON	26	26	13.8	263.83	65.042	0.016949	0.925263
NELFE	60746	61803.6	58549.2	48725.5	48382.4	51495.3	P18615	Negative elongation factor E	9	9	31.1	43.239	83.988	0.00140254	0.820565
RPL17	106773	112180	110607	112862	106220	109328	P18621	60S ribosomal protein L17	6	5	31	21.397	16.449	0.885704	0.996512
PGAM1	120914	129367	131542	157720	154340	157531	P18669	Phosphoglycerate mutase 1	12	7	49.6	28.804	86.672	0.00102759	1.22987
RCC1	54752.7	53658.5	55802.8	67203.7	60884.7	54583.7	P18754	Regulator of chromosome condensation	7	7	24.2	44.969	25.902	0.171243	1.1124
SDC1	32574.2	27598.6	29645.2	19784.2	21655.2	20927.9	P18827	Syndecan-1	5	5	15.8	32.461	38.766	0.0040535	0.694374
ATF1	16694.5	19677.3	18375.5	20082.2	18168.5	19334.5	P18846	Cyclic AMP-dependent transcription factor ATF-1	4	2	18.5	29.232	12.938	0.409296	1.05183
LIG1	155179	162725	162383	133241	134599	129670	P18858	DNA ligase 1	22	22	29.2	101.73	82.348	0.000650891	0.827652
ATP5J	1726.98	2860.49	1779.23	1719.2	1418.22	1419.79	P18859	ATP synthase-coupling factor 6, mitochondrial	2	2	24.1	12.587	4.3199	0.190179	0.715788
XRCC1	50543.7	48764.4	51967.6	44681.8	47805.5	48165	P18887	DNA repair protein XRCC1	8	8	14.8	69.476	16.795	0.0701252	0.929775
CDH2	50892.6	54362.6	54727.4	62902.8	54454.7	55400	P19022	Cadherin-2	11	11	19.3	99.808	128.26	0.220901	1.07985
PLCG1	28402.9	28944.3	28078.7	26394.5	25639.2	24503.2	P19174	1-phosphatidylinositol 4,5-bisphosphate phosphodiesterase gamma-1	7	7	6.4	148.53	11.506	0.00805239	0.895945
CD58	9189.78	8852.01	9450.36	12004.2	11690	13995.1	P19256	Lymphocyte function-associated antigen 3	2	2	7.2	28.147	2.8135	0.010186	1.37091
NCL	670062	680528	682067	712032	734332	764172	P19338	Nucleolin	39	39	41.7	76.613	174.69	0.0189614	1.08751
HK1	162047	163863	157560	171583	168082	167100	P19367	Hexokinase-1	32	29	35.6	102.48	92.484	0.0284665	1.04818
POLR2C	17344.4	16307.9	13979.5	16990.7	15594.4	16841.5	P19387	DNA-directed RNA polymerase II subunit RPB3	7	7	39.6	31.441	11.376	0.611988	1.03768
POLR2E	35556.1	38150.7	38824.1	36624.7	36031.2	34944	P19388	DNA-directed RNA polymerases I, II, and III subunit RPABC1	5	5	28.1	24.551	30.21	0.213183	0.956182
NDUFV2	23053.2	25143.2	23442.4	24103.8	23344.3	23095.5	P19404	NADH dehydrogenase [ubiquinone] flavoprotein 2, mitochondrial	6	6	27.3	27.391	20.91	0.634162	0.984714
ERCC3	38850	36358.3	34181.5	36582.8	33300.3	35759.3	P19447	TFIIH basal transcription factor complex helicase XPB subunit	7	7	9.3	89.277	10.619	0.496208	0.965742
TRIM21	25316	24240.4	23437.9	27474.7	28096.7	23823.5	P19474	E3 ubiquitin-protein ligase TRIM21	7	7	20.2	54.169	12.952	0.212487	1.08768
EIF2AK2	74508.3	71696.4	70954.9	81038.8	75017.3	75673.2	P19525	Interferon-induced, double-stranded RNA-activated protein kinase	14	14	25.2	62.094	35.221	0.0911537	1.06709
SRM	29650.3	31021.2	33033.8	28224.3	29301.3	32587.6	P19623	Spermidine synthase	10	10	47.4	33.824	42.856	0.505625	0.961665
CSNK2A2	53976.7	52603.8	53734.2	56828	56567.3	55395	P19784	Casein kinase II subunit alpha	13	13	44.9	41.213	46.678	0.00984636	1.05287
RXRA	2404.28	1805	2302.53	1722.23	1592.44	1336.35	P19793	Retinoic acid receptor RXR-alpha	3	3	9.3	50.811	6.6032	0.0460648	0.714245
NFKB1	47525.9	48139.5	45718.3	47295	52659.4	54969.3	P19838	Nuclear factor NF-kappa-B p105 subunit	10	10	12.4	105.35	14.735	0.131566	1.09577
ATP2B1	84729.9	87853.3	85401.6	96244	95193.4	91534.8	P20020	Plasma membrane calcium-transporting ATPase 1	19	13	20.6	134.68	67.081	0.00828329	1.09686
EIF2S2	173352	166847	166134	189543	186531	168033	P20042	Eukaryotic translation initiation factor 2 subunit 2	23	23	63.4	38.388	94.767	0.151083	1.0746
ANXA7	132734	131987	127300	119180	123765	128866	P20073	Annexin A7	15	15	35	52.739	62.743	0.10874	0.948447
CCNA2	7128.06	8584.92	7586.9	7044.08	8517.4	8490.62	P20248	Cyclin-A2	2	2	5.3	48.55	6.1842	0.719107	1.03228
CD22	3837.22	4145.02	4661.68	6129.89	4688.6	4513.38	P20273	B-cell receptor CD22	2	2	3.8	95.347	4.302	0.188468	1.21259
BTF3	198826	204598	201422	200904	196522	207391	P20290	Transcription factor BTF3	12	10	67	22.168	78.904	0.998027	0.999953
RAB3B	32180.2	32324.9	32841.8	34594.7	35111.7	34089.6	P20337	Ras-related protein Rab-3B	4	4	19.6	24.758	11.604	0.00382831	1.06625
RAB4A	9583.62	11016.5	9787.97	10627.9	9518.99	8816.53	P20338	Ras-related protein Rab-4A	3	2	14.2	24.389	5.4538	0.529994	0.953116
RAB5A	35850.6	34173.3	32264.8	32138.7	30741.2	30602.6	P20339	Ras-related protein Rab-5A	7	5	42.8	23.658	19.554	0.0625646	0.913908
RAB6A	54656.1	57207	53529.7	52106.9	54879.3	54810.6	P20340	Ras-related protein Rab-6A	8	4	38	23.593	26.795	0.446152	0.978258
MSH3	8751.38	8334.33	9884.43	8005.3	8007.43	7265.21	P20585	DNA mismatch repair protein Msh3	2	2	1.7	127.41	2.5116	0.0789662	0.8631
PSMB1	75882.7	79157.9	82322.9	82529.9	81253.4	77136.1	P20618	Proteasome subunit beta type-1	9	9	42.3	26.489	49.03	0.65649	1.01498
M6PR	38151.3	37594	42382.4	46240.4	44591.1	47978.2	P20645	Cation-dependent mannose-6-phosphate receptor	7	7	26.4	30.993	41.017	0.0186359	1.17508
COX5A	17663.9	19613.9	18926.6	22370.6	22312.9	22041.3	P20674	Cytochrome c oxidase subunit 5A, mitochondrial	5	5	38.7	16.762	9.0996	0.00377483	1.18718
LMNB1	323293	320881	321282	327417	329980	330083	P20700	Lamin-B1	34	31	53.6	66.408	162.48	0.00306701	1.02281
CAST	229767	247319	242810	233751	248777	239540	P20810	Calpastatin	23	23	41.9	76.572	109.57	0.920873	1.00302
IMPDH1	19819	20806.7	18257.7	19398.9	18113.1	19374.6	P20839	Inosine-5-monophosphate dehydrogenase 1	7	5	14.6	55.405	12.004	0.479758	0.966091
RASA1	98045.7	100205	98737.1	87315	92587	95437.4	P20936	Ras GTPase-activating protein 1	24	24	27.5	116.4	76.005	0.0428171	0.927106
PTMS	36179.3	54326.3	48289.6	31259.9	41374.4	39474.2	P20962	Parathymosin	5	5	23.5	11.53	39.106	0.222981	0.807726
CDK11B	69409	66098.2	66847.4	70226.6	64095.7	66739.4	P21127	Cyclin-dependent kinase 11B	14	2	17.9	92.619	41.655	0.842934	0.993611
GSTM3	66307.4	58394.1	63018.5	57687	53197.1	56117.9	P21266	Glutathione S-transferase Mu 3	7	7	28.9	26.559	28.09	0.0593886	0.889633
ATP6V1B2	56743.1	56809.7	59995.2	64712.8	59043.3	61121.9	P21281	V-type proton ATPase subunit B, brain isoform	12	12	27	56.5	44.221	0.128163	1.06528
ATP6V1C1	91466.9	94115.5	91261.5	78630.6	82027.6	81248.6	P21283	V-type proton ATPase subunit C 1	11	11	26.2	43.941	23.158	0.0010754	0.873802
CSRP1	69204.6	67765.6	68979.3	89441.6	69953.4	81178.3	P21291	Cysteine and glycine-rich protein 1	9	9	63.2	20.567	91.932	0.111288	1.16812
FLNA	3.30105e+06	3.24424e+06	3.27141e+06	3.75804e+06	3.65285e+06	3.66328e+06	P21333	Filamin-A	140	123	62.3	280.74	323.31	0.000355889	1.12809
NF1	51378.7	53796.5	57521.2	56226.2	57241.1	57280.5	P21359	Neurofibromin	18	18	6.7	319.37	26.218	0.214236	1.04949
ACO1	128223	129936	126675	100312	109946	107822	P21399	Cytoplasmic aconitate hydratase	22	21	29.9	98.398	57.654	0.00192405	0.826538
NT5E	134880	132528	138196	155077	155540	156537	P21589	5-nucleotidase	19	19	40.9	63.367	115.7	0.000270035	1.15175
TAF1	17916.1	19741.7	16717.9	26926.4	23174.7	26777.3	P21675	Transcription initiation factor TFIID subunit 1	3	3	1.8	212.67	2.7286	0.00764738	1.41384
VDAC1	316941	319305	307259	329070	343179	321609	P21796	Voltage-dependent anion-selective channel protein 1	18	18	73.9	30.772	185.58	0.0835789	1.05337
SDHB	264199	250238	259280	276155	262184	271679	P21912	Succinate dehydrogenase [ubiquinone] iron-sulfur subunit, mitochondrial	9	9	30.4	31.629	29.768	0.105419	1.04692
CD9	57852.5	52648.5	48946.1	71264.9	69031.5	61422.1	P21926	CD9 antigen	4	4	10.5	25.416	6.1988	0.0233062	1.26511
COMT	70003.7	70029	73017.2	83835.9	81896.1	83992.5	P21964	Catechol O-methyltransferase	7	7	26.2	30.037	24.226	0.000533774	1.17214
TGM2	343795	344428	335679	311342	313573	319460	P21980	Protein-glutamine gamma-glutamyltransferase 2	23	23	36.1	77.328	134.44	0.0020385	0.922329
MUT	55067.6	53312.5	51405.8	49245.8	44784.9	48510.4	P22033	Methylmalonyl-CoA mutase, mitochondrial	11	11	16.5	83.134	44.347	0.0297875	0.892075
OSBP	141784	136883	144011	130471	131150	133987	P22059	Oxysterol-binding protein 1	23	23	32.7	89.42	55.083	0.0188406	0.935954
PCMT1	44472.2	43649.2	46138	49312.2	48901.6	46159	P22061	Protein-L-isoaspartate(D-aspartate) O-methyltransferase	7	7	38.3	24.636	48.703	0.0519958	1.07533
FBL	108172	109438	107856	122952	120546	117571	P22087	rRNA 2-O-methyltransferase fibrillarin	13	11	42.7	33.784	70.668	0.0018885	1.10939
GART	238596	238031	232995	237301	245535	261879	P22102	Trifunctional purine biosynthetic protein adenosine-3	33	33	37.9	107.77	122.9	0.190928	1.04945
PAICS	289957	288371	289611	221599	241704	248757	P22234	Multifunctional protein ADE2	20	20	50.1	47.079	93.977	0.00310513	0.820403
SCP2	44364.5	40803.9	43522	40272.7	37179.2	40436	P22307	Non-specific lipid-transfer protein	9	9	14.3	58.993	16.44	0.0754535	0.916058
UBA1	269603	267845	273749	279868	285663	292341	P22314	Ubiquitin-like modifier-activating enzyme 1	35	35	37.9	117.85	259.33	0.0177859	1.05754
NME2	321185	318997	312127	310132	312200	307482	P22392	Nucleoside diphosphate kinase B	12	2	75.7	17.298	39.591	0.0698795	0.976379
FDXR	106552	100429	105489	109342	109724	112852	P22570	NADPH:adrenodoxin oxidoreductase, mitochondrial	18	18	41.3	53.836	39.184	0.0416549	1.06224
HNRNPA2B1	531168	519417	515023	535095	531498	537755	P22626	Heterogeneous nuclear ribonucleoproteins A2/B1	19	18	60.9	37.429	202.61	0.0662069	1.02474
RFX1	8980.06	7915.42	9735.27	12330.1	10752.8	11200.9	P22670	MHC class II regulatory factor RFX1	5	5	6	104.76	8.8146	0.0225194	1.28738
CALB2	208188	203022	203405	218084	218721	198947	P22676	Calretinin	14	14	50.2	31.54	43.134	0.352129	1.03439
CBL	20898.9	20360	17725.3	18484.1	17835.1	19671.8	P22681	E3 ubiquitin-protein ligase CBL	8	8	11.7	99.632	14.059	0.422683	0.949252
IGFBP4	19895.4	20291.9	24440	24217.8	19964.9	18665.8	P22692	Insulin-like growth factor-binding protein 4	4	4	22.5	27.934	27.533	0.802505	0.972476
UQCRC2	119128	121589	118065	131833	125092	126888	P22695	Cytochrome b-c1 complex subunit 2, mitochondrial	18	18	48.1	48.442	104.9	0.0212705	1.06977
FECH	25539.7	26339.7	27441	23289	27362.9	26796.4	P22830	Ferrochelatase, mitochondrial	7	7	18	47.862	27.828	0.676332	0.976398
XPA	20058.4	17271.3	20553.9	17729.8	18377.3	17924.8	P23025	DNA repair protein complementing XP-A cells	3	2	16.8	31.368	12.622	0.284391	0.933458
TCEA1	178434	163406	164339	133788	137403	133013	P23193	Transcription elongation factor A protein 1	17	14	54.8	33.969	99.829	0.00253066	0.798541
ITGA6	182181	179968	175771	176821	176597	187923	P23229	Integrin alpha-6	35	35	36.1	126.6	200.8	0.798752	1.00636
SFPQ	611897	619864	608455	569397	566780	536349	P23246	Splicing factor, proline- and glutamine-rich	30	28	38.5	76.149	166.23	0.00737912	0.908875
TUBG1	56515.7	55929.3	57280	57664.9	56599.6	55502.4	P23258	Tubulin gamma-1 chain	9	9	28.4	51.169	34.255	0.985824	1.00025
PPIB	171861	168992	177039	169732	179527	184640	P23284	Peptidyl-prolyl cis-trans isomerase B	12	12	53.7	23.742	26.03	0.343215	1.03091
ME2	40771.3	39924.5	40682.7	40279.6	42971.2	42217.2	P23368	NAD-dependent malic enzyme, mitochondrial	11	10	21.6	65.443	24.637	0.182194	1.03369
GLDC	45809.9	49116	50487.7	43704.1	46123.3	44936.1	P23378	Glycine dehydrogenase (decarboxylating), mitochondrial	7	7	7.6	112.73	19.586	0.0843844	0.92676
WARS	128988	129842	130408	186063	173551	178274	P23381	Tryptophan--tRNA ligase, cytoplasmic	18	18	45	53.165	94.767	0.000174357	1.3819
RPS3	257101	256878	253590	256845	258884	271548	P23396	40S ribosomal protein S3	20	20	77.4	26.688	56.276	0.237786	1.02568
GCSH	7951.92	6016.88	5426.03	5660.45	5584.04	6200.85	P23434	Glycine cleavage system H protein, mitochondrial	4	4	40.5	18.884	14.627	0.455432	0.899484
RPS6KB1	19616.5	20210.8	19868	21410.3	19089.2	20910.8	P23443	Ribosomal protein S6 kinase beta-1	5	5	11.2	59.139	23.59	0.475102	1.02873
JAK1	46814.3	42189.7	47435.8	32263.3	29901.2	31518.3	P23458	Tyrosine-protein kinase JAK1	7	7	6.8	133.28	11.889	0.00136442	0.686624
PTPRE	4393.92	5394.39	5840.36	6846.32	5510.54	5335.38	P23469	Receptor-type tyrosine-protein phosphatase epsilon	4	3	6.1	80.641	3.0147	0.343481	1.13204
PTPRG	5016.26	4111.63	4344.16	2857	3652.62	3674.92	P23470	Receptor-type tyrosine-protein phosphatase gamma	2	2	1.6	162	1.8919	0.0455293	0.755976
SP100	34551.7	35312	34746.9	35155.8	37068.5	34360.7	P23497	Nuclear autoantigen Sp-100	11	8	15.1	100.42	66.326	0.474801	1.01887
AHCY	235402	241304	223224	228688	230155	234520	P23526	Adenosylhomocysteinase	19	19	42.1	47.716	97.962	0.716004	0.990618
CFL1	622410	593519	584036	593922	604705	574863	P23528	Cofilin-1	19	16	75.3	18.502	130.94	0.574816	0.985292
EIF4B	367851	389313	368654	382706	388361	385705	P23588	Eukaryotic translation initiation factor 4B	30	30	41.4	69.15	212.4	0.225729	1.02749
F8A1	16013.2	16916.9	17900.4	14871.1	14490.3	15142.7	P23610	Factor VIII intron 22 protein	5	5	22.9	39.103	33.687	0.0216619	0.875537
ATP2B4	24907.3	22383.7	24098.8	19615.4	22612.8	22504.2	P23634	Plasma membrane calcium-transporting ATPase 4	13	7	15.8	137.92	50.079	0.14594	0.906747
DGKA	74508.3	76530.9	76747.9	62263.8	66197.8	69255.5	P23743	Diacylglycerol kinase alpha	17	17	28.2	82.629	55.102	0.00950709	0.867991
CPT2	56387.8	54755.2	54925.7	51173.4	54157	51773.4	P23786	Carnitine O-palmitoyltransferase 2, mitochondrial	10	10	17.9	73.776	21.103	0.046351	0.946017
DTYMK	74627.9	71560.2	68674.8	77027.8	75648.4	76607	P23919	Thymidylate kinase	13	13	49.1	23.819	30.593	0.0529381	1.06711
RRM1	146120	152868	149387	102587	103848	104519	P23921	Ribonucleoside-diphosphate reductase large subunit	21	21	31.7	90.069	68.259	2.27896e-05	0.693511
COX7B	36782.3	32287.6	32897.2	40780.2	35354	39191	P24311	Cytochrome c oxidase subunit 7B, mitochondrial	2	2	10	9.1604	1.4984	0.10583	1.131
CCND1	44112.3	48182.4	45876.4	56382.2	55861.2	57585.7	P24385	G1/S-specific cyclin-D1	6	5	24.7	33.729	20.805	0.00119586	1.22912
CHM	13696.9	15472.4	13763.4	11909.9	13953.8	12984	P24386	Rab proteins geranylgeranyltransferase component A 1	5	3	7.2	73.475	5.8597	0.175529	0.904851
KDELR1	18776	17648.1	17544	18147.7	19518.4	17853.5	P24390	ER lumen protein-retaining receptor 1	2	2	12.7	24.542	9.6685	0.468944	1.02875
NR2F2	15419.4	16303.3	15521.1	11332.4	11750	10580.4	P24468	COUP transcription factor 2	5	5	12.3	45.571	10.653	0.000510846	0.712536
EEF1B2	110658	105465	111393	113403	120096	127089	P24534	Elongation factor 1-beta	11	9	52	24.763	25.383	0.0651421	1.10098
ATP5F1	127478	130421	126496	145591	136665	141788	P24539	ATP synthase F(0) complex subunit B1, mitochondrial	9	9	33.6	28.908	29.148	0.00966259	1.10315
TBXAS1	10425.1	8705.31	9290.49	11674.8	11863.1	12212.9	P24557	Thromboxane-A synthase	4	4	8.6	60.518	6.4439	0.00988222	1.25791
ACP1	24376.1	24724.4	24720.4	28458.2	28324	26382.7	P24666	Low molecular weight phosphotyrosine protein phosphatase	7	7	55.1	18.042	44.849	0.0102042	1.12658
ACAT1	152215	152868	148387	145824	141510	154168	P24752	Acetyl-CoA acetyltransferase, mitochondrial	15	15	34.9	45.199	59.881	0.371753	0.973609
TNC	30042.5	30885	32336.3	26879.9	30542.7	29656.8	P24821	Tenascin	12	12	7.6	240.85	39.503	0.185492	0.933689
MYL9	9394.89	10421.5	10800.8	9532.09	9825.55	10786.2	P24844	Myosin regulatory light polypeptide 9	9	3	62.2	19.827	8.4197	0.794061	0.984539
CCNC	7087.27	7796.98	6510.22	5147.6	5970.44	6040	P24863	Cyclin-C	2	2	7.4	33.242	5.3281	0.0396818	0.801985
POLR2A	153909	146377	147851	133532	133861	134760	P24928	DNA-directed RNA polymerase II subunit RPB1	28	27	14.2	217.17	49.593	0.00277957	0.897389
CDK2	17938.2	17535.2	18079.9	22189	22361.3	24291.3	P24941	Cyclin-dependent kinase 2	12	7	44	33.929	25.331	0.001825	1.28548
APC	4080.82	3901.8	4518.15	3491.95	3369.14	2596.3	P25054	Adenomatous polyposis coli protein	4	4	1.9	311.64	4.6618	0.0387814	0.756545
ADRBK1	13110.5	13417.9	13964.3	12196.2	13358.4	12711.9	P25098	Beta-adrenergic receptor kinase 1	5	5	8.4	79.573	5.8605	0.151091	0.945023
MCM3	274040	277199	281189	251025	253300	261046	P25205	DNA replication licensing factor MCM3	34	34	44.3	90.98	143.41	0.00367957	0.919444
NFYB	23004.4	19906.8	22106.2	15753.4	19804.5	19411.8	P25208	Nuclear transcription factor Y subunit beta	2	2	10.1	22.831	2.6264	0.102055	0.845462
MPST	42845.5	41660	41867.9	36946	39410.6	42588.6	P25325	3-mercaptopyruvate sulfurtransferase	8	8	35.7	33.178	25.042	0.213111	0.941221
RPS12	123970	127511	129408	141389	142353	151517	P25398	40S ribosomal protein S12	9	9	71.2	14.515	37.332	0.00730667	1.14274
BRD2	23867	23050.5	20525.3	19111.4	15735.2	15009.1	P25440	Bromodomain-containing protein 2	4	4	6.1	88.06	17.194	0.0221737	0.73923
FAS	73003	79491.8	81259.2	89932.8	94181.5	90293.8	P25445	Tumor necrosis factor receptor superfamily member 6	9	9	28.1	37.732	34.209	0.00899031	1.17392
YY1	46563.9	44845.7	44673.3	49032.8	45942.2	47376.8	P25490	Transcriptional repressor protein YY1	8	8	18.8	44.712	72.042	0.12454	1.04607
DNAJB1	180275	188352	194375	174772	166894	159519	P25685	DnaJ homolog subfamily B member 1	20	19	48.2	38.044	47.623	0.0265224	0.8902
DNAJB2	6901.49	8311.58	6613.91	9419.3	9093.25	9185.61	P25686	DnaJ homolog subfamily B member 2	3	2	11.4	35.58	1.9162	0.0214183	1.26899
ATP5A1	348030	341593	346620	369600	371262	374059	P25705	ATP synthase subunit alpha, mitochondrial	25	25	45.2	59.75	118.91	0.000365227	1.07593
PSMA1	244571	242078	245534	232773	240793	248767	P25786	Proteasome subunit alpha type-1	16	16	47.1	29.555	62.899	0.525815	0.986547
PSMA2	37101.8	37640.6	39796.7	40798.8	40487.1	42317.6	P25787	Proteasome subunit alpha type-2	6	6	29.5	25.898	28.497	0.0389665	1.07914
PSMA3	151331	154574	148414	159117	151421	160844	P25788	Proteasome subunit alpha type-3	10	10	38.8	28.433	40.677	0.169586	1.03756
PSMA4	160795	159601	156157	146406	151721	155132	P25789	Proteasome subunit alpha type-4	11	11	39.8	29.483	25.512	0.0550838	0.951119
ITGA3	149048	142768	149235	130832	132707	131286	P26006	Integrin alpha-3	19	19	18.3	116.61	82.356	0.00218385	0.895191
MSN	523306	529703	520891	619123	643264	638057	P26038	Moesin	40	30	54.1	67.819	192.79	0.000152312	1.20747
PTPN3	6393.77	6654.3	5754.62	5394.6	6770.35	6073.23	P26045	Tyrosine-protein phosphatase non-receptor type 3	4	4	5.7	103.99	8.6009	0.714317	0.969977
DDX6	111514	117038	113581	133649	134819	136386	P26196	Probable ATP-dependent RNA helicase DDX6	20	20	47	54.416	112.41	0.000311288	1.18332
DNMT1	205491	211769	218240	182059	183219	178063	P26358	DNA (cytosine-5)-methyltransferase 1	38	38	25.6	183.16	135.63	0.001543	0.854983
U2AF2	85941.4	81977.1	81141.3	75137.5	78118.6	82411.2	P26368	Splicing factor U2AF 65 kDa subunit	9	9	22.5	53.5	48.924	0.158443	0.946228
RPL13	302017	318027	318263	334424	337295	322261	P26373	60S ribosomal protein L13	13	13	44.5	24.261	34.286	0.0587461	1.05933
CHML	55603.4	54164.9	53055.4	50921.9	55997.3	50184.1	P26374	Rab proteins geranylgeranyltransferase component A 2	7	5	10.5	74.071	7.1522	0.387997	0.964867
IVD	62560.5	62089	59618.3	56546.3	59203.7	54191.1	P26440	Isovaleryl-CoA dehydrogenase, mitochondrial	10	10	23.2	46.65	30.551	0.0492861	0.922251
S100A4	65848.9	60528.8	57891.8	60913.6	67140.5	55885.9	P26447	Protein S100-A4	5	5	31.7	11.728	8.2438	0.979449	0.998211
MGAT1	9834.03	11138.7	9914.79	12510.5	11329	10740	P26572	Alpha-1,3-mannosyl-glycoprotein 2-beta-N-acetylglucosaminyltransferase	3	3	8.1	50.878	7.3349	0.140178	1.11953
HMGB2	176270	171361	183720	197621	190119	183756	P26583	High mobility group protein B2	11	9	49.3	24.033	44.985	0.067737	1.07555
PTBP1	159184	158566	153058	172921	173147	173214	P26599	Polypyrimidine tract-binding protein 1	14	10	30.1	57.221	47.119	0.00115588	1.10296
TARS	239609	241947	233423	270859	274241	289430	P26639	Threonine--tRNA ligase, cytoplasmic	33	29	46.6	83.434	103.62	0.00310612	1.16721
VARS	208446	214642	213551	228222	226601	221508	P26640	Valine--tRNA ligase	43	42	39.6	140.47	186.77	0.00893014	1.06235
EEF1G	246210	251348	251420	260721	267030	265132	P26641	Elongation factor 1-gamma	23	23	43.7	50.118	115.82	0.00452223	1.05862
FKBP2	21573.7	19683.9	22250.9	22899	23819.7	22224	P26885	Peptidyl-prolyl cis-trans isomerase FKBP2	3	3	14.1	15.649	11.585	0.113446	1.08557
STOM	122617	111909	113063	125431	137738	126949	P27105	Erythrocyte band 7 integral membrane protein	9	9	37.2	31.73	55.873	0.0512396	1.12235
AK4	28196.6	31321.5	30314.2	29079.8	32302.2	29873.7	P27144	Adenylate kinase 4, mitochondrial	6	6	29.6	25.268	9.55	0.740601	1.01585
YWHAQ	228985	222242	225117	240432	227455	229530	P27348	14-3-3 protein theta	17	12	66.1	27.764	141.33	0.191477	1.03116
MAPK3	40291.7	36524.3	43742.6	54517.5	46223.7	36426	P27361	Mitogen-activated protein kinase 3	8	6	24.8	43.135	47.264	0.381022	1.13776
MARK3	47496.4	46446	53540.4	55569.7	53641.3	54207.2	P27448	MAP/microtubule affinity-regulating kinase 3	14	11	22.8	84.428	39.525	0.0805914	1.10805
RPL10	84104.8	85202	85902.6	84601.8	84819.8	86302.8	P27635	60S ribosomal protein L10	9	9	45.3	24.604	41.474	0.829697	1.00202
RPA1	209486	198825	197528	209959	211406	214198	P27694	Replication protein A 70 kDa DNA-binding subunit	25	25	43.5	68.137	96.497	0.0678619	1.04906
APEX1	109351	109223	110259	109696	113620	109609	P27695	DNA-(apurinic or apyrimidinic site) lyase	15	15	44	35.554	136.64	0.373291	1.01245
CD82	10167.3	10032.6	8879.19	14448.5	16485.1	14058.3	P27701	CD82 antigen	4	4	21.7	29.625	12.167	0.00345258	1.54723
DCK	9004	8301.41	8218.36	5841.22	8774.69	7886.8	P27707	Deoxycytidine kinase	4	4	20	30.518	16.217	0.327512	0.881637
CAD	249865	262800	253823	259580	265864	275534	P27708	CAD protein	60	60	32.7	242.98	264.78	0.128507	1.045
CALR	591091	592922	608249	544546	529444	520596	P27797	Calreticulin	16	16	46.3	48.141	104.33	0.00174479	0.889706
MAP4	702937	731288	727868	749978	752965	750156	P27816	Microtubule-associated protein 4	55	55	50.4	121	222.26	0.0279066	1.04209
CANX	492668	502537	483655	492737	475701	468708	P27824	Calnexin	29	28	42.2	67.567	162.39	0.196467	0.971793
PIK3R1	15052.1	15980.6	15458.5	16239.9	17323.9	16501.1	P27986	Phosphatidylinositol 3-kinase regulatory subunit alpha	4	3	5.7	83.597	4.4791	0.0480068	1.07687
PSMB8	18936.2	18217.9	18669.4	19521.2	19345.3	20138.7	P28062	Proteasome subunit beta type-8	4	4	16.3	30.354	9.6721	0.0292724	1.057
PSMA5	92715.3	93798.4	96289.9	92913.8	93047.3	93325.9	P28066	Proteasome subunit alpha type-5	10	10	52.3	26.411	60.705	0.332915	0.987565
PSMB4	40181.2	43002	44773.3	45241.7	41635.1	46024.4	P28070	Proteasome subunit beta type-4	5	5	23.5	29.204	19.837	0.434901	1.03864
PSMB6	83550.6	83859.1	86911.9	84650.7	87254.2	84455.4	P28072	Proteasome subunit beta type-6	6	5	23	25.357	15.79	0.653126	1.00802
PSMB5	87658.3	84797.2	90493.4	90285.5	91887.8	89859.1	P28074	Proteasome subunit beta type-5	10	10	39.9	28.48	84.376	0.15984	1.03454
ABCD3	75118.6	74925.9	74553.4	73701.1	74936.5	71699.3	P28288	ATP-binding cassette sub-family D member 3	14	14	24	75.475	39.33	0.21219	0.981028
SSFA2	106985	115332	107722	97205.4	95809.5	99825	P28290	Sperm-specific antigen 2	22	22	21.1	138.38	115.89	0.0131339	0.88729
PEX2	2852.9	3408.84	3228.89	3617.54	3903.68	4035.07	P28328	Peroxisome biogenesis factor 2	2	2	7.2	34.842	1.8292	0.0283274	1.21765
NDUFS1	64456	61220.8	62611.2	62170.7	60514.3	62826.7	P28331	NADH-ubiquinone oxidoreductase 75 kDa subunit, mitochondrial	17	17	28.6	79.467	57.924	0.470563	0.985255
POLD1	88796.2	89612.1	92065.3	86418.8	85734.7	87184.3	P28340	DNA polymerase delta catalytic subunit	25	25	25.2	123.63	75.504	0.0254437	0.958828
TEAD1	36169.2	34032.5	33762.6	35329.2	35505.1	35444	P28347	Transcriptional enhancer factor TEF-1	5	3	10.3	47.945	11.48	0.369198	1.02226
MAPK1	63515.2	68402.5	66078.4	64108.7	67378.1	66904.1	P28482	Mitogen-activated protein kinase 1	14	12	41.7	41.389	45.8	0.943386	1.00199
GCA	13815.7	12623.3	12397.7	8217.72	8894.45	10360.5	P28676	Grancalcin	3	3	17.5	24.01	6.6282	0.00794506	0.707389
RXRB	2339.29	3783.93	3083.4	2354.16	3131.92	3539.78	P28702	Retinoic acid receptor RXR-beta	2	2	3.9	56.921	2.9008	0.917002	0.980367
ERCC5	60461.5	62728.8	63719.6	50478.5	51768.7	51096.7	P28715	DNA repair protein complementing XP-G cells	12	12	14.2	133.11	37.127	0.000413437	0.820417
RBL1	4319.9	4374.71	2689.7	2940.45	2440.23	2974.02	P28749	Retinoblastoma-like protein 1	2	2	2.2	120.85	3.1519	0.156122	0.733879
GRN	66653.6	64239.5	61591.2	62048.5	62684.6	59755.4	P28799	Granulins	8	8	17	63.544	105.85	0.194346	0.95846
LAP3	113770	119276	116770	127445	128750	134288	P28838	Cytosol aminopeptidase	26	26	55.5	56.166	134.04	0.00675507	1.11625
GTF2E1	29550.9	34710.5	32227.3	29994.7	28435.9	29036.3	P29083	General transcription factor IIE subunit 1	7	7	18.2	49.452	26.153	0.125682	0.9065
GTF2E2	20538	18437	19634.9	20104.3	17408.2	19157.8	P29084	Transcription initiation factor IIE subunit beta	6	6	25.4	33.043	14.348	0.551995	0.966905
TPP2	186747	188259	182559	169883	166697	186136	P29144	Tripeptidyl-peptidase 2	35	35	32.1	138.35	106.08	0.136907	0.937499
IMPA1	24582.3	25674.7	22460.8	25689.1	25595.3	25204	P29218	Inositol monophosphatase 1	7	7	28.9	30.188	16.935	0.25855	1.05185
EPHA2	159773	156589	163410	191068	188481	197270	P29317	Ephrin type-A receptor 2	27	25	34.3	108.27	98.022	0.000585038	1.20228
EPHB2	140339	147813	140277	170186	159902	166336	P29323	Ephrin type-B receptor 2	19	17	21.8	117.49	83.851	0.00438841	1.15871
PTPN6	41068.7	38956.5	41018.5	40688.2	37398.5	37886.8	P29350	Tyrosine-protein phosphatase non-receptor type 6	6	6	11.3	67.56	7.5938	0.244204	0.958112
SHC1	22745.7	22909.6	22018.7	23257.6	22247.1	22574.5	P29353	SHC-transforming protein 1	8	8	22	62.821	17.16	0.755241	1.00599
MPG	29436.7	28313.9	28797.6	20411.6	21958.6	21108.6	P29372	DNA-3-methyladenine glycosylase	7	7	30.2	32.868	51.158	0.000155091	0.73345
KDM5A	4685.75	3996.55	4049.96	2736.64	2821.33	2570.2	P29375	Lysine-specific demethylase 5A	2	2	1.2	192.09	2.4274	0.002766	0.638391
TKT	495826	481927	499080	499023	495719	498738	P29401	Transketolase	27	27	51	67.877	237.68	0.359403	1.01127
PML	278726	270531	274660	216675	213471	216036	P29590	Protein PML	24	24	29.4	97.55	78.445	2.06689e-05	0.784282
TYK2	5008.8	3579.32	2858.51	2802.29	2574.88	3361.47	P29597	Non-receptor tyrosine-protein kinase TYK2	2	2	2.1	133.65	3.1687	0.251348	0.763425
EEF1D	115068	115024	119681	126246	122865	125543	P29692	Elongation factor 1-delta	13	11	55.5	31.121	105.14	0.0111055	1.07114
MARCKS	297249	337163	335438	334052	323634	295896	P29966	Myristoylated alanine-rich C-kinase substrate	14	14	53.9	31.554	204.84	0.769613	0.983225
GNA11	70425.3	71258.1	68744.4	75658.9	77898.3	76966.4	P29992	Guanine nucleotide-binding protein subunit alpha-11	12	8	37.3	42.123	30.449	0.00243355	1.0955
ALDH4A1	63692.9	66648.4	63030.1	72082	68080.8	76181.2	P30038	Delta-1-pyrroline-5-carboxylate dehydrogenase, mitochondrial	10	10	20.8	61.719	21.37	0.0416706	1.1188
ERP29	136546	140297	136946	164145	163294	177130	P30040	Endoplasmic reticulum resident protein 29	11	11	41	28.993	32.44	0.00283679	1.21939
PRDX6	177743	177973	169313	179835	183346	196548	P30041	Peroxiredoxin-6	11	11	51.3	25.035	64.215	0.118305	1.06609
BLVRB	29253.5	29973.9	29721.2	33479.7	31682.7	29042.4	P30043	Flavin reductase (NADPH)	6	6	42.7	22.119	46.066	0.250784	1.05909
PRDX5	116743	111182	109892	121916	128600	136507	P30044	Peroxiredoxin-5, mitochondrial	8	8	44.9	22.086	67.984	0.0253318	1.14566
DDT	34926.3	28946.2	31429.7	25337.6	26690.3	28005.2	P30046	D-dopachrome decarboxylase	7	7	56.8	12.712	32.517	0.0551207	0.839781
PRDX3	91130	89323.9	85048.8	90577.7	87509.2	87201.4	P30048	Thioredoxin-dependent peroxide reductase, mitochondrial	9	9	43	27.692	46.012	0.974491	0.999193
ATP5D	24601.6	26667	27742	28759.7	28416.3	27637.7	P30049	ATP synthase subunit delta, mitochondrial	3	3	22.6	17.49	17.704	0.11947	1.07345
RPL12	115464	117290	116359	127072	122162	127812	P30050	60S ribosomal protein L12	10	10	70.3	17.818	81.557	0.00731485	1.08001
ECHS1	88359.9	84873.7	89993.2	83685.7	88112.6	87971.5	P30084	Enoyl-CoA hydratase, mitochondrial	11	11	36.2	31.387	53.491	0.611601	0.986867
CMPK1	53371.8	56991.6	57390.8	51687.8	55303.9	66001.5	P30085	UMP-CMP kinase	7	7	38.3	22.222	18.895	0.716741	1.03123
PEBP1	72868.6	68178.7	74398.9	63686.2	65466.3	68994.5	P30086	Phosphatidylethanolamine-binding protein 1	10	10	62	21.057	57.564	0.0770655	0.919705
PDIA3	382719	377777	380828	358798	360335	370093	P30101	Protein disulfide-isomerase A3	27	27	53.5	56.782	115.28	0.0104349	0.954354
PPP2R1A	220304	216497	217177	217514	214971	220052	P30153	Serine/threonine-protein phosphatase 2A 65 kDa regulatory subunit A alpha isoform	20	17	38.2	65.308	104.49	0.810646	0.997796
PPP2R1B	11288.6	10771.2	10557	8999.34	8434.56	9182.29	P30154	Serine/threonine-protein phosphatase 2A 65 kDa regulatory subunit A beta isoform	7	4	14	66.213	7.7536	0.00306817	0.816027
CDC27	79308.4	78621.7	74853.5	75419.1	72014	76463.4	P30260	Cell division cycle protein 27 homolog	12	12	15.3	91.866	36.594	0.199466	0.961823
PPIF	15774.8	15602.9	12947.9	16288.8	16682.4	14527.2	P30405	Peptidyl-prolyl cis-trans isomerase F, mitochondrial	7	5	33.8	22.04	5.3406	0.402187	1.07158
NMT1	133968	140362	139607	145358	145883	142531	P30419	Glycylpeptide N-tetradecanoyltransferase 1	10	9	21.8	56.806	51.581	0.0435654	1.04792
HMOX2	35338.8	40222	38935.7	41812.6	40909.4	43468.2	P30519	Heme oxygenase 2	9	9	35.8	36.032	41.631	0.0765205	1.10213
ADSS	78832.4	72550.6	79298.7	72163.5	71621.7	77503.5	P30520	Adenylosuccinate synthetase isozyme 2	16	16	42.3	50.097	79.599	0.337121	0.959282
AXL	10928.6	11328.9	12232.5	7567.4	7079.68	6257.47	P30530	Tyrosine-protein kinase receptor UFO	5	4	6.5	98.336	14.519	0.00112953	0.606104
LRPAP1	49373.6	50565.2	49563.3	47662.8	44763	43816.6	P30533	Alpha-2-macroglobulin receptor-associated protein	12	12	33.9	41.465	22.657	0.0219889	0.911308
TSPO	28280.4	25819.3	22565.3	26562.1	28549	28705	P30536	Translocator protein	3	3	13.6	18.828	2.9251	0.25447	1.09328
ADSL	33461.6	30608.1	33888.6	29794.5	35474	34646.8	P30566	Adenylosuccinate lyase	10	10	24	54.889	29.222	0.76614	1.01998
CLIP1	254569	262613	260066	299796	287359	291086	P30622	CAP-Gly domain-containing linker protein 1	43	41	31.1	162.24	154.87	0.00154551	1.12994
SRI	39202.6	39001.2	42294	35143	39550.3	38090.6	P30626	Sorcin	7	7	37.4	21.676	17.715	0.200197	0.935983
SERPINB1	100596	96736.1	98442.4	104303	102443	102471	P30740	Leukocyte elastase inhibitor	16	15	44.6	42.741	61.672	0.0245856	1.04545
SLC7A1	24424.9	25618.8	23351.3	28784.1	33866.8	35596.6	P30825	High affinity cationic amino acid transporter 1	5	5	8.6	67.638	13.011	0.018164	1.33861
ALDH1B1	18774.1	20194	18988.2	18261.7	16703.2	16441.9	P30837	Aldehyde dehydrogenase X, mitochondrial	9	6	18.2	57.206	23.151	0.0386577	0.886992
ALDH3A1	12901.5	12034.9	13379.3	12128.7	12819.6	10970	P30838	Aldehyde dehydrogenase, dimeric NADP-preferring	6	5	15.7	50.394	8.947	0.297523	0.937429
POLR2B	164477	159013	164776	141715	143553	147772	P30876	DNA-directed RNA polymerase II subunit RPB2	16	16	15.3	133.9	65.796	0.00207896	0.886891
SDHA	99132	99207.4	98612.1	104843	104782	108716	P31040	Succinate dehydrogenase [ubiquinone] flavoprotein subunit, mitochondrial	17	17	37.5	72.691	95.517	0.00560023	1.07203
CORO1A	19890.8	21596.6	23475.4	22257.7	18033.5	19445.9	P31146	Coronin-1A	5	4	10.8	51.026	28.206	0.341863	0.919558
GDI1	61841.5	58206.7	59158.3	70604.9	65877.1	68435.2	P31150	Rab GDP dissociation inhibitor alpha	20	11	53.2	50.582	42.899	0.00800721	1.14347
MAT2A	119689	119528	120521	103526	102535	100246	P31153	S-adenosylmethionine synthase isoform type-2	11	11	34.7	43.66	79.868	6.2869e-05	0.85147
PRKAR1B	3675.29	3566.08	2977.83	3184.08	4131.55	2741.08	P31321	cAMP-dependent protein kinase type I-beta regulatory subunit	3	2	7.9	43.072	3.8108	0.912664	0.9841
PRKAR2B	15623.8	15911.6	13688.3	15972.2	16172.5	15775.2	P31323	cAMP-dependent protein kinase type II-beta regulatory subunit	9	6	28.9	46.302	36.236	0.272816	1.05962
RRM2	65626.1	65317.6	69576.8	64802.4	64437.2	65212.3	P31350	Ribonucleoside-diphosphate reductase subunit M2	11	9	32.1	44.877	50.863	0.219111	0.969736
TIA1	45686.5	48773.7	48865.7	47142.5	44524.2	40332.6	P31483	Nucleolysin TIA-1 isoform p40	7	5	20.5	42.963	29.338	0.167406	0.920973
SLC6A6	17093.1	16159.7	14651.1	34945.1	33220.6	32563.5	P31641	Sodium- and chloride-dependent taurine transporter	2	2	4.7	69.829	23.817	6.23603e-05	2.10274
DNAJA1	98542.8	95281.2	98522.7	89716.3	88868.4	80921.2	P31689	DnaJ homolog subfamily A member 1	15	15	47.9	44.868	102.94	0.0218724	0.887665
AKT1	27171.1	27001.8	23727.3	20890	23442.4	24965	P31749	RAC-alpha serine/threonine-protein kinase	9	6	21	55.686	15.335	0.154095	0.889568
AKT2	46622.8	42308.2	41847.4	44026.5	41046.7	40878.8	P31751	RAC-beta serine/threonine-protein kinase	9	5	20	55.768	7.5144	0.429573	0.963095
UQCRC1	132937	135354	135213	144089	137403	137119	P31930	Cytochrome b-c1 complex subunit 1, mitochondrial	13	12	35.8	52.645	95.656	0.10472	1.03744
HIBADH	36303.6	33164.2	35356	34055.8	34452.9	33214.1	P31937	3-hydroxyisobutyrate dehydrogenase, mitochondrial	9	9	36.9	35.329	69.07	0.359178	0.970416
ATIC	204819	205670	212229	201707	211948	207572	P31939	Bifunctional purine biosynthesis protein PURH	27	27	56.9	64.615	110.53	0.901721	0.997606
HNRNPH3	141784	136967	144091	135802	133469	130945	P31942	Heterogeneous nuclear ribonucleoprotein H3	11	10	38.4	36.926	85.351	0.0404101	0.946488
HNRNPH1	201081	201147	207558	205513	216102	209640	P31943	Heterogeneous nuclear ribonucleoprotein H	18	10	49.7	49.229	203.06	0.129464	1.03521
YWHAB	135137	133079	133391	135942	130538	134328	P31946	14-3-3 protein beta/alpha	15	8	64.6	28.082	151.42	0.884768	0.998011
SFN	169780	176164	173904	185714	187004	186487	P31947	14-3-3 protein sigma	15	12	59.7	27.774	37.959	0.00233491	1.07571
STIP1	761930	726775	752456	708074	711233	710658	P31948	Stress-induced-phosphoprotein 1	38	38	52.5	62.639	116.16	0.0245733	0.950385
S100A11	170084	134673	135544	170547	170851	132421	P31949	Protein S100-A11	5	5	49.5	11.74	33.378	0.553269	1.07612
L1CAM	16477.2	18906.1	17100.1	17039.6	15561	17211	P32004	Neural cell adhesion molecule L1	5	5	4.5	140	8.4616	0.377013	0.949089
INPP5B	9524.7	9470.3	9163.66	10775.9	11045.5	12338.4	P32019	Type II inositol 1,4,5-trisphosphate 5-phosphatase	3	3	3.9	112.85	7.6384	0.0156033	1.21312
PRDX2	121669	119323	113429	104159	116347	115914	P32119	Peroxiredoxin-2	10	9	47.5	21.892	21.909	0.269478	0.949211
ARRB2	4551.62	4243.13	4476.89	5026.31	3995.98	3672.82	P32121	Beta-arrestin-2	4	3	10.8	46.105	4.5694	0.66998	0.95656
DCTD	21414.5	17717.1	18706	22229.8	21126.8	20410.8	P32321	Deoxycytidylate deaminase	7	7	45.5	20.016	30.897	0.181995	1.10252
PYCR1	34678.7	32944.2	34553.1	41407.5	37007.3	38139.8	P32322	Pyrroline-5-carboxylate reductase 1, mitochondrial	7	6	30.7	33.36	74.961	0.0286775	1.14073
GBP1	20350.2	21985.5	20904.9	28922.7	30789.6	28976.1	P32455	Interferon-induced guanylate-binding protein 1	5	4	7.8	67.93	4.9269	0.000404041	1.4024
GBP2	50807.9	47707.8	50587.7	49414.6	45441.4	45919	P32456	Interferon-induced guanylate-binding protein 2	6	5	9.5	67.208	10.519	0.158114	0.944144
ELF1	16159.6	16126.1	14243.9	16690.4	15014.1	17738.1	P32519	ETS-related transcription factor Elf-1	6	6	15.3	67.497	34.976	0.392896	1.0626
GTF2H1	30763.3	29113.1	27820.5	29780.5	31349.2	30979.1	P32780	General transcription factor IIH subunit 1	3	3	5.8	62.031	5.3678	0.205718	1.05031
STX2	11561.1	9857.32	11383.1	10813.6	9349.15	12246.1	P32856	Syntaxin-2	2	2	9.4	33.341	9.61	0.901773	0.988028
RPL9	224419	218568	221402	223299	218733	215403	P32969	60S ribosomal protein L9	9	9	34.4	21.863	34.054	0.460882	0.989534
ACSL1	64004	65388.5	69633.1	67509.9	66044.4	67699.3	P33121	Long-chain-fatty-acid--CoA ligase 1	17	16	26.8	77.942	42.32	0.696727	1.01119
KIF5B	636698	642330	655496	671944	654456	628549	P33176	Kinesin-1 heavy chain	56	56	59.7	109.68	323.31	0.647208	1.01056
CSTF2	72576.8	73518.7	76445.1	62283.6	70469.1	66723.4	P33240	Cleavage stimulation factor subunit 2	11	6	24.6	60.959	38.928	0.0434345	0.896358
DUT	59142.2	61990.2	59790.6	40744.1	34229	38445	P33316	Deoxyuridine 5-triphosphate nucleotidohydrolase, mitochondrial	5	5	28.6	26.563	28.383	0.000424595	0.626886
ABCC1	101341	97957.7	91958.1	102612	96190.2	102169	P33527	Multidrug resistance-associated protein 1	27	26	20.9	171.59	82.353	0.399513	1.03335
TTK	37289.6	37460.6	40013.8	44431.6	39423.3	39274.4	P33981	Dual specificity protein kinase TTK	7	7	9	97.071	14.784	0.218104	1.07289
MCM4	275430	274373	290665	300180	277171	273245	P33991	DNA replication licensing factor MCM4	33	33	39.6	96.557	125.94	0.750576	1.01205
MCM5	287656	283717	285252	276365	276606	266638	P33992	DNA replication licensing factor MCM5	33	33	48.6	82.285	128.82	0.0238332	0.956788
MCM7	164680	175697	173243	159966	158736	158264	P33993	DNA replication licensing factor MCM7	29	29	46.6	81.307	156.87	0.0224139	0.928637
SDC2	19332.9	16058	16797.4	20203.3	19825.3	18823.4	P34741	Syndecan-2	2	2	10.4	22.16	2.4241	0.107385	1.12769
SHMT1	67164.5	66714.6	62211.1	60065	62950	65893	P34896	Serine hydroxymethyltransferase, cytosolic	14	12	34	53.082	51.546	0.358386	0.963373
SHMT2	219981	213420	218722	229305	225251	228877	P34897	Serine hydroxymethyltransferase, mitochondrial	21	19	48.2	55.992	142.24	0.0119363	1.04801
HSPA4	501147	510604	485665	536468	536090	503196	P34932	Heat shock 70 kDa protein 4	45	43	57.9	94.33	251.68	0.119207	1.05232
MPI	9663.71	10001.9	11749.3	11071.2	9415.5	9493.94	P34949	Mannose-6-phosphate isomerase	3	3	10.2	46.655	6.1483	0.600418	0.954345
GPC1	14790.6	14836.3	15045	13884	14453.3	13315.4	P35052	Glypican-1	5	5	10.9	61.68	8.7787	0.040732	0.932412
PFN2	8879.53	9849.86	9270.84	10255.5	9875.27	7537.6	P35080	Profilin-2	2	2	19.3	15.046	8.0601	0.907624	0.988148
CTNNA1	316278	309559	317933	266936	263557	265725	P35221	Catenin alpha-1	30	30	38.3	100.07	148.89	5.69849e-05	0.843657
CTNNB1	127211	131745	129604	128073	127273	126999	P35222	Catenin beta-1	22	18	32.5	85.496	97.401	0.199313	0.984005
BMI1	40489.6	42740.9	38879.5	38142.6	37127.3	35366.7	P35226	Polycomb complex protein BMI-1	3	3	8.3	36.949	2.3048	0.0505279	0.906041
PHB	159055	160627	164044	160118	166374	165594	P35232	Prohibitin	15	15	50.4	29.804	70.795	0.320315	1.01728
SERPINB6	57483.3	61594.7	60539.1	64502.1	65229.8	65434.2	P35237	Serpin B6	12	11	37	42.621	61.748	0.01488	1.08657
NF2	99850.1	106528	103176	138223	130307	121627	P35240	Merlin	15	15	22.9	69.689	50.293	0.00651056	1.26039
RDX	266325	268778	269104	247672	242950	237080	P35241	Radixin	30	17	36.5	68.563	53.025	0.00132252	0.90487
RPA3	14316.5	16372.3	15619.3	16025.7	17633.1	17739.1	P35244	Replication protein A 14 kDa subunit	4	4	42.1	13.569	23.038	0.106494	1.10991
RFC4	80212.4	76295.9	80870.6	66676.5	71047.2	73797.7	P35249	Replication factor C subunit 4	9	9	26.2	39.681	36.482	0.0266895	0.89107
RFC2	41230.7	40936.3	37323.6	39986.3	40209.1	42915	P35250	Replication factor C subunit 2	11	11	36.4	39.157	33.021	0.484975	1.03029
RFC1	108044	108375	108231	90434.5	88230.3	84890.1	P35251	Replication factor C subunit 1	20	20	22.1	128.25	77.914	0.000227422	0.811814
RPL22	19867.8	19065.6	21675.7	21561.6	22607.1	22439.9	P35268	60S ribosomal protein L22	5	4	41.4	14.787	13.879	0.0752802	1.09899
GTF2F1	173601	170717	174386	170931	174058	168816	P35269	General transcription factor IIF subunit 1	15	15	28.2	58.24	82.96	0.435789	0.990556
SPR	79199.7	81943.5	76625.5	71423.2	76836.8	75101.9	P35270	Sepiapterin reductase	12	12	56.3	28.048	58.57	0.0959827	0.939408
IRS1	57099.4	54907.2	56611.1	36672.5	39309.1	47002.3	P35568	Insulin receptor substrate 1	10	10	14.1	131.59	28.635	0.0086501	0.729365
AGL	4497.67	3864.97	3725.39	3942.53	3799.15	3559.16	P35573	Glycogen debranching enzyme	2	2	1.2	174.76	1.6928	0.374245	0.934878
MYH9	3.29038e+06	3.2476e+06	3.33688e+06	3.58495e+06	3.57901e+06	3.48958e+06	P35579	Myosin-9	137	110	59.9	226.53	323.31	0.0029626	1.07886
MYH10	376992	370046	370842	349591	346213	345033	P35580	Myosin-10	79	56	41.2	229	250.6	0.000576517	0.93108
COPB2	281838	272098	275169	270882	278775	281448	P35606	Coatomer subunit beta	31	31	38	102.49	161.89	0.88372	1.00241
SOAT1	34460.5	35015.4	35908.9	26662.2	24161.2	23315.4	P35610	Sterol O-acyltransferase 1	6	6	7.1	64.734	47.309	0.0006694	0.703506
ADD1	69999.1	67780.5	69358	53099.8	53933.2	52768.4	P35611	Alpha-adducin	9	9	14.1	80.954	34.269	2.93345e-05	0.771475
ADD2	30057.2	29918.9	28400.2	26690.1	26934.9	25794.4	P35612	Beta-adducin	9	9	15.3	80.853	27.231	0.0092431	0.89865
BSG	65467.8	61816.7	59701.3	54912.1	61273.5	59556.6	P35613	Basigin	8	8	21.8	42.2	66.315	0.213966	0.939869
FUS	248042	250742	251090	305243	287763	293034	P35637	RNA-binding protein FUS	10	8	20.2	53.425	79.495	0.000995781	1.18159
NUP214	200087	200560	199636	195107	185550	197431	P35658	Nuclear pore complex protein Nup214	34	34	19.3	213.62	118.16	0.112273	0.963027
DEK	138019	132864	132096	129970	132776	135623	P35659	Protein DEK	13	12	31.5	42.674	45.419	0.568277	0.988563
GLRX	8444.63	7135.88	7198.39	10192.5	8348.14	7424.15	P35754	Glutaredoxin-1	4	4	38.7	11.776	11.26	0.312004	1.13986
PPM1A	21136.4	19598.1	19723.3	17337.5	20444.9	20323.4	P35813	Protein phosphatase 1A	8	7	27.7	42.447	17.854	0.525834	0.961098
AHR	24408.3	26523.4	27122.1	20097.3	21244.5	22817.4	P35869	Aryl hydrocarbon receptor	8	8	12.5	96.146	30.539	0.0153064	0.821987
HMGCL	87838.8	82789.4	87287.9	84721.7	83938.3	90172.3	P35914	Hydroxymethylglutaryl-CoA lyase, mitochondrial	7	7	21.8	34.36	14.567	0.90974	1.00355
PSMC2	127441	131866	127889	119716	112363	117621	P35998	26S protease regulatory subunit 7	22	22	56.8	48.633	103.3	0.00860548	0.903158
ARL2	32130.4	33265	27593.7	25466.8	27974.4	26976.1	P36404	ADP-ribosylation factor-like protein 2	6	6	32.1	20.878	20.37	0.0896651	0.864804
ARL3	42920.1	41956.6	41079.3	35730.8	37622.3	38228.2	P36405	ADP-ribosylation factor-like protein 3	6	6	39	20.455	16.579	0.00650467	0.885876
TRIM23	19104.6	16715.5	16459.8	18002.2	15813.6	14304.3	P36406	E3 ubiquitin-protein ligase TRIM23	2	2	3	64.066	5.0765	0.36699	0.920433
MAP2K2	42987.3	44055.8	42649.4	46171.7	46229.5	45827.6	P36507	Dual specificity mitogen-activated protein kinase kinase 2	13	7	37.8	44.424	52.114	0.00299587	1.06582
ATP5C1	122295	117868	120682	120356	125611	122531	P36542	ATP synthase subunit gamma, mitochondrial	12	12	40.6	32.996	36.094	0.270999	1.02121
ATP6V1E1	65456.8	66344.4	64240.3	64286.8	68169.6	61651	P36543	V-type proton ATPase subunit E 1	9	9	36.7	26.145	34.124	0.762099	0.990135
CPOX	41007.9	41147.1	42992.4	43614.5	38614.5	38455.1	P36551	Oxygen-dependent coproporphyrinogen-III oxidase, mitochondrial	10	10	23.8	50.151	55.113	0.457389	0.964335
RPL4	354971	378840	370217	402214	398352	413989	P36578	60S ribosomal protein L4	20	20	45.2	47.697	85.133	0.011891	1.10011
NUDT1	19775.8	18680.4	17559.2	16930.1	18441.9	15542.3	P36639	7,8-dihydro-8-oxoguanine triphosphatase	5	5	29.4	22.519	32.049	0.181932	0.908935
LONP1	126253	129870	120726	146836	139411	145352	P36776	Lon protease homolog, mitochondrial	28	28	30.1	106.49	69.965	0.0064215	1.14528
PGM1	151810	148662	147199	151807	158909	165122	P36871	Phosphoglucomutase-1	17	17	32.6	61.448	56.54	0.0828256	1.06292
PPP1CC	10903.8	11204.9	13338.2	9959.97	9374.54	11665.7	P36873	Serine/threonine-protein phosphatase PP1-gamma catalytic subunit	10	3	30.7	36.983	8.5284	0.223281	0.874555
TGFBR1	3863.28	4442.04	4857.36	5556.86	5799.45	4254.95	P36897	TGF-beta receptor type-1	2	2	6.8	55.959	2.1442	0.218391	1.18602
GNL1	19567.7	23038.3	17511	16726.4	13517.6	16118.6	P36915	Guanine nucleotide-binding protein-like 1	7	7	15.5	68.66	21.99	0.0722484	0.771207
POLR2I	7669.93	8738.98	8650.73	8883.52	9094.75	9307.69	P36954	DNA-directed RNA polymerase II subunit RPB9	2	2	16	14.523	2.024	0.110969	1.08884
DLST	78149.3	74189.2	80076.6	79565.2	81762.3	85180.3	P36957	Dihydrolipoyllysine-residue succinyltransferase component of 2-oxoglutarate dehydrogenase complex, mitochondrial	11	11	31.3	48.755	44.02	0.119836	1.06064
GPX4	17218.3	19633.5	18414	19631.7	24092	22157.8	P36969	Phospholipid hydroperoxide glutathione peroxidase, mitochondrial	6	6	34	22.174	18.543	0.073456	1.19209
SRP14	98266.6	94413.9	99049.7	92502.9	93443.1	90015.7	P37108	Signal recognition particle 14 kDa protein	7	7	50	14.57	27.184	0.0404864	0.945948
TGFBR2	9189.69	8818.15	9389.63	6094.27	6764.01	7791.02	P37173	TGF-beta receptor type-2	6	6	13.4	64.567	12.834	0.0124765	0.753693
NUP62	35391.3	35623.5	39844.1	45878.4	38721.8	38540.4	P37198	Nuclear pore glycoprotein p62	9	9	22.6	53.254	57.203	0.219737	1.11079
HPCAL1	87134.5	99468.5	95879	103444	99393.1	95666.3	P37235	Hippocalcin-like protein 1	13	13	68.9	22.313	33.913	0.281748	1.05672
FDFT1	17013.9	16231.5	20248.5	6716.65	5572.85	6190.71	P37268	Squalene synthase	6	6	17.7	48.115	21.978	0.000786222	0.345464
ZEB1	9091	7663.44	7992.12	7089.01	8581.43	9304.08	P37275	Zinc finger E-box-binding homeobox 1	3	2	2.3	124.07	2.9833	0.927272	1.00921
TAGLN2	385131	406668	405220	448366	474155	488628	P37802	Transgelin-2	14	14	70.4	22.391	83.37	0.00642591	1.17889
TALDO1	229132	224322	226019	216338	221825	222371	P37837	Transaldolase	19	19	46.3	37.54	52.293	0.057259	0.972126
ETFB	134465	135671	131051	157778	147960	147963	P38117	Electron transfer flavoprotein subunit beta	14	14	60.4	27.843	62.921	0.00788864	1.1309
RBMX	532337	540595	523677	537074	554447	519000	P38159	RNA-binding motif protein, X chromosome	20	18	47.6	42.331	55.408	0.70356	1.00871
BRCA1	30547.9	35327.8	32141.6	24479.7	26066.1	25854.6	P38398	Breast cancer type 1 susceptibility protein	6	6	3.7	207.72	9.8617	0.0084354	0.779458
COIL	29747	31135.9	30565.2	23012	22946.3	25485.1	P38432	Coilin	6	6	11.3	62.608	21.557	0.00198454	0.781245
LIPA	5205.9	5382.92	5577.51	3939.5	4198.01	5228.75	P38571	Lysosomal acid lipase/cholesteryl ester hydrolase	2	2	5.3	45.418	3.0747	0.0841591	0.826796
ATP6V1A	88076.3	89415.3	91145.4	80370.7	85284.7	85494.6	P38606	V-type proton ATPase catalytic subunit A	18	18	30.8	68.303	152.75	0.0370865	0.934905
HSPA9	749934	725637	766059	866434	842267	814082	P38646	Stress-70 protein, mitochondrial	40	39	54.3	73.68	251.75	0.00808482	1.12542
EIF4A3	121531	122307	118020	117376	130907	127842	P38919	Eukaryotic initiation factor 4A-III	22	18	41.8	46.871	123.7	0.331088	1.03943
IGHMBP2	13546.9	14068.8	13758	14725.6	17033.2	18283.3	P38935	DNA-binding protein SMUBP-2	4	4	3.9	109.15	6.1999	0.0516931	1.20951
CDKN1A	3420.09	2393.55	2467.85	3647.11	3785.19	3491.09	P38936	Cyclin-dependent kinase inhibitor 1	2	2	18.3	18.119	29.825	0.061282	1.31901
RPS19	200593	203814	199412	210087	208649	221618	P39019	40S ribosomal protein S19	12	12	58.6	16.06	33.409	0.0475617	1.06051
RPL3	327970	341183	335367	362790	363428	387563	P39023	60S ribosomal protein L3	18	18	35.2	46.108	43.426	0.0155483	1.10877
COL18A1	22827.6	22239.1	25058.1	23404.2	23752.8	22940.9	P39060	Collagen alpha-1(XVIII) chain	4	4	2.9	178.19	9.5647	0.992448	0.999617
DDOST	56690.6	54272.2	54784.6	60113.9	59885.5	54068.6	P39656	Dolichyl-diphosphooligosaccharide--protein glycosyltransferase 48 kDa subunit	10	10	23.2	50.8	52.638	0.259088	1.0502
ANP32A	119358	119183	113938	110411	111180	103133	P39687	Acidic leucine-rich nuclear phosphoprotein 32 family member A	11	9	34.5	28.585	56.968	0.0413342	0.921257
FEN1	114865	113289	116359	118913	118700	118314	P39748	Flap endonuclease 1	14	13	40.3	42.592	53.119	0.0135697	1.03313
CUX1	55000.4	56769.6	55413.3	61886.7	54117.8	59968.3	P39880	Homeobox protein cut-like 1	19	7	15	164.19	43.764	0.288663	1.05257
CAPG	12509.3	11324.3	12401.3	12575.7	11430	9317.33	P40121	Macrophage-capping protein	3	3	10.1	38.498	5.4813	0.397929	0.919638
CAP2	55481	59069.3	56778.1	54663	55569.3	60009.5	P40123	Adenylyl cyclase-associated protein 2	12	10	27.9	52.823	27.35	0.862158	0.993657
IL6ST	4153.45	3959.62	4244.58	4739.86	3551.32	3505.85	P40189	Interleukin-6 receptor subunit beta	2	2	3.1	103.54	19.494	0.674094	0.954633
TXLNA	146774	158780	155041	148885	149622	144630	P40222	Alpha-taxilin	23	23	46.3	61.89	159.79	0.207391	0.962095
CCT6A	176353	174681	169671	153029	153764	166638	P40227	T-complex protein 1 subunit zeta	20	20	39	58.024	111.87	0.0314746	0.909211
NNMT	38966	37627.6	38978.6	35264	37405.4	43857.7	P40261	Nicotinamide N-methyltransferase	7	7	25.8	29.574	13.784	0.909201	1.00826
RPL13A	98726.9	100755	92136.8	92445.9	101323	108324	P40429	60S ribosomal protein L13a	9	9	41.4	23.577	23.367	0.544581	1.03592
ARL1	46533.5	50981.1	44829.6	40882.6	43431.5	43001.3	P40616	ADP-ribosylation factor-like protein 1	5	5	26	20.417	22.641	0.066052	0.89442
MLH1	60824.2	66497.3	61543.9	56090	52643.3	49110.8	P40692	DNA mismatch repair protein Mlh1	12	12	15.5	84.6	19.525	0.0184093	0.835749
STAT3	87555.2	85406.2	88304.3	83335.4	81011.2	82650.2	P40763	Signal transducer and activator of transcription 3	18	18	27.4	88.067	65.284	0.0127562	0.945385
USP8	118373	109904	116591	97080.9	90987.8	89500.6	P40818	Ubiquitin carboxyl-terminal hydrolase 8	14	14	14.3	127.52	25.474	0.00294056	0.804857
PEX19	48019.4	50345.1	50829.7	51470.2	52050.2	51880.9	P40855	Peroxisomal biogenesis factor 19	8	8	37.5	32.806	33.321	0.0794011	1.0416
MDH1	255462	251404	252653	232983	249781	248345	P40925	Malate dehydrogenase, cytoplasmic	17	17	49.4	36.426	99.569	0.160702	0.962595
MDH2	292241	275492	270730	308339	317150	323687	P40926	Malate dehydrogenase, mitochondrial	17	17	58.3	35.503	134.11	0.00948496	1.13204
RFC5	88105.8	88748.5	85990.1	75688	80323.5	81134.1	P40937	Replication factor C subunit 5	11	11	34.7	38.496	42.294	0.0105591	0.902228
RFC3	66823	61811.1	63200.7	62196.3	62978.8	64166.1	P40938	Replication factor C subunit 3	10	10	36.5	40.556	33.873	0.630817	0.987002
HADHA	222964	219043	225072	220749	214383	223074	P40939	Trifunctional enzyme subunit alpha, mitochondrial	27	27	42.1	82.999	112.89	0.399724	0.986698
EIF2S3	134207	133237	135633	140877	134599	128515	P41091	Eukaryotic translation initiation factor 2 subunit 3	17	17	43	51.109	100.05	0.93726	1.00227
CETN2	45371.7	47772.1	46894.5	39171.5	34151.7	33131.8	P41208	Centrin-2	5	5	36.6	19.738	16.949	0.00494706	0.760185
EIF2D	37412.9	36347.1	37521	34630.8	34658.2	34796.4	P41214	Eukaryotic translation initiation factor 2D	10	10	22.3	64.706	60.495	0.00316183	0.935339
BUD31	68874.1	69649.4	64328.7	70573.5	68624.2	65232.4	P41223	Protein BUD31 homolog	7	7	34.7	17	20.448	0.828728	1.00778
NAA10	70397.7	68065	72369.7	70345.3	67257	72324.8	P41227	N-alpha-acetyltransferase 10	12	12	54	26.458	57.704	0.883295	0.995706
KDM5C	16992.7	17183.6	17494.9	17323.6	16406.7	14209.9	P41229	Lysine-specific demethylase 5C	8	6	7	175.72	22.825	0.254371	0.927792
PPP1R2	17401.5	18356.8	19977	23790.7	20941	19297.3	P41236	Protein phosphatase inhibitor 2	5	5	22	23.015	12.17	0.141604	1.14881
CSK	25741.4	26833.9	28374.3	24408.7	21847.9	22623.7	P41240	Tyrosine-protein kinase CSK	6	6	15.8	50.704	21.252	0.0201475	0.850903
GARS	195134	195095	197456	261570	277217	274259	P41250	Glycine--tRNA ligase	32	32	43.7	83.165	106.66	0.000102437	1.38347
IARS	156229	157307	159257	169779	170793	178565	P41252	Isoleucine--tRNA ligase, cytoplasmic	40	40	36.8	144.5	160.19	0.00607638	1.09802
SLC19A1	21284.7	21829.7	20561.1	17885.8	18924.2	15798.3	P41440	Folate transporter 1	3	3	6.1	64.868	4.0789	0.0203538	0.826194
PRKCI	16308.7	16392.8	17455.6	16667.1	17922.7	16874.6	P41743	Protein kinase C iota type	7	6	13.1	68.262	26.21	0.461801	1.02606
ACTR1B	14530.1	15218.7	14483.2	19142.9	15339.4	14981	P42025	Beta-centractin	12	5	33	42.293	8.2551	0.266837	1.11827
ECI1	27060.6	25944.3	26815.8	27367.6	31868.4	34511.3	P42126	Enoyl-CoA delta isomerase 1, mitochondrial	3	3	10.9	32.816	15.124	0.0929293	1.17447
TMPO	138903	142078	140259	128411	120662	120694	P42166	Lamina-associated polypeptide 2, isoform alpha	21	12	37	75.491	148.16	0.00330378	0.877804
STAT1	65650.1	70881.3	68965.9	70050.8	71507.5	74413.2	P42224	Signal transducer and activator of transcription 1-alpha/beta	19	19	30.4	87.334	62.463	0.154967	1.05097
STAT6	78651	77663	76286.1	65630	70944.5	73169.2	P42226	Signal transducer and activator of transcription 6	13	13	15.7	94.134	31.492	0.0311695	0.901735
SKIV2L2	138709	135485	136231	137175	133446	137109	P42285	Superkiller viralicidic activity 2-like 2	23	23	20.8	117.8	42.716	0.598123	0.993434
AKR1C3	9383.84	10615.5	9439.64	11327.1	9705.55	10970	P42330	Aldo-keto reductase family 1 member C3	7	2	20.4	36.853	10.38	0.249618	1.08708
PIK3CB	31587.3	31115.4	33859.1	34133.8	34316.7	32175.9	P42338	Phosphatidylinositol 4,5-bisphosphate 3-kinase catalytic subunit beta isoform	9	9	8.8	122.76	13.853	0.281508	1.04209
MTOR	41251	41771.9	42955.8	43371.2	41865.9	40222.2	P42345	Serine/threonine-protein kinase mTOR	13	13	6	288.89	32.138	0.875829	0.995877
PI4KA	39156.6	40452.3	36633.2	35700.5	34658.2	37954.1	P42356	Phosphatidylinositol 4-kinase alpha	12	8	6.5	236.83	35.776	0.149574	0.931787
EPS15	35165.7	35112.4	37839.8	40383.2	36811.2	38500.3	P42566	Epidermal growth factor receptor substrate 15	16	15	22.1	98.655	40.86	0.138888	1.07008
CASP3	12506.6	11757	12804.1	9845.79	10817.2	10123.6	P42574	Caspase-3	4	4	19.1	31.608	34.395	0.00788339	0.83055
CASP2	22100.3	22036.8	24058.6	20879.5	21005.6	22598.5	P42575	Caspase-2	6	6	13.9	50.685	16.322	0.22536	0.945568
ABL2	19336.6	20236.9	19886.7	20815.5	22728.2	20093.5	P42684	Abelson tyrosine-protein kinase 2	5	5	4.3	128.34	9.1363	0.168171	1.07025
HELZ	30757.8	30804.8	30420.5	32429.7	30178.1	29869.7	P42694	Probable helicase with zinc finger domain	9	9	6.2	218.97	24.469	0.849774	1.00538
NCAPD3	29998.3	33217.4	30471.4	24633.4	27306.4	26140.7	P42695	Condensin-2 complex subunit D3	10	10	6.8	168.89	18.661	0.014788	0.833418
RBM34	74697	80433.7	78567.2	82563.7	81793.4	79382.1	P42696	RNA-binding protein 34	14	14	32.8	48.564	81.925	0.159933	1.04297
LRPPRC	493671	491868	494525	434422	447065	444240	P42704	Leucine-rich PPR motif-containing protein, mitochondrial	60	59	47.8	157.9	237.88	0.000192807	0.895722
ACAA2	184722	179306	180772	170605	170113	171628	P42765	3-ketoacyl-CoA thiolase, mitochondrial	17	17	48.9	41.924	147.21	0.00297607	0.940428
RPL35	119864	131223	129470	128562	128127	130212	P42766	60S ribosomal protein L35	6	6	32.5	14.551	11.677	0.587248	1.01667
PRCP	16514.9	15190.7	13789.3	12921.4	13620.3	14478	P42785	Lysosomal Pro-X carboxypeptidase	4	4	9.5	55.799	13.565	0.175225	0.901633
HTT	107878	111508	107901	96566.4	93603.5	95809.9	P42858	Huntingtin	28	28	11.6	347.6	111.95	0.000778882	0.87379
ECE1	27748.3	27447.6	26705	27388.5	28883.6	30179.9	P42892	Endothelin-converting enzyme 1	6	6	10.1	87.163	24.047	0.153971	1.05557
SLC1A4	19360.6	22468.5	21569.4	26810	28061	27079.5	P43007	Neutral amino acid transporter A	6	6	17.3	55.722	16.199	0.00345616	1.29262
PAFAH1B1	49348.7	47077.3	43007.6	51109.3	49563.9	47340.7	P43034	Platelet-activating factor acetylhydrolase IB subunit alpha	12	12	37.3	46.637	46.6	0.254832	1.06154
MCAM	73742.3	78519.1	74942.8	74725.4	67164.7	63534.6	P43121	Cell surface glycoprotein MUC18	11	11	20.1	71.607	61.552	0.113567	0.904141
CRAT	46883.3	45538.6	45816.5	45447.7	44857.6	47274.4	P43155	Carnitine O-acetyltransferase	11	11	20.8	70.857	30.83	0.805584	0.995235
MATR3	414268	378728	401191	384021	361385	352653	P43243	Matrin-3	32	32	43	94.622	172.77	0.0834702	0.919503
MSH2	94657.8	95514.4	95298.5	74825.5	75385.3	78300.7	P43246	DNA mismatch repair protein Msh2	16	16	16	104.74	48.682	6.79347e-05	0.800473
GPD2	201486	200784	201225	233006	225609	217471	P43304	Glycerol-3-phosphate dehydrogenase, mitochondrial	27	27	33.7	80.852	79.35	0.00573766	1.12029
SSR1	7070.06	7044.21	5894.66	7323.32	6209.27	8779.48	P43307	Translocon-associated protein subunit alpha	3	3	12.6	32.235	5.5688	0.411955	1.11511
ALDH3B1	17755.9	15888.3	16445.5	9589.13	9148.63	9482.39	P43353	Aldehyde dehydrogenase family 3 member B1	5	4	11.8	51.839	9.1366	0.000214299	0.563392
PTPN9	25372.2	24425.1	25857.4	22388.1	24990.8	25369.7	P43378	Tyrosine-protein phosphatase non-receptor type 9	9	9	16.7	68.019	46.843	0.399025	0.961586
RANBP1	260304	276108	256368	260337	259646	253646	P43487	Ran-specific GTPase-activating protein	10	10	54.7	23.31	43.38	0.374642	0.975842
NAMPT	78456.8	78337.3	70393.2	79820.2	74029.7	81961.4	P43490	Nicotinamide phosphoribosyltransferase	16	16	33	55.52	36.827	0.465614	1.03796
PSMC4	135533	141453	142617	134428	132730	132993	P43686	26S protease regulatory subunit 6B	17	17	40.2	47.366	76.551	0.0452719	0.953642
TSFM	51899.8	49538.4	51824.7	45878.4	41729.7	43068.6	P43897	Elongation factor Ts, mitochondrial	10	10	36	35.39	64.86	0.00650874	0.852631
PPIC	23291.6	22234.5	21191.6	26244.3	32279.2	29617.7	P45877	Peptidyl-prolyl cis-trans isomerase C	4	4	18.4	22.763	6.823	0.0180937	1.32111
VDAC2	274040	268927	265710	293545	297639	298506	P45880	Voltage-dependent anion-selective channel protein 2	13	13	58.2	31.566	81.531	0.000708631	1.10018
ACADSB	33574	30198.7	30620.6	35592.3	31096.5	28508.2	P45954	Short/branched chain specific acyl-CoA dehydrogenase, mitochondrial	5	5	13	47.485	13.413	0.913839	1.00852
CBX5	88893.8	83147.5	85948.2	99242.4	96378.3	97638.2	P45973	Chromobox protein homolog 5	8	8	35.1	22.225	28.765	0.0031705	1.13671
USP5	169642	178392	179075	157964	162925	157913	P45974	Ubiquitin carboxyl-terminal hydrolase 5	21	20	27.5	95.785	110.44	0.00965313	0.908352
MAPK8	19236.3	23137.2	23781.8	18732	22593.2	21188.9	P45983	Mitogen-activated protein kinase 8	5	2	9.1	48.295	2.9459	0.540019	0.944961
MAPK9	24808.8	26775.2	22291.1	23653.3	24330.8	26588.5	P45984	Mitogen-activated protein kinase 9	6	3	13.2	48.139	14.489	0.889564	1.00944
MAP2K4	3857.75	3781.41	4292	4065.79	4160.86	4524.13	P45985	Dual specificity mitogen-activated protein kinase kinase 4	4	4	10.3	44.287	24.586	0.26628	1.0687
MKI67	805328	824537	840779	813380	812800	822496	P46013	Antigen KI-67	115	115	44.2	358.69	323.31	0.531924	0.991108
PHKA2	18694	23151.2	20453	16274.8	13543	15095.5	P46019	Phosphorylase b kinase regulatory subunit alpha, liver isoform	4	4	3.8	138.41	7.7853	0.018838	0.72094
PHKA1	1934.58	2096.06	2234.74	2702.3	2429.16	2237.06	P46020	Phosphorylase b kinase regulatory subunit alpha, skeletal muscle isoform	2	2	2	137.31	3.4713	0.0836833	1.17607
RANGAP1	125287	134972	131587	137269	129604	136607	P46060	Ran GTPase-activating protein 1	23	22	42.2	63.541	88.161	0.359545	1.02969
RECQL	266601	262874	257752	317197	308358	310494	P46063	ATP-dependent DNA helicase Q1	28	28	52.4	73.457	191.59	0.000178473	1.18904
NOP2	141545	147422	149887	183362	179631	185292	P46087	Probable 28S rRNA (cytosine(4447)-C(5))-methyltransferase	25	25	36	89.301	101.83	0.000255971	1.24936
ATRX	46480.1	50236	50543.9	38694.3	37658.1	39078.6	P46100	Transcriptional regulator ATRX	12	12	6.1	282.58	38.412	0.00151215	0.783858
CRK	60841.7	60767.6	62068.2	69055.6	61418.9	58026.5	P46108	Adapter molecule crk	13	13	49.3	33.83	83.45	0.650495	1.02626
CRKL	32063.2	30840.3	30658.1	32923.3	31105.8	30592.6	P46109	Crk-like protein	9	9	36	33.777	38.833	0.693385	1.01133
MTIF2	38120	39652.2	38206.9	44009	39922.9	38212.1	P46199	Translation initiation factor IF-2, mitochondrial	8	8	10.9	81.316	21.535	0.314932	1.05316
BAG6	55216.7	53976.5	48870.2	46571	46463.7	49266.4	P46379	Large proline-rich protein BAG6	17	17	19.5	119.41	53.612	0.0707156	0.900278
NSF	146820	151973	150236	125501	130007	129338	P46459	Vesicle-fusing ATPase	26	25	35.6	82.593	86.619	0.000489491	0.857065
NOTCH1	16549	19623.3	18379.1	20453.5	22400.5	23606.6	P46531	Neurogenic locus notch homolog protein 1	9	6	3.7	272.5	7.9415	0.0362548	1.21831
MAP2K3	124523	126485	129354	179149	181350	183455	P46734	Dual specificity mitogen-activated protein kinase kinase 3	16	11	49.3	39.318	54.765	8.31229e-06	1.4301
BRCC3	22748.4	21490.3	22488.5	18772.7	20013.4	18694.9	P46736	Lys-63-specific deubiquitinase BRCC36	5	5	16.5	36.072	31.086	0.00580961	0.861433
RPL27A	56256.1	59684.8	55186.5	54765.4	56671.1	58428.1	P46776	60S ribosomal protein L27a	6	6	35.1	16.561	22.085	0.81874	0.992621
RPL5	236562	238618	238014	252119	267110	267954	P46777	60S ribosomal protein L5	12	12	38.4	34.362	89.703	0.00889485	1.10374
RPL21	141370	141332	147208	145172	142064	138314	P46778	60S ribosomal protein L21	8	8	35.6	18.565	16.777	0.62911	0.98986
RPL28	149757	151040	151049	156125	160213	150664	P46779	60S ribosomal protein L28	9	9	51.1	15.747	27.399	0.145417	1.03354
RPS9	274003	306500	294237	301448	314773	317221	P46781	40S ribosomal protein S9	17	17	57.2	22.591	56.868	0.140518	1.06711
RPS5	137798	135839	136303	137315	137518	144107	P46782	40S ribosomal protein S5	10	10	44.6	22.876	48.389	0.263434	1.02196
RPS10	191056	180192	185336	188111	199430	196467	P46783	40S ribosomal protein S10	12	11	61.8	18.898	43.236	0.118875	1.04927
MAP1B	509819	532295	532752	527040	502157	520475	P46821	Microtubule-associated protein 1B	73	73	37.5	270.63	323.31	0.473231	0.984003
GNPDA1	41534.5	43966.3	41491.9	43104.6	37935	42046.5	P46926	Glucosamine-6-phosphate isomerase 1	9	5	37	32.668	48.917	0.504117	0.969237
NEDD4	44308.4	45666.4	47659.1	47929.3	51663.7	49623.8	P46934	E3 ubiquitin-protein ligase NEDD4	13	11	11.1	149.11	74.515	0.0565886	1.08416
YAP1	27130.6	28811.9	28853.9	26047.6	29682	27966.1	P46937	Transcriptional coactivator YAP1	8	7	21	54.461	40.016	0.773832	0.987019
UTRN	260746	249725	251652	243575	244243	244941	P46939	Utrophin	58	58	18.2	394.46	179.01	0.0458812	0.96147
IQGAP1	521916	513793	511906	530870	541628	549040	P46940	Ras GTPase-activating-like protein IQGAP1	60	57	41.9	189.25	323.31	0.0156422	1.04777
GYG1	29425.7	29850.8	30035.5	29842.2	28155.6	30399.8	P46976	Glycogenin-1	8	8	24	39.383	27.167	0.685028	0.989761
STT3A	102713	95775.5	93172.8	117446	115401	117330	P46977	Dolichyl-diphosphooligosaccharide--protein glycosyltransferase subunit STT3A	14	13	17.4	80.529	25.505	0.00262292	1.20063
RABIF	4159.44	3855.27	2956.04	1885.65	2871.05	4450.93	P47224	Guanine nucleotide exchange factor MSS4	2	2	22	13.839	9.3566	0.517928	0.83929
CAPZA2	65552.5	62962.8	64048.3	63440.6	66782.8	64183.2	P47755	F-actin-capping protein subunit alpha-2	11	9	60.8	32.949	162.84	0.651659	1.00957
CAPZB	190356	173655	180862	185737	185065	181025	P47756	F-actin-capping protein subunit beta	15	15	52.3	31.35	86.879	0.670316	1.01276
EIF1AX	159616	161662	157461	159943	141614	139660	P47813	Eukaryotic translation initiation factor 1A, X-chromosomal	6	6	36.8	16.46	10.342	0.129801	0.921622
ALDH1A3	187097	172564	179468	161351	168128	166186	P47895	Aldehyde dehydrogenase family 1 member A3	23	19	45.5	56.108	110.82	0.0358056	0.919382
QARS	197417	191355	200180	193268	204114	200855	P47897	Glutamine--tRNA ligase	31	30	42.8	87.798	130.87	0.496025	1.01576
RPL29	74702.5	71305.7	75336.7	70362.8	80448.1	82067.8	P47914	60S ribosomal protein L29	5	5	23.9	17.752	12.232	0.376687	1.05211
ZFP36L2	7086.45	7105.76	7044.85	5239.09	10247.9	5161.18	P47974	Zinc finger protein 36, C3H1 type-like 2	2	2	4.5	51.062	3.5121	0.91277	0.972273
UQCRFS1	31693.1	33016.9	35729.3	35343.2	35576.6	34645.8	P47985	Cytochrome b-c1 complex subunit Rieske, mitochondrial	6	6	20.4	29.668	10.998	0.234049	1.05104
ATP5O	64057.4	62450.8	55756.3	64125	68567.7	69125	P48047	ATP synthase subunit O, mitochondrial	8	8	44.6	23.277	33	0.0950723	1.10728
LIMS1	66986.8	61118.2	71298.8	72094.8	71764.8	67562.7	P48059	LIM and senescent cell antigen-like-containing domain protein 1	9	9	34.2	37.251	34.174	0.290425	1.06027
GLIPR1	22985	25167.4	24696.3	38938.7	40670.6	37032.4	P48060	Glioma pathogenesis-related protein 1	3	3	11.7	30.366	11.878	0.000300158	1.60115
PREP	133434	132715	134499	136244	127100	138214	P48147	Prolyl endopeptidase	24	24	41	80.699	192.96	0.934385	1.00227
ME1	74867.3	76802.3	73415.6	74707.9	76618.7	74696.3	P48163	NADP-dependent malic enzyme	12	10	21	64.149	48.445	0.802638	1.00417
RFX5	12600.5	11484.7	13099.7	12240.4	12037.3	10641.6	P48382	DNA-binding protein RFX5	4	4	8.8	65.322	9.2001	0.33719	0.939076
PIP4K2A	46865.8	45477	45655.7	46588.4	47500.9	43598.7	P48426	Phosphatidylinositol 5-phosphate 4-kinase type-2 alpha	9	6	23.6	46.224	25.167	0.938299	0.997749
SOX9	48509.1	53716.3	48855	53994.9	57717.6	54633.9	P48436	Transcription factor SOX-9	4	3	5.9	56.136	2.3039	0.0668485	1.10104
ARCN1	185845	179726	189293	189240	182735	192230	P48444	Coatomer subunit delta	24	24	45.8	57.21	77.522	0.475647	1.01684
LSS	53109.4	60291	57308.6	43442.2	43231.9	45157.9	P48449	Lanosterol synthase	17	17	28.4	83.308	54.231	0.00395331	0.772262
GCLC	94676.2	93584	92610.1	91465.8	87461.9	93725.5	P48506	Glutamate--cysteine ligase catalytic subunit	16	16	28.9	72.765	87.964	0.228087	0.970744
GCLM	27003.5	27683.5	27759.8	34075.6	28985.1	32505.2	P48507	Glutamate--cysteine ligase regulatory subunit	7	7	32.5	30.727	35.143	0.0454999	1.15912
CD151	104122	91502.4	95218.1	103639	103752	102832	P48509	CD151 antigen	6	6	20.2	28.295	11.441	0.160494	1.06664
TRAPPC10	11157	9211.23	10349.8	9498.45	10450.5	8287.71	P48553	Trafficking protein particle complex subunit 10	5	5	5.3	142.19	10.764	0.381955	0.919225
PSMD8	39730.1	37184.6	38200.7	29225.3	32295.3	34312.5	P48556	26S proteasome non-ATPase regulatory subunit 8	7	7	19.1	39.611	19.144	0.0177402	0.832496
PRRC2A	75805.4	84334.7	81580.7	102036	100471	99976.6	P48634	Protein PRRC2A	21	20	14.7	228.86	69.494	0.00144053	1.25137
GSS	73124.6	70900	74331.9	67365.5	68837.7	71461.3	P48637	Glutathione synthetase	14	14	34.8	52.384	42.875	0.0848576	0.951034
CCT5	263453	264870	259128	246858	251396	259289	P48643	T-complex protein 1 subunit epsilon	27	26	41.6	59.67	83.976	0.0682866	0.962019
PTDSS1	24429.5	24701.1	24065.8	37317.3	35238.6	33042.4	P48651	Phosphatidylserine synthase 1	5	5	13.3	55.527	15.59	0.000980231	1.44267
NES	151662	179437	166259	140097	145329	139449	P48681	Nestin	34	34	25.2	177.44	76.903	0.0426385	0.854264
HSPA13	15585.1	14054.8	13486.5	17037.2	18754.6	21590.5	P48723	Heat shock 70 kDa protein 13	5	5	10.2	51.927	9.5399	0.0317665	1.33056
CSNK1A1	47930.1	49409.7	48475.4	40066.6	44271.5	42885.8	P48729	Casein kinase I isoform alpha	10	10	33.5	38.914	45.396	0.0091098	0.872502
IDH2	79274.3	76419.9	84770.1	73951.4	75604.6	75688.3	P48735	Isocitrate dehydrogenase [NADP], mitochondrial	19	17	44.5	50.909	56.515	0.113832	0.936705
PITPNB	93046.7	96792	86586.8	94871.6	92408.1	98328	P48739	Phosphatidylinositol transfer protein beta isoform	13	11	44.6	31.54	24.408	0.423835	1.03322
CD97	55469.9	56694.1	60882.1	52754.1	54115.5	56765.5	P48960	CD97 antigen	11	11	16.4	91.868	55.797	0.19502	0.945615
POLD2	14084.5	15893.9	16633.9	14144.7	16493.2	16912.8	P49005	DNA polymerase delta subunit 2	5	5	13.4	51.289	13.05	0.79855	1.02013
MARCKSL1	13584.6	15474.2	13788.4	13739.7	15054.5	13704.9	P49006	MARCKS-related protein	6	6	72.3	19.529	39.368	0.883836	0.991874
PXN	62887.3	65275.6	60948.2	65727.8	63613.4	62259.5	P49023	Paxillin	11	11	23.2	64.505	60.002	0.632955	1.01316
CAMLG	9113.28	9462.84	9389.63	10590.6	9754.01	10658.7	P49069	Calcium signal-modulating cyclophilin ligand	4	3	23.6	32.952	4.2395	0.0308202	1.10862
NR2C2	17492.6	18969.5	19674.2	21035.5	19294.6	20743.1	P49116	Nuclear receptor subfamily 2 group C member 2	5	5	11.4	65.414	11.198	0.121153	1.08794
MAPKAPK2	26562.5	25699.9	25265.3	19421.1	22776.7	21878.7	P49137	MAP kinase-activated protein kinase 2	5	3	14.8	45.567	6.3406	0.0139308	0.826497
DNASE1L1	9677.52	10410.3	11051.8	12317.3	12088.1	13968	P49184	Deoxyribonuclease-1-like 1	4	4	20.2	33.892	30.734	0.0277273	1.2323
ALDH9A1	73850.9	76730.4	76438.9	74812.7	74595	73510.5	P49189	4-trimethylaminobutyraldehyde dehydrogenase	14	13	35.6	53.801	46.476	0.243241	0.981931
RPL34	182752	196689	188596	181453	201080	209299	P49207	60S ribosomal protein L34	6	6	41.9	13.293	14.793	0.437035	1.04189
RPIA	9011.73	10603.4	11131.3	8540.96	8435.48	9395.85	P49247	Ribose-5-phosphate isomerase	2	2	8.7	33.269	6.6825	0.107771	0.857737
LMAN1	45401.1	43941.1	35738.3	44765.6	53692.1	51793.5	P49257	Protein ERGIC-53	9	9	24.5	57.548	26.304	0.107122	1.20124
NASP	354014	354239	368806	369879	375485	373637	P49321	Nuclear autoantigenic sperm protein	34	34	52.5	85.237	323.31	0.0536884	1.03894
FASN	607487	611546	607383	448902	459606	462483	P49327	Fatty acid synthase	81	81	39.3	273.42	323.31	4.03531e-06	0.750646
CDK8	2198.62	2928.19	3057.68	2580.09	2710.79	2737.37	P49336	Cyclin-dependent kinase 8	3	3	8	53.283	3.2356	0.857369	0.98091
FNTA	14348.7	12713.8	10618.6	6162.48	8849.57	11665.7	P49354	Protein farnesyltransferase/geranylgeranyltransferase type-1 subunit alpha	5	4	18.5	44.408	4.6581	0.128827	0.707988
FNTB	9241.15	8347.48	8605.44	7648.53	8755.42	9406.79	P49356	Protein farnesyltransferase subunit beta	3	3	8.2	48.773	18.165	0.835823	0.985366
DHPS	19136.9	17480.2	18533.6	20582.7	19156.1	21095.5	P49366	Deoxyhypusine synthase	5	5	14.9	40.97	39.403	0.0662506	1.10306
CCT3	300517	308627	299695	274200	275579	288978	P49368	T-complex protein 1 subunit gamma	35	35	63.7	60.533	162.29	0.0132497	0.922889
MRPL19	20310.6	18445.4	18919.5	14485.8	16809.3	17305.3	P49406	39S ribosomal protein L19, mitochondrial	6	6	20.5	33.535	8.0328	0.0429694	0.842653
ARRB1	39522.1	36897.3	32234.5	29886.4	30570.4	31737.2	P49407	Beta-arrestin-1	7	6	18.4	47.065	36.133	0.0670735	0.848511
TUFM	301520	297594	294041	340000	330187	319641	P49411	Elongation factor Tu, mitochondrial	23	23	58.6	49.541	187.72	0.00676571	1.10824
ALDH7A1	116191	101352	112116	81826.9	84879.8	82603	P49419	Alpha-aminoadipic semialdehyde dehydrogenase	17	17	39.1	58.486	79.654	0.00406451	0.756263
CDC34	8803.4	10425.3	8244.08	10273.1	8089.81	11265.1	P49427	Ubiquitin-conjugating enzyme E2 R1	3	3	13.1	26.736	4.4046	0.563895	1.07845
INPP1	22129.8	22389.3	19849.2	24321.4	26549.5	26760.2	P49441	Inositol polyphosphate 1-phosphatase	5	5	13.5	43.998	21.797	0.0169767	1.20605
CENPF	91084.9	90394.5	95736.1	84869.5	84628.2	86361	P49454	Centromere protein F	25	25	9.2	357.52	57.122	0.0156218	0.92296
SRP9	92531.2	91883.9	90305.8	76697.2	81050.4	85429.3	P49458	Signal recognition particle 9 kDa protein	6	6	62.8	10.112	13.04	0.0156702	0.885178
UBE2A	5881.82	5851.26	5796.33	5833.42	4854.39	4257.86	P49459	Ubiquitin-conjugating enzyme E2 A	2	2	17.8	17.315	4.6812	0.134446	0.852606
PCYT1A	24354.9	22556.2	22337.5	24982.6	27227.9	23684.9	P49585	Choline-phosphate cytidylyltransferase A	9	9	30.2	41.731	21.374	0.14263	1.09598
AARS	308710	306883	304473	442127	439427	439029	P49588	Alanine--tRNA ligase, cytoplasmic	40	40	45.5	106.81	173.75	1.13544e-07	1.43531
CARS	136445	144932	150093	208085	203457	211166	P49589	Cysteine--tRNA ligase, cytoplasmic	29	28	45.3	85.472	131.53	0.000152694	1.44323
HARS2	15478.3	17121.2	17793.2	16923.2	17479.7	18098.5	P49590	Probable histidine--tRNA ligase, mitochondrial	8	3	16	56.888	10.375	0.411187	1.04184
SARS	231176	233806	233486	324437	296266	302572	P49591	Serine--tRNA ligase, cytoplasmic	18	18	37.5	58.777	114.85	0.000945095	1.32186
PPM1F	28894.5	30793.6	31271.7	32714.9	30220.8	32586.6	P49593	Protein phosphatase 1F	8	8	26.4	49.83	23.508	0.234815	1.05016
PRIM1	40405.9	40699.5	39460.9	32142.2	31316.9	32160.9	P49642	DNA primase small subunit	8	8	21.4	49.901	14.879	5.79047e-05	0.793091
PRIM2	36040.3	36037.5	36140.2	34487.7	29228.6	29920.9	P49643	DNA primase large subunit	8	8	17.3	58.805	21.832	0.0421625	0.865264
CSNK1E	6091.44	4995.81	5976.3	5509.72	5189.45	4916.5	P49674	Casein kinase I isoform epsilon	3	3	7.9	47.315	5.8696	0.281018	0.915148
CTCF	55093.4	54601.4	55042.7	49503	54009.4	53095.7	P49711	Transcriptional repressor CTCF	8	8	11.6	82.785	46.153	0.121886	0.950653
PSMB3	40393.9	33528	37784.5	36104.4	35832.8	34190	P49720	Proteasome subunit beta type-3	6	6	30.2	22.949	21.944	0.423525	0.950056
PSMB2	101443	44497.8	49995.5	46701.3	49143.9	39512.3	P49721	Proteasome subunit beta type-2	7	7	32.3	22.836	19.865	0.33324	0.690825
MCM2	175396	176014	174699	160385	169040	172973	P49736	DNA replication licensing factor MCM2	32	32	44.4	101.89	172.6	0.101938	0.954931
ACADVL	137945	133974	128247	122230	127677	122180	P49748	Very long-chain specific acyl-CoA dehydrogenase, mitochondrial	25	25	46.7	70.389	108.15	0.0492931	0.929831
YLPM1	159598	162548	164740	153564	145156	151116	P49750	YLP motif-containing protein 1	28	27	15.1	241.64	106.35	0.013181	0.923904
VPS41	10669.9	10946.6	10782.9	7158.85	8873.68	8188.41	P49754	Vacuolar protein sorting-associated protein 41 homolog	4	4	5.2	98.565	9.0955	0.00568925	0.747573
TMED10	88360.8	82810.8	76661.2	84691.4	89231.8	86932.3	P49755	Transmembrane emp24 domain-containing protein 10	6	6	30.1	24.976	21.549	0.29713	1.05255
RBM25	167856	165998	164776	155601	153279	155754	P49756	RNA-binding protein 25	23	23	27.6	100.18	60.993	0.000703944	0.931821
NUMB	57415.2	58317.7	58560.8	58806.8	56101.2	53748.4	P49757	Protein numb homolog	12	11	22.6	70.803	30.248	0.279194	0.967656
CLK1	3457.47	3252.17	4285.57	3408.96	4885.78	6068.32	P49759	Dual specificity protein kinase CLK1	2	2	4.3	57.29	7.0392	0.248357	1.3063
CLK3	17772.5	14989.3	15797	13739.7	15169.8	14406.7	P49761	Dual specificity protein kinase CLK3	4	4	5.8	73.514	6.8249	0.131612	0.892036
PSEN1	4079.8	3968.02	3397.25	2606.16	3934.6	3697.72	P49768	Presenilin-1	4	4	16.3	52.667	11.42	0.431715	0.894575
EIF2B2	32549.3	33380.6	34386.1	38184.5	37002.7	37236.2	P49770	Translation initiation factor eIF-2B subunit beta	8	8	25.4	38.989	28.326	0.0032763	1.12069
HINT1	28231.6	26104.7	28969.1	28738.7	27541.8	30375.7	P49773	Histidine triad nucleotide-binding protein 1	5	4	40.5	13.802	13.781	0.400463	1.04022
FHIT	18762.2	19460.1	17631.6	20628.1	18730.4	20133.7	P49789	Bis(5-adenosyl)-triphosphatase	2	2	13.6	16.858	3.5275	0.194503	1.06514
NUP153	174972	170764	182130	188100	176828	183485	P49790	Nuclear pore complex protein Nup153	29	29	26.8	153.94	141.92	0.215553	1.03892
RANBP2	534768	540157	533680	552636	534509	540094	P49792	E3 SUMO-protein ligase RanBP2	93	62	37	358.2	323.31	0.338695	1.01158
RGS19	8994.52	8213.66	6033.9	8859.43	6753.04	6823.34	P49795	Regulator of G-protein signaling 19	2	2	11.5	24.635	3.8793	0.822672	0.96531
RGS3	22985	20481.2	22899.3	21468.5	21343.7	18701.9	P49796	Regulator of G-protein signaling 3	5	5	4.9	132.33	14.493	0.255488	0.926898
TSC2	12457.8	12999.2	13155.1	13687.3	11913.9	10707.9	P49815	Tuberin	7	7	5.3	200.61	45.29	0.437354	0.940355
NDUFV1	66439.1	63662.3	64431.4	65079.5	63913.4	66741.4	P49821	NADH dehydrogenase [ubiquinone] flavoprotein 1, mitochondrial	13	13	33	50.817	42.166	0.748432	1.00618
GSK3A	5400.06	5150.52	5817.23	4414.52	6309.07	6219.92	P49840	Glycogen synthase kinase-3 alpha	6	3	15.5	50.98	12.986	0.781568	1.03517
GSK3B	24236.2	24513.7	26636.2	25282.9	24018.1	23752.2	P49841	Glycogen synthase kinase-3 beta	7	4	21.7	46.744	80.645	0.433034	0.969054
TAF6	29921.9	32120.7	30983.2	26070.9	25400.4	24259.2	P49848	Transcription initiation factor TFIID subunit 6	8	8	17.6	72.668	24.73	0.00221909	0.814081
NT5C2	80589.9	76005.8	78569.9	68935.7	77521	75512.6	P49902	Cytosolic purine 5-nucleotidase	11	11	23	64.969	20.432	0.205453	0.943885
SEPHS1	21085.8	21674.9	20821.9	25813.7	25268.8	24329.5	P49903	Selenide, water dikinase 1	6	6	20.2	42.91	14.411	0.00141355	1.18605
MTHFS	14062.4	12234.5	12739.8	13155.3	12504.6	11652.7	P49914	5-formyltetrahydrofolate cyclo-ligase	5	5	28.1	23.255	11.004	0.456187	0.955835
GMPS	201449	204225	201574	193105	193488	191969	P49915	GMP synthase [glutamine-hydrolyzing]	25	25	42.9	76.715	114.61	0.000703775	0.952761
LIG3	71891.9	70164.2	65812.2	68803.1	67348.1	72024.6	P49916	DNA ligase 3	17	17	17.8	112.91	50.27	0.966237	1.00148
LIG4	16285.7	17879.3	15258.5	15535.7	14609.1	17583.5	P49917	DNA ligase 4	3	3	3.4	103.97	3.9219	0.652565	0.965699
MRE11A	126778	128332	124942	131262	131784	133605	P49959	Double-strand break repair protein MRE11A	25	25	34.3	80.592	81.439	0.0102373	1.04368
HNMT	7700.68	5751.57	7614.32	4896.41	4881.39	4686.88	P50135	Histamine N-methyltransferase	2	2	11.6	33.295	5.5717	0.026249	0.686618
GNAQ	18529.2	17802.9	18729.2	15003.7	18957.7	20760.2	P50148	Guanine nucleotide-binding protein G(q) subunit alpha	7	3	20.3	42.142	4.4675	0.950752	0.99383
GNG10	9607.55	6949.27	8058.84	6487.34	9028.52	7821.64	P50151	Guanine nucleotide-binding protein G(I)/G(S)/G(O) subunit gamma-10	2	2	38.2	7.2053	5.8547	0.709393	0.948075
IDH3A	81582.3	79799.6	76634.5	89594.1	84426.3	95274.8	P50213	Isocitrate dehydrogenase [NAD] subunit alpha, mitochondrial	12	12	33.9	39.591	29.538	0.0391078	1.13142
MNX1	7219.94	7814.89	7324.32	4927.96	6155.04	5458.97	P50219	Motor neuron and pancreas homeobox protein 1	3	3	10	40.569	4.779	0.00834227	0.73983
SULT1A1	42128.3	41924.9	42371.7	28855.1	29267.8	28363.6	P50225	Sulfotransferase 1A1	6	2	22.4	34.165	3.1792	1.37499e-06	0.684095
CRIP1	124182	128518	140402	124395	109579	110392	P50238	Cysteine-rich protein 1	4	4	50.6	8.5328	4.7669	0.0760745	0.876021
MMP14	12397.9	12673.7	12488.8	15102.7	14919.5	14246.1	P50281	Matrix metalloproteinase-14	5	5	9.5	65.893	8.5554	0.00120672	1.17859
PPOX	6607.73	5986.85	6970.1	6436.36	9874.81	8082.49	P50336	Protoporphyrinogen oxidase	4	4	10.7	50.765	13.286	0.194373	1.24682
GDI2	277345	270876	280662	272407	275775	282321	P50395	Rab GDP dissociation inhibitor beta	29	20	70.6	50.663	179.87	0.90127	1.00196
EMD	121024	123492	118288	139317	137945	135884	P50402	Emerin	12	12	57.1	28.994	119.69	0.000742811	1.13876
CPT1A	105963	103245	101283	113450	121746	117531	P50416	Carnitine O-palmitoyltransferase 1, liver isoform	19	19	27.6	88.367	104.88	0.00691284	1.13603
GATM	4087.26	4472.35	4102.57	3836.72	3769.5	4676.04	P50440	Glycine amidinotransferase, mitochondrial	2	2	5.2	48.455	5.9998	0.710479	0.969995
SLC26A2	6727.41	7198.27	5251.06	6490.02	6837.62	9644.04	P50443	Sulfate transporter	2	2	2.6	81.661	4.0888	0.336048	1.19789
SERPINB8	7138.55	5990.4	5932.17	10076.8	7528.27	8110.1	P50452	Serpin B8	5	3	15	42.766	12.493	0.0624284	1.34909
SERPINH1	247370	257960	244963	243098	239178	247733	P50454	Serpin H1	19	19	46.9	46.44	58.809	0.223321	0.972965
PDLIM4	18623.2	18410.9	18466.6	22007.4	21012.5	23832.5	P50479	PDZ and LIM domain protein 4	7	7	29.1	35.398	27.215	0.0102681	1.20453
ST13	101378	98517.3	101434	88665.3	90319.8	87686.3	P50502	Hsc70-interacting protein	8	8	24.4	41.331	38.304	0.000720876	0.884981
PEX5	5958.41	5210.58	7571.36	5466.18	6232.69	4707.06	P50542	Peroxisomal targeting signal 1 receptor	2	2	4.5	70.864	6.1812	0.398534	0.875433
ERF	13092.1	13319	13083.7	13164.7	13597.2	12326.4	P50548	ETS domain-containing transcription factor ERF	2	2	4.6	58.702	3.6319	0.740008	0.989707
VASP	175672	154780	176548	160129	174970	167571	P50552	Vasodilator-stimulated phosphoprotein	16	16	42.9	39.829	90.83	0.870504	0.991462
DNM2	243356	238385	228154	211123	216160	225303	P50570	Dynamin-2	33	18	39.4	98.063	145.26	0.0351881	0.919272
METAP2	51197.3	51898.8	55968.9	58212	51130.7	52945.1	P50579	Methionine aminopeptidase 2	12	12	31.6	52.891	160.77	0.699881	1.02026
NUDT2	4312.17	5527.93	4518.95	4458.52	3539.78	4506.16	P50583	Bis(5-nucleosyl)-tetraphosphatase [asymmetrical]	3	3	34	16.829	13.73	0.275513	0.870841
CDK7	15447.9	15970.4	16901.9	12596.6	14482.2	14377.6	P50613	Cyclin-dependent kinase 7	5	5	17.1	39.038	12.749	0.0372679	0.857953
KNTC1	93350.5	98489.3	96388.1	84250.3	88798	84945.4	P50748	Kinetochore-associated protein 1	24	24	11.6	250.75	43.466	0.00802763	0.895103
RASSF2	12980.7	16216.6	14230.5	9843.81	10360.1	9473.76	P50749	Ras association domain-containing protein 2	6	6	22.7	37.79	8.8199	0.00935463	0.683381
CDK9	57526.6	58258	61022.3	53053.2	50290.7	53049.6	P50750	Cyclin-dependent kinase 9	10	9	26.6	42.777	44.595	0.00842573	0.884544
LRBA	227135	216721	227582	227314	230743	220333	P50851	Lipopolysaccharide-responsive and beige-like anchor protein	40	37	16.5	319.1	149.28	0.646919	1.01036
BCAM	28300.7	29936.6	26956.9	24132.9	22974	23982.1	P50895	Basal cell adhesion molecule	6	6	11.3	67.404	49.696	0.00734639	0.834434
PPT1	38349.2	36720.2	40412.1	41213.2	42633.1	43334.6	P50897	Palmitoyl-protein thioesterase 1	8	8	26.1	34.193	30.014	0.0344373	1.10131
RPL14	174742	170559	175021	143263	158044	185925	P50914	60S ribosomal protein L14	7	7	33.5	23.432	31.941	0.430463	0.936406
CCT8	408330	409671	407917	379540	383919	390264	P50990	T-complex protein 1 subunit theta	35	35	63.5	59.62	157.45	0.00159142	0.941109
CCT4	202315	208925	203235	178718	187835	194881	P50991	T-complex protein 1 subunit delta	24	24	49.4	57.924	161.43	0.0258968	0.913681
ANXA11	147971	146620	140259	133008	148883	155132	P50995	Annexin A11	17	16	35.4	54.389	102.88	0.922558	1.005
PAPOLA	128803	125571	127425	117737	109860	113916	P51003	Poly(A) polymerase alpha	19	18	29	82.842	81.62	0.00546973	0.894484
FXR1	168178	175940	169028	158348	150718	151768	P51114	Fragile X mental retardation syndrome-related protein 1	23	22	39.6	69.72	123.52	0.00703874	0.898057
FXR2	89541	88057.5	82011.2	99160.9	95491	99437.4	P51116	Fragile X mental retardation syndrome-related protein 2	16	14	32.4	74.222	73.025	0.0119794	1.13281
RAB5C	114773	114045	110044	97186.8	102530	107551	P51148	Ras-related protein Rab-5C	10	8	60.6	23.482	71.98	0.0342216	0.906764
RAB7A	91471.5	98265.5	92458.3	79976.1	83361.4	94197.4	P51149	Ras-related protein Rab-7a	13	13	65.7	23.489	60.993	0.160887	0.912612
RAB13	14222.6	12670	12532.6	12175.3	11218.3	10884.6	P51153	Ras-related protein Rab-13	6	4	29.6	22.774	19.908	0.0615246	0.869448
RAB28	5717.49	4958.22	4330.32	4976.03	4594.91	5766.81	P51157	Ras-related protein Rab-28	2	2	11.8	24.841	5.3612	0.844674	1.02211
RAB27A	4317.6	4906.47	5073.51	4367.38	4914.73	4902.44	P51159	Ras-related protein Rab-27A	3	3	16.7	24.868	3.4095	0.903495	0.992096
DAP	36765.7	39164.4	39364.4	36456	35818.9	34293.4	P51397	Death-associated protein 1	4	4	33.3	11.164	5.4586	0.0507194	0.924313
DAP3	80957.2	83800.3	83860	81171.5	78790.1	81127.1	P51398	28S ribosomal protein S29, mitochondrial	11	11	33.2	45.566	30.28	0.112863	0.969718
DUSP3	33236.1	32759.5	30268.7	37511.7	34266	34886.8	P51452	Dual specificity protein phosphatase 3	7	7	48.1	20.478	31.636	0.0627373	1.10804
NOVA1	14572.4	13112.9	12012.8	12560.5	13578.8	13616.6	P51513	RNA-binding protein Nova-1	3	2	6.7	51.727	2.3754	0.982366	1.00145
SMARCA2	11581.4	12100.2	11549.2	11119.9	12204.6	11376.6	P51531	Probable global transcription activator SNF2L2	12	5	8.4	181.28	10.013	0.660496	0.984966
SMARCA4	107187	107563	110571	115246	112542	107983	P51532	Transcription activator BRG1	18	11	12.4	184.64	63.558	0.216349	1.03212
IDH3G	36528.2	36941.2	39074.2	45431.4	41478.2	42340.7	P51553	Isocitrate dehydrogenase [NAD] subunit gamma, mitochondrial	9	8	28.8	42.794	30.628	0.0178777	1.14845
GALK1	37985.6	40148.3	41382.1	38475.5	41636.3	40443.1	P51570	Galactokinase	13	13	32.7	42.272	69.871	0.810815	1.00869
SSR4	49609.3	44769.2	44651.9	47588.3	49048.1	46344.7	P51571	Translocon-associated protein subunit delta	4	4	30.6	18.998	28.411	0.507279	1.02842
BCAP31	547380	536874	556116	653053	663674	635416	P51572	B-cell receptor-associated protein 31	19	19	52.8	27.991	46.907	0.000473388	1.19006
TPMT	32105.6	29649.4	27012.3	26394.5	23778.1	25190.9	P51580	Thiopurine S-methyltransferase	6	6	24.5	28.18	18.683	0.0539874	0.849002
MECP2	22546.8	22502.1	24478.4	26488.8	26619.9	25708	P51608	Methyl-CpG-binding protein 2	7	7	19.5	52.44	16.395	0.0121037	1.13361
HCFC1	161495	158687	160400	152831	152333	163736	P51610	Host cell factor 1	28	27	17.4	208.73	112.73	0.364501	0.975693
IRAK1	21285.6	18984.4	18981.1	24313.3	25481.1	24793.3	P51617	Interleukin-1 receptor-associated kinase 1	10	10	18.8	76.536	56.347	0.00367035	1.25884
CAV2	56773.5	56405.9	51599.6	69172	65092.5	66717.3	P51636	Caveolin-2	5	4	32.1	18.291	17.358	0.00412983	1.21971
ALDH3A2	67029.2	65414.6	67791.4	70022.9	63636.5	65728.4	P51648	Fatty aldehyde dehydrogenase	10	9	20.2	54.847	31.537	0.894828	0.995768
ALDH5A1	9943.58	11822.3	10697.2	10027.8	9995.15	9895.95	P51649	Succinate-semialdehyde dehydrogenase, mitochondrial	3	3	5	57.214	4.1361	0.196188	0.921631
HSD17B4	148661	143822	146154	128818	128692	134228	P51659	Peroxisomal multifunctional enzyme type 2	23	23	38.6	79.685	94.705	0.00244012	0.89308
PSMD7	103348	98321.4	107133	95869.2	99968.8	100144	P51665	26S proteasome non-ATPase regulatory subunit 7	10	10	39.2	37.025	50.358	0.215781	0.958484
SUOX	8623.51	8417.43	7395.14	7564.61	6823.77	8162.31	P51687	Sulfite oxidase, mitochondrial	3	3	7.2	60.282	3.0057	0.310996	0.922844
ARSD	1542.4	1008.21	1434.48	873.5	845.152	1051.21	P51689	Arylsulfatase D	2	2	4.7	64.859	3.6573	0.082044	0.695057
ARSE	3890.53	5028.63	5366.9	6025.59	6251.15	6067.11	P51690	Arylsulfatase E	3	3	7.3	65.668	5.5595	0.040214	1.28404
STAT5B	36509.8	39538.4	36324.2	42431.8	39849.1	37261.3	P51692	Signal transducer and activator of transcription 5B	10	10	14.9	89.865	28.066	0.25945	1.0638
USP11	3344.23	3644.97	1821.3	2405.95	1298.11	2290.28	P51784	Ubiquitin carboxyl-terminal hydrolase 11	3	2	3.4	109.82	2.8661	0.230924	0.680363
CLCN3	12764.3	12228.9	13176.6	13170.5	12266.9	13162.7	P51790	H(+)/Cl(-) exchange transporter 3	2	2	2.2	90.965	3.3333	0.741937	1.01128
VAMP7	24347.5	27085.7	24516.8	23818.6	23996.2	26491.1	P51809	Vesicle-associated membrane protein 7	7	7	34.1	24.935	12.191	0.680541	0.978353
RPS6KA3	112849	113149	107990	101112	97980.9	98599.1	P51812	Ribosomal protein S6 kinase alpha-3	23	17	32.6	83.735	61.774	0.00328338	0.891323
HDGF	371119	394489	377764	397593	397302	387985	P51858	Hepatoma-derived growth factor	22	21	75	26.788	190.86	0.159631	1.03455
CCNH	17651	17052.1	18380	15165.5	14410.6	15790.3	P51946	Cyclin-H	3	3	10.5	37.643	8.3996	0.00968877	0.85463
MNAT1	11957.9	11425	11966.3	11302.6	9902.62	9182.79	P51948	CDK-activating kinase assembly factor MAT1	4	4	16.2	35.823	16.354	0.0630634	0.859652
UBE2E1	5785.98	5790.27	5671.2	5263.07	6333.88	5012.38	P51965	Ubiquitin-conjugating enzyme E2 E1	4	2	28	21.404	22.376	0.628933	0.963002
NDUFA8	114083	106659	110821	97473.1	95234.9	101436	P51970	NADH dehydrogenase [ubiquinone] 1 alpha subcomplex subunit 8	5	5	36	20.105	25.32	0.0113631	0.887146
HNRNPA3	347791	338935	345817	350499	341437	345856	P51991	Heterogeneous nuclear ribonucleoprotein A3	18	16	40.7	39.594	304	0.664937	1.00508
PGD	152463	144726	150611	133160	133526	134168	P52209	6-phosphogluconate dehydrogenase, decarboxylating	17	17	40.2	53.139	115.17	0.00264524	0.895161
HNRNPM	525838	505531	512727	484648	482613	504090	P52272	Heterogeneous nuclear ribonucleoprotein M	42	42	60.8	77.515	207.61	0.0555364	0.952888
KPNA2	48271.6	56166.2	54332.6	48390.3	44782.6	47587.7	P52292	Importin subunit alpha-1	11	11	25.7	57.861	93.192	0.0840687	0.886566
KPNA1	106709	110790	111554	112253	107892	111507	P52294	Importin subunit alpha-5	13	9	23.8	60.221	76.773	0.689867	1.0079
NCBP2	22306.5	22052.6	25178.6	27289.6	24510.8	24781.3	P52298	Nuclear cap-binding protein subunit 2	5	4	28.2	18.001	11.761	0.153886	1.1013
RAP1GDS1	60216.6	58994.7	63863.4	62404.6	56937.6	55333.7	P52306	Rap1 GTPase-GDP dissociation stimulator 1	13	13	24.5	66.316	57.906	0.340919	0.954124
DGKE	11151.4	12008.8	11861.8	20674.7	16968.6	18143.7	P52429	Diacylglycerol kinase epsilon	3	3	4.8	63.926	2.8034	0.0035411	1.59291
POLR2H	36965.5	35113.3	34582.5	40635.8	37053.5	35565.5	P52434	DNA-directed RNA polymerases I, II, and III subunit RPABC3	4	4	31.3	17.143	15.091	0.258293	1.06182
POLR2J3	11024.4	11522	10805.3	8600.79	10365.3	9487.31	Q9H1A7	DNA-directed RNA polymerase II subunit RPB11-b2	3	3	24.3	13.092	4.1603	0.0415847	0.853134
MAP2K6	14016.4	12753	15301.3	7403.87	7580.3	8958.9	P52564	Dual specificity mitogen-activated protein kinase kinase 6	9	4	28.7	37.492	9.3352	0.0024042	0.569115
ARHGDIA	188708	194899	209299	217991	209664	225755	P52565	Rho GDP-dissociation inhibitor 1	8	8	45.1	23.207	82.134	0.0581691	1.10204
ARHGDIB	39646.4	41454.8	42578	44382.7	48407.8	43080.6	P52566	Rho GDP-dissociation inhibitor 2	7	7	35.8	22.988	40.444	0.0889068	1.09858
AGFG1	60406.3	62051.7	61022.3	59885.8	58738.7	58756.4	P52594	Arf-GAP domain and FG repeat-containing protein 1	8	7	16.7	58.259	43.413	0.0292975	0.966757
HNRNPF	244497	246937	255779	293394	300662	306950	P52597	Heterogeneous nuclear ribonucleoprotein F	12	9	34.2	45.671	95.368	0.000595794	1.20582
GTF2A1	10105.6	9537.45	11163.4	9413.25	10755.3	9885.21	P52655	Transcription initiation factor IIA subunit 1	2	2	5.9	41.513	9.5308	0.705346	0.975565
MSH6	256189	259498	264844	217595	210345	204369	P52701	DNA mismatch repair protein Msh6	32	32	27.3	152.78	107.84	0.000418898	0.8101
KIF11	92577.2	97976.4	96986.5	125477	116520	117501	P52732	Kinesin-like protein KIF11	22	22	23.9	119.16	58.451	0.00187367	1.25025
VAV2	56301.2	56470.2	57494.4	48524.1	52366.4	56604.8	P52735	Guanine nucleotide exchange factor VAV2	17	17	22.6	101.29	56.812	0.146018	0.924997
ZNF143	1612.09	1706.05	1262.73	661.096	971.317	1649.21	P52747	Zinc finger protein 143	2	2	2.7	68.895	1.3273	0.249109	0.716375
RBM5	9249.43	11489.3	11187.5	12069.3	10401.3	10607.5	P52756	RNA-binding protein 5	6	5	8.2	92.153	8.3873	0.683948	1.03608
HRSP12	3992.25	4519.26	5228.47	4819.36	5484.58	5022.83	P52758	Ribonuclease UK114	2	2	19	14.494	14.193	0.26523	1.11549
SMS	71895.5	70828.2	73424.5	63832.8	67298.5	65907.1	P52788	Spermine synthase	7	7	16.9	41.268	19.688	0.00715447	0.91159
HK2	58821	57310.5	62562.1	63043.7	66967.4	61441.2	P52789	Hexokinase-2	17	15	21.7	102.38	70.427	0.133665	1.0714
EFNB2	5669.8	4261.03	4915.15	3653.51	3300.83	3818.9	P52799	Ephrin-B2	2	2	8.1	36.923	4.8135	0.0354352	0.725667
MRPL12	37293.3	34784.1	37455.8	38196.1	36307	37013.3	P52815	39S ribosomal protein L12, mitochondrial	4	4	22.2	21.348	11.123	0.554238	1.01811
STC1	6375.64	6246.48	6909.81	10639.4	10112	9112.71	P52823	Stanniocalcin-1	3	3	15	27.621	9.6091	0.00218477	1.52899
DGKQ	9581.78	8680.04	8868.03	9392.53	9402.46	8857.89	P52824	Diacylglycerol kinase theta	4	4	5.8	101.15	13.376	0.623529	1.01928
NDST1	5843.25	5714.26	7248.04	8788.89	7753.37	7850.05	P52848	Bifunctional heparan sulfate N-deacetylase/N-sulfotransferase 1	4	4	5	100.87	3.7184	0.0346346	1.29708
THOP1	174466	178420	176244	168114	178651	174017	P52888	Thimet oligopeptidase	23	23	35	78.839	78.725	0.44093	0.984222
CAPZA1	74244	75831.4	71544.4	77550.4	76468.7	72376	P52907	F-actin-capping protein subunit alpha-1	10	8	49.7	32.922	121.08	0.473179	1.02155
HMGA2	96950.1	107461	98076.2	93669.2	96950.6	86834.9	P52926	High mobility group protein HMGI-C	9	9	66.1	11.832	107.99	0.13533	0.917245
CRIP2	52324.2	53417	51817.5	59294.5	61811.2	70453.3	P52943	Cysteine-rich protein 2	9	9	48.6	22.492	60.657	0.0293331	1.21579
NUP98	174724	170083	169376	169220	167436	176547	P52948	Nuclear pore complex protein Nup98-Nup96	35	35	21.1	197.58	103.54	0.924878	0.998095
BLVRA	67632.2	62514.3	64002.7	55103	57238.8	58638	P53004	Biliverdin reductase A	10	10	35.1	33.428	32.698	0.0135943	0.880662
SLC25A1	71417.7	73779.8	69711.7	73232	77177.2	73075.8	P53007	Tricarboxylate transport protein, mitochondrial	7	7	22.2	34.012	24.063	0.184828	1.0399
PPP5C	149683	147263	138366	143973	147152	147812	P53041	Serine/threonine-protein phosphatase 5	19	19	36.5	56.878	46.737	0.756472	1.00833
PLK1	18604.7	18926.6	19152.6	20615.3	20168	20022.2	P53350	Serine/threonine-protein kinase PLK1	7	7	14.8	68.254	18.852	0.00453781	1.07271
DAPK1	8075.19	7815.26	8594.37	8786.91	10414.3	10256.1	P53355	Death-associated protein kinase 1	3	2	2	160.04	2.1216	0.0429857	1.20309
ARFIP2	19101.9	18619.8	18639.9	20670	21246.8	20287.3	P53365	Arfaptin-2	6	5	18.8	37.855	10.08	0.00369514	1.10366
ARFIP1	36473.9	37752.5	37387.9	36317.4	35512	35264.3	P53367	Arfaptin-1	9	9	29.8	41.738	31.636	0.0384006	0.959498
NUBP1	16964.2	14070.7	13850	16044.3	14877.9	14148.7	P53384	Cytosolic Fe-S cluster assembly factor NUBP1	5	5	20.9	34.534	45.152	0.959402	1.00415
ACLY	668699	646088	659292	538494	550120	556761	P53396	ATP-citrate synthase	50	50	47.1	120.84	276.24	0.000204645	0.833489
METAP1	56522.2	53355.4	53141.2	59760.1	56727.7	52470.2	P53582	Methionine aminopeptidase 1	11	11	38.6	43.215	54.7	0.452306	1.03643
SUCLG1	96876.5	95934	101461	106002	110271	106928	P53597	Succinyl-CoA ligase [ADP/GDP-forming] subunit alpha, mitochondrial	8	8	28.6	36.249	47.882	0.0108355	1.09831
MVD	61649.1	66338.8	64950.3	51732.1	49860.4	50522.4	P53602	Diphosphomevalonate decarboxylase	9	9	25	43.404	13.51	0.000807733	0.788413
PGGT1B	6515.94	6089.44	5997.82	6230.22	6683.47	7505.47	P53609	Geranylgeranyl transferase type-1 subunit beta	4	4	12.2	42.368	16.425	0.210181	1.09762
RABGGTB	18550.4	16199.8	17464.5	18631.9	16906.3	18950.9	P53611	Geranylgeranyl transferase type-2 subunit beta	3	3	8.2	36.924	5.1085	0.460676	1.04356
COPB1	220442	216917	220758	220493	227363	218485	P53618	Coatomer subunit beta	29	29	31.1	107.14	173.08	0.40623	1.0125
COPA	264401	259247	259360	256263	269268	262482	P53621	Coatomer subunit alpha	41	41	37.3	138.34	164.92	0.706424	1.00639
CTSC	15376.1	15149.7	15434.4	16739.2	19015.4	20509.2	P53634	Dipeptidyl peptidase 1	6	6	12.5	51.853	24.078	0.0354001	1.22418
AP3M2	1036.43	1374.9	1552.73	1789.39	404.744	722.224	P53677	AP-3 complex subunit mu-2	3	2	7.2	46.977	1.8365	0.476748	0.735701
AP2S1	7387.76	8575.68	10223.8	8443.42	9424.61	9093.34	P53680	AP-2 complex subunit sigma	4	4	24.6	17.018	4.1068	0.781863	1.02956
HCCS	42404.5	39467.5	40024.5	40468.2	44025.7	42407.9	P53701	Cytochrome c-type heme lyase	10	10	43.3	30.601	40.052	0.289298	1.04106
SLC5A3	714.509	1303.83	1523.88	2255.92	2020.61	1521.7	P53794	Sodium/myo-inositol cotransporter	3	3	6.7	79.693	4.6519	0.0813006	1.63689
PTTG1IP	83109.6	81744	84546.8	73336.8	76235.7	72301.7	P53801	Pituitary tumor-transforming gene 1 protein-interacting protein	3	3	17.8	20.324	15.729	0.00302138	0.88963
SMTN	54889.9	54320.7	57740	75134	80003.9	78315.8	P53814	Smoothelin	16	16	21.6	99.058	66.165	0.000237403	1.39834
SLC16A1	65254.2	64361.7	60761.5	60409.6	56288.1	62121.9	P53985	Monocarboxylate transporter 1	3	3	5.6	53.944	2.7644	0.156207	0.93929
IST1	50009.7	48352.2	45691.5	39114.5	41586.7	39613.7	P53990	IST1 homolog	9	9	22.5	39.75	27.248	0.00571276	0.83521
SEC24C	127828	118297	119896	119215	126338	128153	P53992	Protein transport protein Sec24C	25	25	25.6	118.32	98.014	0.55812	1.021
SUB1	47970.6	47704	49912.5	48633.6	43953.1	48572.6	P53999	Activated RNA polymerase II transcriptional coactivator p15	5	5	44.1	14.395	29.927	0.434067	0.969586
POLG	27065.2	26114	26509.4	31775.6	30830	27628.7	P54098	DNA polymerase subunit gamma-1	5	5	4.4	139.56	9.4366	0.0521098	1.13234
CLNS1A	13591.1	15007.9	14762.8	13867.7	13153	11220	P54105	Methylosome subunit pICln	4	4	24.1	26.215	43.048	0.131898	0.881898
BLM	21266.2	20181.9	21683.8	21884.1	21364.5	23118.6	P54132	Bloom syndrome protein	6	6	5	159	8.9724	0.191176	1.05125
RARS	195567	198545	194518	195223	188608	190714	P54136	Arginine--tRNA ligase, cytoplasmic	26	26	42	75.378	109.66	0.110123	0.976072
ATXN3	7383.9	6952.26	7105.68	9714.6	7409.31	7607.58	P54252	Ataxin-3	4	4	20.8	41.25	88.768	0.216708	1.15342
ATN1	15442.4	15397.8	15697.9	12690.9	13562.6	13164.7	P54259	Atrophin-1	3	3	2.6	125.41	4.7312	0.000907632	0.847011
PMS1	14303.6	14880.2	14171.5	12128.7	13361.9	12461.9	P54277	PMS1 protein homolog 1	5	5	5.3	105.83	4.4842	0.0135849	0.875383
PMS2	21369.4	20260.2	21128.2	20303.4	19279.6	20936.9	P54278	Mismatch repair endonuclease PMS2	5	5	6.6	95.796	10.417	0.273841	0.96434
CACNA2D1	5980.97	5606.92	6144.39	4833.21	7202.44	6543.52	P54289	Voltage-dependent calcium channel subunit alpha-2/delta-1	3	3	3.1	124.57	3.4854	0.716373	1.04776
YARS	258546	265141	279224	350056	357763	350203	P54577	Tyrosine--tRNA ligase, cytoplasmic	32	32	61.2	59.143	97.845	0.000210216	1.31773
USP14	226131	217682	221884	224276	205603	207331	P54578	Ubiquitin carboxyl-terminal hydrolase 14	24	24	44.1	56.068	165.49	0.21422	0.957207
PRKAG1	5999.75	6229.6	5628.24	5938.76	7668.8	6439.1	P54619	5-AMP-activated protein kinase subunit gamma-1	3	2	10.9	37.579	2.156	0.250201	1.12258
HSPA2	49766.7	38301.8	40546.1	36423.4	33240.3	31169.9	P54652	Heat shock-related 70 kDa protein 2	19	8	29.9	70.02	32.65	0.072744	0.783998
BCAT1	45848.5	48379.2	47832.3	63931.8	61234.3	62177.1	P54687	Branched-chain-amino-acid aminotransferase, cytosolic	9	9	31.9	42.966	52.266	0.000164918	1.31876
ATP1B3	47623.5	42587	44444.6	49398.3	40323.3	36336.6	P54709	Sodium/potassium-transporting ATPase subunit beta-3	8	8	33.7	31.512	15.444	0.526437	0.936156
FXYD2	9720.79	9987.88	8494.78	7312.73	6679.9	7464.01	P54710	Sodium/potassium-transporting ATPase subunit gamma	2	2	39.4	7.2832	5.1082	0.0122901	0.76078
RAD23A	14251.1	15621.6	14212.6	14878	14014.9	13306.3	P54725	UV excision repair protein RAD23 homolog A	9	6	26.7	39.609	76.285	0.387563	0.957218
RAD23B	117360	122531	121012	100264	110113	116547	P54727	UV excision repair protein RAD23 homolog B	13	10	30.1	43.171	89.507	0.0851916	0.90585
EPHB4	10038.4	11735.5	9847.81	8034.98	10429.3	7660.29	P54760	Ephrin type-B receptor 4	3	2	3.3	108.27	6.8029	0.157306	0.826159
NAGLU	4815.19	3859.46	3592.32	2795.19	2897.13	3405.04	P54802	Alpha-N-acetylglucosaminidase	2	2	4.7	82.265	7.2168	0.0641502	0.741614
AK2	148643	147561	144564	149060	155910	155935	P54819	Adenylate kinase 2, mitochondrial	13	13	58.2	26.477	71.622	0.0607473	1.04568
ALDH18A1	172017	181899	172931	203627	204807	205423	P54886	Delta-1-pyrroline-5-carboxylate synthase	27	27	39.1	87.301	96.008	0.000817774	1.16515
NAPA	85402.8	80835.6	85032.7	99659.1	93528.5	99254.7	P54920	Alpha-soluble NSF attachment protein	15	13	57.6	33.232	82.287	0.00507993	1.16385
EIF5	202471	195309	210675	115504	122462	117019	P55010	Eukaryotic translation initiation factor 5	18	18	28.3	49.222	47.894	6.72438e-05	0.58342
SLC12A2	22334.2	23842.2	20513.7	13442.8	15130.6	14733	P55011	Solute carrier family 12 member 2	5	5	5	131.45	13.969	0.00201501	0.649369
PSMD4	45136.9	43571.8	45304.7	39234.4	41036.3	40709.1	P55036	26S proteasome non-ATPase regulatory subunit 4	9	7	31	40.736	84.24	0.00513966	0.902744
DRG2	40184	38726.1	37997.9	29240.4	31928.4	35143.8	P55039	Developmentally-regulated GTP-binding protein 2	11	11	33.5	40.746	14.04	0.0196905	0.823833
CSE1L	373862	381060	385445	372684	369589	376599	P55060	Exportin-2	37	37	38.5	110.42	151.33	0.143021	0.98115
TMBIM6	22447.4	21682.4	21756.1	25529.6	23448.2	20399.7	P55061	Bax inhibitor 1	2	2	5.9	26.537	1.7767	0.483675	1.053
VCP	347146	330999	341905	345889	343236	352382	P55072	Transitional endoplasmic reticulum ATPase	44	43	60	89.321	275.63	0.261611	1.02104
MFAP1	44586.4	41121.9	44711.7	48769.7	47603.6	45663	P55081	Microfibrillar-associated protein 1	7	6	17.3	51.958	61.179	0.0595543	1.08907
HADHB	97419.6	93406.8	96879.4	93849.6	93609.2	90257.7	P55084	Trifunctional enzyme subunit beta, mitochondrial	13	13	26.8	51.294	30.293	0.123386	0.96528
F2RL1	8786.36	10367.4	10294.4	7719.65	8256.64	8649.76	P55085	Proteinase-activated receptor 2	2	2	5.5	44.126	7.2174	0.0506397	0.83625
MANF	83901.3	85698.1	88440	86800.6	85539.7	82730.5	P55145	Mesencephalic astrocyte-derived neurotrophic factor	10	10	43.4	20.7	48.925	0.608983	0.988495
MLLT4	186416	197091	195500	201066	203434	203636	P55196	Afadin	40	40	27.7	206.8	137.64	0.0471407	1.05031
ELL	22188.7	23386.2	22756.4	25124.6	24349.3	23606.6	P55199	RNA polymerase II elongation factor ELL	6	6	11.9	68.264	27.872	0.0470753	1.0695
BRPF1	9135.28	9381.71	10423.9	10533	9278.2	10595.5	P55201	Peregrin	3	2	2.6	137.5	3.2468	0.449253	1.05065
NAP1L1	155170	157018	144859	156707	145687	150654	P55209	Nucleosome assembly protein 1-like 1	13	12	42.2	45.374	76.542	0.800872	0.991251
CASP7	6986.19	5469.65	6415.37	7355.79	7178.33	6215	P55210	Caspase-7	4	4	12.5	34.276	4.9571	0.331321	1.09951
CASP6	24082.4	22444.3	24142.6	18230.3	18441.9	18115.6	P55212	Caspase-6	7	7	27.6	33.31	26.724	0.000720236	0.775271
ADK	77534.3	79392	81477.1	75664.7	86275.8	76883.1	P55263	Adenosine kinase	16	16	44.2	40.545	107.82	0.97034	1.00176
ADAR	131464	132025	136044	131321	129465	138234	P55265	Double-stranded RNA-specific adenosine deaminase	28	28	26.8	136.06	64.041	0.957748	0.998716
LAMB2	9521.02	9161.25	9637.92	16244.6	12276.2	9512.92	P55268	Laminin subunit beta-2	3	3	2.2	195.98	44.737	0.173694	1.34299
CDH6	80391.9	75006.1	75337.6	40343.7	41156.3	41831.6	P55285	Cadherin-6	12	12	17.6	88.308	24.961	3.72838e-05	0.534515
TPD52	31949.1	30580.1	31627.1	26178	29157	29966.1	P55327	Tumor protein D52	6	6	34.8	24.327	23.246	0.0733816	0.905952
SEC13	88525.6	83152.2	89582.4	92803.2	87974.2	81155.2	P55735	Protein SEC13 homolog	9	9	31.4	35.54	66.843	0.957159	1.00257
NHP2L1	89852.2	84099.7	90645.2	92065.3	92408.1	89845	P55769	NHP2-like protein 1	7	7	52.3	14.173	22.274	0.21703	1.03674
NPEPPS	269464	260534	266738	245391	240147	233927	P55786	Puromycin-sensitive aminopeptidase	32	32	37.6	103.28	130	0.00370354	0.903016
GFER	11980	11971.5	13403.4	15065.4	14776.4	13714	P55789	FAD-linked sulfhydryl oxidase ALR	3	3	24.9	23.449	9.5381	0.0302864	1.166
HNRNPH2	26403.3	28583.4	26061.1	25066.4	25920.7	27086.5	P55795	Heterogeneous nuclear ribonucleoprotein H2	13	6	33.9	49.263	53.844	0.370371	0.963304
OXCT1	42543.5	39349.1	40577.3	40470.5	38176.1	42035.4	P55809	Succinyl-CoA:3-ketoacid coenzyme A transferase 1, mitochondrial	8	8	18.1	56.157	18.449	0.70338	0.985401
EIF3B	203889	205633	202244	199088	200203	199881	P55884	Eukaryotic translation initiation factor 3 subunit B	27	27	44.2	92.48	189.94	0.0153076	0.979414
BID	28120.2	29630.7	29130.8	33414.5	33049.9	32446	P55957	BH3-interacting domain death agonist	5	5	37.9	21.994	103.94	0.00159512	1.13845
ATP5J2	8877.32	10014	10838.3	9207.34	10468.3	12676.8	P56134	ATP synthase subunit f, mitochondrial	3	3	39.4	10.918	14.085	0.493814	1.08822
RRP1	136905	147645	149378	186540	182550	161979	P56182	Ribosomal RNA processing protein 1 homolog A	13	13	28.9	52.839	49.702	0.0193266	1.22386
MARS	102373	99972.1	105507	119029	121227	115864	P56192	Methionine--tRNA ligase, cytoplasmic	26	26	36.2	101.11	114.39	0.0019699	1.15679
ITGA1	15532.6	13822.6	13524.9	11448.2	14999.1	14112.5	P56199	Integrin alpha-1	5	5	4.7	130.85	6.1445	0.565666	0.945889
ARPP19	4123.44	4931.37	4427.05	5082.53	6077.86	4609.77	P56211	cAMP-regulated phosphoprotein 19	6	5	58.9	12.323	16.274	0.19647	1.16973
CMC4	4934.69	6689.36	6326.41	5410.19	5797.83	6333.08	P56277	Cx9C motif-containing protein 4	2	2	25	7.7469	16.059	0.830684	0.977195
POLE2	6472.12	5929.41	7480.8	5317.19	5629.27	5720.42	P56282	DNA polymerase epsilon subunit 2	2	2	3.4	59.536	1.9839	0.0850353	0.838276
AP1S2	12675	12338	13239.1	14157.5	13875.3	13093.5	P56377	AP-1 complex subunit sigma-2	2	2	15.9	18.615	22.676	0.0810446	1.07514
MP68	8474.83	7422.09	6507.63	4482.73	6889.07	9411.51	P56378	6.8 kDa mitochondrial proteolipid	2	2	27.6	6.662	1.5236	0.742122	0.927639
ATP5I	24193.8	23685.6	23313.7	18445.6	22245.9	22163.8	P56385	ATP synthase subunit e, mitochondrial	4	4	52.2	7.9331	9.8949	0.09549	0.882886
HDAC4	4614.87	4564.58	5200.42	5699.79	5478.24	5300.74	P56524	Histone deacetylase 4	2	2	1.9	119.04	2.6507	0.0405798	1.14596
EIF6	58503.3	48007.1	46560.5	51687.8	52673.3	51705.2	P56537	Eukaryotic translation initiation factor 6	9	9	60	26.599	73.284	0.80458	1.01957
CTBP2	67874.3	66905.8	67599.4	53882	61859.6	68885	P56545	C-terminal-binding protein 2	9	5	22.9	48.944	27.086	0.244736	0.912279
NDUFA6	5601.03	5681.44	6341.23	7271.52	6909.5	7623.35	P56556	NADH dehydrogenase [ubiquinone] 1 alpha subcomplex subunit 6	2	2	12.5	15.136	2.6701	0.0111255	1.23722
ARL4C	13356.3	11800.8	14321.6	10167.6	9154.4	10003.5	P56559	ADP-ribosylation factor-like protein 4C	3	3	23.4	21.487	21.162	0.0132864	0.742819
PEX3	28809.8	29185.9	25051.8	24418	23397.4	24200	P56589	Peroxisomal biogenesis factor 3	4	4	9.7	42.139	7.0933	0.0534103	0.86716
HSD17B7	7307.76	8171.79	7207.85	7720	6239.85	5604.36	P56937	3-keto-steroid reductase	3	3	11.4	38.206	6.704	0.209819	0.862338
BCAR1	26813	28513.5	27317.7	22578.9	22738.6	24075.5	P56945	Breast cancer anti-estrogen resistance protein 1	10	10	14.8	93.371	21.832	0.00309733	0.83966
STX17	15293.3	15841.7	14834.2	15607.9	13811.8	13374.6	P56962	Syntaxin-17	4	4	13.6	33.403	9.8279	0.227335	0.930934
C21orf59	7298.1	6287.33	6110.98	7158.85	6890.69	6338.5	P57076	UPF0769 protein C21orf59	3	3	14.8	33.224	5.1155	0.62928	1.03511
RIPK4	4301.76	4970.91	4062.29	2622.69	2919.17	3347.61	P57078	Receptor-interacting serine/threonine-protein kinase 4	2	2	2.8	91.61	1.3528	0.0125455	0.666629
WDR4	16428.4	16404	17014.4	16794	16550.9	16373.6	P57081	tRNA (guanine-N(7)-)-methyltransferase non-catalytic subunit WDR4	6	6	22.6	45.489	18.615	0.863702	0.997425
TMEM33	27273.3	27594	22911.8	26987	29363.6	29771.3	P57088	Transmembrane protein 33	5	5	20.2	27.978	13.917	0.185612	1.10726
SYNJ2BP	3578.34	4752.22	4841.47	3766.18	3048.16	4605.25	P57105	Synaptojanin-2-binding protein	4	4	31.7	15.928	21.845	0.390161	0.866958
GEMIN4	37597.1	37727.3	38431.1	41351.7	38126.5	40339.6	P57678	Gem-associated protein 4	12	12	12.9	120.04	31.261	0.109994	1.05329
RAB38	2999	3504.9	3092.33	2791.46	3503.44	3119.2	P57729	Ras-related protein Rab-38	3	2	16.6	23.712	4.167	0.825427	0.981021
CORO7	55843.7	57756.3	55094.5	51375.9	58997.1	58909	P57737	Coronin-7	14	14	18.9	100.6	92.273	0.944569	1.00348
NUP107	83136.3	85258.8	80692	82153.9	83581.8	88456.4	P57740	Nuclear pore complex protein Nup107	19	19	23.4	106.37	47.057	0.503886	1.02049
GSDMD	22267.9	22811.7	23206.6	21574.4	22213.6	22411.8	P57764	Gasdermin-D	8	8	22.5	52.8	22.97	0.134386	0.969448
EEFSEC	37346.7	35545.1	33835	31467.1	32467.2	34726.1	P57772	Selenocysteine-specific elongation factor	6	6	10.9	65.304	12.826	0.126978	0.924421
SESN2	7960.94	9871.31	9515.56	12949.3	14385.3	14020.2	P58004	Sestrin-2	3	3	6.9	54.493	13.925	0.00303444	1.51218
EPPK1	1841.88	1698.13	1924.19	2211.1	1640.55	1313.46	P58107	Epiplakin	9	2	7.6	555.65	1.7067	0.731118	0.945266
ANTXR2	50610.9	52119.8	48896.1	49578.7	50072.7	51916	P58335	Anthrax toxin receptor 2	8	8	17.4	53.666	14.561	0.98734	0.999609
MTPN	29461.6	34028.7	31194	36475.7	38909.9	32913.9	P58546	Myotrophin	4	4	33.1	12.895	23.806	0.107137	1.1438
YBEY	3514.64	2633.41	3294.36	4707.96	4220.51	5844.32	P58557	Putative ribonuclease	2	2	14.4	19.298	5.7082	0.0318031	1.56452
ARPC4	115537	107451	109526	102337	112263	111547	P59998	Actin-related protein 2/3 complex subunit 4	8	7	39.3	19.667	20.621	0.624762	0.980851
CD81	87781.7	50902.8	44355.3	56184.3	77582.1	50841.7	P60033	CD81 antigen	4	4	21.6	25.809	53.26	0.975181	1.00857
SEC61G	6901.03	4580.72	4505.64	8501.97	9232.62	6055.87	P60059	Protein transport protein Sec61 subunit gamma	2	2	36.8	7.7412	7.3977	0.1042	1.48808
TPI1	444418	438161	441303	452568	436681	429973	P60174	Triosephosphate isomerase	17	17	60.1	30.791	156.35	0.833827	0.99648
EIF3E	103846	107237	100104	88221.8	96089.8	102240	P60228	Eukaryotic translation initiation factor 3 subunit E	17	17	34.2	52.22	76.705	0.145421	0.920836
SEC61B	54548.4	53698.6	51236.1	57548.5	53564	60614.9	P60468	Protein transport protein Sec61 subunit beta	3	3	37.5	9.9743	27.936	0.14658	1.07677
PPP4C	9205.43	8060.72	7605.57	8162.67	10004.5	8312.91	P60510	Serine/threonine-protein phosphatase 4 catalytic subunit	7	6	36.2	35.08	20.822	0.518637	1.06467
GABARAPL2	17427.3	16279	17421.7	20748	19009.6	18515.2	P60520	Gamma-aminobutyric acid receptor-associated protein-like 2	3	2	29.1	13.667	6.597	0.0375166	1.13974
MYL6	85968.1	105409	101256	103675	115008	101527	P60660	Myosin light polypeptide 6	9	7	60.3	16.93	43.472	0.273089	1.09424
EIF4A1	385932	385377	383409	407685	416559	412874	P60842	Eukaryotic initiation factor 4A-I	23	10	54.2	46.153	143.72	0.000514874	1.07136
RPS20	102096	99226	101452	106489	107392	108224	P60866	40S ribosomal protein S20	5	5	27.7	13.373	14.482	0.0030233	1.06384
PRPS1	37777.5	38517.2	33785.9	33196.8	37905	39381.8	P60891	Ribose-phosphate pyrophosphokinase 1	13	13	47.8	34.834	64.838	0.957596	1.00366
PSMA6	142300	127903	129667	129586	122519	129198	P60900	Proteasome subunit alpha type-6	15	15	65	27.399	67.558	0.290146	0.95357
S100A10	53740.1	54322.5	52904.5	61707.4	60880.1	63453.2	P60903	Protein S100-A10	4	4	35.1	11.203	25.287	0.000635769	1.15577
CDC42	74549.7	71559.3	72592.1	74809.2	69796.5	72724.4	P60953	Cell division control protein 42 homolog	8	7	48.2	21.258	22.148	0.801114	0.993731
DSTN	191774	181815	180442	175203	179666	176286	P60981	Destrin	13	12	59.4	18.506	123.53	0.116288	0.958711
GMFB	19536.4	19533.7	18856.1	15141.1	15226.4	13561.3	P60983	Glia maturation factor beta	3	3	21.1	16.713	6.2325	0.00135474	0.758358
RAB8A	61998.9	60489.6	59872.8	57976.8	57617.2	58063.7	P61006	Ras-related protein Rab-8A	10	6	46.4	23.668	39.682	0.010905	0.952272
SPCS3	18092	18161.9	17342.2	23284.3	19718	22634.7	P61009	Signal peptidase complex subunit 3	3	3	17.8	20.313	7.1164	0.0235971	1.22466
SRP54	127846	124545	117154	118831	128657	137370	P61011	Signal recognition particle 54 kDa protein	20	20	41.9	55.704	66.965	0.457819	1.04144
RAB2A	96839.7	94479.2	85905.3	83355.2	87311.9	87141.2	P61019	Ras-related protein Rab-2A	16	7	86.8	23.545	104.58	0.143571	0.929963
RAB5B	24153.3	20479.4	21021	22783.8	18366.9	20586.5	P61020	Ras-related protein Rab-5B	7	5	43.3	23.707	39.145	0.488639	0.940347
CKS1B	7410.04	8556.47	8580.97	5865.43	7286.55	9052.17	P61024	Cyclin-dependent kinases regulatory subunit 1	3	3	32.9	9.6601	5.0925	0.478133	0.904539
RAB10	169863	170764	166589	186982	193580	189078	P61026	Ras-related protein Rab-10	13	11	55.5	22.541	49.282	0.000859732	1.12307
UBE2M	67079.8	68154.5	67861.1	90867.5	83352.2	84743.6	P61081	NEDD8-conjugating enzyme Ubc12	9	9	44.3	20.9	33.58	0.00132992	1.27508
UBE2K	33587.8	33496.2	35244.4	31339.1	36136.2	36381.8	P61086	Ubiquitin-conjugating enzyme E2 K	9	9	46	22.406	26.676	0.783838	1.01494
UBE2N	110897	108617	108973	102543	105757	107420	P61088	Ubiquitin-conjugating enzyme E2 N	8	8	59.2	17.138	54.61	0.0561309	0.961137
RAB14	119634	114912	115028	136139	124065	132190	P61106	Ras-related protein Rab-14	15	15	79.1	23.897	62.459	0.0212196	1.12249
ACTR3	205638	205829	222330	210576	215825	217823	P61158	Actin-related protein 3	19	18	49.8	47.371	147.52	0.58986	1.01645
ACTR2	128205	126532	127720	129516	122992	130081	P61160	Actin-related protein 2	14	14	40.6	44.76	93.829	0.985664	1.00035
ACTR1A	97502.5	93695.9	98960.4	86274.4	88097.6	93630.2	P61163	Alpha-centractin	14	8	33.5	42.613	48.714	0.0527982	0.92364
COPS2	41518.9	43334	40966.7	35649.3	37080	35194	P61201	COP9 signalosome complex subunit 2	12	12	27.5	51.596	25.917	0.0028384	0.857763
ABCE1	229141	218670	228073	219236	216148	220202	P61221	ATP-binding cassette sub-family E member 1	22	22	40.6	67.314	118.5	0.128887	0.969968
RAP1B	103560	99645.7	99746.3	102369	105262	109449	P61224	Ras-related protein Rap-1b	8	3	41.3	20.825	34.867	0.124162	1.04663
RAP2B	27109.4	28689.8	26241.5	27137.1	26523	27539.3	P61225	Ras-related protein Rap-2b	6	4	36.1	20.504	15.886	0.735869	0.989747
MAX	7615.43	8437.85	7709.98	7697.31	8516.59	8042.32	P61244	Protein max	3	3	25.6	18.275	4.3674	0.664925	1.02074
RPS3A	382314	393705	396735	412772	417136	421469	P61247	40S ribosomal protein S3a	20	20	65.2	29.945	97.483	0.00659666	1.06704
RPL26	66696.8	66114.9	65846.2	72255.4	70841.8	74688.3	P61254	60S ribosomal protein L26	8	8	38.6	17.258	11.348	0.00519279	1.09628
PSME3	99675.2	102182	103489	103121	97132.8	100764	P61289	Proteasome activator complex subunit 3	13	13	43.3	29.506	58.211	0.52416	0.985824
RPL15	161412	170997	173163	177519	173885	187572	P61313	60S ribosomal protein L15	11	11	43.6	24.146	36.187	0.110934	1.06607
MAGOH	83835.9	80426.2	75011.6	76006.9	87006.2	80050.8	P61326	Protein mago nashi homolog	8	8	43.2	17.163	13.372	0.774056	1.01584
RPL27	90333.7	97221	93949.8	97767.6	99743.8	106095	P61353	60S ribosomal protein L27	7	7	41.9	15.798	48.23	0.0830045	1.07851
ATP6V0D1	20119.2	20153.9	19042.7	22299.6	21129.1	20664.8	P61421	V-type proton ATPase subunit d 1	4	4	12.3	40.329	9.2728	0.0588249	1.08055
PCBD1	35371	34626.5	37237.9	32407.6	33356.8	33400.8	P61457	Pterin-4-alpha-carbinolamine dehydratase	5	4	42.3	11.999	11.802	0.0330097	0.924744
RPL37A	67819.1	65637.5	61059.8	69719.1	65105.2	64168.1	P61513	60S ribosomal protein L37a	5	5	51.1	10.275	29.712	0.600652	1.02301
RHOA	164754	155013	169304	173317	188654	184349	P61586	Transforming protein RhoA	10	3	46.6	21.768	30.633	0.0372773	1.11706
NAA20	19595.3	20596.9	21520.3	24390.1	20333	22437.9	P61599	N-alpha-acetyltransferase 20	3	3	19.7	20.368	4.815	0.233919	1.08829
HSPE1	331689	346610	352899	340884	337283	353888	P61604	10 kDa heat shock protein, mitochondrial	10	10	79.4	10.932	41.469	0.973439	1.00083
SEC61A1	40836.7	43643.6	38988.4	40357.6	50027.7	43316.6	P61619	Protein transport protein Sec61 subunit alpha isoform 1	6	4	13.2	52.264	22.123	0.34176	1.08288
VBP1	119809	118307	124031	122800	123200	130724	P61758	Prefoldin subunit 3	11	11	45.2	22.626	24.965	0.191475	1.04025
STXBP1	47285.6	46767.7	48298.6	50668.2	50874.6	45810.6	P61764	Syntaxin-binding protein 1	9	9	18.7	67.568	25.32	0.385967	1.03513
B2M	14297.2	14995.8	13649.9	14985.1	14888.3	15242.1	P61769	Beta-2-microglobulin	2	2	16.8	13.714	3.5836	0.146518	1.05059
DAD1	35797.3	28385.7	24963.4	28806.3	34564.8	33130.8	P61803	Dolichyl-diphosphooligosaccharide--protein glycosyltransferase subunit DAD1	4	4	35.4	12.497	12.007	0.537046	1.08251
TGFB2	11486.5	12316.5	11782.4	8631.52	9765.78	7407.88	P61812	Transforming growth factor beta-2	2	2	4.6	47.747	3.6498	0.0107399	0.725162
NPC2	29693.6	26404.9	30062.3	26353.7	28532.9	26530.3	P61916	Epididymal secretory protein E1	5	5	33.8	16.57	5.7557	0.308467	0.944941
COPZ1	9832.18	8682.37	9663.82	11050.7	9185.89	8760.7	P61923	Coatomer subunit zeta-1	4	4	30.5	20.198	26.245	0.746899	1.02906
UFM1	17078.4	15676.6	16255.2	16733.4	16654.7	17253.1	P61960	Ubiquitin-fold modifier 1	2	2	25.9	9.1175	19.18	0.291589	1.03328
DCAF7	20739.6	23111.1	21611.4	16735.8	17311.2	17097.5	P61962	DDB1- and CUL4-associated factor 7	5	5	17	38.926	13.645	0.00258581	0.781284
WDR5	73572	75484.5	73051.2	76976.5	75898.8	75960.4	P61964	WD repeat-containing protein 5	7	7	26.3	36.588	40.44	0.0518423	1.03029
AP1S1	32724.2	32120.7	36231.3	31326.3	28081.7	31161.9	P61966	AP-1 complex subunit sigma-1A	3	3	22.2	18.733	17.587	0.102527	0.896055
NUTF2	18741.9	17564.1	17900.4	16906.9	17801.6	18906.8	P61970	Nuclear transport factor 2	4	4	48	14.478	18.373	0.785193	0.989093
HNRNPK	553364	538488	539245	551134	557758	548568	P61978	Heterogeneous nuclear ribonucleoprotein K	20	20	45.6	50.976	145.43	0.18904	1.01616
YWHAG	299384	285629	285431	285211	309881	278235	P61981	14-3-3 protein gamma	16	11	61.1	28.302	46.751	0.932484	1.00331
RRAS2	41474.7	37392.5	36877	36822.6	38711.5	41985.2	P62070	Ras-related protein R-Ras2	8	6	44.1	23.399	15.085	0.791636	1.01534
TIMM10	9697.77	10717.2	9128.83	17902.1	12217.3	9790.73	P62072	Mitochondrial import inner membrane translocase subunit Tim10	3	3	32.2	10.333	1.8362	0.230956	1.35088
RPS7	99776.4	97836.5	99933.9	97830.5	104422	105603	P62081	40S ribosomal protein S7	7	7	30.9	22.127	12.832	0.242897	1.03465
PPP1CA	56955.8	55423	52687.5	44425.8	50211.1	47272.4	P62136	Serine/threonine-protein phosphatase PP1-alpha catalytic subunit	11	4	35.5	37.512	28.66	0.0208011	0.859711
PPP1CB	31999.7	29710.9	29733.7	33483.1	32078.4	32445	P62140	Serine/threonine-protein phosphatase PP1-beta catalytic subunit	10	4	33	37.186	22.931	0.065338	1.07176
NCS1	10070.6	10936.3	5380.57	9624.16	13658.4	12874.6	P62166	Neuronal calcium sensor 1	4	4	21.1	21.878	10.778	0.199691	1.37024
PSMC1	197527	194386	193562	182920	178524	173264	P62191	26S protease regulatory subunit 4	21	21	49.1	49.184	69.936	0.00510919	0.913288
PSMC5	190052	188418	183773	172176	167286	168937	P62195	26S protease regulatory subunit 8	26	25	68	45.626	128.07	0.00162087	0.904234
RPS8	105972	109130	119860	128981	127988	135443	P62241	40S ribosomal protein S8	10	10	50	24.205	65.506	0.0163727	1.17151
RPS15A	134300	132733	134409	137362	140068	141778	P62244	40S ribosomal protein S15a	7	7	46.9	14.839	15.621	0.0132086	1.04425
RPS16	211300	211788	211872	219353	238070	224409	P62249	40S ribosomal protein S16	16	16	71.9	16.445	46.08	0.0491386	1.07382
UBE2G1	4278.47	4342.91	4300.76	4417.43	3255.15	3749.93	P62253	Ubiquitin-conjugating enzyme E2 G1	2	2	12.9	19.509	5.5276	0.212456	0.883948
UBE2H	54165.4	55105.9	55012.3	71003	64689.9	69168.1	P62256	Ubiquitin-conjugating enzyme E2 H	8	8	39.3	20.655	19.947	0.0020525	1.247
YWHAE	518731	506034	480628	467130	494139	500616	P62258	14-3-3 protein epsilon	23	20	77.6	29.174	112.59	0.393668	0.971099
RPS14	87318.6	100019	98219.1	104840	106665	104047	P62263	40S ribosomal protein S14	5	5	36.4	16.273	86.269	0.0687025	1.10504
RPS23	53981.3	58185.2	54289.8	48819.8	53775.1	58168.1	P62266	40S ribosomal protein S23	5	5	30.1	15.807	13.893	0.563862	0.965797
RPS18	211769	210370	211881	218061	227974	229018	P62269	40S ribosomal protein S18	12	12	57.2	17.718	48.587	0.0178416	1.06472
RPS29	24429.5	21805.5	21235.4	20542	21573.3	24510.2	P62273	40S ribosomal protein S29	2	2	33.9	6.6767	2.7859	0.864041	0.987478
RPS13	143920	135046	140554	123743	134565	136437	P62277	40S ribosomal protein S13	11	11	60.3	17.222	28.302	0.155519	0.940942
RPS11	136159	138543	136839	122509	127608	137150	P62280	40S ribosomal protein S11	12	12	53.2	18.431	35.851	0.136303	0.941015
SNRPE	10073.4	10484	8912.51	7716.51	8786.57	12470	P62304	Small nuclear ribonucleoprotein E	2	2	25	10.803	10.139	0.918194	0.98314
SNRPF	81662.4	78771.9	78599.4	79938.9	83636	80294.7	P62306	Small nuclear ribonucleoprotein F	4	4	32.6	9.7251	17.731	0.354481	1.02023
LSM3	15691	11247.8	13399.8	14255.3	15166.4	14703.9	P62310	U6 snRNA-associated Sm-like protein LSm3	2	2	32.4	11.845	23.418	0.389659	1.09388
LSM6	9633.33	11253.4	10165.8	10298.8	10861.8	10415.7	P62312	U6 snRNA-associated Sm-like protein LSm6	2	2	25	9.1275	3.1172	0.747736	1.01687
SNRPD1	13105.9	15049.9	14913.7	17121	14269.9	14897.7	P62314	Small nuclear ribonucleoprotein Sm D1	3	3	20.2	13.281	9.9411	0.371895	1.07474
SNRPD2	88136.1	83258.5	87018.1	89469.6	94446.9	87209.4	P62316	Small nuclear ribonucleoprotein Sm D2	9	8	67.8	13.527	50.563	0.178119	1.0492
SNRPD3	20365.9	21466	17922.7	18471.3	19742.2	21630.7	P62318	Small nuclear ribonucleoprotein Sm D3	5	4	53.2	13.916	45.145	0.983925	1.0015
ARF6	36263.1	35036.9	37361.1	37687.5	38195.7	36931	P62330	ADP-ribosylation factor 6	4	4	31.4	20.082	29.518	0.14472	1.03822
PSMC6	130258	131875	128684	113587	119323	126015	P62333	26S protease regulatory subunit 10B	21	21	64	44.172	80.585	0.0455854	0.918396
TBPL1	5513.3	4422.18	4453.22	4348.76	4016.87	3924.83	P62380	TATA box-binding protein-like protein 1	3	3	18.3	20.886	6.9042	0.140332	0.854174
RPL7A	146746	146750	151147	162248	163501	159620	P62424	60S ribosomal protein L7a	15	15	44.4	29.995	133.47	0.00187218	1.09159
POLR2G	23504.3	27492.3	22304.5	22869.9	22931.3	24668.8	P62487	DNA-directed RNA polymerase II subunit RPB7	4	4	27.3	19.294	15.547	0.603309	0.961378
ETF1	87923.5	86917	86322.4	92305	88468	85774.7	P62495	Eukaryotic peptide chain release factor subunit 1	17	17	39.6	49.03	72.726	0.40974	1.02062
CNBP	189840	158734	151424	204954	174774	178867	P62633	Cellular nucleic acid-binding protein	13	13	68.4	19.463	106.37	0.265512	1.11719
RPS4X	196874	203106	197287	207189	209526	211367	P62701	40S ribosomal protein S4, X isoform	17	17	55.9	29.597	57.13	0.0119108	1.05159
PPP2CB	47084.9	47738.5	43803.4	38432.4	38620.3	42327.6	P62714	Serine/threonine-protein phosphatase 2A catalytic subunit beta isoform	12	2	52.1	35.575	5.6441	0.0217865	0.861163
RHOB	4003.02	4520.29	3850.52	3266.49	4067.75	4274.83	P62745	Rho-related GTP-binding protein RhoB	4	2	26	22.123	5.7011	0.526872	0.938195
RPL23A	114276	127987	127782	132613	126696	127441	P62750	60S ribosomal protein L23a	8	8	37.8	17.695	15.319	0.319547	1.04514
RPS6	188192	200616	193035	215162	215917	230594	P62753	40S ribosomal protein S6	12	12	32.5	28.68	41.714	0.0126464	1.1372
HIST1H4A	980180	965402	928602	960496	1.00636e+06	1.00523e+06	P62805	Histone H4	10	10	54.4	11.367	104.24	0.204074	1.03406
RAB1A	256962	260170	249625	277808	283321	290394	P62820	Ras-related protein Rab-1A	14	6	75.1	22.677	93.514	0.00415304	1.11055
RAN	191276	187634	175664	172700	187212	197321	P62826	GTP-binding nuclear protein Ran	11	11	48.1	24.423	56.491	0.922552	1.00479
RPL23	137789	135774	134222	120402	126754	129820	P62829	60S ribosomal protein L23	6	6	50	14.865	29.649	0.0255782	0.924451
RAP1A	13258.7	10730.2	11583.2	12366.2	12256.6	12631.6	P62834	Ras-related protein Rap-1A	7	2	41.3	20.987	8.2416	0.496759	1.04729
RPS24	89055.8	89917.1	91609.8	89359	94032.7	91198.4	P62847	40S ribosomal protein S24	7	7	45.9	15.423	17.557	0.4381	1.01481
RPS25	160132	172125	160525	168405	182781	193887	P62851	40S ribosomal protein S25	4	4	31.2	13.742	9.2324	0.105419	1.10611
RPS26	30373.9	31726.2	30717	32340.1	33790.6	35764.3	P62854	40S ribosomal protein S26	3	3	31.3	13.015	20.601	0.0477096	1.0978
RPS28	53102.1	52926.5	50376	55042.4	54228.6	54716.2	P62857	40S ribosomal protein S28	3	3	46.4	7.8409	32.937	0.0502668	1.04848
FAU	46618.2	53412.3	45525.3	37844.6	46234.1	51621.8	P62861	40S ribosomal protein S30	2	2	18.6	6.6478	5.056	0.523658	0.932292
[truncated: 3,911 more rows]

## Sheet: Description
Name	Description
Gene names	Name(s) of the gene(s) associated to the protein(s) contained within the group.
Control	Untreated RBE cells
CB treated	CB treated RBE cells
Protein names	Name(s) of protein(s) contained within the group
Majority protein IDs	These are the IDs of those proteins that have at least half of the peptides that the leading protein has.
Peptides	The total number of unique associated with the protein group.
Unique peptides	The total number of unique peptides associated with the protein group (i.e. these peptides are not shared with another protein group).
Sequence coverage [%]	Percentage of the sequence that is covered by the identified peptides of the best protein sequence contained in the group.
Mol. weight [kDa]	Molecular weight of the leading protein sequence contained in the protein group.
Score	Protein score which is derived from peptide posterior error probabilities.
pvalue	The significance between CB treated and untreated tested by student‘s t-test
FC(CB treated/Control)	The ratio of average of intensity of CB treated versus untreated
