# Supplementary material for: Phosphoproteomics reveals that cinobufotalin promotes intrahepatic cholangiocarcinoma cell apoptosis by activating the ATM/CHK2/p53 signaling pathway
Source: Front Oncol. 2022 Sep 16;12:982961. doi: 10.3389/fonc.2022.982961 (PMC9523695; doi:10.3389/fonc.2022.982961)
Supplement: Supplementary file 1 [file DataSheet_1.zip › Supplementary Table/Supplementary table2.xlsx]

## Sheet: Up-regulated proteins
Up-regulated proteins in our analyses.
Values represent the intensity in each sample.
Gene names	Control			CB treated			Protein IDs	Protein names	Peptides	Unique peptides	Sequence coverage	Mol weight kDa	Score	p value	FC(CB treated/Control)
	Replicate 1	Replicate 2	Replicate 3	Replicate 1	Replicate 2	Replicate 3
UMAD1	7957.35	8657.19	9262.8	12623.4	11277.6	11139.6	C9J7I0	UBAP1-MVB12-associated (UMA)-domain containing protein 1	2	2	27	15.2	5.3451	0.00724605	1.3541
TNFRSF10A	6051.49	5551.9	6362.22	9760.23	7390.62	8464.72	O00220	Tumor necrosis factor receptor superfamily member 10A	2	2	3.2	50.089	7.8397	0.0244647	1.42581
IFRD1	8061.84	9987.88	9053.8	12493	13351.5	13816.4	O00458	Interferon-related developmental regulator 1	2	2	3.8	50.268	2.1782	0.00349299	1.46331
PIK3R2	2964.39	3097.74	3335.36	4432.8	3671.54	3643.3	O00459	Phosphatidylinositol 3-kinase regulatory subunit beta	4	3	8.7	81.544	7.3714	0.0491326	1.25008
PLOD2	10377.2	9767.8	11030.3	14874.5	12055.8	14659.7	O00469	Procollagen-lysine,2-oxoglutarate 5-dioxygenase 2	4	4	6.1	84.685	3.0517	0.0236893	1.33407
CHD2	33507.7	34483.8	34939.8	46023.9	43620.8	41365.7	O14647	Chromodomain-helicase-DNA-binding protein 2	12	9	6.6	211.34	24.035	0.00267069	1.27279
TNFRSF10B	32482.1	28976.1	25970	43585.4	41789.7	39814.5	O14763	Tumor necrosis factor receptor superfamily member 10B	6	6	17	47.878	25.028	0.00442362	1.43191
DCLK1	17597.6	15524.6	17759.3	23005	21785.6	18875.6	O15075	Serine/threonine-protein kinase DCLK1	6	6	13.1	82.223	21.691	0.0399442	1.25127
MAFG	7955.97	8175.42	8443.7	13113.4	11187.6	11954.9	O15525	Transcription factor MafG	4	3	24.1	17.849	14.753	0.00251824	1.47531
PHGDH	154212	159722	155148	218200	223036	227361	O43175	D-3-phosphoglycerate dehydrogenase	22	22	45	56.65	191.75	2.96057e-05	1.42533
TGFB1I1	26109.6	25422	25997.6	32267.9	31719.6	34167.9	O43294	Transforming growth factor beta-1-induced transcript 1 protein	7	7	14.3	49.814	15.692	0.00087761	1.26604
TIMM44	139704	141574	138750	208947	195703	191156	O43615	Mitochondrial import inner membrane translocase subunit TIM44	20	20	45.4	51.355	78.986	0.000409525	1.41849
DFNA5	11370.5	9601.8	9263.69	16109.5	12752.7	14843.5	O60443	Non-syndromic hearing impairment protein 5	7	7	15.9	54.554	28.692	0.0188498	1.44548
SELENOF	7859.86	7665.58	7873.16	10593.9	10184	9026.17	O60613	15 kDa selenoprotein	3	3	24.8	18.092	10.946	0.0107995	1.27375
NDUFS7	8155.28	6980.61	6865.78	8869.79	9857.28	10145.7	O75251	NADH dehydrogenase [ubiquinone] iron-sulfur protein 7, mitochondrial	2	2	10.8	23.563	3.5217	0.0154102	1.3123
CDC45	8899.23	8459.86	8257.03	15010.7	15814.8	14756.1	O75419	Cell division control protein 45 homolog	4	4	6.4	65.568	2.3164	5.68169e-05	1.77941
TRMU	5849.69	6672.67	7927.64	9125.16	8223.76	8971.65	O75648	Mitochondrial tRNA-specific 2-thiouridylase 1	2	2	6.2	47.744	3.843	0.0423203	1.28707
SUN1	90710.2	100653	101399	138456	144614	129810	O94901	SUN domain-containing protein 1	20	20	32.5	90.063	107.74	0.00189838	1.41029
NFAT5	2492.39	2585.85	2556.18	2907.4	3420.02	3278.94	O94916	Nuclear factor of activated T-cells 5	3	3	3.3	165.76	13.078	0.0133577	1.2583
PCNT	24857.6	26681	30159.7	41357.5	39363.3	37662.9	O95613	Pericentrin	6	6	2.1	378.03	9.7595	0.00291945	1.44904
GGPS1	12684.3	11088.3	14042	16665.9	15416.7	15696.9	O95749	Geranylgeranyl pyrophosphate synthase	5	5	18	34.87	7.7126	0.0236396	1.26352
EGFR	278431	275902	282912	377352	348359	350765	P00533	Epidermal growth factor receptor	40	40	39.7	134.28	263.29	0.00110776	1.28573
CA2	24454.3	24715.1	24646.3	30562.7	30735.4	31923.9	P00918	Carbonic anhydrase 2	6	6	30.8	29.246	30.523	0.000118999	1.2629
LMNA	1.23077e+06	1.23016e+06	1.22629e+06	1.55299e+06	1.55113e+06	1.51597e+06	P02545	Prelamin-A/C	48	45	67.3	74.139	323.31	1.3718e-05	1.253
FN1	87863.6	90550.3	87787.1	144683	147833	133927	P02751	Fibronectin	18	18	10	262.62	66.963	0.000242977	1.60196
GPX1	8355.06	7591.91	7823.14	10156.2	10928	10692.8	P07203	Glutathione peroxidase 1	4	4	29.6	22.088	34.4	0.00114639	1.33685
ACYP1	27340.5	28031.4	26888.1	36226.7	39129.1	42740.3	P07311	Acylphosphatase-1	5	5	43.4	11.261	11.686	0.00335338	1.43564
SLC3A2	33023.4	33875.8	33391.1	64618.5	64451	62643	P08195	4F2 cell-surface antigen heavy chain	16	15	25.9	67.993	37.232	1.47307e-06	1.91158
ASNS	178922	187699	186426	373837	365227	364310	P08243	Asparagine synthetase [glutamine-hydrolyzing]	22	22	45.1	64.369	93.827	1.4738e-06	1.99508
ITGA5	33866.7	33804.9	34545.9	43921.7	46059.8	50820.6	P08648	Integrin alpha-5	12	12	13.3	114.54	32.145	0.00331069	1.37748
CBS	44394	45828.6	44508.1	70865.6	75204.2	69016.5	P0DN79	Cystathionine beta-synthase	7	7	13.8	60.586	20.756	0.000144131	1.59642
ARAF	18610.3	18563.8	17872.7	24382	24456.6	23916.8	P10398	Serine/threonine-protein kinase A-Raf	6	3	11.2	67.585	13.711	3.54541e-05	1.3217
SLC2A1	63053	61927.7	57058.5	88283.5	89841	90614.1	P11166	Solute carrier family 2, facilitated glucose transporter member 1	8	8	14.2	54.083	20.914	0.000123897	1.47627
NID1	7505.42	8963.54	10217.6	11715.5	11911.6	10857.5	P14543	Nidogen-1	5	5	5.1	136.38	12.697	0.0374493	1.29221
PVR	9325.85	11873.6	11964.6	18726.2	17365.5	18382.7	P15151	Poliovirus receptor	4	4	11.5	45.302	21.095	0.00175454	1.64258
CEBPB	8204.44	8830.65	7787.86	17802	18619.6	17139.7	P17676	CCAAT/enhancer-binding protein beta	2	2	5.8	36.105	6.6201	5.28345e-05	2.15773
AMD1	16182.6	18440.7	17611	21986.5	21181	22821.4	P17707	S-adenosylmethionine decarboxylase proenzyme	6	6	18.9	38.339	13.707	0.00484287	1.26332
CD58	9189.78	8852.01	9450.36	12004.2	11690	13995.1	P19256	Lymphocyte function-associated antigen 3	2	2	7.2	28.147	2.8135	0.010186	1.37091
TAF1	17916.1	19741.7	16717.9	26926.4	23174.7	26777.3	P21675	Transcription initiation factor TFIID subunit 1	3	3	1.8	212.67	2.7286	0.00764738	1.41384
CD9	57852.5	52648.5	48946.1	71264.9	69031.5	61422.1	P21926	CD9 antigen	4	4	10.5	25.416	6.1988	0.0233062	1.26511
RFX1	8980.06	7915.42	9735.27	12330.1	10752.8	11200.9	P22670	MHC class II regulatory factor RFX1	5	5	6	104.76	8.8146	0.0225194	1.28738
WARS	128988	129842	130408	186063	173551	178274	P23381	Tryptophan--tRNA ligase, cytoplasmic	18	18	45	53.165	94.767	0.000174357	1.3819
TBXAS1	10425.1	8705.31	9290.49	11674.8	11863.1	12212.9	P24557	Thromboxane-A synthase	4	4	8.6	60.518	6.4439	0.00988222	1.25791
CDK2	17938.2	17535.2	18079.9	22189	22361.3	24291.3	P24941	Cyclin-dependent kinase 2	12	7	44	33.929	25.331	0.001825	1.28548
DNAJB2	6901.49	8311.58	6613.91	9419.3	9093.25	9185.61	P25686	DnaJ homolog subfamily B member 2	3	2	11.4	35.58	1.9162	0.0214183	1.26899
CD82	10167.3	10032.6	8879.19	14448.5	16485.1	14058.3	P27701	CD82 antigen	4	4	21.7	29.625	12.167	0.00345258	1.54723
SLC7A1	24424.9	25618.8	23351.3	28784.1	33866.8	35596.6	P30825	High affinity cationic amino acid transporter 1	5	5	8.6	67.638	13.011	0.018164	1.33861
SLC6A6	17093.1	16159.7	14651.1	34945.1	33220.6	32563.5	P31641	Sodium- and chloride-dependent taurine transporter	2	2	4.7	69.829	23.817	6.23603e-05	2.10274
GBP1	20350.2	21985.5	20904.9	28922.7	30789.6	28976.1	P32455	Interferon-induced guanylate-binding protein 1	5	4	7.8	67.93	4.9269	0.000404041	1.4024
NF2	99850.1	106528	103176	138223	130307	121627	P35240	Merlin	15	15	22.9	69.689	50.293	0.00651056	1.26039
GARS	195134	195095	197456	261570	277217	274259	P41250	Glycine--tRNA ligase	32	32	43.7	83.165	106.66	0.000102437	1.38347
SLC1A4	19360.6	22468.5	21569.4	26810	28061	27079.5	P43007	Neutral amino acid transporter A	6	6	17.3	55.722	16.199	0.00345616	1.29262
PPIC	23291.6	22234.5	21191.6	26244.3	32279.2	29617.7	P45877	Peptidyl-prolyl cis-trans isomerase C	4	4	18.4	22.763	6.823	0.0180937	1.32111
MAP2K3	124523	126485	129354	179149	181350	183455	P46734	Dual specificity mitogen-activated protein kinase kinase 3	16	11	49.3	39.318	54.765	8.31229e-06	1.4301
GLIPR1	22985	25167.4	24696.3	38938.7	40670.6	37032.4	P48060	Glioma pathogenesis-related protein 1	3	3	11.7	30.366	11.878	0.000300158	1.60115
PRRC2A	75805.4	84334.7	81580.7	102036	100471	99976.6	P48634	Protein PRRC2A	21	20	14.7	228.86	69.494	0.00144053	1.25137
PTDSS1	24429.5	24701.1	24065.8	37317.3	35238.6	33042.4	P48651	Phosphatidylserine synthase 1	5	5	13.3	55.527	15.59	0.000980231	1.44267
HSPA13	15585.1	14054.8	13486.5	17037.2	18754.6	21590.5	P48723	Heat shock 70 kDa protein 13	5	5	10.2	51.927	9.5399	0.0317665	1.33056
AARS	308710	306883	304473	442127	439427	439029	P49588	Alanine--tRNA ligase, cytoplasmic	40	40	45.5	106.81	173.75	1.13544e-07	1.43531
CARS	136445	144932	150093	208085	203457	211166	P49589	Cysteine--tRNA ligase, cytoplasmic	29	28	45.3	85.472	131.53	0.000152694	1.44323
SARS	231176	233806	233486	324437	296266	302572	P49591	Serine--tRNA ligase, cytoplasmic	18	18	37.5	58.777	114.85	0.000945095	1.32186
IRAK1	21285.6	18984.4	18981.1	24313.3	25481.1	24793.3	P51617	Interleukin-1 receptor-associated kinase 1	10	10	18.8	76.536	56.347	0.00367035	1.25884
ARSE	3890.53	5028.63	5366.9	6025.59	6251.15	6067.11	P51690	Arylsulfatase E	3	3	7.3	65.668	5.5595	0.040214	1.28404
DGKE	11151.4	12008.8	11861.8	20674.7	16968.6	18143.7	P52429	Diacylglycerol kinase epsilon	3	3	4.8	63.926	2.8034	0.0035411	1.59291
KIF11	92577.2	97976.4	96986.5	125477	116520	117501	P52732	Kinesin-like protein KIF11	22	22	23.9	119.16	58.451	0.00187367	1.25025
STC1	6375.64	6246.48	6909.81	10639.4	10112	9112.71	P52823	Stanniocalcin-1	3	3	15	27.621	9.6091	0.00218477	1.52899
NDST1	5843.25	5714.26	7248.04	8788.89	7753.37	7850.05	P52848	Bifunctional heparan sulfate N-deacetylase/N-sulfotransferase 1	4	4	5	100.87	3.7184	0.0346346	1.29708
SMTN	54889.9	54320.7	57740	75134	80003.9	78315.8	P53814	Smoothelin	16	16	21.6	99.058	66.165	0.000237403	1.39834
YARS	258546	265141	279224	350056	357763	350203	P54577	Tyrosine--tRNA ligase, cytoplasmic	32	32	61.2	59.143	97.845	0.000210216	1.31773
BCAT1	45848.5	48379.2	47832.3	63931.8	61234.3	62177.1	P54687	Branched-chain-amino-acid aminotransferase, cytosolic	9	9	31.9	42.966	52.266	0.000164918	1.31876
SESN2	7960.94	9871.31	9515.56	12949.3	14385.3	14020.2	P58004	Sestrin-2	3	3	6.9	54.493	13.925	0.00303444	1.51218
YBEY	3514.64	2633.41	3294.36	4707.96	4220.51	5844.32	P58557	Putative ribonuclease	2	2	14.4	19.298	5.7082	0.0318031	1.56452
UBE2M	67079.8	68154.5	67861.1	90867.5	83352.2	84743.6	P61081	NEDD8-conjugating enzyme Ubc12	9	9	44.3	20.9	33.58	0.00132992	1.27508
SEC11A	15992	16039.4	15941.7	22973.5	18700.4	19360.6	P67812	Signal peptidase complex catalytic subunit SEC11A	6	6	29.1	20.625	9.0251	0.0305732	1.27226
TUBA4A	38395.2	36919.7	40460.3	56376.4	49485.4	53476.3	P68366	Tubulin alpha-4A chain	23	4	61.4	49.924	49.24	0.00294802	1.37627
PSPH	36705	37102.5	35933	46007.6	43336.9	48036.5	P78330	Phosphoserine phosphatase	8	8	38.2	25.007	18.304	0.00278564	1.25187
CYCS	81687.2	81427.8	79936.4	102472	104988	110854	P99999	Cytochrome c	6	6	45.7	11.749	23.355	0.00059177	1.30966
NFKB2	72526.2	77559.5	73081.5	114299	110068	104770	Q00653	Nuclear factor NF-kappa-B p100 subunit	17	16	25.3	96.748	80.181	0.000375444	1.47484
AKAP12	496387	540530	527125	909839	775383	801893	Q02952	A-kinase anchor protein 12	63	63	44.8	191.48	323.31	0.00204421	1.59018
TAP1	7593.89	8222.33	7221.25	11079.6	9938.04	9803.48	Q03518	Antigen peptide transporter 1	5	5	8.3	87.217	11.414	0.00652804	1.33787
TLE4	7762.09	8719.95	8684.22	11476.2	11895.4	11375.6	Q04727	Transducin-like enhancer protein 4	4	2	7.4	83.754	2.9146	0.000814538	1.3807
ZFP36L1	16987.2	17020.4	18239.8	23929.2	20558	21418.8	Q07352	Zinc finger protein 36, C3H1 type-like 1	3	3	8.9	36.313	7.2332	0.0140401	1.26142
SPAG1	32606.4	35558.2	32234.5	48960.6	42254.7	45256.3	Q07617	Sperm-associated antigen 1	6	6	5.8	103.64	20.758	0.0055044	1.35929
IFRD2	5123.69	5570.83	5656.46	8072.46	8120.84	8979.48	Q12894	Interferon-related developmental regulator 2	3	3	6.9	54.813	15.54	0.000958399	1.53953
TMED1	18496.1	17414	19952.8	27968.2	26135.3	26567.5	Q13445	Transmembrane emp24 domain-containing protein 1	4	4	17.2	25.206	22.805	0.000849298	1.44409
SQSTM1	26865.4	27580	25405.5	33047.8	34944.4	32994.2	Q13501	Sequestosome-1	9	9	36.8	47.687	69.418	0.0014743	1.26469
TPBG	25448.6	27549.2	27607.1	41853.3	38530.3	36902.9	Q13641	Trophoblast glycoprotein	5	5	11.2	46.031	7.0397	0.00165313	1.45508
AUH	18824.8	18277.5	19095.4	28637.5	22762.8	22705	Q13825	Methylglutaconyl-CoA hydratase, mitochondrial	5	5	17.4	35.608	7.5099	0.0395186	1.31865
ENDOG	11636.6	11430.6	11352.8	14686	16174.8	15994.1	Q14249	Endonuclease G, mitochondrial	5	5	20.2	32.62	12.207	0.000962686	1.36127
KIF22	21565.4	23164.2	21316.7	29550	28835.1	26512.2	Q14807	Kinesin-like protein KIF22	7	7	13.1	73.261	20.828	0.00440964	1.28542
HERPUD1	4274.24	4225.22	5013.4	7975.61	7903.94	7226.96	Q15011	Homocysteine-responsive endoplasmic reticulum-resident ubiquitin-like domain member 1 protein	3	3	10.7	43.719	17.23	0.000788584	1.70996
RCN1	103339	133685	131230	168533	183750	161889	Q15293	Reticulocalbin-1	13	13	38.7	38.89	70.747	0.0141225	1.39624
SLC1A5	91048.1	97687.3	90028.9	141599	139168	139178	Q15758	Neutral amino acid transporter B(0)	9	9	15.3	56.598	28.436	4.94399e-05	1.50645
UAP1	70086.5	77641.6	68455.9	89459.1	92180.8	98026.8	Q16222	UDP-N-acetylhexosamine pyrophosphorylase	13	10	26.4	58.768	38.586	0.0050656	1.29365
ECM1	1062.48	1179.8	936.998	1710.94	1972.84	1887.16	Q16610	Extracellular matrix protein 1	2	2	5	60.673	2.6226	0.00156839	1.75226
KYNU	54924	53131.6	51957.8	82908.2	75392.3	79575.9	Q16719	Kynureninase	12	12	28.8	52.351	61.765	0.000375276	1.4866
PCK2	74674	75144.1	74017.5	114842	109382	110633	Q16822	Phosphoenolpyruvate carboxykinase [GTP], mitochondrial	23	23	44.7	70.698	86.944	2.53363e-05	1.496
DPY19L1	13306.6	12399.5	12145.9	17277	15377.5	17872.6	Q2PZI1	Probable C-mannosyltransferase DPY19L1	5	5	10.2	77.318	12.281	0.0070521	1.33486
HKDC1	175009	164991	177137	256658	244439	236327	Q2TB90	Putative hexokinase HKDC1	31	30	36.9	102.54	84.592	0.000465759	1.42597
AGPAT9	12281.9	12127.2	11830.6	16262	17633.1	16838.5	Q53EU6	Glycerol-3-phosphate acyltransferase 3	6	5	17.7	48.705	24.697	0.000322934	1.39994
ABHD17B	5475.74	4354.75	4643.99	7029.64	5727.34	6042.41	Q5VST6	Alpha/beta hydrolase domain-containing protein 17B	2	2	7.6	32.214	2.7611	0.0492541	1.2988
GPR107	11798.6	13132.5	12183.4	16649.6	14028.7	16325.4	Q5VW38	Protein GPR107	4	4	7.8	66.99	10.916	0.0227214	1.26645
RAP1GAP2	20091.5	18431.4	17297.5	24404.1	23332.8	25812.4	Q684P5	Rap1 GTPase-activating protein 2	4	3	4.7	80.055	2.733	0.00548962	1.3176
HGSNAT	16879.5	16382.6	16604.4	24519.3	19874.9	20355.6	Q68CP4	Heparan-alpha-glucosaminide N-acetyltransferase	2	2	3.8	73.293	2.3248	0.0286065	1.29846
DHRS7B	33938.5	35129.2	35409.6	53588.6	45059.5	50109.8	Q6IAN0	Dehydrogenase/reductase SDR family member 7B	5	5	17.8	35.119	11.162	0.0042202	1.42383
SDE2	15935	17049.3	16003.4	21225.2	19106.5	21158.8	Q6IQ49	Protein SDE2 homolog	3	3	6.7	49.741	2.8466	0.00600489	1.25522
SLC25A25	18166.5	17188.3	18513.1	25139.7	21122.2	21940.9	Q6KCM7	Calcium-binding mitochondrial carrier protein SCaMC-2	2	2	3.4	52.662	2.9454	0.020673	1.26611
TMEM214	48347.1	48272.9	49604.3	66043.2	62151.5	64618.9	Q6NUQ4	Transmembrane protein 214	13	13	20.2	77.15	24.413	0.00021669	1.31862
ANKRD54	9979.48	9412.48	8660.46	11992.5	11930	12126.6	Q6NXT1	Ankyrin repeat domain-containing protein 54	4	4	17	32.505	32.326	0.00231517	1.28506
CNNM4	7967.38	8509.56	9736.17	12701.4	13051.5	11014.1	Q6P4Q7	Metal transporter CNNM4	4	4	6.6	86.606	10.587	0.0126443	1.40262
TMEM65	14942.5	12934.8	12979.2	17216.5	19370.7	18839.5	Q6PI78	Transmembrane protein 65	3	3	14.6	25.498	11.16	0.00632684	1.35662
RICTOR	37164.4	37055.9	37974.7	49507.7	47532.1	47366.8	Q6R327	Rapamycin-insensitive companion of mTOR	12	12	6.7	192.22	35.502	0.000135671	1.2871
APOOL	20450.6	23664.1	21289.9	28941.3	25519.2	27716.1	Q6UXV4	MICOS complex subunit MIC27	5	5	23.9	29.159	15.897	0.0157831	1.25643
ARHGAP27	5695.76	6851.54	6176.63	8656.78	9246.58	9319.84	Q6ZUM4	Rho GTPase-activating protein 27	4	4	5.5	98.395	8.1148	0.00201022	1.45393
RRM2B	72389.9	66209.1	69651	91621.8	84665.2	86022.7	Q7LG56	Ribonucleoside-diphosphate reductase subunit M2 B	9	6	24.8	40.736	25.6	0.00292098	1.25959
ATG9A	25516.7	29222.3	27295.4	36979.7	32170.7	35794.4	Q7Z3C6	Autophagy-related protein 9A	8	8	11.4	94.446	45.552	0.0132161	1.27928
CPEB2	2566.86	2857.41	3113.95	3936.01	3738.58	3593.6	Q7Z5Q1	Cytoplasmic polyadenylation element-binding protein 2	2	2	3.4	64.943	2.5187	0.00818067	1.31973
CENPV	14492.3	12980.5	14175.1	19133.6	17530.5	18896.7	Q7Z7K6	Centromere protein V	3	3	20.4	29.946	50.238	0.00240723	1.33406
DGKH	5833.39	7630.8	6192.26	8367.18	7755.21	8672.25	Q86XP1	Diacylglycerol kinase eta	3	3	3.4	134.86	8.1627	0.0488366	1.2614
CRLF3	12278.3	11976.1	11774.3	20278.9	16126.3	16784.3	Q8IUI8	Cytokine receptor-like factor 3	4	4	10.4	49.765	9.1339	0.0115946	1.47631
HSCB	6437.32	5781.41	5015.99	7815.8	8041.23	8068.13	Q8IWL3	Iron-sulfur cluster co-chaperone protein HscB, mitochondrial	2	2	7.2	27.422	2.4948	0.00596599	1.3882
TRIM22	4831.95	4471.61	3765.59	5564.77	5638.73	6402.86	Q8IYM9	E3 ubiquitin-protein ligase TRIM22	3	3	9.4	56.947	5.022	0.0213947	1.34717
AFAP1	9975.8	11737.4	10697.2	14967.7	13607.6	14128.6	Q8N556	Actin filament-associated protein 1	5	5	8.2	80.724	17.53	0.006068	1.3176
RNF10	9362.67	8355.69	8327.94	10737.7	10140.3	11895.7	Q8N5U6	RING finger protein 10	2	2	2.6	89.926	4.1919	0.0221349	1.25829
TMEM87A	10867	9818.15	10010.4	14968.8	12772.3	12926.8	Q8NBN3	Transmembrane protein 87A	5	5	7.2	63.429	2.5319	0.0129107	1.32488
DAGLB	16781	14998.6	12701.4	20540.8	19835.7	20854.6	Q8NCG7	Sn1-specific diacylglycerol lipase beta	6	6	11.6	73.731	9.4845	0.0101705	1.37657
ZNF280C	91594.9	86684.8	85619.5	120472	113883	116778	Q8ND82	Zinc finger protein 280C	3	3	5.4	83.095	17.395	0.000391832	1.33056
SYNE1	261013	260151	262638	332038	332391	333105	Q8NF91	Nesprin-1	89	89	12.1	1011.1	301.57	9.23431e-08	1.27268
SVIP	5322.54	5121.15	4626.58	8141.83	8315.6	6483.38	Q8NHG7	Small VCP/p97-interacting protein	2	2	32.5	8.4426	10.832	0.0133152	1.52226
AEN	5149.84	5826.27	6461.18	7260.58	8198.84	7652.96	Q8WTP8	Apoptosis-enhancing nuclease	3	3	9.2	36.35	2.197	0.0153806	1.32546
NOC3L	74824.9	83471.1	75903	98020.2	101104	95109.1	Q8WTT2	Nucleolar complex protein 3 homolog	13	13	19	92.547	41.693	0.00342829	1.25634
PYROXD1	4258.96	3670.8	5467.92	7064.33	7122.6	5707.27	Q8WU10	Pyridine nucleotide-disulfide oxidoreductase domain-containing protein 1	3	3	7.8	55.792	2.3777	0.036853	1.4849
CHURC1	9225.5	7533.81	8102.96	11851.7	10575.3	10412.7	Q8WUH1	Protein Churchill	2	2	15.1	16.111	3.3693	0.0168677	1.32086
SNX33	4306.64	5574.75	4272.89	5841.68	5909.52	6044.32	Q8WV41	Sorting nexin-33	2	2	4.5	65.264	3.6041	0.0485152	1.25725
CKAP2	81095.3	83940.2	83699.2	107971	106925	107892	Q8WWK9	Cytoskeleton-associated protein 2	14	14	23.1	76.986	37.492	1.42146e-05	1.29772
NDRG1	24192.9	25046.2	27337.4	37540.8	32767.2	34639.8	Q92597	Protein NDRG1	5	5	19.3	42.835	44.187	0.00485899	1.3705
ALG3	2931.8	2858.72	2997.48	4224.91	4043.06	3952.74	Q92685	Dol-P-Man:Man(5)GlcNAc(2)-PP-Dol alpha-1,3-mannosyltransferase	4	4	8.4	50.126	20.747	0.000215803	1.39061
KAT6A	8107.96	7587.34	7415.33	10378.2	10119.9	11599.5	Q92794	Histone acetyltransferase KAT6A	2	2	1.1	225.03	3.1587	0.00394768	1.38886
TAF15	36888.2	31367.2	26883.6	59259.6	50894.2	56916.1	Q92804	TATA-binding protein-associated factor 2N	8	6	23.5	61.829	84.028	0.00328337	1.75606
GGH	25943	23531.7	26045.9	34786.8	31728.8	31873.7	Q92820	Gamma-glutamyl hydrolase	7	7	21.1	35.964	10.587	0.00411801	1.30282
PTP4A1	25734.9	28146.1	23673.7	35363	35760.1	38584.6	Q93096	Protein tyrosine phosphatase type IVA 1	5	2	28.9	19.815	17.405	0.00285077	1.41459
TSR2	6552.21	6358.3	6794.95	8241.7	7361.08	9246.05	Q969E8	Pre-rRNA-processing protein TSR2 homolog	2	2	9.9	20.894	1.2586	0.0374002	1.26101
ITFG2	3963.35	3614.66	2761.87	5861.35	5263.52	5715.5	Q969R8	Integrin-alpha FG-GAP repeat-containing protein 2	3	3	6.7	49.312	20.82	0.00561155	1.62868
LENG1	4143.05	3044.86	3405.47	4459.34	4452.53	5011.88	Q96BZ8	Leukocyte receptor cluster member 1	3	3	10.2	30.529	21.48	0.0407478	1.31438
SLC7A6OS	4524.09	4979.77	5138.17	6083.44	6948.84	5567.81	Q96CW6	Probable RNA polymerase II nuclear localization protein SLC7A6OS	2	2	7.4	35.027	3.3301	0.0407998	1.27032
MSI2	11353	8882.78	10725.8	15454.2	12843.8	14412.8	Q96DH6	RNA-binding protein Musashi homolog 2	5	5	18.9	35.196	20.251	0.0209786	1.37948
CDCA5	11470.9	13504.6	12559.4	16945.3	18409.6	16873.6	Q96FF9	Sororin	6	6	32.9	27.6	24.121	0.00315899	1.39147
C16orf58	18319.3	18149.8	18000.4	24712.5	23399.7	22047.3	Q96GQ5	RUS1 family protein C16orf58	6	5	15	51.017	5.6447	0.00251241	1.28805
CLMN	176040	170708	168179	230771	232243	227170	Q96JQ2	Calmin	22	22	25.6	111.65	110.12	2.96164e-05	1.34035
FAM84B	7038.21	7051.58	7052.89	10954.2	9742.59	8357.79	Q96KN1	Protein FAM84B	2	2	13.5	34.474	63.144	0.0245398	1.37422
SLC38A2	23028.3	21066.9	21374.7	54072.8	52691.7	65301.7	Q96QD8	Sodium-coupled neutral amino acid transporter 2	4	4	9.9	56.025	42.427	0.000921194	2.62817
PLEKHF1	1103.64	1160.96	472.179	1390.49	1724.32	1942.78	Q96S99	Pleckstrin homology domain-containing family F member 1	3	3	17.9	31.194	27.903	0.047122	1.84801
PKMYT1	2119.81	2460.32	2618.7	3919.13	3184.3	3111.97	Q99640	Membrane-associated tyrosine- and threonine-specific cdc2-inhibitory kinase	2	2	4.4	54.521	3.1811	0.0276113	1.41904
ACO2	117102	114399	122066	151027	147441	150122	Q99798	Aconitate hydratase, mitochondrial	28	28	41.2	85.424	124.34	0.000219982	1.26875
GDF15	16134.7	15657.9	16984.9	34803.1	38843	43651.9	Q99988	Growth/differentiation factor 15	7	7	24.7	34.14	46.862	0.000908303	2.40475
FAM118B	1114.59	1775.34	1532.37	2773.31	1948.5	2489.88	Q9BPY3	Protein FAM118B	2	2	6.8	39.499	6.7883	0.0397672	1.63075
SMIM7	29038.1	26721.1	23932.7	29941.1	34374.4	36005.3	Q9BQ49	Small integral membrane protein 7	2	2	25.3	8.6312	2.9574	0.0422814	1.25886
APOL2	11350.3	12494.6	13249.8	19410.6	16690.5	16220	Q9BQE5	Apolipoprotein L2	4	4	11	37.092	14.763	0.0111418	1.41047
NDFIP1	1167.25	1290.12	781.037	1551.36	1834.85	1595.39	Q9BT67	NEDD4 family-interacting protein 1	2	2	15.4	24.899	20.113	0.030349	1.53828
DPCD	9847.84	9408.75	10684.7	12567.5	13784.1	12638.6	Q9BVM2	Protein DPCD	4	4	19.7	23.239	14.276	0.00515982	1.30223
TPPP3	17571.8	18086.4	17866.5	31705.7	30937.3	35584.6	Q9BW30	Tubulin polymerization-promoting protein family member 3	5	5	29.5	18.985	6.8276	0.000500147	1.83519
FUNDC2	12976.1	13460.8	13389.1	20405.8	20509.5	19846.5	Q9BWH2	FUN14 domain-containing protein 2	3	3	16.9	20.675	6.5716	1.06615e-05	1.52568
GTPBP2	7879.1	8824.5	9460.18	10856.9	11592	13139.6	Q9BX10	GTP-binding protein 2	6	6	10.1	65.768	7.3289	0.0181991	1.36022
BCL2L13	39242.2	35244.8	36856.5	50909.1	44195.3	47587.7	Q9BXK5	Bcl-2-like protein 13	7	7	16.5	52.723	24.526	0.00984373	1.28155
MRPL9	4326.07	4268.4	4159.64	6265.26	4820.01	6020.93	Q9BYD2	39S ribosomal protein L9, mitochondrial	2	2	9	30.243	5.9022	0.0320098	1.34123
PARD6B	5835.51	6539.13	5555.36	8128.68	7104.14	9151.17	Q9BYG5	Partitioning defective 6 homolog beta	2	2	7.3	41.182	4.5873	0.0310078	1.35995
TINAGL1	5404.3	6767.98	6229.68	10833	10990.1	9880.29	Q9GZM7	Tubulointerstitial nephritis antigen-like	4	4	8.8	52.387	8.8628	0.00109067	1.72282
REXO4	59448.8	59923.6	62570.1	78936.7	75893	73867	Q9GZR2	RNA exonuclease 4	13	13	29.6	46.671	20.596	0.000907025	1.25697
COA1	1545.9	1936.96	1995.64	2846.64	3622.51	3050.52	Q9GZY4	Cytochrome c oxidase assembly factor 1 homolog	2	2	13	16.694	2.33	0.00772362	1.73764
SLC38A1	35512.8	35832.3	27873.2	53592.1	52687.1	51604.8	Q9H2H9	Sodium-coupled neutral amino acid transporter 1	6	6	10.7	54.047	7.819	0.00183391	1.59128
ALG9	10478.5	10045.7	10720.4	15030.5	14024.1	12361.5	Q9H6U8	Alpha-1,2-mannosyltransferase ALG9	2	2	4.7	69.863	10.539	0.0134426	1.32555
C8orf33	29622.7	32121.6	33562.6	42264.2	38255.7	42745.3	Q9H7E9	UPF0488 protein C8orf33	6	5	39.7	24.992	19.004	0.00702276	1.29335
AS3MT	3939.96	5182.14	5506.77	8760.37	8492.71	6670.13	Q9HBK9	Arsenite methyltransferase	2	2	5.6	41.747	2.1836	0.0188463	1.63534
PLGRKT	11931.2	12143.1	11947.6	14611.5	16733.2	14128.6	Q9HBL7	Plasminogen receptor (KT)	2	2	8.8	17.201	6.377	0.0171875	1.26238
ZBTB20	1680.4	1828.13	1939.82	2178.63	2237.75	2555.94	Q9HC78	Zinc finger and BTB domain-containing protein 20	2	2	4.5	81.082	5.5559	0.0217766	1.27971
DCP1A	7355.82	6653.09	7241.43	9756.04	8815.76	10421.8	Q9NPI6	mRNA-decapping enzyme 1A	6	6	12.7	63.278	17.969	0.00738847	1.36438
PRDM10	5587.96	6260.94	5414.78	7457.64	9325.96	8680.88	Q9NQV6	PR domain zinc finger protein 10	2	2	1.7	130.13	1.6737	0.0107095	1.47503
ANLN	317677	319034	321603	499256	517364	520024	Q9NQW6	Actin-binding protein anillin	41	41	38.7	124.2	117.6	8.30624e-06	1.60349
RAD18	28321.8	24955.7	26501.4	41778.9	35449.7	34384.8	Q9NS91	E3 ubiquitin-protein ligase RAD18	3	3	6.9	56.222	4.5136	0.0132944	1.39903
CUTC	6542.73	6545.19	7906.92	9872.67	10294	8557.49	Q9NTM9	Copper homeostasis protein cutC homolog	3	3	19.4	29.341	26.406	0.0204886	1.36815
LYAR	209054	213467	215623	290775	273122	287402	Q9NX58	Cell growth-regulating nucleolar protein	19	19	49.3	43.614	128.98	0.000245745	1.33402
GAR1	25365.7	24079.1	25526.1	35466.6	33789.5	34212.1	Q9NY12	H/ACA ribonucleoprotein complex subunit 1	5	5	25.8	22.348	14.886	0.000152928	1.38011
CD274	5991.65	6668.94	5410.49	10693.4	11533.6	10721	Q9NZQ7	Programmed cell death 1 ligand 1	2	2	10	33.275	17.91	0.000406768	1.82324
IBTK	10703.1	10228.5	11458.1	15134.1	13558	13309.3	Q9P2D0	Inhibitor of Bruton tyrosine kinase	5	5	3.3	150.53	5.2502	0.00895926	1.29675
TNFRSF10D	9062.37	8088.04	8838.11	18044.1	17748.5	17316.4	Q9UBN6	Tumor necrosis factor receptor superfamily member 10D	4	4	12.4	41.823	9.5424	1.5354e-05	2.04356
NIPSNAP3A	30298.4	29807.9	30238.3	37098.5	39490.3	39466.1	Q9UFN0	Protein NipSnap homolog 3A	9	7	39.7	28.466	25.018	0.000447609	1.28458
RSL24D1	23086.3	22756.7	20229.7	26815.8	28763.6	27747.2	Q9UHA3	Probable ribosome biogenesis protein RLP24	4	4	24.5	19.621	15.611	0.00565739	1.26114
TUBE1	2588.41	2940.5	2647.28	5388.78	4274.27	4636.58	Q9UJT0	Tubulin epsilon chain	2	2	4.8	52.931	8.2839	0.00412274	1.74894
GGA1	10429.7	9363.06	10592.7	13069.2	11863.1	14219	Q9UJY5	ADP-ribosylation factor-binding protein GGA1	5	5	8.5	70.383	8.2293	0.0201686	1.28849
ING1	23226.2	22657.9	23183.3	29717.7	28640.2	28560.4	Q9UK53	Inhibitor of growth protein 1	2	2	6.4	46.737	7.3755	0.000138137	1.25845
ACSL5	21847.2	22144	20265.4	32138.7	24595	27844.6	Q9ULC5	Long-chain-fatty-acid--CoA ligase 5	8	7	14.6	75.99	16.166	0.0401058	1.31626
TMCO1	4833.88	5761.54	6080.35	6419.14	7291.86	7233.58	Q9UM00	Transmembrane and coiled-coil domain-containing protein 1	3	3	15.9	27.079	8.5455	0.0384112	1.25599
AKT3	18028.4	18522.8	17880.7	23807	22731.7	24031.3	Q9Y243	RAC-gamma serine/threonine-protein kinase	5	3	14	55.774	5.3362	0.000270027	1.29648
AMOTL2	4669.27	4789.89	5088.87	6054.81	6284.5	6334.88	Q9Y2J4	Angiomotin-like protein 2	3	2	3.7	85.763	4.5275	0.000818387	1.28362
RRP15	10676.4	12348.2	11995.8	14996.8	15474.4	14049.3	Q9Y3B9	RRP15-like protein	5	5	18.1	31.484	8.9617	0.00861482	1.27127
GOLT1B	20683.5	17544.5	16900.1	22719.8	31180.8	28789.4	Q9Y3E0	Vesicle transport protein GOT1B	2	2	14.5	15.425	6.81	0.0296733	1.49996
PSAT1	242288	239569	256332	368517	363208	349922	Q9Y617	Phosphoserine aminotransferase	21	21	58.9	40.422	93.675	0.000112411	1.46527
TACC3	120131	125403	128220	166601	145987	155132	Q9Y6A5	Transforming acidic coiled-coil-containing protein 3	21	21	28.5	90.359	199.03	0.00815528	1.25141
SPCS1	6900.57	6363.24	7178.38	10060	8493.28	8564.22	Q9Y6A9	Signal peptidase complex subunit 1	2	2	16.7	11.805	10.312	0.0168927	1.32654
SLC4A7	52772.5	52574.9	52100.7	69125.5	77666.4	76094.9	Q9Y6M7	Sodium bicarbonate cotransporter 3	9	9	7.2	136.04	29.642	0.00115742	1.41562

## Sheet: Down-regulated proteins
Down-regulated proteins in our analyses.
Values represent the intensity in each sample.
Gene.names	Control 1	Control 2	Control 3	CB treated 1	CB treated 2	CB treated 3	Protein.IDs	Protein.names	Peptides	Unique.peptides	Sequence.coverage....	Mol..weight..kDa.	Score	p value	FC(CB treated/Control)
RBM47	76926.7	85945.2	75259.9	59883.4	62876.1	58083.7	A0AV96	RNA-binding protein 47	14	13	27.3	64.098	102.53	0.00607663	0.759425
GATSL2	16485.5	17491.4	15673.8	9612.17	10258.8	12498.1	A6NHX0	GATS-like protein 2	3	3	8.8	36.056	5.0866	0.0048452	0.651936
METTL15	2373.81	1950.02	2261.35	1747.02	1067.91	1068.58	A6NJ78	Probable methyltransferase-like protein 15	2	2	5.7	46.121	6.1359	0.0255266	0.589736
ZSWIM8	10278.7	11311.2	9551.28	7490.47	8262.87	8131.98	A7E2V4	Zinc finger SWIM domain-containing protein 8	3	3	1.7	197.3	5.6491	0.0127332	0.767001
DDX11L8	7221.13	6863.1	7565.29	5747.4	4949.46	6170.62	A8MPP1	Putative ATP-dependent RNA helicase DDX11-like protein 8	5	5	7.7	101.81	14.001	0.0179257	0.779116
APBB1	6188.57	4921.85	4843.25	4103.62	3346.29	3263.98	O00213	Amyloid beta A4 precursor protein-binding family B member 1	2	2	4.1	77.243	4.0784	0.0268813	0.671563
LGALS8	29805	27625.7	29907.8	20862.1	21213.3	21690.9	O00214	Galectin-8	8	8	26.2	35.808	11.986	0.000551623	0.730105
DFFA	61645.4	50712.5	55229.4	43363	41965.1	35128.8	O00273	DNA fragmentation factor subunit alpha	10	10	37.2	36.521	41.855	0.0180895	0.718771
EEF2K	62767.6	61236.6	63371.3	36426.9	36454.7	37163.9	O00418	Eukaryotic elongation factor 2 kinase	11	11	16.1	82.143	54.922	2.88468e-06	0.587299
PITPNM1	17332.4	20377.7	19668.8	15518.2	15378.7	14609.5	O00562	Membrane-associated phosphatidylinositol transfer protein 1	8	8	8.9	134.85	36.161	0.014706	0.793085
UBE2C	39477	41399.8	43821.2	30090.1	32572.2	35386.8	O00762	Ubiquitin-conjugating enzyme E2 C	6	6	37.4	19.652	23.389	0.0109373	0.786293
CCS	41434.2	41883.8	38751.7	25222.4	32561.8	31112.7	O14618	Copper chaperone for superoxide dismutase	4	4	13.5	29.04	9.8396	0.0106832	0.728246
DVL2	14574.3	16377.9	15473.7	11046.2	11545.8	9938.22	O14641	Segment polarity protein dishevelled homolog DVL-2	4	3	6.7	78.947	20.433	0.00277419	0.700692
APAF1	19403.8	19269.8	19777.8	14357.7	14318.3	15475	O14727	Apoptotic protease-activating factor 1	6	6	4.6	141.84	9.8409	0.000308325	0.755347
NDC80	40833	45718.6	38475.8	30094.8	31206.2	27643.8	O14777	Kinetochore protein NDC80 homolog	8	8	11.7	73.912	15.189	0.00719504	0.711402
BCKDK	9218.13	7699.9	8163.34	6201.94	6429.99	7060.49	O14874	[3-methyl-2-oxobutanoate dehydrogenase [lipoamide]] kinase, mitochondrial	2	2	6.8	46.36	9.5894	0.0255446	0.785141
GIPC1	86731.3	81773.8	84519.1	70288.3	65965.9	65445.2	O14908	PDZ domain-containing protein GIPC1	13	13	39	36.049	83.82	0.00123643	0.797155
KIAA0391	46281.2	45515.3	50788.6	34893.9	33323.3	35094.6	O15091	Mitochondrial ribonuclease P protein 3	8	8	16.8	67.315	28.655	0.00166276	0.724562
FIBP	25649.3	28995.6	30377.6	21689.7	22498.6	23823.5	O43427	Acidic fibroblast growth factor intracellular-binding protein	7	7	20.1	41.878	12.15	0.0209578	0.799926
HTATSF1	150125	154919	153076	121985	120869	122441	O43719	HIV Tat-specific factor 1	19	19	26.4	85.852	49.548	3.02955e-05	0.797379
ORC5	8361.96	7209.83	8057.23	5900.12	6001.24	5885.28	O43913	Origin recognition complex subunit 5	2	2	4.1	50.282	3.3154	0.00493147	0.752745
MGRN1	19159	19960.8	19910.9	16102.5	11311.8	12152.7	O60291	E3 ubiquitin-protein ligase MGRN1	2	2	7.8	60.752	16.629	0.0123805	0.67028
FADS1	11243.5	10696.6	10897.3	6550.55	6275.27	9854.49	O60427	Fatty acid desaturase 1	3	3	9	51.964	7.5608	0.0434064	0.690685
ACSL4	109664	103525	100220	65949	64388.7	68581.8	O60488	Long-chain-fatty-acid--CoA ligase 4	15	14	25	79.187	40.143	0.000227351	0.634697
RANBP6	33316.2	32546	32657.8	23587	26474.5	24306.4	O60518	Ran-binding protein 6	13	10	12.8	124.71	17.282	0.000865636	0.754851
NBN	79576.3	85169.3	80735.8	63588.4	64474.1	62816.7	O60934	Nibrin	15	15	20.3	84.958	46.532	0.000504734	0.777571
SRGAP2	22267.9	20987.6	21723.9	15144.6	14179.9	13394.7	O75044	SLIT-ROBO Rho GTPase-activating protein 2	6	5	6.4	120.87	10.279	0.000292692	0.657426
EFCAB14	22510	20809.5	20212.7	9710.53	9959.04	10202.9	O75071	EF-hand calcium-binding domain-containing protein 14	2	2	3.6	55.031	3.0996	8.99619e-05	0.470194
N4BP1	6010.71	6081.32	5825.35	5142.01	4136.86	4413.89	O75113	NEDD4-binding protein 1	2	2	3.2	100.38	3.8009	0.0103959	0.764216
PTCD1	44365.4	47724.6	45479.8	37390.6	36392.4	32571.5	O75127	Pentatricopeptide repeat-containing protein 1, mitochondrial	9	9	14.6	78.855	19.786	0.00418298	0.773095
SEMA7A	4991.31	5542.39	4555.21	3561.91	3336.72	4099.12	O75326	Semaphorin-7A	2	2	3.5	74.823	3.3192	0.0200631	0.728863
ERAL1	31625	28961.1	31759.3	22045.8	20276.4	25006.2	O75616	GTPase Era, mitochondrial	6	6	17.8	48.349	63.477	0.00726449	0.729094
IDH1	247517	240343	242685	184352	191942	201799	O75874	Isocitrate dehydrogenase [NADP] cytoplasmic	24	22	51.2	46.659	83.856	0.000749159	0.791316
RBBP9	7795.87	7237.25	7301.36	5575.95	5338.86	5494.62	O75884	Putative hydrolase RBBP9	3	3	18.3	21	2.6357	0.000480766	0.734712
CPD	119422	124266	121066	78023	81814.2	87860	O75976	Carboxypeptidase D	25	24	20.7	152.93	101.5	0.000259044	0.679081
PDE5A	9844.15	9110.42	9302.1	6956.55	6549.4	8094.43	O76074	cGMP-specific 3,5-cyclic phosphodiesterase	4	4	5.9	99.984	20.634	0.0123066	0.764435
ZFAND5	13513.7	13002.9	13351.6	5656.84	5271.94	5197.53	O76080	AN1-type zinc finger protein 5	4	4	35.2	23.132	32.383	2.81157e-06	0.40449
FBXO21	12574.7	12644.8	12844.3	8066.52	9176.66	9467.43	O94952	F-box only protein 21	4	4	9.4	72.269	4.0462	0.000956258	0.701733
TRIM37	11779.3	10088.6	11591.2	6964.58	5439.47	5464.19	O94972	E3 ubiquitin-protein ligase TRIM37	2	2	3.3	107.9	21.182	0.00211324	0.534032
PRSS23	17478.8	15464.9	15613.1	12839.9	11775.4	12198.9	O95084	Serine protease 23	3	3	10.2	43.001	14.899	0.005504	0.758168
YEATS4	12117.2	15179.5	14656.5	11060.2	10652.9	11393.7	O95619	YEATS domain-containing protein 4	4	4	18.5	26.499	4.3471	0.0383663	0.789135
RAB3D	8824.66	9902.09	8723.88	6173.19	7517.31	7078.26	O95716	Ras-related protein Rab-3D	4	2	18.7	24.267	7.652	0.0151623	0.756586
CRYZL1	61149.2	63120.4	63135.5	46083.3	44236.9	43736.2	O95825	Quinone oxidoreductase-like protein 1	8	8	23.2	38.696	14.565	5.24657e-05	0.715329
TSPAN15	25807.6	24005.4	23863.9	17938.1	18296.6	19947.9	O95858	Tetraspanin-15	2	2	6.8	33.165	3.1926	0.00269061	0.762553
BCL10	47952.2	50305	47972.6	40407.7	37600.4	37463.1	O95999	B-cell lymphoma/leukemia 10	6	6	29.2	26.251	17.28	0.00115705	0.789656
DHFR	66100.3	64120.2	68749.8	52981	52221	51515.4	P00374	Dihydrofolate reductase	8	8	43.9	21.452	22.968	0.000558708	0.787643
CST3	25112.6	24140.6	25256.3	19726	18891.9	18514.2	P01034	Cystatin-C	4	4	30.8	15.799	44.276	0.000319526	0.766776
LDLR	53620.4	49781.8	51199.5	30205.4	30793.1	30716.1	P01130	Low-density lipoprotein receptor	12	12	16.7	95.375	25.243	5.07014e-05	0.593231
HMGCR	7987.27	9460.05	8229.61	5851.93	6387.64	5446.22	P04035	3-hydroxy-3-methylglutaryl-coenzyme A reductase	4	4	5.5	97.475	7.6381	0.00741532	0.688782
CAT	99859.3	95150.7	96879.4	73503.2	75860.7	74416.2	P04040	Catalase	19	19	41	59.755	66.875	0.000122248	0.766661
TYMS	12724.8	15175.8	14461.8	9428.15	11624.3	10562.3	P04818	Thymidylate synthase	5	5	20.4	35.716	5.497	0.0206289	0.746294
HMGN2	206927	268880	225447	167986	150095	134539	P05204	Non-histone chromosomal protein HMG-17	5	4	41.1	9.3926	14.378	0.016203	0.645443
THBS1	46172.6	47757.2	46732	31178.5	31104.6	29550.4	P07996	Thrombospondin-1	12	2	13.9	129.38	71.248	2.08591e-05	0.652867
IGF1R	11696.4	12424.7	10206.9	9562.59	8931.72	8552.57	P08069	Insulin-like growth factor 1 receptor	2	2	1.3	154.79	2.1332	0.0275473	0.787896
HSP90AB1	1.83055e+06	1.78784e+06	1.86355e+06	1.2798e+06	1.28634e+06	1.26909e+06	P08238	Heat shock protein HSP 90-beta	50	23	62.4	83.263	323.31	1.67041e-05	0.699612
MET	48747.6	50261.2	49125.6	27118.5	29835.5	29751.2	P08581	Hepatocyte growth factor receptor	10	10	8.4	155.54	14.396	3.37561e-05	0.585314
GNAI3	14239.2	12619.6	13807.1	10512.5	11367.9	10420.8	P08754	Guanine nucleotide-binding protein G(k) subunit alpha	5	3	15	40.532	22.04	0.00811404	0.794306
CLU	15127.6	14072.6	15563	8517.91	9068.32	8332.79	P10909	Clusterin	5	5	14.3	52.494	28.082	0.000221325	0.579026
SPTB	3652.55	3476.36	3330.71	2368.82	1411.07	2175.12	P11277	Spectrin beta chain, erythrocytic	9	2	3.9	246.47	2.9937	0.00807887	0.569333
ESRRA	8857.8	7608.42	8602.23	5433.82	5658.57	6061.49	P11474	Steroid hormone receptor ERR1	4	4	12.5	45.509	39.494	0.00336748	0.684282
CDK4	15595.2	13459.9	13499	9592.85	9676.83	9309.3	P11802	Cyclin-dependent kinase 4	4	3	14.5	33.729	10.427	0.00285131	0.671592
COL6A1	3374.06	3331.07	2784.02	2286.41	1827.23	2170.1	P12109	Collagen alpha-1(VI) chain	2	2	3.2	108.53	8.8031	0.010392	0.662203
UNG	3078.91	3940.69	4135.35	1619.8	2144.29	2468.39	P13051	Uracil-DNA glycosylase	3	3	15	34.645	7.1904	0.0158475	0.558719
CYBA	22576.3	21739.3	18315.7	15813.9	15758.3	15048.3	P13498	Cytochrome b-245 light chain	2	2	12.8	21.012	4.6059	0.0158159	0.744364
AREG	18703.2	16667.9	17280.6	14608	12525.4	11768.2	P15514	Amphiregulin	2	2	8.7	27.895	2.8649	0.0116763	0.738846
DSP	338299	352066	345004	223496	237724	217331	P15924	Desmoplakin	56	56	19.2	331.77	173.19	7.99012e-05	0.655371
GM2A	18656.3	16590.5	16774.1	10631.9	11995.8	11403.7	P17900	Ganglioside GM2 activator	4	4	18.7	20.838	3.6505	0.00146052	0.654187
PTPRA	28859.5	28014.6	26580	21255.5	22452.5	20801.3	P18433	Receptor-type tyrosine-protein phosphatase alpha	5	4	7.7	90.718	7.2933	0.00158532	0.772992
SDC1	32574.2	27598.6	29645.2	19784.2	21655.2	20927.9	P18827	Syndecan-1	5	5	15.8	32.461	38.766	0.0040535	0.694374
RXRA	2404.28	1805	2302.53	1722.23	1592.44	1336.35	P19793	Retinoic acid receptor RXR-alpha	3	3	9.3	50.811	6.6032	0.0460648	0.714245
TCEA1	178434	163406	164339	133788	137403	133013	P23193	Transcription elongation factor A protein 1	17	14	54.8	33.969	99.829	0.00253066	0.798541
JAK1	46814.3	42189.7	47435.8	32263.3	29901.2	31518.3	P23458	Tyrosine-protein kinase JAK1	7	7	6.8	133.28	11.889	0.00136442	0.686624
PTPRG	5016.26	4111.63	4344.16	2857	3652.62	3674.92	P23470	Receptor-type tyrosine-protein phosphatase gamma	2	2	1.6	162	1.8919	0.0455293	0.755976
RRM1	146120	152868	149387	102587	103848	104519	P23921	Ribonucleoside-diphosphate reductase large subunit	21	21	31.7	90.069	68.259	2.27896e-05	0.693511
NR2F2	15419.4	16303.3	15521.1	11332.4	11750	10580.4	P24468	COUP transcription factor 2	5	5	12.3	45.571	10.653	0.000510846	0.712536
APC	4080.82	3901.8	4518.15	3491.95	3369.14	2596.3	P25054	Adenomatous polyposis coli protein	4	4	1.9	311.64	4.6618	0.0387814	0.756545
BRD2	23867	23050.5	20525.3	19111.4	15735.2	15009.1	P25440	Bromodomain-containing protein 2	4	4	6.1	88.06	17.194	0.0221737	0.73923
GCA	13815.7	12623.3	12397.7	8217.72	8894.45	10360.5	P28676	Grancalcin	3	3	17.5	24.01	6.6282	0.00794506	0.707389
MPG	29436.7	28313.9	28797.6	20411.6	21958.6	21108.6	P29372	DNA-3-methyladenine glycosylase	7	7	30.2	32.868	51.158	0.000155091	0.73345
KDM5A	4685.75	3996.55	4049.96	2736.64	2821.33	2570.2	P29375	Lysine-specific demethylase 5A	2	2	1.2	192.09	2.4274	0.002766	0.638391
PML	278726	270531	274660	216675	213471	216036	P29590	Protein PML	24	24	29.4	97.55	78.445	2.06689e-05	0.784282
AXL	10928.6	11328.9	12232.5	7567.4	7079.68	6257.47	P30530	Tyrosine-protein kinase receptor UFO	5	4	6.5	98.336	14.519	0.00112953	0.606104
DUT	59142.2	61990.2	59790.6	40744.1	34229	38445	P33316	Deoxyuridine 5-triphosphate nucleotidohydrolase, mitochondrial	5	5	28.6	26.563	28.383	0.000424595	0.626886
IRS1	57099.4	54907.2	56611.1	36672.5	39309.1	47002.3	P35568	Insulin receptor substrate 1	10	10	14.1	131.59	28.635	0.0086501	0.729365
SOAT1	34460.5	35015.4	35908.9	26662.2	24161.2	23315.4	P35610	Sterol O-acyltransferase 1	6	6	7.1	64.734	47.309	0.0006694	0.703506
ADD1	69999.1	67780.5	69358	53099.8	53933.2	52768.4	P35611	Alpha-adducin	9	9	14.1	80.954	34.269	2.93345e-05	0.771475
TGFBR2	9189.69	8818.15	9389.63	6094.27	6764.01	7791.02	P37173	TGF-beta receptor type-2	6	6	13.4	64.567	12.834	0.0124765	0.753693
FDFT1	17013.9	16231.5	20248.5	6716.65	5572.85	6190.71	P37268	Squalene synthase	6	6	17.7	48.115	21.978	0.000786222	0.345464
BRCA1	30547.9	35327.8	32141.6	24479.7	26066.1	25854.6	P38398	Breast cancer type 1 susceptibility protein	6	6	3.7	207.72	9.8617	0.0084354	0.779458
COIL	29747	31135.9	30565.2	23012	22946.3	25485.1	P38432	Coilin	6	6	11.3	62.608	21.557	0.00198454	0.781245
CETN2	45371.7	47772.1	46894.5	39171.5	34151.7	33131.8	P41208	Centrin-2	5	5	36.6	19.738	16.949	0.00494706	0.760185
ALDH3B1	17755.9	15888.3	16445.5	9589.13	9148.63	9482.39	P43353	Aldehyde dehydrogenase family 3 member B1	5	4	11.8	51.839	9.1366	0.000214299	0.563392
PHKA2	18694	23151.2	20453	16274.8	13543	15095.5	P46019	Phosphorylase b kinase regulatory subunit alpha, liver isoform	4	4	3.8	138.41	7.7853	0.018838	0.72094
ATRX	46480.1	50236	50543.9	38694.3	37658.1	39078.6	P46100	Transcriptional regulator ATRX	12	12	6.1	282.58	38.412	0.00151215	0.783858
LSS	53109.4	60291	57308.6	43442.2	43231.9	45157.9	P48449	Lanosterol synthase	17	17	28.4	83.308	54.231	0.00395331	0.772262
FASN	607487	611546	607383	448902	459606	462483	P49327	Fatty acid synthase	81	81	39.3	273.42	323.31	4.03531e-06	0.750646
ALDH7A1	116191	101352	112116	81826.9	84879.8	82603	P49419	Alpha-aminoadipic semialdehyde dehydrogenase	17	17	39.1	58.486	79.654	0.00406451	0.756263
PRIM1	40405.9	40699.5	39460.9	32142.2	31316.9	32160.9	P49642	DNA primase small subunit	8	8	21.4	49.901	14.879	5.79047e-05	0.793091
VPS41	10669.9	10946.6	10782.9	7158.85	8873.68	8188.41	P49754	Vacuolar protein sorting-associated protein 41 homolog	4	4	5.2	98.565	9.0955	0.00568925	0.747573
HNMT	7700.68	5751.57	7614.32	4896.41	4881.39	4686.88	P50135	Histamine N-methyltransferase	2	2	11.6	33.295	5.5717	0.026249	0.686618
MNX1	7219.94	7814.89	7324.32	4927.96	6155.04	5458.97	P50219	Motor neuron and pancreas homeobox protein 1	3	3	10	40.569	4.779	0.00834227	0.73983
SULT1A1	42128.3	41924.9	42371.7	28855.1	29267.8	28363.6	P50225	Sulfotransferase 1A1	6	2	22.4	34.165	3.1792	1.37499e-06	0.684095
RASSF2	12980.7	16216.6	14230.5	9843.81	10360.1	9473.76	P50749	Ras association domain-containing protein 2	6	6	22.7	37.79	8.8199	0.00935463	0.683381
MAP2K6	14016.4	12753	15301.3	7403.87	7580.3	8958.9	P52564	Dual specificity mitogen-activated protein kinase kinase 6	9	4	28.7	37.492	9.3352	0.0024042	0.569115
EFNB2	5669.8	4261.03	4915.15	3653.51	3300.83	3818.9	P52799	Ephrin-B2	2	2	8.1	36.923	4.8135	0.0354352	0.725667
MVD	61649.1	66338.8	64950.3	51732.1	49860.4	50522.4	P53602	Diphosphomevalonate decarboxylase	9	9	25	43.404	13.51	0.000807733	0.788413
FXYD2	9720.79	9987.88	8494.78	7312.73	6679.9	7464.01	P54710	Sodium/potassium-transporting ATPase subunit gamma	2	2	39.4	7.2832	5.1082	0.0122901	0.76078
EIF5	202471	195309	210675	115504	122462	117019	P55010	Eukaryotic translation initiation factor 5	18	18	28.3	49.222	47.894	6.72438e-05	0.58342
SLC12A2	22334.2	23842.2	20513.7	13442.8	15130.6	14733	P55011	Solute carrier family 12 member 2	5	5	5	131.45	13.969	0.00201501	0.649369
CASP6	24082.4	22444.3	24142.6	18230.3	18441.9	18115.6	P55212	Caspase-6	7	7	27.6	33.31	26.724	0.000720236	0.775271
CDH6	80391.9	75006.1	75337.6	40343.7	41156.3	41831.6	P55285	Cadherin-6	12	12	17.6	88.308	24.961	3.72838e-05	0.534515
ARL4C	13356.3	11800.8	14321.6	10167.6	9154.4	10003.5	P56559	ADP-ribosylation factor-like protein 4C	3	3	23.4	21.487	21.162	0.0132864	0.742819
RIPK4	4301.76	4970.91	4062.29	2622.69	2919.17	3347.61	P57078	Receptor-interacting serine/threonine-protein kinase 4	2	2	2.8	91.61	1.3528	0.0125455	0.666629
GMFB	19536.4	19533.7	18856.1	15141.1	15226.4	13561.3	P60983	Glia maturation factor beta	3	3	21.1	16.713	6.2325	0.00135474	0.758358
TGFB2	11486.5	12316.5	11782.4	8631.52	9765.78	7407.88	P61812	Transforming growth factor beta-2	2	2	4.6	47.747	3.6498	0.0107399	0.725162
DCAF7	20739.6	23111.1	21611.4	16735.8	17311.2	17097.5	P61962	DDB1- and CUL4-associated factor 7	5	5	17	38.926	13.645	0.00258581	0.781284
SIRPA	14350.6	16363	16480.3	12803.8	12080	10494	P78324	Tyrosine-protein phosphatase non-receptor type substrate 1	4	4	10.3	54.966	22.507	0.0153993	0.749629
SERF2	26365.5	28980.7	28519	21174	18889.6	20771.2	P84101	Small EDRK-rich factor 2	3	3	30.5	6.8998	6.8567	0.00199905	0.725388
RBM3	36903.8	39684.8	34432.5	25512.2	26632.6	27746.2	P98179	RNA-binding protein 3	3	3	21.7	17.17	13.65	0.0032545	0.719601
HMGCS1	119966	115947	123299	55234.5	53004.4	53460.2	Q01581	Hydroxymethylglutaryl-CoA synthase, cytoplasmic	13	13	31	57.293	50.181	7.85782e-06	0.450151
NRG1	7137.63	6985.64	5635.38	5062.28	4652.48	4561.68	Q02297	Pro-neuregulin-1, membrane-bound isoform	2	2	3.8	70.391	5.1405	0.0219112	0.722541
MVK	12742.3	13721.9	12281.6	8939.39	7219.52	9518.94	Q03426	Mevalonate kinase	3	3	8.6	42.45	11.81	0.0057929	0.662726
TLE3	14142.5	15997.4	13154.2	10865.1	11658.9	11687.8	Q04726	Transducin-like enhancer protein 3	3	3	3.9	83.416	3.2465	0.0259008	0.790218
APLP2	64611.6	64358.9	64590.4	50819.5	51985.6	51980.3	Q06481	Amyloid-like protein 2	11	11	17.2	86.955	17.262	5.26304e-06	0.799673
LRP1	32555.8	30825.4	34492.3	24548.4	24356.2	23326.5	Q07954	Prolow-density lipoprotein receptor-related protein 1	8	8	2.1	504.6	31.719	0.00161017	0.738005
PCDH1	19124	19877.8	20675.4	10790.8	10836.7	11129.6	Q08174	Protocadherin-1	5	5	5.4	114.74	11.729	4.08288e-05	0.548905
SCRN3	15063.1	16739.7	17081.4	13576.7	11304.8	13699.9	Q0VDG4	Secernin-3	6	6	16	48.544	31.264	0.0262339	0.78924
CGNL1	75261.3	77279.7	78822.7	42301.5	44668.4	42752.3	Q0VF96	Cingulin-like protein 1	20	20	19.1	149.08	95.8	1.14021e-05	0.560685
SREBF2	13289.1	14527.7	14524.3	11115	11601.2	10425.8	Q12772	Sterol regulatory element-binding protein 2	4	3	3.3	123.69	14.734	0.00459013	0.782738
ARHGEF5	5720.71	6263.18	6205.3	4354.69	5056.53	4256.56	Q12774	Rho guanine nucleotide exchange factor 5	2	2	1.3	176.8	13.756	0.00781023	0.751424
GRSF1	23865.1	23129.7	24399.8	19021.8	18473.1	18117.6	Q12849	G-rich sequence factor 1	5	5	11.5	53.126	15.833	0.000312712	0.778945
PTPRJ	26401.4	25010.7	23819.3	19713.2	17113.9	19094.5	Q12913	Receptor-type tyrosine-protein phosphatase eta	8	8	7	145.94	12.461	0.00400983	0.743328
STK4	49190.4	48606.8	48014.5	37309.2	38591.5	35296.4	Q13043	Serine/threonine-protein kinase 4	13	9	29.8	55.63	33.919	0.000344463	0.762607
TRIM32	16611.6	16480.5	16246.3	12021.6	13184.2	10288.2	Q13049	E3 ubiquitin-protein ligase TRIM32	5	5	9.2	71.988	32.006	0.00553927	0.7194
ACACA	171087	174168	171778	125652	127123	133394	Q13085	Acetyl-CoA carboxylase 1	38	38	18	265.55	157.84	6.85837e-05	0.746894
CHAF1A	13590.1	13490.6	13490.9	11150.3	9123.01	9898.26	Q13111	Chromatin assembly factor 1 subunit A	6	6	9	106.91	18.735	0.00423071	0.743659
PTK7	35635.2	35501.3	33190.1	20730.5	22654.4	21211	Q13308	Inactive tyrosine-protein kinase 7	9	9	10	118.39	19.306	0.00017482	0.61917
GRB10	18555.9	17897.1	17579.8	12039.1	14293	13543.3	Q13322	Growth factor receptor-bound protein 10	5	4	9.8	67.231	7.4591	0.0028362	0.737984
IFIT5	18257.7	17975.4	17870.9	13210	13386.1	15301.3	Q13325	Interferon-induced protein with tetratricopeptide repeats 5	4	4	8.7	55.846	6.1898	0.00391254	0.774388
PDCL	30891.3	28914.5	32404.2	22281	23089.3	20590.5	Q13371	Phosducin-like protein	4	4	13.3	34.281	14.012	0.00219307	0.715333
TARBP1	5025.19	4936.03	4081.67	2467.88	2422.58	2726.63	Q13395	Probable methyltransferase TARBP1	2	2	1.3	181.67	5.6259	0.00245242	0.542416
RAB31	4561.29	3869.63	4913.45	3537.93	3492.25	3036.97	Q13636	Ras-related protein Rab-31	4	3	27.3	21.569	6.7611	0.0342122	0.754411
AAMP	44899.4	41659.1	40232.6	33454	34922.5	33043.4	Q13685	Angio-associated migratory cell protein	6	6	15.2	46.75	15.879	0.00479934	0.799898
IDI1	69707.2	66284.7	69040	39085.4	41171.3	38820.5	Q13907	Isopentenyl-diphosphate Delta-isomerase 1	9	9	38.8	26.319	33.566	2.39158e-05	0.580774
DAG1	28058.6	26540.2	28953.9	20701.4	19489.6	20050.3	Q14118	Dystroglycan	8	8	11.3	97.44	29.682	0.000589567	0.720999
GRB14	13702.5	13750.8	15026.3	10484.9	10696.9	9268.54	Q14449	Growth factor receptor-bound protein 14	4	3	6.9	60.988	5.8376	0.0029659	0.716824
FAT1	41645	41734.6	43556.9	25578.5	25407.3	27462	Q14517	Protocadherin Fat 1	12	12	3.1	506.27	24.29	5.80753e-05	0.618009
SQLE	49642.4	48420.3	49986.6	21364.9	21917.1	23330.5	Q14534	Squalene monooxygenase	6	6	16.2	63.922	24.394	3.55194e-06	0.449935
TRIP12	225615	238031	226064	160769	156198	153284	Q14669	E3 ubiquitin-protein ligase TRIP12	32	32	19.3	220.43	105.31	9.23756e-05	0.681811
LPIN1	24424	24553.8	21881.1	17517.9	18024.3	18128.6	Q14693	Phosphatidate phosphatase LPIN1	4	4	6.2	98.663	7.3778	0.00299867	0.757433
STARD3	3626.68	3464.24	3043.39	1680.91	2606.49	2569.7	Q14849	StAR-related lipid transfer protein 3	2	2	6.1	50.501	2.7676	0.0351655	0.676622
CUL7	12342.7	12246.6	10235.4	8495.8	9628.83	8919.74	Q14999	Cullin-7	6	6	4.1	191.16	8.6414	0.0272278	0.776585
KIAA0101	47305	57438.3	54321.9	36643.4	32556.1	34262.3	Q15004	PCNA-associated factor	4	4	48.6	11.986	33.038	0.00453081	0.650436
SNX17	39349.9	39771.5	36819	26039.5	30881.9	31489.2	Q15036	Sorting nexin-17	8	8	20.6	52.901	35.062	0.00935571	0.762552
BRD3	63658.8	64012.9	65374.6	47347.3	46471.7	45061.6	Q15059	Bromodomain-containing protein 3	14	10	20.8	79.541	17.693	2.85944e-05	0.719416
PLCB4	62869.8	62092.7	60933.9	46757.2	46464.8	50189.1	Q15147	1-phosphatidylinositol 4,5-bisphosphate phosphodiesterase beta-4	17	17	16.9	134.46	42.065	0.000429522	0.771457
PVRL1	12564.6	11835.3	12985.4	9735.09	8764.07	9643.64	Q15223	Nectin-1	2	2	4.8	57.157	2.6795	0.00251993	0.752777
RALBP1	24963.4	23904.7	26337.9	17359.6	21107.2	19639.7	Q15311	RalA-binding protein 1	7	7	10.2	76.063	5.8323	0.0117711	0.77263
LRRC41	29362.1	29799.5	29210.3	20637.4	21866.3	23932.9	Q15345	Leucine-rich repeat-containing protein 41	7	7	9.9	88.649	47.574	0.00170861	0.751785
DHCR24	66328.6	62985.2	67415.4	45161.4	41582	41490.2	Q15392	Delta(24)-sterol reductase	7	7	13.6	60.101	16.591	0.000222208	0.651828
DLGAP5	119340	125609	127505	94807.6	103677	94817.9	Q15398	Disks large-associated protein 5	14	14	19	95.114	40.512	0.00237226	0.787488
TAF7	6400.95	7007.28	6958.13	4688.06	4348.81	4850.44	Q15545	Transcription initiation factor TFIID subunit 7	3	3	7.7	40.259	4.6706	0.000902741	0.681874
ZNHIT3	18082.7	18418.4	20209.2	13174	14824.9	15775.2	Q15649	Zinc finger HIT domain-containing protein 3	2	2	13.5	17.607	3.2448	0.0128065	0.771889
HMGN3	43721.9	54603.2	48465.6	36577	33210.3	34003.2	Q15651	High mobility group nucleosome-binding domain-containing protein 3	3	3	30.3	10.666	12.511	0.0123416	0.707065
SMAD2	6613.62	7722.56	7609.86	5196.25	6245.5	5765.5	Q15796	Mothers against decapentaplegic homolog 2	6	3	16.1	52.306	33.371	0.0273343	0.784071
MSMO1	8027.5	8471.98	7348.79	3213.99	3610.62	4018	Q15800	Methylsterol monooxygenase 1	2	2	7.2	35.215	5.4487	0.000413871	0.45465
CYP51A1	37352.2	37627.6	37126.2	23688.2	23614.3	27897.8	Q16850	Lanosterol 14-alpha demethylase	9	9	21.1	56.805	32.059	0.000984884	0.670797
ATG2A	18993.2	18742.9	19285.7	13873.5	14293	15791.3	Q2TAZ0	Autophagy-related protein 2 homolog A	5	5	2.5	212.86	7.3958	0.00194796	0.770894
PARP14	12151.2	14175.1	14604.7	9676.19	10749.5	10313.3	Q460N5	Poly [ADP-ribose] polymerase 14	5	5	3.3	202.8	7.0222	0.0142313	0.750995
KCTD21	10066	10144.6	9805.83	6979.13	8161	8049.45	Q4G0X4	BTB/POZ domain-containing protein KCTD21	3	3	13.8	29.643	5.2573	0.00431579	0.772563
PREPL	89658.8	86710.9	89582.4	60736.6	61612.7	66291.6	Q4J6C6	Prolyl endopeptidase-like	11	11	16.4	83.926	17.612	0.000200504	0.709304
MRPL51	7845.77	7610.47	7190.61	4978.24	4840.78	6089.9	Q4U2R6	39S ribosomal protein L51, mitochondrial	2	2	14.1	15.095	2.456	0.0069291	0.702478
ARHGAP29	101516	97137.1	97227.7	67342.3	75072.7	73099.9	Q52LW3	Rho GTPase-activating protein 29	12	12	9.4	142.06	38.62	0.00060665	0.728383
PDCD4	28080.6	28070.5	28718.2	23578.8	20732.2	20055.4	Q53EL6	Programmed cell death protein 4	9	9	20.9	51.735	30.786	0.00342164	0.758417
FNDC3B	22441.9	24313.2	26110.2	17345.7	18159.3	15830.4	Q53EP0	Fibronectin type III domain-containing protein 3B	7	7	7.6	132.89	9.9895	0.00469214	0.704525
CEP55	27568.8	30849.6	28130.5	21587.2	23234.7	21235.1	Q53EZ4	Centrosomal protein of 55 kDa	9	8	17.9	54.178	15.247	0.0045057	0.763234
KLHL22	4527.87	4792.13	4033.62	2590.91	3959.87	2790.48	Q53GT1	Kelch-like protein 22	3	3	4.9	71.666	5.0897	0.0498971	0.69953
DCAF6	15340.2	15550.7	16886.7	11712	9507.57	10927.8	Q58WW2	DDB1- and CUL4-associated factor 6	2	2	2.2	96.291	1.975	0.00295871	0.672854
TMEM128	3338.98	4175.89	3120.11	2646.08	1808.43	2063.37	Q5BJH2	Transmembrane protein 128	2	2	16.4	18.822	5.2662	0.0278113	0.612872
BCORL1	3879.48	4095.87	3642.78	3329.81	2931.63	2891.59	Q5H9F3	BCL-6 corepressor-like protein 1	2	2	1.1	182.52	1.8747	0.012745	0.787822
TPRG1L	25383.2	25775.5	26832.7	15720.8	16578.6	19260.2	Q5T0D9	Tumor protein p63-regulated gene 1-like protein	3	3	11.4	30.211	2.2339	0.00156274	0.661092
HECTD3	63802.4	65920	64670.8	46679.2	51428.4	52929.1	Q5T447	E3 ubiquitin-protein ligase HECTD3	11	11	15.2	97.112	42.486	0.00187821	0.776965
PHF19	8112.56	7775.53	7331.73	6099.16	4858.08	6539.4	Q5T6S3	PHD finger protein 19	2	2	3.8	65.59	3.3097	0.0258852	0.753522
DCAF8	8032.93	8710.07	7886.73	5175.77	6843.5	5551.85	Q5TAQ9	DDB1- and CUL4-associated factor 8	5	5	10.1	66.851	6.8627	0.014107	0.713411
KLHDC7A	4936.53	4441.86	5387.45	3599.04	3419.1	4140.09	Q5VTJ3	Kelch domain-containing protein 7A	3	3	6.8	84.478	10.418	0.0260582	0.755678
ZNF318	22468.6	21660.9	23503.1	17336.4	17988.5	17424.8	Q5VUA4	Zinc finger protein 318	6	6	2.9	251.11	7.7416	0.000965512	0.779945
BROX	37972.7	37413.1	33754.6	28709.6	29359	28560.4	Q5VW32	BRO1 domain-containing protein BROX	6	6	16.8	46.476	10.094	0.00506292	0.79374
FAM208B	8999.76	7468.72	9077.02	5679.89	4909.66	5438.09	Q5VWN6	Protein FAM208B	3	3	1.3	268.84	4.8006	0.00513416	0.627415
DENND4C	38651.2	36847	40272.8	30515	29852.8	28805.4	Q5VZ89	DENN domain-containing protein 4C	16	15	11.3	212.71	53.601	0.00132062	0.770255
ZMYM4	34209.2	33771.4	33466.1	25265.4	26709.9	23626.7	Q5VZL5	Zinc finger MYM-type protein 4	9	9	7.3	172.79	28.576	0.00071346	0.745239
TNS3	78923.5	75670.1	73133.3	57766.2	54895.5	53067.6	Q68CZ2	Tensin-3	17	17	14.5	155.26	40.723	0.000670183	0.727754
ZFAND6	9670.16	11287.9	12186.1	5963.55	5159.57	5665.7	Q6FIF0	AN1-type zinc finger protein 6	2	2	16.3	22.555	40.652	0.00212733	0.50654
PLEKHA7	32648.7	34608.8	31687	26650.6	26782.6	24376.7	Q6IQ23	Pleckstrin homology domain-containing family A member 7	6	6	5.1	127.13	9.1483	0.00373039	0.786398
OGFOD2	5934.75	6124.22	6721.71	4680.03	4534.22	3130.95	Q6N063	2-oxoglutarate and iron-dependent oxygenase domain-containing protein 2	2	2	6.9	38.996	2.9608	0.0173105	0.657334
FAHD1	22271.6	24578	24318.5	15312.2	20531.4	15034.2	Q6P587	Acylpyruvase FAHD1, mitochondrial	3	3	12.1	24.843	4.4583	0.0248366	0.714897
ERICH5	47165.9	60142.7	57968.6	40975.7	42958.5	38843.6	Q6P6B1	Glutamate-rich protein 5	8	8	22.2	39.935	20.316	0.0276523	0.74286
CTR9	66301.9	66018	68358.6	52459.6	52105.6	55725.3	Q6PD62	RNA polymerase-associated protein CTR9 homolog	14	14	12	133.5	25.247	0.000597786	0.798743
BRAT1	37644	36660.5	34347.6	28110.2	30826.6	27597.6	Q6PJG6	BRCA1-associated ATM activator 1	9	9	14.6	88.118	26.982	0.00621904	0.796435
CD109	246016	234254	238282	170361	182608	181377	Q6YHK3	CD109 antigen	28	28	22	161.69	112.35	0.000295065	0.743642
AEBP2	15223.3	13818	16693.8	11888.9	11179.5	11244.1	Q6ZN18	Zinc finger protein AEBP2	3	3	11.2	54.466	96.916	0.0114718	0.750245
FAM65A	8335.26	10595	9736.17	7037.44	7785.33	7514.11	Q6ZS17	Protein FAM65A	3	3	2.6	132.31	2.8594	0.0383786	0.7792
UBR3	8254.98	8192.12	9147.58	6225.56	5019.27	5439.7	Q6ZT12	E3 ubiquitin-protein ligase UBR3	3	3	2.1	212.43	22.111	0.00318862	0.651875
USP30	2911.36	3002.61	2994.8	2232.05	2330.51	2371	Q70CQ3	Ubiquitin carboxyl-terminal hydrolase 30	2	2	5.2	58.502	5.1109	0.000200493	0.778285
MED25	5724.58	6167.49	6610.7	4285.55	5124.72	4415.59	Q71SY5	Mediator of RNA polymerase II transcription subunit 25	2	2	5.2	78.17	5.5978	0.0129726	0.747232
NOL8	59091.6	65201	61635	46484.8	48055.9	45740.3	Q76FK4	Nucleolar protein 8	9	9	7.6	131.61	15.277	0.00131547	0.754492
EPM2AIP1	44078.2	39337.9	43855.2	31655.7	30878.5	29937	Q7L775	EPM2A-interacting protein 1	3	3	4.9	70.369	8.2251	0.00202385	0.726567
FASTKD5	28151.5	28278.5	27879.5	17363.1	20524.5	21023.2	Q7L8L6	FAST kinase domain-containing protein 5	10	10	15.6	86.573	34.018	0.00182573	0.698745
SETX	65477.9	65818.4	68207.6	47783.8	49478.5	46858.8	Q7Z333	Probable helicase senataxin	14	14	5.5	302.88	36.259	8.85074e-05	0.722397
DENND4A	13935.4	14753.3	14246.5	11774.9	11894.3	10221	Q7Z401	C-myc promoter-binding protein	4	3	2.4	209.24	13.1	0.00690492	0.78933
HEATR3	3883.16	4164.6	3971.19	2645.97	3325.06	2556.14	Q7Z4Q2	HEAT repeat-containing protein 3	3	3	5.3	74.582	5.1786	0.0105244	0.709477
BRAP	10856.8	10000	10978.5	8770.5	7674.91	8923.25	Q7Z569	BRCA1-associated protein	6	6	13.7	67.304	9.7021	0.0124802	0.79687
WAPAL	133894	133853	125996	98439.2	101085	102812	Q7Z5K2	Wings apart-like protein homolog	19	19	16.5	132.94	45.422	0.000475017	0.767851
IRF2BP2	41740.8	46008.6	42830.7	25232.8	28948.2	28492.2	Q7Z5L9	Interferon regulatory factor 2-binding protein 2	12	10	31	61.024	31.91	0.000772836	0.633123
ARPIN	9673.84	11113.5	11878.8	7813.47	8334.06	8477.07	Q7Z6K5	Arpin	4	4	20.4	24.943	5.6617	0.0166932	0.753826
MILR1	12391.5	12145.9	11102.7	7638.99	6343.69	8499.26	Q7Z6M3	Allergin-1	2	2	5.5	38.735	2.186	0.00407329	0.630805
MTERF4	21300.3	20825.3	21356	18120.9	15127.1	16191.9	Q7Z6M4	Transcription termination factor 4, mitochondrial	4	4	12.3	43.957	18.455	0.00631331	0.778807
SCD5	9376.48	9009.8	9785.29	5430.1	6177.08	5548.53	Q86SK9	Stearoyl-CoA desaturase 5	3	3	9.7	37.61	36.927	0.000338639	0.608973
GPR126	43202.7	42532.9	40812.2	31873.4	32923	35617.7	Q86SQ4	G-protein coupled receptor 126	9	9	8.8	136.69	29.782	0.0027549	0.793487
GALNT10	23834.8	22760.4	22247.3	14276.3	15957.9	15524.2	Q86SR1	Polypeptide N-acetylgalactosaminyltransferase 10	5	5	12.9	68.991	19.737	0.000363062	0.664681
TMEM55B	11939.5	9857.32	11095.5	9443.86	7959.43	8838.31	Q86T03	Type 1 phosphatidylinositol 4,5-bisphosphate 4-phosphatase	4	3	15.5	29.469	6.0528	0.040508	0.797803
ZBTB33	13179.5	11940.7	11828.8	8372.3	8036.39	8350.16	Q86T24	Transcriptional regulator Kaiso	2	2	2.7	74.484	4.1815	0.000806396	0.670081
ISCA2	8694.49	7729.37	10009.5	7076.9	5440.51	5952.75	Q86U28	Iron-sulfur cluster assembly 2 homolog, mitochondrial	3	3	26.6	16.476	27.528	0.031602	0.698745
PHLDB1	18887.4	18449.1	16699.1	9762.21	10566.7	10349.5	Q86UU1	Pleckstrin homology-like domain family B member 1	8	8	7.7	151.16	22.698	0.000393626	0.567744
COMMD7	12861	13069.1	11564.4	7706.85	9948.31	10424.8	Q86VX2	COMM domain-containing protein 7	4	4	23.5	22.54	12.042	0.0309277	0.748907
SGMS1	8398.78	9529.99	8461.74	6666.13	6032.97	6427.65	Q86VZ5	Phosphatidylcholine:ceramide cholinephosphotransferase 1	3	3	8	48.616	3.8499	0.00414593	0.724759
RPS19BP1	31388.4	29949.7	30034.7	23390.2	20833.7	20502.1	Q86WX3	Active regulator of SIRT1	2	2	14.7	15.434	5.8857	0.000974366	0.708374
PTRH1	5054.92	5518.98	5593.94	4174.86	3988.02	3792.6	Q86Y79	Probable peptidyl-tRNA hydrolase	4	4	19.2	22.936	5.6185	0.00222908	0.73946
HPS6	13092.1	13645.4	13847.3	11750.4	10281.6	10342.4	Q86YV9	Hermansky-Pudlak syndrome 6 protein	7	7	12.4	82.974	12.546	0.00669132	0.797699
HID1	23085.4	23618.4	26163.8	17318.9	17506.2	16273.2	Q8IV36	Protein HID1	6	6	9	88.743	10.169	0.00209655	0.70125
ANKMY2	67643.2	68037.9	67386.8	53295.3	47359	45272.4	Q8IV38	Ankyrin repeat and MYND domain-containing protein 2	7	7	17.7	49.298	12.593	0.00138801	0.71861
FOXP4	17888.5	15934.9	18029	13717.5	14183.4	12579.4	Q8IVH2	Forkhead box protein P4	5	5	14	73.488	18.005	0.010149	0.780683
UBR2	62528.3	60787.1	59947.8	39400.8	40964.8	41758.3	Q8IWV8	E3 ubiquitin-protein ligase UBR2	10	10	6.2	200.54	25.83	3.82174e-05	0.666385
UEVLD	23549.4	24470.8	25738.6	19745.8	18900	18306.4	Q8IX04	Ubiquitin-conjugating enzyme E2 variant 3	8	8	19.1	52.263	18.255	0.0018025	0.772141
DHX40	26072.8	26199.8	24885.7	16712.5	18499.6	19844.5	Q8IX18	Probable ATP-dependent RNA helicase DHX40	7	7	10.1	88.559	12.46	0.0018021	0.713555
THNSL1	5954.27	6343.75	6106.78	3650.72	5435.09	4701.34	Q8IYQ7	Threonine synthase-like 1	3	3	4.8	83.069	6.0389	0.0439466	0.749106
PM20D2	33778.3	29500.2	33071.3	22143.6	23076.7	20873.6	Q8IYS1	Peptidase M20 domain-containing protein 2	6	6	15.4	47.776	22.897	0.00236294	0.685978
SPG20	32317.3	33191.3	33882.3	25570.4	27227.9	25655.8	Q8N0X7	Spartin	4	4	5.9	72.832	9.9518	0.000580751	0.789349
AFAP1L2	62897.4	54075.4	58477.7	37149.7	37618.8	38346.7	Q8N4X5	Actin filament-associated protein 1-like 2	13	13	20.3	91.299	38.323	0.00127247	0.644713
ARRDC1	10499.6	10449.5	11097.3	7767.96	7958.62	9506.29	Q8N5I2	Arrestin domain-containing protein 1	4	4	11.8	45.981	9.1693	0.0181526	0.787384
DTWD2	10271.3	9848	9823.69	6822.11	7922.97	8529.58	Q8NBA8	DTW domain-containing protein 2	3	3	9.4	33.415	19.271	0.0129404	0.777298
SPC24	7612.21	7054.47	7169.8	6028.62	6019.01	5317.61	Q8NBT2	Kinetochore protein Spc24	2	2	18.3	22.478	9.7199	0.00682549	0.79524
GSTCD	6813.85	7527.66	6147.78	5214.65	4890.04	4753.85	Q8NEC7	Glutathione S-transferase C-terminal domain-containing protein	4	4	8.1	71.078	10.304	0.0111944	0.725186
PPHLN1	35934.4	35269.1	36502.8	28521.1	27234.9	27546.4	Q8NEY8	Periphilin-1	5	5	10.9	52.736	7.2488	0.0001024	0.773421
BOD1L1	271370	279931	277178	214720	224986	210534	Q8NFC6	Biorientation of chromosomes in cell division protein 1-like 1	39	39	13.7	330.46	140.12	0.000282778	0.784859
FLAD1	11983.7	12457.3	12598.7	8035.91	10630.3	10131.6	Q8NFF5	FAD synthase	6	6	10.7	65.265	10.091	0.0281592	0.777485
TOR1AIP2	86624.5	95598.3	86766.3	72651.2	71021.8	64879	Q8NFQ8	Torsin-1A-interacting protein 2	11	9	22.8	51.263	72.088	0.00605715	0.775317
SPATA20	49031.1	47488.6	46369.4	33216.6	34585.6	35543.4	Q8TB22	Spermatogenesis-associated protein 20	14	14	22.5	87.898	28.358	0.000211073	0.723257
GDAP1	9097.16	10422.5	11158.1	7333.79	8221.22	7434.19	Q8TB36	Ganglioside-induced differentiation-associated protein 1	3	3	7.5	41.345	6.8339	0.0182488	0.749379
SHKBP1	8854.58	8521.13	7776.16	3333.3	5604	4396.32	Q8TBC3	SH3KBP1-binding protein 1	2	2	2.8	76.343	3.9311	0.00568592	0.530124
KIAA1524	27543.9	28086.4	27516	21300.9	20741.4	17799.3	Q8TCG1	Protein CIP2A	5	5	5.5	102.18	9.7251	0.00213367	0.719715
MORC4	33788.5	34864.3	34612	10923.4	14605.6	13124.6	Q8TE76	MORC family CW-type zinc finger protein 4	7	7	8	106.35	10.684	4.27905e-05	0.374316
RNF128	6815.05	6846.88	8062.77	5598.76	5411.09	6256.47	Q8TEB7	E3 ubiquitin-protein ligase RNF128	3	3	7.9	46.52	3.0104	0.0373021	0.794778
TRPC4AP	14425.1	13696.7	13919.7	8674.24	8975.79	7429.27	Q8TEL6	Short transient receptor potential channel 4-associated protein	4	4	5	90.851	3.6071	0.00040628	0.596536
ARHGEF40	114838	107563	118449	75884.7	84552.1	86212.4	Q8TER5	Rho guanine nucleotide exchange factor 40	29	29	22.8	164.66	95.365	0.00226984	0.72363
ZC3H15	83457.6	85685	80466	61414.1	63720.7	63169.1	Q8WU90	Zinc finger CCCH domain-containing protein 15	15	15	33.1	48.602	39.038	0.000252663	0.754396
CANT1	7631.54	9462.84	8461.56	6633.89	6965.22	6655.77	Q8WVQ1	Soluble calcium-activated nucleotidase 1	3	3	11.2	44.839	25.112	0.0307452	0.79257
THAP4	6654.68	8125.81	6721	5514.84	4487.15	4537.48	Q8WY91	THAP domain-containing protein 4	2	2	4.9	62.889	5.4978	0.0165628	0.676207
PHF3	165978	161475	157488	107246	114726	111537	Q92576	PHD finger protein 3	22	22	12.8	229.48	33.662	0.000103094	0.687729
ANKS1A	21473.4	22130.9	24224.8	18421.2	17079.3	17777.2	Q92625	Ankyrin repeat and SAM domain-containing protein 1A	4	4	4.3	123.11	13.807	0.00609652	0.785471
NRGN	25456.9	25332.5	25364.4	17185	15156	14640.7	Q92686	Neurogranin	2	2	19.2	7.6184	26.809	0.000235137	0.616932
SEMA4D	4607.59	4165.91	4017.81	2982.71	3168.15	2253.43	Q92854	Semaphorin-4D	2	2	2.8	96.149	1.3195	0.0114863	0.657031
GLG1	153522	146974	146985	104622	111040	108575	Q92896	Golgi apparatus protein 1	23	23	17.6	134.55	69.032	0.000138843	0.724585
USP13	9622.28	10698.5	9227.07	7284.32	7659.8	8332.99	Q92995	Ubiquitin carboxyl-terminal hydrolase 13	4	3	5.8	97.326	8.3688	0.0175573	0.787776
UBE2E3	41250.1	38234.7	40375.5	27551.5	27719.4	24882.7	Q969T4	Ubiquitin-conjugating enzyme E2 E3	5	3	28	22.912	38.912	0.000498442	0.668726
PNPLA2	6788.99	6737.86	7268.05	5845.29	5457.12	4414.19	Q96AD5	Patatin-like phospholipase domain-containing protein 2	4	4	9.1	55.315	8.008	0.0211232	0.755791
PBXIP1	41008.9	39305.3	41183.8	32676.5	33473.3	28075.5	Q96AQ6	Pre-B-cell leukemia transcription factor-interacting protein 1	9	9	14.5	80.642	27.483	0.00702809	0.77553
C18orf25	10042.1	10628.6	12541.5	7919.74	5895.56	6742.22	Q96B23	Uncharacterized protein C18orf25	4	4	15.8	43.395	38.036	0.0115799	0.618975
SARAF	14500.6	14279.6	13376.6	6718.63	8345.95	7973.65	Q96BY9	Store-operated calcium entry-associated regulatory factor	3	3	9.7	36.975	6.066	0.000446076	0.546488
SPDL1	5807.71	6115.46	5166.75	2608.25	3168.5	2739.58	Q96EA4	Protein Spindly	2	2	3.6	70.171	3.788	0.00094067	0.498325
TCEAL4	66532	66349.9	68117.4	50306.2	46167.1	46771.4	Q96EI5	Transcription elongation factor A protein-like 4	7	7	35.3	24.647	22.627	0.000165515	0.712663
KIAA1279	41741.7	42706.4	40716.7	31533.5	34329.4	33380.8	Q96EK5	KIF1-binding protein	13	13	27.4	71.813	43.198	0.000994101	0.792904
FAM120B	21936.5	22599.1	22593	17622.7	16447.1	15514.2	Q96EK7	Constitutive coactivator of peroxisome proliferator-activated receptor gamma	10	10	14.5	103.78	18.229	0.000837072	0.738642
RRP36	36317.4	32272.7	33531.3	28231.3	26565.7	24813.4	Q96EU6	Ribosomal RNA processing protein 36 homolog	3	3	16.2	29.823	19.919	0.008389	0.779566
BICD1	3448.72	3657.47	3473.53	2861.65	3111.27	2400.22	Q96G01	Protein bicaudal D homolog 1	6	2	6.9	110.75	3.3407	0.0281153	0.791433
CDCA7L	6640.87	6068.83	5718	4977.77	4074.67	5367.61	Q96GN5	Cell division cycle-associated 7-like protein	2	2	4.8	52.206	2.0609	0.0461678	0.782521
MASTL	30860.9	30938.2	32901.6	24428.5	24243.1	26179.9	Q96GX5	Serine/threonine-protein kinase greatwall	6	5	7.8	97.318	8.7722	0.00189434	0.790401
LRCH3	16039.9	15974.1	14582.4	11699.2	11627.7	10215.9	Q96II8	Leucine-rich repeat and calponin homology domain-containing protein 3	6	4	8.5	86.082	10.922	0.00302292	0.71986
ITCH	23891.8	24972.5	26971.2	19737.7	19693.8	20573.4	Q96J02	E3 ubiquitin-protein ligase Itchy homolog	7	6	9.1	102.8	50.238	0.00506944	0.79125
L3MBTL3	10704.9	9595.27	10167.6	7488.14	8888.22	7715.31	Q96JM7	Lethal(3)malignant brain tumor-like protein 3	3	3	4.4	88.336	18.059	0.016946	0.790727
PPP1R13B	28361.4	30055	27723.2	22808.3	21471.8	23553.4	Q96KQ4	Apoptosis-stimulating of p53 protein 1	5	5	5	119.56	10.176	0.00273105	0.787481
CNOT6L	7537.92	7489.42	7093.98	4944.95	4632.87	5633.07	Q96LI5	CCR4-NOT transcription complex subunit 6-like	3	3	5.9	63.001	6.5037	0.00214594	0.687612
NOL4L	4279.49	4721.26	5142.37	3775.38	2546.04	3429.64	Q96MY1	Nucleolar protein 4-like	2	2	9.2	47.214	50.142	0.0297496	0.689456
CNTNAP3	6425.54	7918.87	6919.63	4142.85	4258.12	4737.68	Q9BZ76	Contactin-associated protein-like 3	4	4	3.6	140.69	8.1951	0.0046935	0.617881
ERBB2IP	86522.3	92164.6	89291.2	67173.5	73796.6	65970.3	Q96RT1	Protein LAP2	19	19	17.3	158.3	41.847	0.00225345	0.772229
CRBN	4275.07	3803.42	4348.54	1920.11	2499.42	2682.85	Q96SW2	Protein cereblon	2	2	5	50.545	4.8339	0.00344574	0.571527
CDK5RAP1	10800.7	13428.2	11064.3	7645.74	6287.03	5788.09	Q96SZ6	CDK5 regulatory subunit-associated protein 1	4	4	7.5	67.688	5.6182	0.00662733	0.558774
RNF2	8159.79	7197.06	6786.38	5710.73	6017.05	5887.29	Q99496	E3 ubiquitin-protein ligase RING2	4	3	17.3	37.655	28.635	0.0222915	0.795506
SORT1	57944.5	55079.8	58575.1	42296.8	41120.5	39468.1	Q99523	Sortilin	8	8	10.7	92.067	28.865	0.00027607	0.716119
LGMN	17791.8	16726.7	17325.2	10650.9	9824.51	8196.14	Q99538	Legumain	3	3	8.8	49.411	13.653	0.000596107	0.553038
DNAJC7	156054	157381	155327	117655	116151	112832	Q99615	DnaJ homolog subfamily C member 7	19	19	36.4	56.44	56.317	1.23811e-05	0.739476
DOK1	14816.4	15074.2	14861.9	11736.4	13041.1	10062.3	Q99704	Docking protein 1	5	5	16.2	52.391	16.549	0.0188341	0.778502
HAUS7	49798.9	54070.7	52497.2	36139.4	39385.3	41138.8	Q99871	HAUS augmin-like complex subunit 7	7	7	28.5	40.778	46.029	0.0023391	0.746088
AKAP9	48129.8	48457.6	48698.7	32657.9	33118	32842.6	Q99996	A-kinase anchor protein 9	14	14	3.8	452.98	28.914	2.07621e-07	0.678788
ZFYVE21	17735.7	17635.9	15856	9686.44	11301.1	15139.7	Q9BQ24	Zinc finger FYVE domain-containing protein 21	2	2	7.7	26.505	1.9617	0.043603	0.705229
TCF25	47685.2	54932.4	54511.3	29284.7	26013	26715	Q9BQ70	Transcription factor 25	6	6	10.4	76.666	22.951	0.000603635	0.521946
ECSIT	3842.01	3754.74	4281.82	2852.92	3037.43	3559.06	Q9BQ95	Evolutionarily conserved signaling intermediate in Toll pathway, mitochondrial	5	5	17.2	49.148	34.183	0.0386997	0.795501
FYCO1	77899.8	80175.4	79054	64045.9	64102.6	59599.8	Q9BQS8	FYVE and coiled-coil domain-containing protein 1	17	17	12.8	166.98	45.707	0.000540863	0.791755
SDF4	67546.6	65582.4	69296.4	24934.9	25203.1	23724.1	Q9BRK5	45 kDa calcium-binding protein	7	7	22.7	41.806	44.521	3.2631e-06	0.364885
LXN	12314.2	13629.6	14677.9	10567	10920.5	9970.35	Q9BS40	Latexin	2	2	8.6	25.75	6.2804	0.0143797	0.774409
C17orf80	9928.85	9013.25	11293.8	6176.33	6974.34	6755.67	Q9BSJ5	Uncharacterized protein C17orf80	2	2	3.6	67.314	1.9929	0.00809935	0.658367
HAUS8	19920.3	21484.7	20917.4	15494.9	14808.7	14721	Q9BT25	HAUS augmin-like complex subunit 8	3	3	5.6	44.857	17.182	0.000372327	0.722447
MTA3	37772	35968.5	35213.1	27005.6	30395	26539.3	Q9BTC8	Metastasis-associated protein MTA3	6	4	10.4	67.503	15.647	0.00433984	0.770419
MMTAG2	24966.2	23661.3	24774	17852	18238.9	20327.4	Q9BU76	Multiple myeloma tumor-associated protein 2	3	3	12.2	29.411	18.479	0.00287588	0.768626
ISCA1	5277.53	4740.28	5874.03	3778.29	3962.87	4578.14	Q9BUE6	Iron-sulfur cluster assembly 1 homolog, mitochondrial	2	2	21.7	14.179	5.1394	0.0430007	0.775197
POLR3C	6014.39	7925.12	6891.95	3821.82	3638.31	3721.31	Q9BUI4	DNA-directed RNA polymerase III subunit RPC3	4	4	11.4	60.611	26.483	0.00439856	0.536758
PHF23	9242.99	10039.2	8904.74	6682.66	5882.18	6337.29	Q9BUL5	PHD finger protein 23	2	2	6.2	43.818	11.779	0.00162612	0.6706
BDH2	19333.9	18070.5	17332.4	13586	14168.4	12829.4	Q9BUT1	3-hydroxybutyrate dehydrogenase type 2	3	3	15.1	26.724	7.0777	0.0025428	0.741436
MLPH	54596.2	58308.3	53787.8	45041.5	40644	43731.2	Q9BV36	Melanophilin	8	8	18.8	65.948	30.323	0.00286395	0.776381
KIFC3	6961.52	7882.41	7147.92	5503.43	5812.03	5484.78	Q9BVG8	Kinesin-like protein KIFC3	3	2	4.1	92.774	11.469	0.00450764	0.76393
TIPIN	22097.6	23222.1	26690.7	18687.8	17800.4	13512.1	Q9BVW5	TIMELESS-interacting protein	4	4	13	34.555	3.8724	0.025529	0.694349
ACAT2	33758.1	34257.2	32694.4	21638.4	24530.4	27360.6	Q9BWD1	Acetyl-CoA acetyltransferase, cytosolic	8	8	26.4	41.35	104.68	0.00615775	0.730113
SSBP4	7310.43	8904.7	6995.19	4470.98	5337.25	5272.53	Q9BWG4	Single-stranded DNA-binding protein 4	2	2	5.5	39.388	3.1063	0.01429	0.649743
BTBD2	7717.34	6966.43	6729.22	3779.57	4556.95	4399.33	Q9BX70	BTB/POZ domain-containing protein 2	3	3	6.1	55.931	5.6154	0.00161144	0.594772
FANCD2	43200.9	45170.2	46176.4	29221.8	31642.3	29564.5	Q9BXW9	Fanconi anemia group D2 protein	8	8	6.7	164.13	38.752	0.000219652	0.672094
SETD2	7135.05	6890.43	7595.66	6170.86	4573.33	6035.68	Q9BYW2	Histone-lysine N-methyltransferase SETD2	3	3	1.4	287.59	2.9649	0.0430193	0.776087
WHSC1L1	28921.2	28474.3	28255.5	17151.3	17259.3	19605.6	Q9BZ95	Histone-lysine N-methyltransferase NSD3	9	9	9.7	161.61	40.229	0.000215196	0.630654
TRIM5	31347.9	30468.2	29675.6	23670.8	24363.1	24045.3	Q9C035	Tripartite motif-containing protein 5	6	6	11	56.338	7.4595	0.000244858	0.787823
TTYH3	7217.36	6539.69	6594.35	5266.09	3858.45	4102.74	Q9C0H2	Protein tweety homolog 3	3	3	5	57.544	27.907	0.00810179	0.649945
SRR	2364.7	2287.33	2859.67	1606.18	1910.88	1973.51	Q9GZT4	Serine racemase	2	2	10	36.566	7.1136	0.0336834	0.730936
EGLN1	80409.4	79121.6	76157.5	61340.8	59329.4	63357.9	Q9GZT9	Egl nine homolog 1	12	12	31.5	46.02	43.861	0.000551641	0.78081
FAM192A	63141.4	68789.6	70392.3	45999.5	52001.8	47585.7	Q9GZU8	Protein FAM192A	10	9	42.9	28.912	15.328	0.00263842	0.719576
BRD8	18150.9	24169.6	22355.4	15788.3	16679	16374.6	Q9H0E9	Bromodomain-containing protein 8	5	5	4.3	135.33	10.186	0.04283	0.755179
TSPYL1	13526.6	15536.7	15838.1	12360.3	11207	11798.3	Q9H0U9	Testis-specific Y-encoded-like protein 1	4	4	11.4	49.192	17.479	0.0163752	0.787627
DNTTIP1	4804.7	3991.52	4005.31	2907.05	3380.1	2694.3	Q9H147	Deoxynucleotidyltransferase terminal-interacting protein 1	2	2	9.1	37.013	3.2385	0.0193926	0.701592
SIL1	6791.76	7054.19	7758.74	4304.88	4759.78	4895.82	Q9H173	Nucleotide exchange factor SIL1	2	2	4.8	52.084	2.7305	0.00168678	0.646178
UNC93B1	17801	18664.6	18559.5	10330.1	10217.7	10714.9	Q9H1C4	Protein unc-93 homolog B1	2	2	4.2	66.63	30.555	1.40982e-05	0.568154
CDC42EP4	28355.9	31612.4	28238.5	23257.6	23208.2	23873.7	Q9H3Q1	Cdc42 effector protein 4	6	6	20.5	37.979	45.869	0.00613355	0.797436
WNK1	178462	177702	176128	126548	130365	126949	Q9H4A3	Serine/threonine-protein kinase WNK1	24	19	11.4	250.79	67.129	3.74411e-06	0.721149
GOLPH3L	30620.6	29450.7	32693.5	24877.8	23407.8	21971	Q9H4A5	Golgi phosphoprotein 3-like	4	3	18.6	32.767	10.077	0.00406381	0.757362
EPB41L1	132569	134850	126809	105406	100746	105463	Q9H4G0	Band 4.1-like protein 1	22	20	30	98.502	94.399	0.000648674	0.790443
C2orf44	9053.07	8591.54	7599.67	6474.89	7117.75	6212.79	Q9H6R7	WD repeat and coiled-coil-containing protein C2orf44	3	3	7.2	79.135	9.9735	0.0231191	0.784551
METTL7A	13882.9	13536.3	13919.7	9260.77	10482.7	9976.57	Q9H8H3	Methyltransferase-like protein 7A	4	4	23	28.319	14.385	0.000495555	0.718938
PPCS	42229.6	42556.2	42246.6	29141.5	31563.8	37761.3	Q9HAB8	Phosphopantothenate--cysteine ligase	6	6	16.7	34.005	13.272	0.0207135	0.77513
SMURF2	7016.94	7146.23	6907.67	6360.12	4701.17	4814.19	Q9HAU4	E3 ubiquitin-protein ligase SMURF2	3	3	5.1	86.195	21.778	0.0326016	0.753434
ZFYVE1	7857.19	7229.88	7098.8	4365.4	6417.87	4799.33	Q9HBF4	Zinc finger FYVE domain-containing protein 1	3	3	4.9	87.175	12.877	0.0299249	0.702366
VEZT	7450.55	7100.07	6914.28	5694.56	3778.73	5350.44	Q9HBM0	Vezatin	2	2	3.5	88.664	3.3791	0.0222116	0.690603
NEK6	11333.7	10263.9	9538.78	7035.81	6728.7	8071.24	Q9HC98	Serine/threonine-protein kinase Nek6	2	2	5.8	35.714	2.8083	0.00936871	0.701293
MOV10	88826.6	86488	83763.5	63298.6	68616.1	66056.7	Q9HCE1	Putative helicase MOV-10	20	20	22.2	113.67	80.73	0.000656954	0.764138
CHD8	50950.6	50888.8	51170	40346	41559	38680	Q9HCK8	Chromodomain-helicase-DNA-binding protein 8	14	10	6.7	290.52	31.221	0.000209253	0.788088
UBE2T	19746.3	19879.7	20520	15562.5	13178.4	13033.2	Q9NPD8	Ubiquitin-conjugating enzyme E2 T	4	4	20.8	22.521	15.29	0.00200248	0.694545
SEMA4B	23183.9	24938	23046.7	10147.7	12573.8	12631.6	Q9NPR2	Semaphorin-4B	3	3	3.8	92.765	4.1234	0.000304877	0.496753
GPRC5C	24638.5	24139.7	23931.8	18948.5	19934.9	17914.8	Q9NQ84	G-protein coupled receptor family C group 5 member C	5	5	13.2	48.193	14.62	0.0010236	0.781161
A1CF	16378.7	14772.9	14982.5	12448.8	13172.6	11259.1	Q9NQ94	APOBEC1 complementation factor	4	3	7.1	65.202	8.7231	0.0148162	0.799421
STARD7	10209.6	9192.96	10136.3	6752.5	5984.52	7315.81	Q9NQZ5	StAR-related lipid transfer protein 7, mitochondrial	3	3	10.3	43.113	6.7105	0.00334287	0.678862
ACSS2	34847.2	34314.1	32873.1	26038.3	26722.6	27423.9	Q9NR19	Acetyl-coenzyme A synthetase, cytoplasmic	7	7	10.4	78.579	11.072	0.000516162	0.78586
INIP	30887.6	33118.6	30722.4	25393.5	22783.6	23646.7	Q9NRY2	SOSS complex subunit C	3	3	32.7	11.425	22.283	0.00218067	0.758207
HELLS	55255.4	60350.7	61472.4	49660.2	47623.2	44036.4	Q9NRZ9	Lymphoid-specific helicase	11	11	16.1	97.073	30.745	0.00913272	0.798063
LTBP3	5390.39	5652.99	6290.5	3882.35	3355.18	4751.94	Q9NS15	Latent-transforming growth factor beta-binding protein 3	2	2	2.5	139.36	1.7796	0.0216302	0.691678
CENPM	13936.3	14792.5	11789.5	10951.8	10681	8730.78	Q9NSP4	Centromere protein M	2	2	10.6	19.737	1.6258	0.0405975	0.749378
DDX28	7654.28	9942.19	8648.05	6757.04	6439.22	6735.19	Q9NUL7	Probable ATP-dependent RNA helicase DDX28	3	3	6.5	59.58	5.5328	0.0348574	0.759452
SPATS2L	228635	244960	237380	165193	162994	158274	Q9NUQ6	SPATS2-like protein	18	18	36	61.728	61.74	0.000129323	0.684216
MRGBP	14101.1	15519	14576.1	11858.7	11091.9	9498.76	Q9NV56	MRG/MORF4L-binding protein	2	2	13.2	22.417	18.843	0.0084494	0.734212
FBXO28	15846.6	14883.9	14895.9	12015.8	11427.8	10701.9	Q9NVF7	F-box only protein 28	3	3	12.2	41.149	47.355	0.00151989	0.748372
C14orf119	16451.4	14212.5	14494.8	8559	9900.66	10774.2	Q9NWQ9	Uncharacterized protein C14orf119	2	2	14.3	16.009	5.1837	0.00511421	0.647358
HIF1AN	7404.24	8419.1	6740.74	5177.05	6175.81	5395.42	Q9NWT6	Hypoxia-inducible factor 1-alpha inhibitor	3	3	10.3	40.285	11.888	0.0279324	0.742254
FBXL12	4080.17	4004.29	3750.58	2951.16	3445.75	2864.98	Q9NXK8	F-box/LRR-repeat protein 12	3	3	13.5	37.026	10.005	0.0142354	0.782582
GDAP2	12055.5	12702.6	13064.9	8635.48	8539.2	11351.5	Q9NXN4	Ganglioside-induced differentiation-associated protein 2	4	4	9.5	56.224	4.9848	0.0328498	0.754202
MIS18A	8287.11	8421.44	7765.8	3479.03	4823.93	5148.93	Q9NYP9	Protein Mis18-alpha	2	2	9	25.863	6.5347	0.00259058	0.549632
FASTKD2	22639.8	21258.1	25070.6	17195.5	17452	18404.7	Q9NYY8	FAST kinase domain-containing protein 2	10	10	16.3	81.462	27.27	0.0106509	0.769226
SMARCAL1	29676.1	26569.1	27742.8	24710.2	21067.9	20390.7	Q9NZC9	SWI/SNF-related matrix-associated actin-dependent regulator of chromatin subfamily A-like protein 1	5	5	6.3	105.94	9.0029	0.0213929	0.787837
ARHGEF12	14838.5	13476.6	14708.3	9920.63	12340.8	12098.5	Q9NZN5	Rho guanine nucleotide exchange factor 12	7	7	5.4	173.23	13.276	0.0308185	0.798632
FLRT3	8694.85	10198.6	9266.37	8048.48	6969.84	7036.09	Q9NZU0	Leucine-rich repeat transmembrane protein FLRT3	4	4	8	73.003	15.896	0.0221099	0.783186
CRIPT	12870.2	12985.2	14818.2	8771.78	10362.3	7539.11	Q9P021	Cysteine-rich PDZ-binding protein	2	2	18.8	11.216	1.8855	0.0106572	0.655787
POGK	3330.88	3273.25	3261.85	2853.74	2634.3	1913.87	Q9P215	Pogo transposable element with KRAB domain	2	2	3.9	69.443	4.1636	0.0447773	0.750245
RCOR3	3639.29	3690.67	3435.66	2569.03	3069.85	2427.23	Q9P2K3	REST corepressor 3	3	2	6.7	55.581	3.7328	0.0127763	0.749247
CGN	13621.4	12559.9	11736.8	6199.96	6218.73	6284.08	Q9P2M7	Cingulin	3	3	2.8	136.38	3.9456	0.000302232	0.49324
MRC2	45236.3	41171.3	42302.9	28522.2	30848.5	33211.1	Q9UBG0	C-type mannose receptor 2	8	8	6.5	166.67	45.743	0.00268487	0.719302
CPNE7	2647.05	2645.72	2858.15	2301.89	2332.93	1853.13	Q9UBL6	Copine-7	4	3	7.7	70.293	6.3758	0.0312497	0.795978
DHCR7	62546.7	63981.2	59109.2	45031	45652.6	54797.6	Q9UBM7	7-dehydrocholesterol reductase	9	9	19.6	54.489	29.687	0.0182252	0.783686
CTNNAL1	8673.68	8661.57	8820.34	7961.76	6367.91	6239.8	Q9UBT7	Alpha-catulin	2	2	2.6	81.895	5.3386	0.0286303	0.786428
DNAJB4	4707.3	5159.01	4775.64	3986.18	3236.45	3883.66	Q9UDY4	DnaJ homolog subfamily B member 4	4	3	16	37.806	9.0826	0.0125659	0.758526
MALT1	17024	17234	16907.2	13406.8	13998.8	12556.3	Q9UDY8	Mucosa-associated lymphoid tissue lymphoma translocation protein 1	6	6	9.1	92.271	14.732	0.000962328	0.781034
ADD3	49936.1	45347.4	50159.9	34353.8	33552.9	33989.2	Q9UEY8	Gamma-adducin	11	11	17.4	79.154	31.939	0.000789474	0.700588
CGGBP1	25764.4	26724.8	27329.3	19828.5	19873.8	22777.3	Q9UFW8	CGG triplet repeat-binding protein 1	5	5	33.5	18.82	11.315	0.00581411	0.782769
KDM5B	11961.6	11840	10835.6	6806.97	8517.86	7651.36	Q9UGL1	Lysine-specific demethylase 5B	6	4	4.3	175.66	7.9909	0.00309741	0.663339
NDOR1	20899.8	19414.4	20492.3	11189.4	11798.5	11975	Q9UHB4	NADPH-dependent diflavin oxidoreductase 1	2	2	4.5	66.762	8.8622	6.81819e-05	0.574986
BAIAP2L1	75114	77130.5	72968.1	47504.5	56501.5	59266.5	Q9UHR4	Brain-specific angiogenesis inhibitor 1-associated protein 2-like protein 1	14	14	31.7	56.882	46.697	0.00530065	0.72497
ZNHIT2	17703.5	19475.9	19215.1	12473.2	11859.7	13269.2	Q9UHR6	Zinc finger HIT domain-containing protein 2	2	2	5.7	42.883	9.921	0.000801846	0.666769
NRBP1	11593.3	11493.1	12287.9	9441.07	7485.58	7748.15	Q9UHY1	Nuclear receptor-binding protein	6	6	17.6	59.844	30.165	0.00573308	0.697535
TSR3	10915.8	11551.8	11262.5	6256.53	5717.65	6876.85	Q9UJK0	Ribosome biogenesis protein TSR3 homolog	2	2	5.8	33.596	3.9126	0.000203178	0.558878
ERRFI1	14159.1	14296.4	13671.4	10857.9	11394.5	10507.1	Q9UJM3	ERBB receptor feedback inhibitor 1	4	4	10.2	50.559	9.9723	0.000619579	0.777638
HN1	44463.9	58392.3	52094.4	37252.1	37668.4	37680	Q9UK76	Hematological and neurological expressed 1 protein	10	9	61	16.014	65.324	0.0248182	0.726687
CROT	15418.5	16295.8	14795.8	9668.63	11097.6	11109.5	Q9UKG9	Peroxisomal carnitine O-octanoyltransferase	3	3	4.6	70.178	4.8251	0.00165366	0.68535
C14orf1	8648.92	8042.62	7321.64	5760.67	6078.66	6066.71	Q9UKR5	Probable ergosterol biosynthetic protein 28	2	2	12.1	15.864	1.8426	0.00687947	0.745676
BAG5	26853.5	30438.3	27906.3	22028.4	20946.8	20931.9	Q9UL15	BAG family molecular chaperone regulator 5	7	7	18.1	51.199	35.328	0.00321855	0.750099
TAOK2	4853.21	6188.85	5598.32	3326.43	3123.27	3247.41	Q9UL54	Serine/threonine-protein kinase TAO2	5	5	4.5	138.25	3.8127	0.00407705	0.582746
MKLN1	26778	27143.5	25980.7	19772.6	20353.7	21094.5	Q9UL63	Muskelin	5	5	7.5	84.767	23.47	0.000266318	0.766197
HECTD1	243144	242218	241622	159699	158529	156527	Q9ULT8	E3 ubiquitin-protein ligase HECTD1	43	43	20.3	289.38	169.83	1.33091e-07	0.653046
C19orf53	22382.9	22181.3	23049.4	17424.8	16218.6	15406.7	Q9UNZ5	Leydig cell tumor 10 kDa protein homolog	3	3	19.2	10.576	2.1341	0.000649082	0.725448
CEP131	25696.2	26814.3	28364.5	20225.4	19371.9	21502.2	Q9UPN4	Centrosomal protein of 131 kDa	5	5	4.7	122.15	14.341	0.00265014	0.755479
USP22	9702.38	8376.77	7848.06	6083.79	5922.21	6091.81	Q9UPT9	Ubiquitin carboxyl-terminal hydrolase 22	2	2	3.4	59.96	2.0613	0.00925074	0.698024
AGTPBP1	8410.11	8550.5	7403.54	6239.77	6396.87	5781.77	Q9UPW5	Cytosolic carboxypeptidase 1	3	3	3.2	138.45	5.0394	0.00812326	0.755963
SATB2	7444.84	6895.74	8014	4496.35	5118.38	6537.6	Q9UPW6	DNA-binding protein SATB2	2	2	2.6	82.554	3.5558	0.0392192	0.722551
B3GALT5	5356.15	5753.43	4935.6	2191.9	2626.8	2309.45	Q9Y2C3	Beta-1,3-galactosyltransferase 5	2	2	10	36.189	7.1412	0.000384115	0.444255
ICE1	7342.84	5657.94	6010.41	4917.83	2795.6	3222.51	Q9Y2F5	Little elongation complex subunit 1	2	2	0.8	247.89	1.7779	0.0311859	0.575237
MYRF	4476.41	4833.63	5655.75	3592.75	4000.95	3196.91	Q9Y2G1	Myelin regulatory factor	2	2	1.8	124.4	2.0905	0.0293941	0.721018
FNDC3A	41263.9	37470	40631.8	28301.1	30279.7	33020.3	Q9Y2H6	Fibronectin type-III domain-containing protein 3A	8	8	7.9	131.85	13.995	0.00681856	0.767399
TMA7	82532.4	85555.4	88077.4	70982	65806.7	62574.7	Q9Y2S6	Translation machinery-associated protein 7	3	3	29.7	7.0662	5.1348	0.00294035	0.778261
SUGT1	142907	136762	126067	111617	108196	103063	Q9Y2Z0	Suppressor of G2 allele of SKP1 homolog	13	13	41.4	41.024	55.913	0.00743438	0.795777
CCDC53	4729.85	4733.66	4807.44	2674.37	3204.03	3546.81	Q9Y3C0	WASH complex subunit CCDC53	3	3	19.6	21.172	12.359	0.0031812	0.660447
CHMP3	15134	15270.9	14698.5	11989	11763.9	11003.1	Q9Y3E7	Charged multivesicular body protein 3	2	2	7.2	25.073	2.7076	0.000560148	0.770585
TSC22D4	30144.7	28656.2	27627.6	20160.2	21774	22107.6	Q9Y3Q8	TSC22 domain family protein 4	11	9	35.7	41.026	19.144	0.00139807	0.74098
KNSTRN	22670.2	23578.3	23060.1	13164.7	15946.3	17885.7	Q9Y448	Small kinetochore-associated protein	3	3	10.4	35.438	6.5162	0.0059607	0.678078
MTCL1	61648.2	60764.8	60198.8	47047	46913.6	44489.3	Q9Y4B5	Microtubule cross-linking factor 1	16	14	9.2	209.52	22.269	9.39291e-05	0.758166
KDM3A	5585.47	5216.73	6045.16	4693.65	3458.21	4301.33	Q9Y4C1	Lysine-specific demethylase 3A	2	2	2	147.34	3.9765	0.0283565	0.739177
TCAF1	48968.5	54794.4	50206.3	29994.7	34638.6	32000.2	Q9Y4C2	TRPM8 channel-associated factor 1	15	15	16.5	102.12	18.56	0.00100843	0.627616
MYO5A	59110.9	60005.6	60998.2	46417.3	48418.2	48073.6	Q9Y4I1	Unconventional myosin-Va	14	11	7.5	215.4	19.766	0.000113399	0.793434
WIPI2	6099.45	5754.74	7284.31	4636.15	4500.07	5065.2	Q9Y4P8	WD repeat domain phosphoinositide-interacting protein 2	2	2	3.7	49.408	1.5177	0.0289824	0.742034
TELO2	28787.7	30196.8	29647.9	22520.7	21171.8	23753.2	Q9Y4R8	Telomere length regulation protein TEL2 homolog	12	12	16	91.746	29.68	0.00115021	0.76096
RNF114	19161.7	15022.9	17067.1	14510.2	11319.9	11709.9	Q9Y508	E3 ubiquitin-protein ligase RNF114	2	2	9.6	25.694	10.603	0.0429116	0.732465
NUB1	32701.2	32869.6	32270.2	23893.1	25821.5	24653.8	Q9Y5A7	NEDD8 ultimate buster 1	9	9	18.2	70.537	33.823	0.000185016	0.760094
DNAJC15	8697.98	10405.7	8558.38	5717.49	5295.02	4594.51	Q9Y5T4	DnaJ homolog subfamily C member 15	2	2	14.7	16.383	2.5267	0.00406488	0.564203
UBIAD1	7954.68	9795.77	10480.2	6716.88	7039.99	7059.59	Q9Y5Z9	UbiA prenyltransferase domain-containing protein 1	3	3	10.4	36.831	6.2945	0.0316065	0.737372
NCOR2	24432.2	28049.1	26676.4	18583	20937.6	19080.5	Q9Y618	Nuclear receptor corepressor 2	9	9	4.7	273.65	21.132	0.00578384	0.740307
RAD54B	8700.29	10070	9923.73	8043.36	6720.05	6886.39	Q9Y620	DNA repair and recombination protein RAD54B	2	2	2.5	102.97	1.959	0.0174832	0.754507
CHCHD2	35633.4	39000.3	37126.2	28453.6	31293.8	28954	Q9Y6H1	Coiled-coil-helix-coiled-coil-helix domain-containing protein 2	4	4	35.8	15.512	8.3799	0.00420844	0.793678
MAP3K4	7887.11	8250.03	7298.86	5943.65	5736.45	6000.24	Q9Y6R4	Mitogen-activated protein kinase kinase kinase 4	2	2	1.1	181.68	1.8812	0.0026549	0.75441
IVNS1ABP	6380.15	7901.9	7096.3	4747.66	5254.75	4696.92	Q9Y6Y0	Influenza virus NS1A-binding protein	2	2	4.8	71.729	2.123	0.00934706	0.68758

## Sheet: Description
Name	Description
Gene names	Name(s) of the gene(s) associated to the protein(s) contained within the group.
Control	Untreated RBE cells
CB treated	CB treated RBE cells
Protein names	Name(s) of protein(s) contained within the group
Majority protein IDs	These are the IDs of those proteins that have at least half of the peptides that the leading protein has.
Peptides	The total number of unique associated with the protein group.
Unique peptides	The total number of unique peptides associated with the protein group (i.e. these peptides are not shared with another protein group).
Sequence coverage [%]	Percentage of the sequence that is covered by the identified peptides of the best protein sequence contained in the group.
Mol. weight [kDa]	Molecular weight of the leading protein sequence contained in the protein group.
Score	Protein score which is derived from peptide posterior error probabilities.
P value	The significance between CB treated and untreated tested by student‘s t-test
FC(CB treated/Control)	The ratio of average of intensity of CB treated versus untreated
