# Supplementary material for: Phosphoproteomics reveals that cinobufotalin promotes intrahepatic cholangiocarcinoma cell apoptosis by activating the ATM/CHK2/p53 signaling pathway
Source: Front Oncol. 2022 Sep 16;12:982961. doi: 10.3389/fonc.2022.982961 (PMC9523695; doi:10.3389/fonc.2022.982961)
Supplement: Supplementary file 1 [file DataSheet_1.zip › Supplementary Table/Supplementary table3.xlsx]

## Sheet: 10036 quantified phosphosites
All quantified phosphosites in our analyses.
Values represent the relative intensity of phosphosites in each sample.
Protein IDs	Protein names	Gene names	Amino acid	Sequence	Positions within proteins	Control			CB treated			Score	Localization prob	p value	FC(CB treated/control)
						Replicate 1	Replicate 2	Replicate 3	Replicate 1	Replicate 2	Replicate 3
A0AV96	RNA-binding protein 47	RBM47	T	PIT(1)PVYTVAPNVQR	519	0.101812	0.11033	0.141284	0.0953636	0.0945765	0.120034	201.37	0.999999	0.377832	0.877054
A0FGR8	Extended synaptotagmin-2	ESYT2	S	RPS(0.999)VSK	676	0.0482152	0.0477913	0.0471281	0.0424379	0.0388134	0.0381033	60.91	0.999332	0.00454105	0.833862
A0FGR8	Extended synaptotagmin-2	ESYT2	S	SHMS(0.824)GSPGPGGSNTAPSTPVIGGSDKPGMEEK	691	0.0125866	0.00767686	0.00706565	0.00669279	0.00843228	0.00389456	109.38	0.823902	0.274807	0.695949
A0FGR8	Extended synaptotagmin-2	ESYT2	S	EPTPSIAS(0.993)DISLPIATQELR	758	0.00524927	0.00801857	0.00527793	0.00341512	0.00528605	0.00469588	101.6	0.993325	0.184508	0.722378
A0FGR8	Extended synaptotagmin-2	ESYT2	S	EPTPSIASDIS(1)LPIATQELR	761	0.00386586	0.00512593	0.00100634	0.00147399	0.00205902	0.00489195	110.9	0.999902	0.761286	0.842654
A0JNW5	UHRF1-binding protein 1-like	UHRF1BP1L	S	SQSS(0.86)LSGKPK	1081	0.863884	0.798397	0.978632	0.868613	1.03022	0.867585	78.287	0.860134	0.608857	1.04752
A0JNW5	UHRF1-binding protein 1-like	UHRF1BP1L	S	S(0.883)GSGEIGSETSDKK	987	0.891284	0.848481	0.879062	1.06243	0.931158	0.956556	85.636	0.883474	0.0588548	1.12652
A0MZ66	Shootin-1	KIAA1598	S	S(0.989)HPSGSGAK	381	0.00732339	0.00707614	0.0061356	0.00758278	0.00687541	0.00495848	58.172	0.989273	0.68814	0.945534
A0MZ66	Shootin-1	KIAA1598	S	SHPS(0.985)GSGAK	384	0.00364723	0.00829156	0.00807888	0.00893186	0.0148321	0.0118232	79.659	0.984597	0.0850357	1.77778
A0MZ66	Shootin-1	KIAA1598	S	VTAEADSSS(0.811)PTGILATSESK	494	0.099767	0.094271	0.106153	0.103017	0.0942786	0.108499	143.17	0.810694	0.745912	1.01867
A0MZ66	Shootin-1	KIAA1598	S	S(1)MPVLGSVSSVTK	506	0.0329974	0.0339876	0.0348497	0.0374616	0.0343365	0.0413654	125.67	1	0.146898	1.11125
A0MZ66	Shootin-1	KIAA1598	S	EDEGEIQPENKEDS(1)IENVR	619	0.0144087	0.0150911	0.0130632	0.0102917	0.0103423	0.0137025	49.618	1	0.098119	0.80672
A1A4S6	Rho GTPase-activating protein 10	ARHGAP10	S	TPPDTTFPEPTCLSAS(0.991)PPNAPPR	591	0.426212	0.483007	0.443715	0.403216	0.393635	0.432347	119.37	0.990913	0.11368	0.908543
A1L390	Pleckstrin homology domain-containing family G member 3	PLEKHG3	S	TTS(0.932)PGGRPSAR	1028	0.0561836	0.0623773	0.0910641	0.0542538	0.0683295	0.0597816	75.761	0.931544	0.473579	0.869958
A1L390	Pleckstrin homology domain-containing family G member 3	PLEKHG3	S	SPLS(0.889)PTETFSWPDVR	1040	0.0720957	0.0581961	0.0587028	0.0299891	0.0540932	0.0441215	159.22	0.88893	0.0720797	0.678346
A1L390	Pleckstrin homology domain-containing family G member 3	PLEKHG3	S	SHS(0.767)VPENMVEPPLSGR	1081	0.105774	0.103059	0.107145	0.0979876	0.0853607	0.100014	89.282	0.766988	0.0834629	0.896778
A1L390	Pleckstrin homology domain-containing family G member 3	PLEKHG3	S	YRCS(0.982)PER	423	0.0573711	0.0445941	0.0759725	0.0473566	0.0653544	0.0611998	52.579	0.981651	0.905436	0.977368
A1L390	Pleckstrin homology domain-containing family G member 3	PLEKHG3	S	RQS(0.998)EPTK	448	0.318483	0.274993	0.322719	0.3226	0.414632	0.291692	66.568	0.998056	0.40016	1.12304
A1L390	Pleckstrin homology domain-containing family G member 3	PLEKHG3	S	S(0.995)PTSTEK	488	0.508414	0.527118	0.619849	0.457402	0.548267	0.484215	85.676	0.994927	0.275815	0.900024
A1L390	Pleckstrin homology domain-containing family G member 3	PLEKHG3	S	RS(1)S(0.999)VAQEDSK	617	0.0675899	0.0649798	0.0561617	0.0550184	0.0797465	0.0481325	125.73	0.999939	0.858112	0.969088
A1L390	Pleckstrin homology domain-containing family G member 3	PLEKHG3	S	RS(1)S(0.999)VAQEDSK	618	0.0675899	0.0649798	0.0561617	0.0550184	0.0797465	0.0481325	81.565	0.999289	0.858112	0.969088
A1L390	Pleckstrin homology domain-containing family G member 3	PLEKHG3	S	SSS(0.967)VLS(1)LEGSEK	640	0.121319	0.100818	0.103237	0.0804002	0.0997486	0.0951092	101.97	0.967013	0.127551	0.845973
A1L390	Pleckstrin homology domain-containing family G member 3	PLEKHG3	S	SSS(0.967)VLS(1)LEGSEK	643	0.163682	0.150645	0.161291	0.114299	0.131291	0.137413	103.14	0.999932	0.0180977	0.805275
A1L390	Pleckstrin homology domain-containing family G member 3	PLEKHG3	S	RES(0.992)LSYIPK	741	0.234515	0.278519	0.257823	0.232456	0.241419	0.303737	122.33	0.991996	0.934569	1.00876
A1L390	Pleckstrin homology domain-containing family G member 3	PLEKHG3	S	FNS(1)LPRPDPEPVPPVGSK	759	0.0448324	0.0470174	0.0418555	0.0295242	0.0387787	0.0421293	82.477	1	0.128315	0.825937
A1L390	Pleckstrin homology domain-containing family G member 3	PLEKHG3	S	IWEGMESSGGS(1)PGK	827	0.0953384	0.0746935	0.0594845	0.0639598	0.0645758	0.0833917	157.74	0.999979	0.65568	0.923364
A1L390	Pleckstrin homology domain-containing family G member 3	PLEKHG3	S	DGKS(0.996)PTVPCLQEEAGEPLGGK	962	0.202509	0.17627	0.194741	0.100418	0.151555	0.179607	174.28	0.996377	0.125109	0.75251
A1L390	Pleckstrin homology domain-containing family G member 3	PLEKHG3	T	DGKSPT(0.936)VPCLQEEAGEPLGGK	964	0.12414	0.130887	0.123355	0.095228	0.0867253	0.118978	196.08	0.936394	0.0602648	0.79531
A1X283	SH3 and PX domain-containing protein 2B	SH3PXD2B	S	NSGEPLPPKPGPGS(0.955)PSHPGALDLDGVSR	291	0.51303	1.14976	1.05555	0.975616	0.78072	1.01843	77.433	0.955021	0.933399	1.02076
A2RRP1	Neuroblastoma-amplified sequence	NBAS	S	AGEEDEGEEDS(1)DS(0.999)DYEISAK	473	0.164627	0.193981	0.233395	0.22732	0.23071	0.255054	147.92	0.999997	0.137133	1.20453
A2RRP1	Neuroblastoma-amplified sequence	NBAS	S	AGEEDEGEEDS(1)DS(0.999)DYEISAK	475	0.164627	0.193981	0.233395	0.22732	0.23071	0.255054	147.92	0.999449	0.137133	1.20453
A2RTX5	Probable threonine--tRNA ligase 2, cytoplasmic	TARSL2	S	DFTEVLS(0.996)PNMYNSK	453	0.185192	0.180923	0.190825	0.168874	0.154611	0.12258	88.992	0.995921	0.0574225	0.800922
A2RUS2	DENN domain-containing protein 3	DENND3	S	GS(0.993)SAVLNVTPK	502	0.270799	0.255344	0.28236	0.231866	0.280026	0.275418	126.09	0.993248	0.702719	0.973788
A6H8Y1	Transcription factor TFIIIB component B'' homolog	BDP1	S	GSRS(0.968)PDACMDK	2451	0.549381	0.611145	0.464556	0.432105	0.368125	0.527554	89.624	0.968194	0.190025	0.817056
A6ND36	Protein FAM83G	FAM83G	S	AKS(1)VDEIAK	356	0.656224	0.768504	0.601352	0.677667	0.652276	0.945234	124.07	1	0.476576	1.12295
A6ND36	Protein FAM83G	FAM83G	S	IS(0.86)SEKQEAK	364	0.340272	0.454197	0.249603	0.220116	0.20796	0.366313	67.456	0.860086	0.346362	0.760857
A6ND36	Protein FAM83G	FAM83G	S	AFS(1)QVQCLDDNHVNWR	4	0.0376896	0.0405581	0.028823	0.0203489	0.027779	0.0286868	162.36	1	0.0841547	0.717421
A6ND36	Protein FAM83G	FAM83G	S	RHS(1)EQVANGPTPPPR	634	0.0121784	0.0186285	0.00601296	0.0103905	0.0104963	0.018616	116.39	1	0.853708	1.07287
A6ND36	Protein FAM83G	FAM83G	S	LLPDPGS(1)PR	760	0.0741923	0.0926603	0.0633276	0.0452178	0.0381296	0.0744311	73.499	1	0.160421	0.685457
A6NKD9	Coiled-coil domain-containing protein 85C	CCDC85C	S	AALAATGAASGGGGGGGGAGS(1)R	176	0.0447711	0.042269	0.054872	0.0471292	0.0314852	0.0519869	123.19	0.999981	0.632173	0.920298
A6NKD9	Coiled-coil domain-containing protein 85C	CCDC85C	S	S(0.997)LDDLSAPPHHR	246	0.365355	0.383377	0.388654	0.271955	0.356241	0.40794	95.345	0.996636	0.448953	0.91098
A7E2V4	Zinc finger SWIM domain-containing protein 8	ZSWIM8	S	GWGS(1)PGRPK	1130	1.98284	2.16157	2.03679	1.67907	1.18062	1.97381	68.676	1	0.131461	0.781966
A7E2V4	Zinc finger SWIM domain-containing protein 8	ZSWIM8	S	KQS(1)AGPNS(0.938)PTGGGGGGGSGGTR	48	0.407698	0.472416	0.563265	0.415288	0.346332	0.419504	109.92	0.999989	0.161498	0.818305
A7E2V4	Zinc finger SWIM domain-containing protein 8	ZSWIM8	S	KQSAGPNS(0.988)PTGGGGGGGSGGTR	53	0.320119	0.28546	0.315633	0.15198	0.212202	0.186191	134.91	0.987634	0.00385032	0.597444
O00116	Alkyldihydroxyacetonephosphate synthase, peroxisomal	AGPS	S	RAAS(0.955)AATAAPTATPAAQESGTIPK	65	0.00382096	0.00531768	0.00517643	0.00616177	0.00148994	0.00362717	103.43	0.954653	0.51874	0.787902
O00151	PDZ and LIM domain protein 1	PDLIM1	T	SAMPFT(0.775)ASPASSTTAR	128	0.00847086	0.00935383	0.00716864	0.00447688	0.00410428	0.0069249	112.5	0.774629	0.0439173	0.620408
O00151	PDZ and LIM domain protein 1	PDLIM1	S	SAMPFTAS(0.987)PASSTTAR	130	0.00430787	0.00137964	0.00283973	0.00252821	0.000915831	0.00134158	68.49	0.987287	0.269278	0.561216
O00151	PDZ and LIM domain protein 1	PDLIM1	Y	VTPPEGY(1)EVVTVFPK	321	0.00589091	0.0042153	0.0114355	0.00493899	0.00874174	0.00180104	119.01	0.999936	0.532999	0.718687
O00151	PDZ and LIM domain protein 1	PDLIM1	S	VWS(1)PLVTEEGK	90	0.0656668	0.0700336	0.0775727	0.0551288	0.0627986	0.068884	168.98	0.999984	0.170431	0.875926
O00159	Unconventional myosin-Ic	MYO1C	S	DVES(0.999)PSWR	408	0.0339465	0.0440398	0.0456984	0.0524812	0.0568788	0.0486206	180.09	0.999238	0.0593835	1.27729
O00159	Unconventional myosin-Ic	MYO1C	S	RQS(1)LATK	736	0.0387038	0.0386029	0.0413355	0.0389294	0.0314096	0.0385444	60.754	0.99999	0.279615	0.917746
O00161	Synaptosomal-associated protein 23	SNAP23	S	TTWGDGGENS(1)PCNVVSK	110	0.305996	0.2984	0.358806	0.311852	0.26104	0.342535	183.65	1	0.62832	0.9504
O00161	Synaptosomal-associated protein 23	SNAP23	S	MDNLS(0.945)SEEIQQR	5	0.00113059	0.00285934	0.00329008	0.00587569	0.00327629	0.00182201	117.23	0.945188	0.415494	1.50741
O00178	GTP-binding protein 1	GTPBP1	S	SAMDSPVPASMFAPEPSS(0.764)PGAAR	25	0.129973	0.121168	0.120674	0.0985565	0.117259	0.107484	176.42	0.763829	0.0592088	0.869516
O00178	GTP-binding protein 1	GTPBP1	S	LHGGFDS(1)DCS(1)EDGEALNGEPELDLTSK	44	0.165444	0.150975	0.201896	0.148629	0.164848	0.148251	225.53	1	0.306564	0.890824
O00178	GTP-binding protein 1	GTPBP1	S	LHGGFDS(1)DCS(1)EDGEALNGEPELDLTSK	47	0.165444	0.150975	0.201896	0.148629	0.164848	0.148251	225.53	1	0.306564	0.890824
O00178	GTP-binding protein 1	GTPBP1	S	LLQTTNNS(1)PMNSKPQQIK	580	0.154596	0.159605	0.153654	0.154921	0.138792	0.141542	155.93	0.999994	0.110257	0.930318
O00186	Syntaxin-binding protein 3	STXBP3	S	TS(0.812)LSALTQLMK	323	0.0179215	0.0202556	0.0233125	0.0231501	0.0221234	0.0223154	79.089	0.811978	0.270773	1.09919
O00192	Armadillo repeat protein deleted in velo-cardio-facial syndrome	ARVCF	S	S(1)LAADDEGGPELEPDYGTATR	267	0.284773	0.285317	0.340781	0.302832	0.255621	0.383085	175.57	1	0.817922	1.03367
O00192	Armadillo repeat protein deleted in velo-cardio-facial syndrome	ARVCF	S	GSMGS(0.994)LDR	335	2.54936	2.02441	1.75254	1.87141	1.7145	3.01002	61.765	0.993931	0.857804	1.04262
O00192	Armadillo repeat protein deleted in velo-cardio-facial syndrome	ARVCF	S	S(0.997)PSVDSAR	343	0.806075	0.84746	0.637068	0.71793	0.678063	1.12473	60.717	0.997154	0.649801	1.10046
O00192	Armadillo repeat protein deleted in velo-cardio-facial syndrome	ARVCF	T	NFDT(1)LDLPK	642	2.75105	2.40045	2.02829	2.05376	1.62496	3.02882	114.72	1	0.7519	0.934224
O00193	Small acidic protein	SMAP	S	SAS(0.999)PDDDLGSSNWEAADLGNEER	17	0.713484	0.675943	0.686372	0.59351	0.753294	0.565498	424.26	0.999053	0.411892	0.921236
O00203	AP-3 complex subunit beta-1	AP3B1	S	NFYES(1)DDDQKEK	276	0.764632	0.824454	0.83201	0.817188	0.829914	0.773474	202.13	1	0.99524	0.999785
O00203	AP-3 complex subunit beta-1	AP3B1	S	PAPLLES(1)PFKDR	609	0.0036244	0.00436144	0.00641421	0.00508607	0.000886844	0.00555207	61.212	1	0.603489	0.800343
O00203	AP-3 complex subunit beta-1	AP3B1	S	GKS(1)DS(1)EDGEKENEK	750	0.783249	0.743222	0.774334	0.646793	0.626285	0.652354	178.54	1	0.000989689	0.836852
O00203	AP-3 complex subunit beta-1	AP3B1	S	GKS(1)DS(1)EDGEKENEK	752	0.783249	0.743222	0.774334	0.646793	0.626285	0.652354	178.54	1	0.000989689	0.836852
O00203	AP-3 complex subunit beta-1	AP3B1	T	QDRT(1)PLTK	810	0.036109	0.0338614	0.0331102	0.0309859	0.0194232	0.0278192	74.962	0.999646	0.0808328	0.758905
O00221	NF-kappa-B inhibitor epsilon	NFKBIE	S	SLPESTSAPASGPSDGS(0.941)PQPCTHPPGPVK	183	0.508796	0.255321	0.241253	0.341801	0.339248	0.139707	106.49	0.940502	0.604818	0.816372
O00257	E3 SUMO-protein ligase CBX4	CBX4	S	EAPS(0.846)PTCPDLGAK	182	0.117298	0.139161	0.175737	0.143829	0.135789	0.160499	70.529	0.846064	0.893605	1.01833
O00257	E3 SUMO-protein ligase CBX4	CBX4	S	KLS(0.98)PTK	349	4.32528	4.76175	4.66965	4.10692	3.32226	3.41831	78.113	0.979691	0.0258979	0.788525
O00257	E3 SUMO-protein ligase CBX4	CBX4	S	CLS(0.993)ETHGER	415	0.233685	0.340274	0.319978	0.340882	0.26907	0.247863	110.38	0.992505	0.793936	0.959592
O00264	Membrane-associated progesterone receptor component 1	PGRMC1	S	EGEEPTVYS(1)DEEEPKDESAR	181	6.41665	4.50041	5.9818	5.51875	5.07067	5.94183	360.17	1	0.855758	0.978246
O00264	Membrane-associated progesterone receptor component 1	PGRMC1	S	GDQPAASGDS(1)DDDEPPPLPR	57	0.686918	0.491308	0.59352	0.538827	0.596329	0.65382	371.61	0.999986	0.934359	1.00973
O00267	Transcription elongation factor SPT5	SUPT5H	S	DVTNFTVGGFAPMS(1)PR	666	0.0336374	0.03743	0.0353015	0.0360361	0.0358072	0.0407126	155.79	1	0.347429	1.05817
O00268	Transcription initiation factor TFIID subunit 4	TAF4	S	ARPGGGGPQRPGPPS(1)PR	109	0.0514352	0.0427388	0.0409898	0.0427656	0.0539969	0.0556703	54.008	1	0.328871	1.12776
O00273	DNA fragmentation factor subunit alpha	DFFA	S	AS(1)PPGDLQNPK	315	0.666295	0.841962	0.771202	0.65376	0.714641	0.906665	168.31	1	0.988027	0.998073
O00299	Chloride intracellular channel protein 1	CLIC1	S	VLDNYLTSPLPEEVDETSAEDEGVSQR	156	0.00391336	0.00548071	0.00536295	0.00467923	0.00487883	0.00647686	199.7	0.750099	0.605058	1.0866
O00303	Eukaryotic translation initiation factor 3 subunit F	EIF3F	S	TCFS(1)PNR	258	0.276887	0.281367	0.300967	0.248053	0.210141	0.230988	103.82	0.999622	0.0127822	0.802101
O00358	Forkhead box protein E1	FOXE1	S	LAGPAS(1)PPAGGSSGGVETTVDFYGR	308	0.0955814	0.0914608	0.0634643	0.0779251	0.0687067	0.0538844	173.07	1	0.246358	0.800443
O00391	Sulfhydryl oxidase 1	QSOX1	S	QNVDHS(1)QEAAK	426	1.64895	1.64472	2.40826	5.23526	4.53375	3.40388	151.8	1	0.013528	2.31025
O00399	Dynactin subunit 6	DCTN6	T	GSST(0.916)PVKN	186	1.02911	1.22873	1.20163	0.7919	0.480385	1.13653	145.84	0.916442	0.154091	0.696297
O00401	Neural Wiskott-Aldrich syndrome protein	WASL	Y	VIY(1)DFIEK	256	0.0216568	0.00785331	0.0197291	0.0221875	0.0147075	0.0152388	107.47	1	0.854751	1.05879
O00401	Neural Wiskott-Aldrich syndrome protein	WASL	S	KVEQNSRPVS(0.997)CSGR	430	0.22695	0.234389	0.278111	0.197768	0.209098	0.241774	123.55	0.997011	0.217569	0.877192
O00410	Importin-5	IPO5	S	RQDEDYDEQVEES(1)LQDEDDNDVYILTK	827	0.0123055	0.0114207	0.0139568	0.0129298	0.0143591	0.0124569	224.93	1	0.504039	1.05474
O00418	Eukaryotic elongation factor 2 kinase	EEF2K	S	LEGVDGGQS(1)PR	18	0.270553	0.322928	0.300341	0.232941	0.281967	0.296605	169.46	1	0.325606	0.907912
O00418	Eukaryotic elongation factor 2 kinase	EEF2K	S	TLS(0.973)GSRPPLLR	366	0.0846169	0.0849459	0.0812861	0.0742913	0.0712666	0.0761142	63.292	0.972933	0.00607939	0.883688
O00418	Eukaryotic elongation factor 2 kinase	EEF2K	S	ESENSGDSGYPS(0.993)EK	445	0.0245445	0.0601094	0.0359248	0.0385979	0.0336939	0.0528228	102.58	0.993231	0.905445	1.03762
O00418	Eukaryotic elongation factor 2 kinase	EEF2K	S	KYES(1)DEDS(1)LGSSGR	470	0.469924	0.529226	0.56887	0.441131	0.676264	0.432463	173.79	0.999889	0.946564	0.988417
O00418	Eukaryotic elongation factor 2 kinase	EEF2K	S	KYES(1)DEDS(1)LGSSGR	474	0.0997345	0.126589	0.12286	0.111684	0.161376	0.0948124	170.48	0.999901	0.788054	1.05352
O00418	Eukaryotic elongation factor 2 kinase	EEF2K	S	KYES(0.999)DEDSLGS(0.76)SGR	477	0.370191	0.402635	0.446007	0.329427	0.514886	0.337639	173.79	0.759787	0.857824	0.969742
O00423	Echinoderm microtubule-associated protein-like 1	EML1	S	KPTGSLPS(0.993)PSGVR	113	0.334201	0.374351	0.370278	0.357341	0.36049	0.346974	136.88	0.993051	0.744724	0.987001
O00423	Echinoderm microtubule-associated protein-like 1	EML1	S	VS(1)PGGR	140	0.0676554	0.0720645	0.0630956	0.0735435	0.0928207	0.0743011	90.498	1	0.137752	1.18662
O00425	Insulin-like growth factor 2 mRNA-binding protein 3	IGF2BP3	S	QGS(1)PGS(0.934)VSK	184	0.0149954	0.0154806	0.0189774	0.0129908	0.0153604	0.0113415	111.96	0.999934	0.130305	0.80263
O00425	Insulin-like growth factor 2 mRNA-binding protein 3	IGF2BP3	S	QGS(1)PGS(0.934)VSK	187	0.0149954	0.0154806	0.0189774	0.0129908	0.0153604	0.0113415	65.809	0.933895	0.130305	0.80263
O00429	Dynamin-1-like protein	DNM1L	S	ELPSAVS(1)RDK	529	0.0479207	0.118758	0.0459992	0.0455975	0.0326019	0.139003	104.24	0.999961	0.972547	1.02127
O00429	Dynamin-1-like protein	DNM1L	S	PIPIMPAS(1)PQK	616	0.392243	0.3948	0.416273	0.370185	0.331102	0.4284	155.49	1	0.449027	0.938811
O00443	Phosphatidylinositol 4-phosphate 3-kinase C2 domain-containing subunit alpha	PIK3C2A	S	SADAGSFS(0.996)PTPGQIGGAVK	1553	0.0610445	0.0682538	0.0684688	0.0622307	0.110224	0.0672917	172.83	0.996405	0.415454	1.21227
O00443	Phosphatidylinositol 4-phosphate 3-kinase C2 domain-containing subunit alpha	PIK3C2A	S	VSNLQVS(1)PK	259	0.0605345	0.0731918	0.076551	0.0896863	0.11799	0.0826949	113.77	1	0.0871892	1.3809
O00461	Golgi integral membrane protein 4	GOLIM4	S	EADPES(1)EADR	538	0.0314653	0.025072	0.0398505	0.0262132	0.0292991	0.0400479	125.97	1	0.965474	0.991412
O00461	Golgi integral membrane protein 4	GOLIM4	S	AAVEDINPADDPNNQGEDEFEEAEQVREENLPDENEEQKQS(1)NQK	583	0.0277969	0.0241329	0.0205216	0.0233309	0.014056	0.0224926	212.36	1	0.312701	0.82648
O00499	Myc box-dependent-interacting protein 1	BIN1	S	GNKS(1)PS(1)PPDGS(1)PAATPEIR	296	0.133866	0.123973	0.149469	0.124087	0.126638	0.137382	169.08	0.999999	0.49173	0.952859
O00499	Myc box-dependent-interacting protein 1	BIN1	S	GNKS(1)PS(1)PPDGS(1)PAATPEIR	298	0.133866	0.123973	0.149469	0.124087	0.126638	0.137382	256.28	0.999994	0.49173	0.952859
O00499	Myc box-dependent-interacting protein 1	BIN1	S	SPS(0.989)PPDGS(1)PAATPEIR	303	0.160033	0.176696	0.184514	0.156898	0.161386	0.155833	256.28	0.999998	0.101588	0.909591
O00499	Myc box-dependent-interacting protein 1	BIN1	S	VNHEPEPAGGATPGATLPKS(0.957)PSQLR	331	0.107883	0.0979117	0.120102	0.109598	0.129716	0.112076	264.57	0.956841	0.399294	1.07822
O00505	Importin subunit alpha-4	KPNA3	S	NVPQEES(1)LEDS(1)DVDADFK	56	0.0485507	0.0374533	0.0468793	0.0415779	0.0281732	0.0353224	101.5	1	0.148582	0.79072
O00505	Importin subunit alpha-4	KPNA3	S	NVPQEES(1)LEDS(1)DVDADFK	60	0.0485507	0.0374533	0.0468793	0.0415779	0.0281732	0.0353224	341.28	1	0.148582	0.79072
O00515	Ladinin-1	LAD1	S	NSLS(0.998)PVQATQK	123	0.114795	0.10856	0.119911	0.0793631	0.0727205	0.0870427	134.29	0.997866	0.00277368	0.696622
O00515	Ladinin-1	LAD1	S	GVPEKS(1)PVLEK	177	0.127639	0.121117	0.130089	0.123683	0.135201	0.126131	121.76	1	0.665137	1.01629
O00515	Ladinin-1	LAD1	S	ALASEKS(0.994)PTADAK	272	0.109406	0.109532	0.105317	0.0845916	0.0811823	0.0835413	143.14	0.993887	0.000128454	0.768887
O00515	Ladinin-1	LAD1	S	ATASEQPLAQEPPASGGS(0.923)PATTK	301	0.0102094	0.00878827	0.00732848	0.00854791	0.0067271	0.00859949	136.16	0.922617	0.473857	0.906873
O00515	Ladinin-1	LAD1	S	EEEADMSS(0.999)PTQR	356	0.334388	0.350964	0.361064	0.323774	0.361927	0.338861	268.08	0.999475	0.61931	0.979116
O00515	Ladinin-1	LAD1	S	SAS(0.994)MKLPDNTVK	394	0.0952876	0.0944522	0.0809177	0.0813173	0.0868324	0.0943343	109.07	0.994328	0.672973	0.969801
O00515	Ladinin-1	LAD1	S	RSES(0.995)VK	420	0.0378092	0.045983	0.0361492	0.0405598	0.0380892	0.0450823	80.165	0.994999	0.747664	1.0316
O00515	Ladinin-1	LAD1	S	TQES(0.953)GDQDPQEAQK	485	0.00460513	0.00376284	0.00375572	0.00675203	0.00834905	0.00552975	139.08	0.953391	0.0303956	1.7017
O00515	Ladinin-1	LAD1	S	LPS(1)VEEAEVPKPLPPASK	64	0.0117035	0.00752387	0.0118189	0.0147124	0.0147892	0.0143785	126.91	1	0.0393196	1.41338
O00560	Syntenin-1	SDCBP	S	SLYPS(1)LEDLKVDK	6	0.0488113	0.0401744	0.0286216	0.0267443	0.026055	0.0309546	86.378	0.999701	0.135371	0.712149
O00562	Membrane-associated phosphatidylinositol transfer protein 1	PITPNM1	S	WNS(1)NDFIDAFASPVEAEGTPEPGAEAAK	373	0.137609	0.140423	0.13676	0.159129	0.204537	0.199472	128.04	1	0.0264919	1.35764
O00562	Membrane-associated phosphatidylinositol transfer protein 1	PITPNM1	S	RGS(1)MNNELLSPEFGPVRDPLADGVEGLGR	593	0.0951279	0.0907953	0.0849822	0.108305	0.0939028	0.0798451	107.2	0.999999	0.692137	1.04115
O00562	Membrane-associated phosphatidylinositol transfer protein 1	PITPNM1	S	GS(1)PEPSALPPQR	621	0.445067	0.385495	0.421606	0.437183	0.475061	0.390218	191.23	0.999998	0.606545	1.04016
O00562	Membrane-associated phosphatidylinositol transfer protein 1	PITPNM1	S	RAS(0.777)TAFCPPAASSEAPDGPSSTAR	664	0.127541	0.102627	0.107358	0.118628	0.162934	0.142982	130.38	0.777025	0.123713	1.25781
O00566	U3 small nucleolar ribonucleoprotein protein MPP10	MPHOSPH10	S	KS(1)PVFSDEDS(1)DLDFDISK	163	0.149699	0.120907	0.140549	0.110302	0.130204	0.12958	207.22	0.999856	0.270507	0.900115
O00566	U3 small nucleolar ribonucleoprotein protein MPP10	MPHOSPH10	S	KS(0.906)PVFSDEDS(1)DLDFDISK	171	0.149699	0.120907	0.140549	0.110302	0.130204	0.12958	207.22	0.999999	0.270507	0.900115
O00567	Nucleolar protein 56	NOP56	S	EELMS(1)S(1)DLEETAGSTSIPK	519	0.0560008	0.0454654	0.0492043	0.0307724	0.0316232	0.0435966	218.43	0.999978	0.044795	0.70347
O00567	Nucleolar protein 56	NOP56	S	EELMS(1)S(1)DLEETAGSTSIPK	520	0.0560008	0.0454654	0.0492043	0.0307724	0.0316232	0.0435966	381.45	0.999978	0.044795	0.70347
O00567	Nucleolar protein 56	NOP56	S	KFS(1)KEEPVS(1)S(1)GPEEAVGK	563	0.0349368	0.0375305	0.042936	0.0342943	0.0460242	0.0378696	209.56	1	0.835729	1.02413
O00567	Nucleolar protein 56	NOP56	S	KFS(1)KEEPVS(1)S(1)GPEEAVGK	569	0.0349368	0.0375305	0.042936	0.0342943	0.0460242	0.0378696	170.95	1	0.835729	1.02413
O00567	Nucleolar protein 56	NOP56	S	KFS(1)KEEPVS(1)S(1)GPEEAVGK	570	0.0349368	0.0375305	0.042936	0.0342943	0.0460242	0.0378696	278.16	1	0.835729	1.02413
O00629	Importin subunit alpha-3	KPNA4	S	NVPHEDICEDS(1)DIDGDYR	60	0.223019	0.317262	0.285842	0.206697	0.160939	0.254442	268.36	1	0.153513	0.753011
O00712	Nuclear factor 1 B-type	NFIB	S	SLSS(0.775)PPSSK	265	0.89554	0.728791	0.760265	0.722115	0.429173	0.727594	84.658	0.774758	0.203644	0.787925
O00712	Nuclear factor 1 B-type	NFIB	S	DQDMSS(0.85)PTTMK	312	0.665019	0.557376	0.533607	0.554534	0.475986	0.468479	56.225	0.850302	0.154713	0.853643
O14497	AT-rich interactive domain-containing protein 1A	ARID1A	S	TLLDPGRFS(0.998)K	1751	0.0279108	0.0321323	0.0381002	0.0480016	0.0679337	0.0487111	45.257	0.997724	0.0364653	1.67761
O14497	AT-rich interactive domain-containing protein 1A	ARID1A	S	VSS(0.845)PAPMEGGEEEEELLGPK	1755	0.166485	0.155925	0.169334	0.184867	0.210005	0.182012	181.83	0.844968	0.0440883	1.17314
O14497	AT-rich interactive domain-containing protein 1A	ARID1A	S	SHHAPMS(0.993)PGSSGGGGQPLAR	363	0.000862565	0.00315079	0.00327003	0.00253258	0.00358193	0.00261504	97.059	0.993096	0.602065	1.19856
O14497	AT-rich interactive domain-containing protein 1A	ARID1A	S	TPQPSS(0.759)PMDQMGK	382	0.0204593	0.0253206	0.0283405	0.0228792	0.0273544	0.0211957	83.751	0.758878	0.775546	0.963693
O14497	AT-rich interactive domain-containing protein 1A	ARID1A	S	FPPPQELS(0.987)QDSFGSQASSAPSMTSSK	604	0.0205699	0.024545	0.0209959	0.0182705	0.0215885	0.0220479	115.92	0.987187	0.464128	0.936411
O14497	AT-rich interactive domain-containing protein 1A	ARID1A	S	GPS(1)PSPVGSPASVAQSR	696	0.112548	0.142066	0.135271	0.133865	0.149	0.115465	316.9	0.999777	0.841301	1.02166
O14497	AT-rich interactive domain-containing protein 1A	ARID1A	S	NPQMPQYSSPQPGSALS(0.988)PR	772	0.00992047	0.0102992	0.0108387	0.00860281	0.00350178	0.0106758	117.53	0.98756	0.268308	0.73347
O14545	TRAF-type zinc finger domain-containing protein 1	TRAFD1	S	S(0.995)LSDIK	278	0.250089	0.245598	0.287343	0.223102	0.332933	0.305083	92.439	0.994553	0.504304	1.09972
O14545	TRAF-type zinc finger domain-containing protein 1	TRAFD1	S	ALPSLNTGSS(0.752)SPR	326	0.101485	0.110605	0.0972522	0.103969	0.11954	0.115904	149.35	0.752352	0.17762	1.09721
O14545	TRAF-type zinc finger domain-containing protein 1	TRAFD1	S	ALPSLNTGSSS(1)PR	327	0.195997	0.275555	0.25818	0.228622	0.241756	0.299674	176.19	0.999701	0.700867	1.05525
O14545	TRAF-type zinc finger domain-containing protein 1	TRAFD1	S	LDSQPQETS(0.972)PELPR	415	0.639302	0.820047	0.817714	0.723462	0.928622	0.947414	274.1	0.971948	0.314061	1.1416
O14578	Citron Rho-interacting kinase	CIT	S	MNS(1)PGLQTK	1432	0.0478961	0.0416447	0.0432369	0.0440084	0.0342526	0.0424937	55.899	0.999983	0.323789	0.90945
O14578	Citron Rho-interacting kinase	CIT	S	VASS(0.964)PAPPEGPSHPR	1940	0.0313818	0.0326911	0.0344223	0.0318832	0.0304362	0.03388	118.5	0.964136	0.596166	0.976692
O14578	Citron Rho-interacting kinase	CIT	S	DKS(1)PGRPLER	1971	0.12524	0.137614	0.149846	0.136116	0.125344	0.131699	78.486	1	0.448531	0.952651
O14578	Citron Rho-interacting kinase;Ataxin-7-like protein 2	CIT	S	EKS(1)PGR	1981	0.0413518	0.0386679	0.0408011	0.0395538	0.0375566	0.0387399	54.722	1	0.173905	0.958861
O14578	Citron Rho-interacting kinase	CIT	S	VWDQSS(0.841)V	2026	0.00987954	0.00731697	0.00875732	0.00865468	0.00706169	0.009005	82.452	0.841178	0.688533	0.952513
O14578	Citron Rho-interacting kinase	CIT	S	SESVVSGLDS(1)PAK	440	0.117952	0.127104	0.129855	0.138543	0.114589	0.152941	212.03	0.999998	0.426593	1.08312
O14578	Citron Rho-interacting kinase	CIT	S	RVS(1)EVEAVLSQK	480	0.0036128	0.0035952	0.00374965	0.00572721	0.00393072	0.00497494	71.697	0.999997	0.0792329	1.3354
O14579	Coatomer subunit epsilon	COPE	S	S(1)HPFIK	283	0.0288954	0.0446191	0.0298695	0.0309818	0.029556	0.0329672	47.849	1	0.559654	0.904444
O14579	Coatomer subunit epsilon;Protein-methionine sulfoxide oxidase MICAL1	COPE	S	LSS(0.935)PER	45	0.556558	0.563003	0.730612	0.418886	0.541533	0.44402	86.794	0.935031	0.0947448	0.759085
O14579	Coatomer subunit epsilon	COPE	S	RDS(1)IVAELDR	99	0.126121	0.134666	0.0904918	0.090771	0.106529	0.101178	130.47	1	0.285722	0.849688
O14617	AP-3 complex subunit delta-1	AP3D1	S	S(0.989)SPSPQK	685	0.0304102	0.0376861	0.0388429	0.027559	0.0253529	0.0375446	150.36	0.989188	0.297056	0.845869
O14617	AP-3 complex subunit delta-1	AP3D1	S	SSPS(0.999)PQKR	688	0.0979791	0.112323	0.105735	0.0795471	0.0680664	0.100655	90.906	0.999334	0.0956951	0.785569
O14617	AP-3 complex subunit delta-1	AP3D1	S	NTETSKS(0.997)PEK	829	0.586741	0.613692	0.633766	0.46976	0.371949	0.528549	152.99	0.997472	0.0315312	0.747061
O14639	Actin-binding LIM protein 1	ABLIM1	S	DCLCQLCAQPMSSS(0.908)PK	216	0.032239	0.032512	0.0357049	0.0233487	0.0286146	0.0356687	110.98	0.907932	0.316634	0.872343
O14639	Actin-binding LIM protein 1	ABLIM1	T	T(0.882)SSESIYSR	351	0.142247	0.166356	0.172268	0.125117	0.16398	0.143608	256.1	0.882446	0.330297	0.899837
O14639	Actin-binding LIM protein 1	ABLIM1	S	PGSSIPGS(0.937)PGHTIYAK	367	0.0280864	0.0280297	0.0271435	0.0206629	0.0218572	0.0236361	69.188	0.937356	0.00339543	0.794576
O14639	Actin-binding LIM protein 1	ABLIM1	S	QS(1)LGES(1)PR	422	0.0298054	0.023916	0.0293839	0.0196747	0.0243033	0.0233515	107.09	1	0.0901852	0.810171
O14639	Actin-binding LIM protein 1	ABLIM1	S	QS(1)LGES(1)PR	426	0.0298054	0.023916	0.0293839	0.0196747	0.0243033	0.0233515	80.31	1	0.0901852	0.810171
O14639	Actin-binding LIM protein 1	ABLIM1	S	TLS(0.998)PTPSAEGYQDVR	431	0.242577	0.27644	0.259033	0.158384	0.186836	0.173675	284.24	0.997649	0.00249378	0.666918
O14639	Actin-binding LIM protein 1	ABLIM1	S	TLS(0.928)PTPS(1)AEGYQDVR	435	0.0348932	0.0377522	0.044647	0.029031	0.0285267	0.0275247	107.69	0.999712	0.0214635	0.725388
O14639	Actin-binding LIM protein 1	ABLIM1	S	STS(1)QGSINSPVYSR	452	0.153085	0.184359	0.178684	0.112018	0.144475	0.13192	294.52	0.99957	0.034275	0.752552
O14639	Actin-binding LIM protein 1	ABLIM1	S	STS(0.763)QGS(1)INSPVYSR	455	0.0339984	0.0415148	0.0471886	0.0273586	0.0331349	0.0381486	87.141	0.999812	0.179161	0.803917
O14639	Actin-binding LIM protein 1	ABLIM1	S	STSQGSINS(0.944)PVYSR	458	0.0126367	0.0246554	0.0156622	0.012939	0.0142716	0.0195441	163.8	0.94373	0.643432	0.882925
O14639	Actin-binding LIM protein 1	ABLIM1	S	S(0.992)SEDIIK	540	0.158681	0.146918	0.15672	0.0658419	0.103488	0.0854619	131.5	0.991651	0.00380176	0.551116
O14639	Actin-binding LIM protein 1	ABLIM1	S	S(0.829)SGREEDDEELLR	586	0.0682563	0.0626017	0.0729683	0.0516006	0.0603672	0.0402311	139	0.828834	0.05845	0.746709
O14639	Actin-binding LIM protein 1	ABLIM1	S	TAS(0.996)LPGYGR	655	0.239666	0.22797	0.25154	0.0850459	0.126596	0.11968	159.11	0.995989	0.000884784	0.460696
O14639	Actin-binding LIM protein 1	ABLIM1	S	PVSTDFAQYNS(0.994)YGDVSGGVR	677	0.0117014	0.0103779	0.0121666	0.00993467	0.0128486	0.0114122	84.318	0.993965	0.987357	0.998527
O14639	Actin-binding LIM protein 1	ABLIM1	S	GVS(1)MPNMLEPK	706	0.300209	0.284056	0.350536	0.146606	0.178988	0.184846	121.76	1	0.00370903	0.546041
O14646	Chromodomain-helicase-DNA-binding protein 1	CHD1	S	S(1)PLDQR	1677	0.362007	0.441344	0.496465	0.349827	0.408137	0.392992	179.33	1	0.310371	0.885477
O14646	Chromodomain-helicase-DNA-binding protein 1	CHD1	S	S(1)PFEHSVEHK	1689	0.384902	0.34476	0.374629	0.302868	0.377751	0.32234	185.57	0.999955	0.255257	0.908238
O14646	Chromodomain-helicase-DNA-binding protein 1	CHD1	S	QIDS(1)S(1)EEDDDEEDYDNDKR	215	0.317643	0.296224	0.343701	0.314017	0.280594	0.324737	201.35	1	0.541436	0.960086
O14646	Chromodomain-helicase-DNA-binding protein 1	CHD1	S	QIDS(1)S(1)EEDDDEEDYDNDKR	216	0.317643	0.296224	0.343701	0.314017	0.280594	0.324737	201.35	1	0.541436	0.960086
O14646	Chromodomain-helicase-DNA-binding protein 1	CHD1	S	S(0.961)SPSILAVQR	89	0.0808458	0.0975602	0.116207	0.0772705	0.0725343	0.0920544	178.54	0.96086	0.209915	0.820937
O14647	Chromodomain-helicase-DNA-binding protein 2	CHD2	S	AQTNDS(1)DS(0.997)DTESK	1085	0.428588	0.429476	0.478079	0.408179	0.513677	0.447907	191.89	0.999975	0.763809	1.02516
O14647	Chromodomain-helicase-DNA-binding protein 2	CHD2	S	AQTNDS(1)DS(0.997)DTESK	1087	0.428588	0.429476	0.478079	0.408179	0.513677	0.447907	191.89	0.997102	0.763809	1.02516
O14647	Chromodomain-helicase-DNA-binding protein 2	CHD2	S	LKEEHGIELS(0.958)SPR	1364	0.0440765	0.058584	0.0703667	0.0466692	0.0578096	0.0561455	193.64	0.957637	0.646752	0.928319
O14647	Chromodomain-helicase-DNA-binding protein 2	CHD2	S	QPLPPLHPAVSDPRS(0.994)PPSQK	1789	0.0563214	0.071648	0.0566231	0.041674	0.0644762	0.0530294	121.5	0.994494	0.365257	0.862329
O14647	Chromodomain-helicase-DNA-binding protein 2	CHD2	S	QDS(1)S(1)DEDDDDDEAPKR	207	0.443272	0.476745	0.538727	0.486812	0.548133	0.492533	153.83	1	0.538713	1.04712
O14647	Chromodomain-helicase-DNA-binding protein 2	CHD2	S	QDS(1)S(1)DEDDDDDEAPKR	208	0.443272	0.476745	0.538727	0.486812	0.548133	0.492533	153.83	1	0.538713	1.04712
O14681	Etoposide-induced protein 2.4 homolog	EI24	S	FPS(1)PHPS(1)PAK	326	4.7229	12.2922	8.93858	6.10276	4.19863	6.20569	59.294	1	0.240242	0.636021
O14681	Etoposide-induced protein 2.4 homolog	EI24	S	FPS(1)PHPS(1)PAK	330	4.7229	12.2922	8.93858	6.10276	4.19863	6.20569	59.294	1	0.240242	0.636021
O14681	Etoposide-induced protein 2.4 homolog	EI24	S	AQS(1)IER	56	1.34384	3.86897	3.3368	2.54847	2.59264	2.153	70.816	1	0.620529	0.853152
O14686	Histone-lysine N-methyltransferase 2D	KMT2D	S	QTAGQGS(1)PCEEQEEPR	1180	0.0821525	0.0922373	0.0886591	0.092878	0.115068	0.0869883	240.82	1	0.30511	1.12122
O14686	Histone-lysine N-methyltransferase 2D	KMT2D	S	LEGPVS(1)PDVEPGKEETEESK	1671	0.959231	0.958592	0.939674	1.09124	1.25879	1.12432	261.82	1	0.0163736	1.21587
O14686	Histone-lysine N-methyltransferase 2D	KMT2D	S	GDDGPDIADEES(1)RGLEGK	1834	0.18219	0.236017	0.24039	0.241207	0.383548	0.244265	191.4	1	0.237477	1.3195
O14686	Histone-lysine N-methyltransferase 2D	KMT2D	T	PGAGQPGEFHTT(0.856)PPGTPR	2229	0.0567804	0.0589239	0.0638016	0.063643	0.0596513	0.0660919	102.43	0.855529	0.304691	1.05504
O14686	Histone-lysine N-methyltransferase 2D	KMT2D	T	HQPST(0.979)PDPFLKPR	2240	0.0594714	0.0837081	0.0462405	0.0450231	0.0731668	0.0429358	69.594	0.979399	0.555426	0.850627
O14686	Histone-lysine N-methyltransferase 2D	KMT2D	S	ASEPLLS(1)PPPFGESR	2274	0.0944312	0.088395	0.0995573	0.10476	0.115508	0.0937888	105.28	0.999996	0.208664	1.11216
O14686	Histone-lysine N-methyltransferase 2D	KMT2D	S	HPS(1)PCQFTIATPK	3130	0.275097	0.281073	0.241049	0.264016	0.368218	0.318529	117.4	1	0.191188	1.1926
O14686	Histone-lysine N-methyltransferase 2D	KMT2D	S	FS(0.983)PPEPGDTPTDEPDALYVACQGQPK	373	0.0101497	0.0187256	0.0222613	0.0110535	0.030702	0.0329124	54.324	0.982999	0.372744	1.46017
O14686	Histone-lysine N-methyltransferase 2D	KMT2D	S	VS(1)PAAAQLADTLFSK	4359	0.327493	0.310264	0.32827	0.405575	0.403997	0.366792	256.45	1	0.00739007	1.21773
O14686	Histone-lysine N-methyltransferase 2D	KMT2D	T	SLDLLAALPT(1)PPHNQTEDVR	4682	0.0439059	0.0465708	0.0512981	0.0463359	0.0470148	0.0477007	108.64	0.999724	0.917895	0.994898
O14686	Histone-lysine N-methyltransferase 2D	KMT2D	S	ALS(1)PVIPLIPR	4738	0.055467	0.0948998	0.0801665	0.0952893	0.0974731	0.0921905	118.28	1	0.19308	1.23606
O14686	Histone-lysine N-methyltransferase 2D	KMT2D	S	IPNSYEVLFPES(1)PAR	4822	0.0574212	0.0729984	0.0637708	0.0471047	0.0611507	0.0741916	133.24	1	0.687153	0.939527
O14686	Histone-lysine N-methyltransferase 2D	KMT2D	S	GLEGKS(0.931)PDTGPDWLK	4849	0.0612288	0.0727184	0.091786	0.0861025	0.129799	0.0944899	73.809	0.931489	0.154178	1.37504
O14686	Histone-lysine N-methyltransferase 2D	KMT2D	S	LS(1)PLPVVSR	654	0.139121	0.183667	0.18242	0.176518	0.231398	0.204602	145.28	1	0.172682	1.21241
O14733	Dual specificity mitogen-activated protein kinase kinase 7	MAP2K7	S	LVDS(1)KAK	271	0.439885	0.373664	0.582273	0.43625	0.567495	0.484916	48.283	1	0.691429	1.06651
O14733	Dual specificity mitogen-activated protein kinase kinase 7	MAP2K7	S	IDLNLDIS(1)PQRPR	35	0.304079	0.319692	0.22201	0.154012	0.161466	0.219031	57.288	1	0.0471257	0.631971
O14737	Programmed cell death protein 5	PDCD5	S	VMDS(1)DEDDDY	119	0.589932	0.53422	0.626276	0.517759	0.535136	0.608825	189.38	1	0.487149	0.949322
O14737	Programmed cell death protein 5	PDCD5	Y	KVMDSDEDDDY(1)	125	0.213767	0.147749	0.19576	0.172702	0.166989	0.170274	140.75	0.999995	0.469767	0.915103
O14745	Na(+)/H(+) exchange regulatory cofactor NHE-RF1	SLC9A3R1	S	ENS(1)REALAEAALESPR	269	0.0547712	0.0610581	0.0621179	0.0525236	0.0843685	0.0500636	190.91	1	0.803293	1.05062
O14745	Na(+)/H(+) exchange regulatory cofactor NHE-RF1	SLC9A3R1	S	EALAEAALES(1)PRPALVR	280	0.0827347	0.0914578	0.08789	0.0696847	0.0722656	0.0738728	178.88	1	0.00537575	0.823494
O14745	Na(+)/H(+) exchange regulatory cofactor NHE-RF1	SLC9A3R1	S	SAS(0.965)SDTSEELNSQDSPPK	290	0.473635	0.553695	0.56663	0.563522	0.751529	0.587554	348.4	0.965438	0.193201	1.19363
O14745	Na(+)/H(+) exchange regulatory cofactor NHE-RF1	SLC9A3R1	S	SAS(0.89)S(0.938)DTSEELNSQDSPPK	291	0.0143126	0.0217961	0.0182582	0.0211806	0.0293216	0.0225828	272.4	0.937958	0.132903	1.34429
O14745	Na(+)/H(+) exchange regulatory cofactor NHE-RF1	SLC9A3R1	T	SASS(0.86)DT(1)S(1)EELNSQDSPPK	293	0.0292132	0.0340696	0.0326064	0.0295275	0.0435111	0.030095	211.13	0.999756	0.640712	1.07555
O14745	Na(+)/H(+) exchange regulatory cofactor NHE-RF1	SLC9A3R1	S	SASS(0.86)DT(1)S(1)EELNSQDSPPK	294	0.0347159	0.0402042	0.0361461	0.0323398	0.0464274	0.0345804	195.18	0.999901	0.878526	1.02054
O14828	Secretory carrier-associated membrane protein 3	SCAMP3	S	KLS(0.998)PTEPK	76	0.466628	0.457876	0.438267	0.433233	0.431446	0.443135	135.99	0.998137	0.115515	0.959672
O14828	Secretory carrier-associated membrane protein 3	SCAMP3	T	KLSPT(0.811)EPK	78	0.0920857	0.122743	0.105506	0.0962969	0.0966408	0.107795	92.611	0.811093	0.535209	0.938808
O14867	Transcription regulator protein BACH1	BACH1	S	AS(1)PPLQDSASQTYESMCLEK	196	0.792522	0.651759	0.531061	0.607191	0.885887	0.637882	134.68	0.999997	0.678296	1.07878
O14867	Transcription regulator protein BACH1	BACH1	S	EDSSVASSDRSS(0.818)VER	388	0.659467	0.700863	0.517557	0.680876	0.816818	0.630044	84.653	0.817751	0.349454	1.13305
O14867	Transcription regulator protein BACH1	BACH1	S	ISES(0.967)PEPGQR	445	0.0856808	0.125587	0.104428	0.165685	0.155291	0.0977302	84.188	0.966742	0.226908	1.3263
O14874	[3-methyl-2-oxobutanoate dehydrogenase [lipoamide]] kinase, mitochondrial	BCKDK	S	S(0.985)TSATDTHHVEMAR	31	0.526202	0.766334	0.692523	0.540767	0.485024	0.436174	228.84	0.984543	0.0867433	0.736484
O14907	Tax1-binding protein 3	TAX1BP3	S	VS(1)EGGPAEIAGLQIGDK	61	0.26331	0.20586	0.30013	0.23883	0.201068	0.254892	123.19	1	0.477538	0.903146
O14908	PDZ domain-containing protein GIPC1	GIPC1	S	SAGGRPGS(1)GPQLGTGR	232	0.130449	0.142026	0.145198	0.114043	0.126573	0.136105	166.38	1	0.155154	0.901952
O14920	Inhibitor of nuclear factor kappa-B kinase subunit beta	IKBKB	S	GPVSGS(0.999)PDSMNASR	672	0.132868	0.137925	0.140062	0.093916	0.105479	0.102867	195.6	0.998538	0.000908113	0.735688
O14929	Histone acetyltransferase type B catalytic subunit	HAT1	S	LIS(1)PYK	361	1.45526	1.70874	1.37274	0.926649	0.82286	1.18907	70.69	0.999532	0.023088	0.64773
O14936	Peripheral plasma membrane protein CASK	CASK	S	TQSSSCERDS(0.991)PSTSR	582	0.110611	0.143234	0.123392	0.111953	0.121437	0.109714	127.59	0.990665	0.324973	0.909519
O14974	Protein phosphatase 1 regulatory subunit 12A	PPP1R12A	S	DKKS(1)PLIESTANMDNNQSQK	299	0.0976734	0.0930016	0.102834	0.0705271	0.0828939	0.0838811	310.4	1	0.0220014	0.8085
O14974	Protein phosphatase 1 regulatory subunit 12A	PPP1R12A	S	IS(1)PKEEER	422	0.0341845	0.038329	0.0434058	0.0287799	0.029249	0.0317501	74.611	1	0.0366318	0.774496
O14974	Protein phosphatase 1 regulatory subunit 12A	PPP1R12A	T	T(0.927)GSYGALAEITASK	443	0.0202016	0.0216352	0.0200473	0.0161024	0.020187	0.0202493	155.28	0.927482	0.28996	0.913622
O14974	Protein phosphatase 1 regulatory subunit 12A	PPP1R12A	S	TGS(0.998)YGALAEITASK	445	0.0303799	0.0352631	0.032354	0.0257141	0.0323266	0.0334763	179.95	0.997742	0.484062	0.933877
O14974	Protein phosphatase 1 regulatory subunit 12A	PPP1R12A	S	LAS(0.913)TSDIEEK	507	0.0524759	0.065642	0.0507616	0.0540702	0.0593695	0.0589873	190.46	0.91285	0.824686	1.02101
O14974	Protein phosphatase 1 regulatory subunit 12A	PPP1R12A	S	SCS(0.968)FGR	554	0.0155686	0.025414	0.0170027	0.0170303	0.0190695	0.0237726	78.178	0.968492	0.871985	1.03254
O14974	Protein phosphatase 1 regulatory subunit 12A	PPP1R12A	S	STGVSFWTQDS(1)DENEQEQQS(0.991)DTEEGSNKK	862	0.0300053	0.0292183	0.0324851	0.0214446	0.0236149	0.0227587	327.46	1	0.00242926	0.739497
O14974	Protein phosphatase 1 regulatory subunit 12A	PPP1R12A	S	STGVSFWTQDSDENEQEQQS(0.996)DTEEGSNK	871	0.0425822	0.0471002	0.0458098	0.0449078	0.048969	0.0449427	381.93	0.996293	0.591326	1.02456
O14976	Cyclin-G-associated kinase	GAK	S	QPGSTAQYDAGAGSPEAEPTDSDS(0.92)PPSSSADASR	780	0.00179179	0.00567285	0.00294331	0.00524753	0.00209044	0.00269481	207.16	0.919706	0.937708	0.963955
O14976	Cyclin-G-associated kinase	GAK	S	ESESALMEDRDES(1)EVS(1)DEGGSPISSEGQEPR	826	0.0256647	0.025555	0.0259139	0.0271218	0.0252919	0.0176937	144.18	0.999998	0.462941	0.908909
O14976	Cyclin-G-associated kinase	GAK	S	ESESALMEDRDES(1)EVS(1)DEGGSPISSEGQEPR	829	0.0256647	0.025555	0.0259139	0.0271218	0.0252919	0.0176937	144.18	0.999987	0.462941	0.908909
O14979	Heterogeneous nuclear ribonucleoprotein D-like	HNRNPDL	S	VFVGGLS(0.999)PDTSEEQIK	241	0.0312048	0.0304412	0.0349245	0.0227835	0.0308712	0.0263934	152.37	0.999015	0.112721	0.828908
O14981	TATA-binding protein-associated factor 172	BTAF1	S	DAVETNEKS(0.835)NDS(0.988)T(0.988)DGEPEEK	234	0.0121371	0.00577679	0.00838918	0.00746754	0.00853257	0.00409765	47.018	0.83487	0.415409	0.764084
O14981	TATA-binding protein-associated factor 172	BTAF1	S	DAVETNEKS(0.835)NDS(0.988)T(0.988)DGEPEEK	237	0.0121371	0.00577679	0.00838918	0.00746754	0.00853257	0.00409765	47.018	0.98829	0.415409	0.764084
O14981	TATA-binding protein-associated factor 172	BTAF1	T	DAVETNEKS(0.835)NDS(0.988)T(0.988)DGEPEEK	238	0.0121371	0.00577679	0.00838918	0.00746754	0.00853257	0.00409765	47.018	0.98829	0.415409	0.764084
O15013	Rho guanine nucleotide exchange factor 10	ARHGEF10	S	TKS(0.753)LIAQDHR	379	0.245431	0.290933	0.358594	0.250904	0.23909	0.313622	102.65	0.753473	0.490931	0.897937
O15014	Zinc finger protein 609	ZNF609	S	APS(1)LTDLVK	1055	0.0154509	0.0132772	0.0185735	0.0179154	0.0236561	0.0160948	70.1	0.999615	0.277139	1.21912
O15014	Zinc finger protein 609	ZNF609	S	AS(0.978)PSVTCK	1285	0.188289	0.196724	0.201801	0.149343	0.177495	0.185075	110.53	0.97821	0.0969538	0.872358
O15014	Zinc finger protein 609	ZNF609	S	SKS(0.806)PTISDK	1313	0.494032	0.47353	0.51752	0.370337	0.496496	0.469832	79.466	0.805966	0.288308	0.900061
O15014	Zinc finger protein 609	ZNF609	S	FCDS(0.866)PTSDLEMR	358	0.0905295	0.119111	0.120599	0.0997143	0.139303	0.102432	226.42	0.865535	0.827691	1.03395
O15014	Zinc finger protein 609	ZNF609	T	FCDSPT(0.953)S(0.944)DLEMR	360	0.0175879	0.0157894	0.0151499	0.0156209	0.0249865	0.0198464	47.603	0.953306	0.229301	1.24577
O15014	Zinc finger protein 609	ZNF609	S	FCDSPT(0.953)S(0.944)DLEMR	361	0.0175879	0.0157894	0.0151499	0.0156209	0.0249865	0.0198464	47.603	0.943527	0.229301	1.24577
O15014	Zinc finger protein 609	ZNF609	S	RGS(0.995)QNSSEHRPPASSTSEDVK	413	0.000704496	0.0100097	0.0103916	0.0105806	0.0059355	0.00790198	149.99	0.994593	0.764408	1.15694
O15014	Zinc finger protein 609	ZNF609	S	TNS(0.974)MGSATGPLPGTK	467	0.103526	0.116743	0.127143	0.132182	0.143948	0.14177	166.61	0.973829	0.0384287	1.20289
O15014	Zinc finger protein 609	ZNF609	S	NCPS(1)PVLIDCPHPNCNK	491	0.299772	0.276113	0.39063	0.250974	0.312874	0.319788	217.86	1	0.539169	0.914249
O15014	Zinc finger protein 609	ZNF609	S	GSLS(1)PAR	560	0.401172	0.436057	0.497411	0.382244	0.449078	0.49967	133.05	0.999991	0.979332	0.997266
O15014	Zinc finger protein 609	ZNF609	S	LVEPHS(1)PS(0.976)PSSK	576	0.491493	0.492365	0.552943	0.452207	0.570084	0.599749	205.27	0.999779	0.59624	1.05547
O15014	Zinc finger protein 609	ZNF609	S	LVEPHS(1)PS(0.976)PSSK	578	0.491493	0.492365	0.552943	0.452207	0.570084	0.599749	93.51	0.975776	0.59624	1.05547
O15014	Zinc finger protein 609	ZNF609	S	ELES(1)PLT(1)PGK	743	0.0552823	0.0508737	0.0699219	0.0385108	0.0423486	0.0517255	59.227	1	0.105939	0.75299
O15014	Zinc finger protein 609	ZNF609	T	ELES(1)PLT(1)PGK	746	0.0552823	0.0508737	0.0699219	0.0385108	0.0423486	0.0517255	113.77	1	0.105939	0.75299
O15014	Zinc finger protein 609	ZNF609	S	AEEGKS(1)PFR	758	0.498819	0.460778	0.53288	0.387588	0.462035	0.448498	89.805	1	0.104445	0.869776
O15014	Zinc finger protein 609	ZNF609	S	IYSFTDNAPS(0.917)PSIGGSSR	804	0.0176836	0.00841791	0.013544	0.0146953	0.0117467	0.0151433	54.103	0.916589	0.833581	1.04893
O15014	Zinc finger protein 609	ZNF609	S	TNS(0.795)PAYS(0.819)DIS(1)DAGEDGEGK	842	0.0655616	0.0600665	0.0698032	0.048923	0.0677254	0.0648456	98.967	0.795099	0.513705	0.928684
O15014	Zinc finger protein 609	ZNF609	S	TNS(0.795)PAYS(0.819)DIS(1)DAGEDGEGK	846	0.0655616	0.0600665	0.0698032	0.048923	0.0677254	0.0648456	98.967	0.819277	0.513705	0.928684
O15014	Zinc finger protein 609	ZNF609	S	TNS(0.795)PAYS(0.819)DIS(1)DAGEDGEGK	849	0.0655616	0.0600665	0.0698032	0.048923	0.0677254	0.0648456	98.967	0.9998	0.513705	0.928684
O15027	Protein transport protein Sec16A	SEC16A	S	AQQELVPPQQQAS(1)PPQLPK	1069	0.0601457	0.0547279	0.0545673	0.0477114	0.0463051	0.0485547	153.1	1	0.0100323	0.841421
O15027	Protein transport protein Sec16A	SEC16A	S	AS(0.939)HSSERPPPR	1226	0.00729734	0.00674109	0.00770459	0.0065322	0.00664729	0.00453288	57.106	0.939359	0.14404	0.814624
O15027	Protein transport protein Sec16A	SEC16A	S	FTGS(0.98)FDDDPDPHRDPYGEEVDR	1327	0.0408166	0.043568	0.037145	0.0334939	0.042119	0.0372455	170.82	0.980352	0.405819	0.92865
O15027	Protein transport protein Sec16A	SEC16A	S	S(1)VHS(1)EHS(1)AR	1347	0.0398687	0.0447382	0.0447836	0.0344515	0.0350596	0.0354773	81.709	1	0.00800571	0.811408
O15027	Protein transport protein Sec16A	SEC16A	S	S(1)VHS(1)EHS(1)AR	1350	0.0398687	0.0447382	0.0447836	0.0344515	0.0350596	0.0354773	81.709	1	0.00800571	0.811408
O15027	Protein transport protein Sec16A	SEC16A	S	S(1)VHS(1)EHS(1)AR	1353	0.0398687	0.0447382	0.0447836	0.0344515	0.0350596	0.0354773	81.709	1	0.00800571	0.811408
O15027	Protein transport protein Sec16A	SEC16A	S	S(1)LHS(1)AHS(0.997)LASR	1356	0.0710154	0.0841155	0.0744861	0.066527	0.0746549	0.0642205	80.905	0.999991	0.184303	0.894544
O15027	Protein transport protein Sec16A	SEC16A	S	S(1)LHS(1)AHS(0.997)LASR	1359	0.0710154	0.0841155	0.0744861	0.066527	0.0746549	0.0642205	65.477	0.99998	0.184303	0.894544
O15027	Protein transport protein Sec16A	SEC16A	S	S(1)LHS(1)AHS(0.998)LASR	1362	0.0710154	0.0841155	0.0744861	0.066527	0.0746549	0.0642205	65.477	0.997502	0.184303	0.894544
O15027	Protein transport protein Sec16A	SEC16A	S	PTS(0.984)PEK	1441	0.121607	0.119504	0.156692	0.111305	0.110048	0.12946	110.31	0.98382	0.313411	0.881877
O15027	Protein transport protein Sec16A	SEC16A	T	EGAGVWHQDGALPQQCPGT(0.993)PSSEMEQLDR	1907	0.0076032	0.00436636	0.00473706	0.00508315	0.00674566	0.00604514	137.69	0.99316	0.748058	1.06987
O15027	Protein transport protein Sec16A	SEC16A	S	LLPSAPQTLPDGPLAS(1)PAR	1964	0.0251275	0.0293377	0.0249832	0.0167365	0.0216288	0.0231835	212.41	1	0.0685904	0.7747
O15027	Protein transport protein Sec16A	SEC16A	S	S(0.997)PDPGIVPQEAPVGNSLSELSEENFDGK	2022	0.00632366	0.0057747	0.00422619	0.00244188	0.00496935	0.00453612	41.562	0.997435	0.21894	0.731864
O15027	Protein transport protein Sec16A	SEC16A	T	FANLT(1)PSR	2054	0.0682809	0.0877783	0.0838062	0.0642587	0.0470807	0.0635326	137.46	0.999829	0.0569956	0.729043
O15027	Protein transport protein Sec16A	SEC16A	S	ADSGPTQPPLS(0.961)LS(0.961)PAPETK	2081	0.0059723	0.00616872	0.0101323	0.00644715	0.00669648	0.00567768	86.455	0.960682	0.454114	0.845016
O15027	Protein transport protein Sec16A	SEC16A	S	ADSGPTQPPLSLS(1)PAPETK	2083	0.17479	0.169786	0.186198	0.144946	0.148579	0.150611	199.94	0.999835	0.00490251	0.83677
O15027	Protein transport protein Sec16A	SEC16A	S	VLSSAAS(1)LPGSELPSSRPEGSQGGELSR	2271	0.0163913	0.0123685	0.0129726	0.0121193	0.00908062	0.0123328	145.03	0.999624	0.169805	0.803516
O15027	Protein transport protein Sec16A	SEC16A	S	CSS(0.862)MSSLSR	2295	0.0254711	0.0305834	0.038478	0.021561	0.0229933	0.0253409	136.49	0.861915	0.105529	0.739378
O15027	Protein transport protein Sec16A	SEC16A	S	SVFWASS(0.949)PYR	29	0.00832294	0.0121208	0.0102678	0.00596382	0.00546373	0.00772187	58.63	0.948982	0.0406839	0.623526
O15027	Protein transport protein Sec16A	SEC16A	S	IVNHWAS(1)PELR	314	0.0322142	0.0369353	0.02955	0.0228208	0.0201227	0.0278215	168.31	1	0.040651	0.716974
O15027	Protein transport protein Sec16A	SEC16A	S	NEHRPAS(1)ALVNPLAR	331	0.00641677	0.00654718	0.00732198	0.00407019	0.00305552	0.00602836	83.253	1	0.0605403	0.648433
O15027	Protein transport protein Sec16A	SEC16A	S	GDS(1)PENR	342	0.0579047	0.0663673	0.066002	0.0439379	0.0501342	0.0508073	117.84	1	0.0126895	0.761425
O15027	Protein transport protein Sec16A	SEC16A	S	QIDSS(0.999)PVGGETDETTVSQNYR	569	0.0463268	0.0583685	0.0485259	0.0277911	0.0353767	0.0340169	359.9	0.998546	0.0129773	0.634277
O15037	Protein KHNYN	KHNYN	S	LHNGNAS(1)PPRVPS(1)PPPAPEPPWHCGDR	353	0.0845768	0.147831	0.139272	0.120681	0.135281	0.161976	61.372	1	0.542817	1.12446
O15037	Protein KHNYN	KHNYN	S	VPS(1)PPPAPEPPWHCGDR	359	0.148122	0.136197	0.106865	0.121937	0.0986676	0.151513	88.755	1	0.761969	0.95126
O15042	U2 snRNP-associated SURP motif-containing protein	U2SURP	S	FEPPQSDS(0.97)DGQR	238	0.0180284	0.0217816	0.0155049	0.0144086	0.0173359	0.0177347	77.192	0.969552	0.407423	0.894501
O15042	U2 snRNP-associated SURP motif-containing protein	U2SURP	S	LYSILQGDS(0.995)PTK	485	0.0227982	0.0266368	0.0241915	0.0160174	0.0216576	0.0200179	151.74	0.99523	0.0579153	0.783588
O15042	U2 snRNP-associated SURP motif-containing protein	U2SURP	T	ADKT(0.987)PGGSQK	5	0.102051	0.126602	0.099616	0.068515	0.0652304	0.0914378	66.492	0.986624	0.0449527	0.685971
O15042	U2 snRNP-associated SURP motif-containing protein	U2SURP	S	ESLCDS(1)PHQNLSR	67	0.0430029	0.0566171	0.0589071	0.0427735	0.0387716	0.0508088	105	0.999582	0.225661	0.834898
O15042	U2 snRNP-associated SURP motif-containing protein	U2SURP	T	EKDECT(0.999)PTR	919	0.612589	0.643897	0.660404	0.435143	0.486747	0.485115	127.56	0.99939	0.00150812	0.734004
O15042	U2 snRNP-associated SURP motif-containing protein	U2SURP	S	VKS(1)PS(1)PKS(1)ER	946	0.0713776	0.0761021	0.070188	0.0577146	0.0687646	0.0658706	83.397	1	0.0887125	0.883686
O15042	U2 snRNP-associated SURP motif-containing protein	U2SURP	S	VKS(1)PS(1)PKS(1)ER	948	0.0713776	0.0761021	0.070188	0.0577146	0.0687646	0.0658706	83.397	1	0.0887125	0.883686
O15042	U2 snRNP-associated SURP motif-containing protein;Afadin	U2SURP	T	RT(1)LS(1)KK	95	0.0866174	0.139306	0.0803951	0.0916845	0.107843	0.106467	48.423	1	0.995812	0.99894
O15042	U2 snRNP-associated SURP motif-containing protein	U2SURP	S	VKS(1)PS(1)PKS(1)ER	951	0.0713776	0.0761021	0.070188	0.0577146	0.0687646	0.0658706	62.377	1	0.0887125	0.883686
O15042	U2 snRNP-associated SURP motif-containing protein	U2SURP	S	S(0.926)SHKDS(0.97)PR	969	0.0299602	0.0368389	0.030103	0.0243849	0.0325926	0.02824	52.495	0.925675	0.300992	0.879419
O15042	U2 snRNP-associated SURP motif-containing protein;Afadin	U2SURP	S	RT(1)LS(1)KK	97	0.0866174	0.139306	0.0803951	0.0916845	0.107843	0.106467	48.423	1	0.995812	0.99894
O15042	U2 snRNP-associated SURP motif-containing protein	U2SURP	S	S(0.926)SHKDS(0.97)PR	974	0.0299602	0.0368389	0.030103	0.0243849	0.0325926	0.02824	66.595	0.970324	0.300992	0.879419
O15047	Histone-lysine N-methyltransferase SETD1A	SETD1A	S	PAGPTEES(0.962)PPSAPLRPPEPPAGPPAPAPR	1125	0.050846	0.0314709	0.0352113	0.0396454	0.0217756	0.0259736	42.241	0.962134	0.278627	0.743605
O15047	Histone-lysine N-methyltransferase SETD1A	SETD1A	S	PDERPSS(0.826)PIPLLPPPK	1153	0.20953	0.19165	0.257714	0.191773	0.201131	0.230694	112.55	0.825968	0.635232	0.946432
O15047	Histone-lysine N-methyltransferase SETD1A	SETD1A	T	FQGSGAATET(0.975)AESR	213	0.133429	0.126551	0.157043	0.130726	0.114273	0.121456	60.657	0.975424	0.180034	0.878742
O15047	Histone-lysine N-methyltransferase SETD1A	SETD1A	T	PST(0.999)PAEEDEDDPEQEK	916	0.370903	0.288046	0.343905	0.282981	0.358066	0.292743	261.15	0.99875	0.534608	0.931132
O15056	Synaptojanin-2	SYNJ2	S	S(1)PALTK	1056	0.00639454	0.00501114	0.00645222	0.00671367	0.00731919	0.00646262	55.531	0.999911	0.175825	1.1477
O15075	Serine/threonine-protein kinase DCLK1	DCLK1	S	SPSPSPTS(0.857)PGSLR	337	0.344138	0.483813	0.42553	0.401335	0.413953	0.433707	147.39	0.857243	0.973039	0.996421
O15075	Serine/threonine-protein kinase DCLK1	DCLK1	S	VCSS(0.856)MDENDGPGEEVSEEGFQIPATITER	364	0.028496	0.0403669	0.0289511	0.0107042	0.0312106	0.0285649	222.71	0.855563	0.292346	0.720548
O15075	Serine/threonine-protein kinase DCLK1	DCLK1	S	AQPAPPELNSESEDYS(0.968)PSSSETVR	726	0.063486	0.0947658	0.0814842	0.0757489	0.0837389	0.0864236	188.73	0.968473	0.840935	1.02576
O15084	Serine/threonine-protein phosphatase 6 regulatory ankyrin repeat subunit A	ANKRD28	S	TVS(0.983)FEALPIMR	1011	0.00929958	0.0123656	0.00824244	0.0074339	0.00983698	0.00866925	135.99	0.983332	0.403739	0.867341
O15085	Rho guanine nucleotide exchange factor 11	ARHGEF11	S	TRNS(0.996)GIWESPELDR	1295	0.29634	0.328792	0.310732	0.382984	0.314834	0.36001	211.4	0.996018	0.139808	1.13032
O15085	Rho guanine nucleotide exchange factor 11	ARHGEF11	S	WTDGSLS(0.999)PPAK	1480	0.168385	0.176868	0.157544	0.190281	0.173499	0.174267	100.85	0.999232	0.207528	1.0701
O15085	Rho guanine nucleotide exchange factor 11	ARHGEF11	S	NSHELGPCPEDGSDAPLEDSTADAAAS(1)PGP	1519	0.00671023	0.00358905	0.0089705	0.00861018	0.00462357	0.00725562	117.25	0.99956	0.845067	1.06329
O15085	Rho guanine nucleotide exchange factor 11	ARHGEF11	S	RQGS(1)DAAVPSTGDQGVDQSPK	271	0.155311	0.200472	0.156754	0.172718	0.149382	0.215911	240.41	0.999999	0.7462	1.0497
O15085	Rho guanine nucleotide exchange factor 11	ARHGEF11	S	QPS(0.999)DASETTGLVQR	35	0.0604997	0.0731153	0.0692156	0.110047	0.0843239	0.0831002	133.78	0.999279	0.0596179	1.368
O15085	Rho guanine nucleotide exchange factor 11	ARHGEF11	S	SRS(0.94)DVDMDAAAEATR	635	0.0756554	0.0759548	0.0692708	0.0813683	0.0715554	0.0634681	82.349	0.939852	0.803045	0.979675
O15085	Rho guanine nucleotide exchange factor 11	ARHGEF11	T	SLENPT(0.999)PPFTPK	668	0.0324384	0.037023	0.0495609	0.0524021	0.0512704	0.0478841	79.652	0.999372	0.109899	1.27335
O15127	Secretory carrier-associated membrane protein 2	SCAMP2	S	AAS(0.842)SAAQGAFQGN	319	0.171279	0.231311	0.186431	0.130138	0.129282	0.185032	109.6	0.842048	0.135029	0.754559
O15164	Transcription intermediary factor 1-alpha	TRIM24	S	NESEDNKFS(1)DDS(1)DDDFVQPR	1025	0.489195	0.427293	0.536851	0.479374	0.626409	0.57461	215.79	0.999984	0.229918	1.15623
O15164	Transcription intermediary factor 1-alpha	TRIM24	S	NESEDNKFS(1)DDS(1)DDDFVQPR	1028	0.489195	0.427293	0.536851	0.479374	0.626409	0.57461	215.79	1	0.229918	1.15623
O15164	Transcription intermediary factor 1-alpha	TRIM24	S	LKS(1)IEER	1042	0.379873	0.379041	0.475218	0.498934	0.682286	0.473079	74.53	1	0.128175	1.34046
O15164	Transcription intermediary factor 1-alpha	TRIM24	S	DTNIDHGQPRPPS(1)NR	654	0.222225	0.206373	0.304509	0.197304	0.337232	0.21629	96.487	1	0.917173	1.02417
O15164	Transcription intermediary factor 1-alpha	TRIM24	S	S(0.918)PSASSVGSR	685	0.11467	0.122693	0.125961	0.128802	0.17166	0.128061	77.744	0.917948	0.215804	1.17945
O15164	Transcription intermediary factor 1-alpha	TRIM24	S	S(1)PLHVGETR	811	0.353991	0.36735	0.408982	0.379483	0.470612	0.422447	124.86	0.999792	0.20207	1.12582
O15169	Axin-1	AXIN1	S	TGSES(0.997)PK	217	3.55557	4.14256	3.39562	3.68415	3.91456	4.22368	92.732	0.996637	0.42804	1.06568
O15169	Axin-1	AXIN1	S	S(0.985)PDSGHVAK	493	1.53241	1.5823	1.247	1.37782	1.41134	1.33906	84.658	0.984619	0.505484	0.946469
O15173	Membrane-associated progesterone receptor component 2	PGRMC2	T	LLKPGEEPSEYT(1)DEEDTKDHNK	211	1.70076	1.57712	1.71682	1.47746	1.66857	1.6268	284.06	1	0.367645	0.955578
O15173	Membrane-associated progesterone receptor component 2	PGRMC2	S	GLGAGAGAGEES(0.999)PATSLPR	90	0.0673433	0.0387122	0.0517299	0.040311	0.0390536	0.0388927	128.29	0.999156	0.187113	0.749482
O15231	Zinc finger protein 185	ZNF185	T	GGQGDPAVPAQQPADPST(0.973)PER	447	0.0366424	0.0361206	0.0271153	0.020661	0.0290528	0.031382	165.3	0.973435	0.235679	0.811946
O15231	Zinc finger protein 185	ZNF185	S	QSS(0.992)PSGSEQLVR	453	0.0488589	0.0700502	0.0564639	0.0496981	0.0538707	0.0566526	225.21	0.991529	0.481761	0.913604
O15231	Zinc finger protein 185	ZNF185	S	RES(0.983)CGSSVLTDFEGK	465	0.106376	0.11586	0.135095	0.114069	0.109138	0.117825	191.22	0.982593	0.571027	0.95439
O15231	Zinc finger protein 185	ZNF185	S	ATS(0.952)FSSAGEVPKPRPPSTR	64	0.2005	0.206159	0.190961	0.1902	0.214789	0.261505	155.57	0.952265	0.343314	1.11525
O15234	Protein CASC3	CASC3	S	VELKS(1)EANDAVNSSTK	117	0.106379	0.115526	0.131926	0.0953659	0.089101	0.0944658	127.5	1	0.0319151	0.788321
O15234	Protein CASC3	CASC3	S	SEANDAVNS(0.982)STK	125	0.335972	0.372305	0.367606	0.338118	0.374252	0.357222	188.59	0.982494	0.898673	0.994153
O15234	Protein CASC3	CASC3	S	STVTGERQS(1)GDGQESTEPVENK	148	0.751264	0.765491	0.794103	0.569242	0.632882	0.69422	328.19	0.999999	0.0224457	0.820624
O15234	Protein CASC3	CASC3	S	YGS(0.955)PPQR	265	0.160195	0.165627	0.174167	0.127795	0.154924	0.148889	57.032	0.954503	0.0678837	0.863236
O15234	Protein CASC3	CASC3	S	RLEQTSVRDPS(0.767)PEADAPVLGSPEK	363	0.0370156	0.0328049	0.0273003	0.0332605	0.0397511	0.0386466	51.296	0.766857	0.233314	1.14968
O15234	Protein CASC3	CASC3	T	LAEEVPPPPEGLIPAPPVPETTPT(0.878)PPTK	443	0.013152	0.00538872	0.0176501	0.00722821	0.00454792	0.00760303	83.198	0.877545	0.205254	0.535472
O15234	Protein CASC3	CASC3	S	RVES(1)GGAK	66	0.223443	0.211062	0.276457	0.184434	0.218929	0.202091	87.568	1	0.191369	0.851599
O15258	Protein RER1	RER1	S	VDPSLMEDS(1)DDGPSLPTK	95	0.299064	0.402474	0.444113	0.378717	0.347838	0.345328	133.21	0.999965	0.609482	0.93561
O15355	Protein phosphatase 1G	PPM1G	S	ETPS(0.897)QENGPTAK	201	0.0161929	0.015578	0.0183446	0.0169081	0.01975	0.0190983	98.895	0.896773	0.192472	1.11256
O15357	Phosphatidylinositol 3,4,5-trisphosphate 5-phosphatase 2	INPPL1	S	DAS(1)DGEDEKPPLPPR	132	0.276175	0.301528	0.305798	0.28147	0.334719	0.274408	170.89	1	0.916399	1.00803
O15371	Eukaryotic translation initiation factor 3 subunit D	EIF3D	S	DSS(0.938)VEVR	161	0.0668494	0.0810168	0.0881659	0.0637333	0.0684477	0.0516388	144.9	0.937723	0.0957498	0.778791
O15372	Eukaryotic translation initiation factor 3 subunit H	EIF3H	S	EKDFS(1)PEALK	183	0.041167	0.0395241	0.038019	0.0396317	0.0417623	0.0496163	57.804	1	0.26541	1.10362
O15379	Histone deacetylase 3	HDAC3	S	GPEENYSRPEAPNEFYDGDHDNDKES(1)DVEI	424	1.80906	1.72091	3.21998	2.81713	3.07046	2.40603	169.47	1	0.380748	1.22869
O15400	Syntaxin-7	STX7	S	VS(0.992)GSFPEDSSK	129	0.103691	0.0886662	0.0983178	0.0734135	0.0842635	0.0780884	150.49	0.992372	0.027593	0.811096
O15400	Syntaxin-7	STX7	T	EFGSLPTT(0.924)PSEQR	79	0.285014	0.24639	0.245166	0.20309	0.242811	0.276997	91.457	0.923703	0.514478	0.930887
O15417	Trinucleotide repeat-containing gene 18 protein	TNRC18	S	PLPS(1)PGAAGAQALEK	1359	0.400937	0.323749	0.358647	0.270474	0.278287	0.411695	140.28	1	0.466685	0.886575
O15417	Trinucleotide repeat-containing gene 18 protein	TNRC18	S	THAPSALS(0.999)PPR	1540	0.197216	0.157718	0.132007	0.124072	0.0952899	0.142953	93.478	0.999262	0.151675	0.744065
O15417	Trinucleotide repeat-containing gene 18 protein	TNRC18	S	ALS(1)PGLEESGLGLLAR	1857	0.268576	0.282146	0.337832	0.363631	0.327517	0.332974	285.18	1	0.132661	1.15257
O15417	Trinucleotide repeat-containing gene 18 protein	TNRC18	S	EPGFEAGPEAS(1)DDDLWTR	1989	0.0328795	0.0503093	0.06445	0.0564367	0.0763033	0.0640611	97.776	0.999538	0.204092	1.33299
O15417	Trinucleotide repeat-containing gene 18 protein	TNRC18	T	GGAVERPLT(1)PAPR	2146	1.43413	1.73521	1.19961	1.56079	1.57449	1.58436	126.88	1	0.493137	1.08027
O15417	Trinucleotide repeat-containing gene 18 protein;BAH and coiled-coil domain-containing protein 1	TNRC18	S	LDHEGVTS(0.974)PK	2471	0.628791	0.614686	0.47815	0.436734	0.409116	0.515036	105.65	0.973751	0.104962	0.790466
O15417	Trinucleotide repeat-containing gene 18 protein	TNRC18	S	LS(1)PFLAESK	263	0.0716573	0.117668	0.0921958	0.0741312	0.0671653	0.0848707	106.29	1	0.26561	0.803375
O15417	Trinucleotide repeat-containing gene 18 protein	TNRC18	S	AS(1)PVAALK	999	0.143601	0.171162	0.157077	0.18155	0.169756	0.162498	65.157	1	0.222812	1.08894
O15427	Monocarboxylate transporter 4	SLC16A3	S	LHKPPADS(1)GVDLR	436	0.0575649	0.0658809	0.0822411	0.0844302	0.0673824	0.068419	93.152	1	0.622778	1.07071
O15438	Canalicular multispecific organic anion transporter 2	ABCC3	S	NAS(1)GEDEVLLGAR	281	0.0902042	0.0975651	0.114421	0.103711	0.109005	0.101747	126.48	1	0.61392	1.04061
O15438	Canalicular multispecific organic anion transporter 2	ABCC3	S	QLS(1)ALS(1)S(1)DGEGQGRPVPR	908	0.0522392	0.0510099	0.0582315	0.0510784	0.0438528	0.0517324	88.951	1	0.216519	0.908243
O15438	Canalicular multispecific organic anion transporter 2	ABCC3	S	QLS(1)ALS(1)S(1)DGEGQGRPVPR	911	0.0522392	0.0510099	0.0582315	0.0510784	0.0438528	0.0517324	88.951	1	0.216519	0.908243
O15438	Canalicular multispecific organic anion transporter 2	ABCC3	S	QLS(1)ALS(1)S(1)DGEGQGRPVPR	912	0.0522392	0.0510099	0.0582315	0.0510784	0.0438528	0.0517324	55.734	1	0.216519	0.908243
O15439	Multidrug resistance-associated protein 4	ABCC4	S	QLPS(1)DGKK	404	0.114495	0.117169	0.129148	0.130352	0.125684	0.115881	68.893	1	0.582861	1.03077
O15439	Multidrug resistance-associated protein 4	ABCC4	T	KDNEESEQPPVPGT(0.999)PTLR	646	0.239461	0.297593	0.293	0.22802	0.218505	0.233572	233.59	0.999361	0.0595823	0.819341
O15439	Multidrug resistance-associated protein 4	ABCC4	S	TFS(0.995)ESSVWSQQSSR	655	0.0505582	0.0660946	0.0570241	0.0555403	0.0638648	0.0576992	189.45	0.995238	0.835309	1.01973
O15439	Multidrug resistance-associated protein 4	ABCC4	S	TFSESSVWS(0.993)QQSSR	661	0.0147318	0.00985988	0.0112699	0.00712073	0.0130076	0.0101865	94.639	0.993289	0.454133	0.845327
O15439	Multidrug resistance-associated protein 4	ABCC4	S	TFS(0.897)ESSVWSQQSSRPS(0.846)LK	668	0.00320449	0.0109035	0.010531	0.0106198	0.0132671	0.00889043	189.45	0.846114	0.389189	1.3303
O15446	DNA-directed RNA polymerase I subunit RPA34	CD3EAP	S	QEQINTEPLEDTVLS(0.987)PTK	285	0.798536	0.723829	0.687819	0.453249	0.296428	0.589015	225.34	0.987099	0.0327078	0.605693
O15446	DNA-directed RNA polymerase I subunit RPA34	CD3EAP	S	MPETVPQEEMPGPPLNSES(0.983)GEEAPTGR	490	0.174431	0.116717	0.136629	0.113811	0.123361	0.141084	154.43	0.983346	0.427625	0.884239
O15511	Actin-related protein 2/3 complex subunit 5	ARPC5	S	AGS(1)IVLK	77	0.0379593	0.0397454	0.036499	0.042614	0.0526034	0.0535888	81.296	1	0.0335915	1.30299
O15516	Circadian locomoter output cycles protein kaput	CLOCK	T	IPTDTST(0.935)PPR	461	0.72057	0.812141	1.13101	0.649548	0.76068	0.74131	91.469	0.935351	0.256343	0.807718
O15541	RING finger protein 113A	RNF113A	S	YGVYEDENYEVGS(1)DDEEIPFK	253	0.337663	0.316349	0.295158	0.215034	0.286688	0.205047	151.23	0.999998	0.0470489	0.744618
O15541	RING finger protein 113A	RNF113A	S	AEQLS(1)PGK	6	0.517693	0.58939	0.627535	0.403374	0.394034	0.447095	83.948	1	0.0106268	0.717451
O15541	RING finger protein 113A	RNF113A	S	AAYGDLS(0.998)S(0.998)EEEEENEPESLGVVYK	84	0.0572334	0.0721182	0.0824048	0.0557393	0.0763869	0.0464593	84.365	0.998208	0.38973	0.843354
O15541	RING finger protein 113A	RNF113A	S	AAYGDLS(0.998)S(0.998)EEEEENEPESLGVVYK	85	0.0572334	0.0721182	0.0824048	0.0557393	0.0763869	0.0464593	84.365	0.998208	0.38973	0.843354
O15550	Lysine-specific demethylase 6A	KDM6A	S	TDNSVASSPSSAISTATPS(0.987)PK	829	0.147879	0.142433	0.164885	0.12339	0.142461	0.153325	171.87	0.986862	0.338612	0.920869
O43148	mRNA cap guanine-N7 methyltransferase	RNMT	T	ESSSCGKDT(1)PSK	77	0.578728	0.576468	0.53926	0.38475	0.297541	0.483184	144.29	0.999894	0.0329492	0.687817
O43149	Zinc finger ZZ-type and EF-hand domain-containing protein 1	ZZEF1	S	LPSSSGLPAADVSPATAEEPLS(0.761)PSTPTR	1518	0.0475433	0.0383991	0.0354874	0.026573	0.0313196	0.0379611	145.79	0.761106	0.157447	0.789375
O43149	Zinc finger ZZ-type and EF-hand domain-containing protein 1	ZZEF1	S	LLS(1)FRS(1)MEEAR	1537	0.0149936	0.00593651	0.00730761	0.0156415	0.0146835	0.0195001	54.598	1	0.0863898	1.76449
O43149	Zinc finger ZZ-type and EF-hand domain-containing protein 1	ZZEF1	S	LLS(1)FRS(1)MEEAR	1540	0.0149936	0.00593651	0.00730761	0.0156415	0.0146835	0.0195001	54.598	1	0.0863898	1.76449
O43149	Zinc finger ZZ-type and EF-hand domain-containing protein 1	ZZEF1	S	GDREEEVERPVSS(0.936)PGDPEQK	2444	0.237165	0.24986	0.251812	0.161835	0.177959	0.175439	192.57	0.936269	0.000392283	0.697355
O43150	Arf-GAP with SH3 domain, ANK repeat and PH domain-containing protein 2	ASAP2	S	LLHEDLDES(1)DDDMDEK	701	1.96142	2.04458	2.13231	1.65869	1.93218	2.04417	288.46	1	0.249628	0.918011
O43150	Arf-GAP with SH3 domain, ANK repeat and PH domain-containing protein 2	ASAP2	S	LQPS(1)PNRR	712	0.409119	0.393027	0.434655	0.277084	0.33423	0.374752	80.455	1	0.0534055	0.79727
O43150	Arf-GAP with SH3 domain, ANK repeat and PH domain-containing protein 2	ASAP2	S	SSS(0.812)DPPAVHPPLPPLR	822	0.0657719	0.036611	0.0591403	0.039238	0.0404753	0.0458346	105	0.812216	0.255969	0.777275
O43159	Ribosomal RNA-processing protein 8	RRP8	S	QGPPCS(1)DS(1)EEEVER	104	0.341209	0.337617	0.362024	0.276496	0.3231	0.295033	173.49	1	0.0349473	0.859517
O43159	Ribosomal RNA-processing protein 8	RRP8	S	QGPPCS(1)DS(1)EEEVER	106	0.341209	0.337617	0.362024	0.276496	0.3231	0.295033	173.49	1	0.0349473	0.859517
O43159	Ribosomal RNA-processing protein 8	RRP8	S	QSPGSTS(0.895)PKPPHTLSR	176	0.102495	0.0873938	0.0683177	0.0707497	0.08566	0.0679276	149.53	0.89506	0.374885	0.868831
O43159	Ribosomal RNA-processing protein 8	RRP8	S	TEVS(1)PVPR	223	0.207263	0.239494	0.2543	0.168264	0.142457	0.220531	131.62	0.999788	0.102596	0.757787
O43159	Ribosomal RNA-processing protein 8	RRP8	S	ALEAASLSQHPPSLCIS(1)DS(1)EEEEEER	62	0.0531976	0.0294937	0.0489856	0.0329606	0.0415415	0.0425537	177.78	0.999983	0.571136	0.888963
O43159	Ribosomal RNA-processing protein 8	RRP8	S	ALEAASLSQHPPSLCIS(1)DS(1)EEEEEER	64	0.0531976	0.0294937	0.0489856	0.0329606	0.0415415	0.0425537	177.78	1	0.571136	0.888963
O43237	Cytoplasmic dynein 1 light intermediate chain 2	DYNC1LI2	S	DFQDYMEPEEGCQGS(1)PQR	194	0.142035	0.132255	0.130793	0.0908951	0.097456	0.109313	363.82	1	0.00512992	0.734823
O43237	Cytoplasmic dynein 1 light intermediate chain 2	DYNC1LI2	T	QPAT(0.957)PTR	376	0.0524288	0.0490538	0.0497588	0.0444313	0.037401	0.0461148	59.931	0.956996	0.0532507	0.845979
O43237	Cytoplasmic dynein 1 light intermediate chain 2	DYNC1LI2	S	GGPASVPSSS(0.941)PGTSVK	407	0.0546832	0.0514757	0.0532269	0.0359086	0.0214449	0.0427292	209.39	0.940678	0.0356495	0.627927
O43237	Cytoplasmic dynein 1 light intermediate chain 2	DYNC1LI2	S	TGSPGS(0.931)PGAGGVQSTAK	446	0.0327947	0.0410655	0.0325773	0.0265527	0.0130749	0.0307218	153.06	0.931115	0.116069	0.660945
O43242	26S proteasome non-ATPase regulatory subunit 3	PSMD3	S	EEAATGGGS(0.887)TGEADGK	47	0.0156058	0.016871	0.0193451	0.0182407	0.0232914	0.0218505	212.95	0.887317	0.107104	1.22309
O43242	26S proteasome non-ATPase regulatory subunit 3	PSMD3	T	T(0.96)AAAAAEHSQR	55	0.0118385	0.00970697	0.00930214	0.00853595	0.00967819	0.00689441	57.203	0.959842	0.165041	0.813955
O43290	U4/U6.U5 tri-snRNP-associated protein 1	SART1	S	VS(1)EVEEEK	448	0.311985	0.339076	0.357055	0.349984	0.417537	0.312625	286.71	1	0.511725	1.07145
O43290	U4/U6.U5 tri-snRNP-associated protein 1	SART1	S	VENMDIS(1)DEEEGGAPPPGS(1)PQVLEEDEAELELQK	474	0.0148648	0.0198903	0.0163229	0.0124718	0.0153766	0.0155491	133.81	1	0.2271	0.849632
O43290	U4/U6.U5 tri-snRNP-associated protein 1	SART1	S	VENMDIS(1)DEEEGGAPPPGS(1)PQVLEEDEAELELQK	486	0.0148648	0.0198903	0.0163229	0.0124718	0.0153766	0.0155491	133.81	1	0.2271	0.849632
O43290	U4/U6.U5 tri-snRNP-associated protein 1	SART1	S	SANGGS(0.989)ES(0.988)DGEENIGWSTVNLDEEK	596	0.0100441	0.00944973	0.0103746	0.00980225	0.00796366	0.0100778	86.697	0.989225	0.399633	0.932213
O43290	U4/U6.U5 tri-snRNP-associated protein 1	SART1	S	SANGGS(0.989)ES(0.988)DGEENIGWSTVNLDEEK	598	0.0100441	0.00944973	0.0103746	0.00980225	0.00796366	0.0100778	228.53	0.987822	0.399633	0.932213
O43294	Transforming growth factor beta-1-induced transcript 1 protein	TGFB1I1	S	KRPS(1)LPSSPSPGLPK	137	0.166295	0.165329	0.213989	0.138326	0.140273	0.137533	156.11	0.999739	0.0550113	0.762687
O43294	Transforming growth factor beta-1-induced transcript 1 protein	TGFB1I1	S	KRPS(0.999)LPS(0.898)SPSPGLPK	140	0.862748	1.03261	0.998591	0.648693	0.673149	0.624768	138.3	0.89831	0.00418936	0.672649
O43294	Transforming growth factor beta-1-induced transcript 1 protein	TGFB1I1	S	KRPSLPSSPS(0.974)PGLPK	143	0.288285	0.269943	0.283226	0.190068	0.195103	0.178393	127.97	0.973514	0.000231386	0.66975
O43294	Transforming growth factor beta-1-induced transcript 1 protein	TGFB1I1	S	VQNHLPASGPTQPPVVSSTNEGSPS(0.989)PPEPTGK	194	0.032159	0.0312528	0.0374653	0.0225022	0.027029	0.0221339	92.372	0.989466	0.0175298	0.71042
O43294	Transforming growth factor beta-1-induced transcript 1 protein	TGFB1I1	S	S(1)PKPAAPAAPPFSSSSGVLGTGLCELDR	68	0.216564	0.278436	0.264947	0.132379	0.186636	0.174041	198.82	1	0.0234128	0.648802
O43310	CBP80/20-dependent translation initiation factor	CTIF	S	S(1)QEIEELER	18	0.0855536	0.118983	0.0996284	0.115759	0.147253	0.108668	99.941	1	0.215606	1.22197
O43314	Inositol hexakisphosphate and diphosphoinositol-pentakisphosphate kinase 2	PPIP5K2	S	S(0.988)GEQITSSPVSPK	1006	0.148117	0.153218	0.137097	0.11617	0.152015	0.119331	97.352	0.988245	0.243113	0.883868
O43314	Inositol hexakisphosphate and diphosphoinositol-pentakisphosphate kinase 2	PPIP5K2	S	S(0.967)GEQITSSPVS(0.973)PK	1016	0.0724272	0.0886242	0.0867946	0.0667171	0.0638815	0.0750083	79.029	0.972722	0.0826542	0.829575
O43314	Inositol hexakisphosphate and diphosphoinositol-pentakisphosphate kinase 2	PPIP5K2	S	S(0.844)SPIMR	1171	0.337354	0.374994	0.381393	0.340266	0.345401	0.376423	87.435	0.844133	0.584935	0.971061
O43318	Mitogen-activated protein kinase kinase kinase 7	MAP3K7	S	RMS(1)ADMSEIEAR	389	0.469098	0.385863	0.488826	0.428435	0.397993	0.436771	186.72	1	0.469782	0.940029
O43318	Mitogen-activated protein kinase kinase kinase 7	MAP3K7	S	S(1)IQDLTVTGTEPGQVSSR	439	0.423832	0.368384	0.419741	0.392545	0.378054	0.439017	185.34	0.999753	0.977163	0.998069
O43353	Receptor-interacting serine/threonine-protein kinase 2	RIPK2	S	SPS(0.752)LNLLQNK	531	0.196682	0.191695	0.23351	0.162345	0.275647	0.158592	89.301	0.752154	0.845612	0.959313
O43379	WD repeat-containing protein 62	WDR62	S	HHFETLTES(1)PCR	1070	0.19146	0.197686	0.216984	0.221128	0.178614	0.215138	246.96	0.999984	0.858552	1.01443
O43379	WD repeat-containing protein 62	WDR62	S	ATQCLVKS(1)PEVK	1123	0.669888	0.634884	0.771536	0.734655	0.631052	0.699257	181.51	1	0.944488	0.994537
O43379	WD repeat-containing protein 62	WDR62	S	AGTGYAS(1)PDR	1144	0.81314	0.906522	0.886675	1.13935	1.23208	0.899181	145.23	1	0.0984179	1.25487
O43379	WD repeat-containing protein 62	WDR62	S	GQSS(0.861)PPPAPPICLR	33	0.191394	0.190661	0.26245	0.275189	0.235269	0.21641	86.005	0.860557	0.403938	1.12779
O43379	WD repeat-containing protein 62	WDR62	S	TRLS(0.997)TASEETVQNR	49	0.170848	0.193305	0.198035	0.265283	0.220345	0.249726	208.52	0.996797	0.0209106	1.30802
O43395	U4/U6 small nuclear ribonucleoprotein Prp3	PRPF3	T	T(0.993)PSSSQPER	172	0.0157059	0.0186372	0.0146067	0.0106754	0.0115909	0.0105438	62.466	0.992897	0.0125092	0.67028
O43395	U4/U6 small nuclear ribonucleoprotein Prp3	PRPF3	S	GDDDEES(1)DEEAVKK	619	1.61705	1.57264	1.69721	1.67311	1.77499	1.54937	330.15	1	0.647735	1.02262
O43396	Thioredoxin-like protein 1	TXNL1	S	QHLENDPGS(1)NEDTDIPK	113	0.04748	0.0454973	0.0395038	0.030123	0.0357964	0.039282	132.83	0.999863	0.0643561	0.794086
O43399	Tumor protein D54	TPD52L2	S	MDSAGQDINLNS(1)PNK	12	0.216091	0.209101	0.206356	0.150106	0.126047	0.179646	242.92	1	0.0205597	0.721716
O43399	Tumor protein D54	TPD52L2	S	NSATFKS(1)FEDR	166	0.213524	0.798419	0.126317	0.151027	0.1724	0.55375	115.82	0.999852	0.74362	0.77063
O43399	Tumor protein D54	TPD52L2	S	GLLSDS(0.984)MTDVPVDTGVAAR	21	0.0703711	0.0682123	0.0700563	0.0516137	0.0633169	0.0569603	187.56	0.984033	0.0237631	0.823865
O43399	Tumor protein D54	TPD52L2	S	S(1)WHDVQVSSAYVK	96	0.00641759	0.0058663	0.0060561	0.00268835	0.00555898	0.00205708	114.63	1	0.0698339	0.561855
O43432	Eukaryotic translation initiation factor 4 gamma 3	EIF4G3	S	LDFIESDS(0.995)PCSSEALSK	1409	0.0397431	0.0323969	0.0365487	0.0485949	0.043246	0.0307462	154.48	0.995198	0.461963	1.12787
O43432	Eukaryotic translation initiation factor 4 gamma 3	EIF4G3	S	SPS(0.971)PVLR	232	0.151	0.162736	0.194359	0.141521	0.162917	0.163931	117.76	0.970991	0.423445	0.921815
O43432	Eukaryotic translation initiation factor 4 gamma 3	EIF4G3	S	RS(1)PVPAQIAITVPK	495	0.245478	0.240975	0.289213	0.24424	0.231517	0.232947	108.25	1	0.233083	0.913671
O43491	Band 4.1-like protein 2	EPB41L2	S	GLS(1)PAQADSQFLENAK	386	0.00567094	0.00684701	0.00710533	0.00698065	0.00715287	0.00811574	208.17	1	0.196449	1.13382
O43491	Band 4.1-like protein 2	EPB41L2	S	EVAENQQNQSS(0.997)DPEEEK	39	0.11917	0.116113	0.140444	0.134742	0.141678	0.130311	232.62	0.997381	0.282827	1.08252
O43491	Band 4.1-like protein 2	EPB41L2	S	LVS(1)PEQPPK	499	0.0245678	0.0236855	0.0244175	0.0264367	0.0242529	0.0289191	74.944	1	0.167927	1.09547
O43491	Band 4.1-like protein 2;Band 4.1-like protein 3;Band 4.1-like protein 3, N-terminally processed	EPB41L2	S	FLTLGS(1)K	513	0.00768111	0.00428115	0.00606181	0.00687196	0.00618055	0.00259948	87.308	0.999981	0.656506	0.868394
O43491	Band 4.1-like protein 2;Band 4.1-like protein 3;Band 4.1-like protein 3, N-terminally processed;Protein 4.1;FERM domain-containing protein 5;Band 4.1-like protein 1	EPB41L2	S	FRYS(1)GR	518	0.0264323	0.0218725	0.0299989	0.0251136	0.0237949	0.0245914	53.878	0.99987	0.538389	0.938651
O43491	Band 4.1-like protein 2	EPB41L2	S	S(1)LDGAPIGVMDQSLMK	550	0.00271292	0.0033193	0.0046203	0.00294413	0.00405812	0.00327663	118.21	1	0.857896	0.964926
O43491	Band 4.1-like protein 2	EPB41L2	S	GSQPPPAAESQSS(0.944)LR	58	0.0502888	0.0636525	0.0528391	0.0394352	0.0317094	0.0499875	191.3	0.943952	0.0855115	0.726297
O43491	Band 4.1-like protein 2	EPB41L2	S	EVRS(0.998)PTK	598	0.111477	0.111554	0.142799	0.118373	0.116656	0.112105	147.17	0.998477	0.587987	0.948896
O43491	Band 4.1-like protein 2	EPB41L2	Y	VEGDNIY(1)VR	623	0.0384027	0.0330348	0.0354606	0.0207937	0.0310023	0.011054	164.96	1	0.0695677	0.587944
O43491	Band 4.1-like protein 2	EPB41L2	S	HS(1)NLMLEELDK	627	0.0101374	0.00395924	0.00685292	0.0050612	0.00976565	0.00327094	96.163	1	0.736398	0.863874
O43491	Band 4.1-like protein 2	EPB41L2	S	ITPLSLQTQGSS(0.965)HETLNIVEEK	683	0.0105593	0.00904017	0.0104599	0.00596266	0.013334	0.00947078	313.55	0.964524	0.853344	0.957023
O43491	Band 4.1-like protein 2	EPB41L2	S	EIS(1)PGS(1)GPGEIR	715	0.0107313	0.0112755	0.00980916	0.00884779	0.0102089	0.0106702	217.46	1	0.372794	0.93434
O43491	Band 4.1-like protein 2	EPB41L2	S	EIS(1)PGS(1)GPGEIR	718	0.0107313	0.0112755	0.00980916	0.00884779	0.0102089	0.0106702	125.54	1	0.372794	0.93434
O43491	Band 4.1-like protein 2	EPB41L2	S	S(1)YTLVVAK	87	0.0957037	0.272118	0.106666	0.104639	0.0955352	0.310191	157.52	0.999796	0.901118	1.07561
O43493	Trans-Golgi network integral membrane protein 2	TGOLN2	S	TES(0.878)GEETDLISPPQEEVK	298	0.0986419	0.130084	0.126061	0.114156	0.113045	0.138184	224.86	0.87766	0.796838	1.02987
O43493	Trans-Golgi network integral membrane protein 2	TGOLN2	S	MSGSAS(0.97)SENR	351	0.0351057	0.048053	0.0524152	0.0518002	0.0540522	0.0515456	118.28	0.970118	0.238721	1.16098
O43493	Trans-Golgi network integral membrane protein 2	TGOLN2	S	DSPSKSS(0.915)AEAQTPEDTPNK	71	0.791285	0.948529	0.984294	0.888834	0.96693	0.975334	323.36	0.914563	0.614346	1.03928
O43502	DNA repair protein RAD51 homolog 3	RAD51C	S	DLVSFPLS(1)PAVR	20	0.246174	0.254642	0.198161	0.10523	0.0983953	0.0792261	107.09	0.999936	0.00195937	0.404665
O43524	Forkhead box protein O3	FOXO3	S	AVS(1)MDNSNK	253	0.650357	0.585974	0.285619	0.605675	0.794631	1.135	95.401	0.999999	0.152292	1.66582
O43524	Forkhead box protein O3	FOXO3	S	AALQTAPES(0.953)ADDSPSQLSK	280	0.107817	0.160776	0.0781339	0.120773	0.1342	0.122866	175.77	0.9528	0.694161	1.08973
O43524	Forkhead box protein O3	FOXO3	T	SCT(0.964)WPLQRPELQASPAK	32	0.176728	0.190397	0.0959322	0.218439	0.218352	0.347446	52.909	0.964319	0.10931	1.69361
O43572	A-kinase anchor protein 10, mitochondrial	AKAP10	S	QSSLAEPVS(0.997)PSK	187	0.617078	0.633703	0.571872	0.421548	0.569893	0.528263	120.59	0.997447	0.102613	0.833788
O43572	A-kinase anchor protein 10, mitochondrial	AKAP10	S	QSSLAEPVSPS(0.889)KK	189	0.178531	0.16261	0.150525	0.124453	0.128627	0.13438	46.249	0.888949	0.0156492	0.788055
O43572	A-kinase anchor protein 10, mitochondrial	AKAP10	S	NSPAS(0.998)PLK	281	0.54394	0.494894	0.495016	0.348653	0.382839	0.452449	86.114	0.998396	0.0280949	0.771876
O43583	Density-regulated protein	DENR	S	LTVENS(1)PK	73	3.21752	3.05844	2.82534	1.49502	1.5563	2.26817	335.13	0.999999	0.00990147	0.584476
O43598	2'-deoxynucleoside 5'-phosphate N-hydrolase 1	DNPH1	S	SES(0.999)WER	12	0.579419	0.677728	0.725952	0.811455	0.950969	0.758771	95.605	0.999266	0.0667542	1.27134
O43598	2'-deoxynucleoside 5'-phosphate N-hydrolase 1	DNPH1	S	YFEADPPGQVAAS(0.999)PDPTT	169	0.157254	0.180917	0.175629	0.129198	0.140023	0.137398	168.64	0.999227	0.0105321	0.791396
O43639	Cytoplasmic protein NCK2	NCK2	S	DAS(0.933)PTPS(0.789)TDAEYPANGSGADR	90	0.269153	0.348675	0.122063	0.145146	0.288628	0.114362	75.529	0.932614	0.495698	0.740833
O43639	Cytoplasmic protein NCK2	NCK2	S	DAS(0.933)PTPS(0.789)TDAEYPANGSGADR	94	0.269153	0.348675	0.122063	0.145146	0.288628	0.114362	75.529	0.788868	0.495698	0.740833
O43663	Protein regulator of cytokinesis 1	PRC1	S	RS(1)EVLAEESIVCLQK	4	0.0272774	0.0253469	0.0312489	0.0211345	0.0142952	0.0235839	116.96	0.999897	0.0647954	0.703604
O43663	Protein regulator of cytokinesis 1	PRC1	T	GLAPNT(1)PGK	481	0.358912	0.437026	0.360737	0.293438	0.141404	0.286011	122.69	1	0.0597704	0.623211
O43663	Protein regulator of cytokinesis 1	PRC1	S	PIFGGTVYHS(0.995)PVSR	513	0.0420141	0.0484296	0.0362048	0.0231381	0.020984	0.0427039	145.69	0.994737	0.162276	0.685566
O43665	Regulator of G-protein signaling 10	RGS10	S	AVSRLS(1)R	10	0.140369	0.339917	0.108833	0.131635	0.117103	0.246765	55.908	0.999696	0.726537	0.84109
O43683	Mitotic checkpoint serine/threonine-protein kinase BUB1	BUB1	S	VQPS(0.996)PTVHTK	459	0.704268	0.788988	0.869442	0.750082	0.383561	0.62708	112.42	0.996339	0.163652	0.745217
O43683	Mitotic checkpoint serine/threonine-protein kinase BUB1	BUB1	S	DGKFS(1)PIQEK	655	1.01728	1.05244	1.02542	1.4538	0.826389	1.09476	83.499	1	0.635415	1.09041
O43684	Mitotic checkpoint protein BUB3	BUB3	S	VAVEYLDPS(1)PEVQK	211	0.00772609	0.0108294	0.010606	0.0133478	0.0118998	0.00749464	96.993	0.999726	0.587076	1.12279
O43707	Alpha-actinin-4;Alpha-actinin-2;Alpha-actinin-3;Alpha-actinin-1	ACTN4	S	FAIQDIS(1)VEETSAK	159	0.00263608	0.00270425	0.00253921	0.00266469	0.00380641	0.00290825	112.3	0.99999	0.226876	1.19034
O43707	Alpha-actinin-4;Alpha-actinin-2;Alpha-actinin-3;Alpha-actinin-1	ACTN4	T	CQLEINFNT(1)LQTK	359	0.000325022	0.000547994	0.000593143	0.000388322	0.000427176	0.000410547	95.347	0.999977	0.392794	0.836229
O43707	Alpha-actinin-4;Alpha-actinin-1	ACTN4	S	QKAS(1)IHEAWTDGK	423	0.00155573	0.00159829	0.00205281	0.00142963	0.00111513	0.00185942	75.463	0.999999	0.374669	0.845848
O43707	Alpha-actinin-4	ACTN4	S	ICDQWDALGS(0.908)LTHSR	507	0.000449739	0.00045437	0.00054098	0.000336699	0.000503014	0.000432821	107.41	0.907685	0.367032	0.880592
O43707	Alpha-actinin-4	ACTN4	S	QFAS(1)QANVVGPWIQTK	656	0.000127083	0.000279681	0.000105457	0.000170968	0.000137492	0.000311487	96.848	1	0.663097	1.21031
O43719	HIV Tat-specific factor 1	HTATSF1	S	TEDGGEFEEGAS(1)ENNAK	445	0.00924297	0.00694555	0.00891257	0.00897484	0.00994213	0.00864419	132.62	1	0.3718	1.09801
O43719	HIV Tat-specific factor 1	HTATSF1	S	TEDGGEFEEGASENNAKES(0.997)S(0.999)PEKEAEEGCPEK	452	0.0162278	0.0181488	0.0181328	0.0119391	0.0139539	0.0156468	219.67	0.99688	0.0427191	0.791092
O43719	HIV Tat-specific factor 1	HTATSF1	S	TEDGGEFEEGASENNAKES(0.997)S(0.999)PEKEAEEGCPEK	453	0.0162278	0.0181488	0.0181328	0.0119391	0.0139539	0.0156468	219.67	0.999295	0.0427191	0.791092
O43719	HIV Tat-specific factor 1	HTATSF1	S	GFEGSCS(0.918)QKESEEGNPVR	481	0.0905113	0.0970117	0.0892041	0.133434	0.1403	0.142436	178.22	0.917969	0.000215268	1.5039
O43719	HIV Tat-specific factor 1	HTATSF1	S	GSEEDS(1)PKK	498	0.966062	0.944555	1.00891	0.927488	0.83826	1.00628	162.68	1	0.398694	0.949479
O43719	HIV Tat-specific factor 1	HTATSF1	S	DLDEEGS(1)EKELHENVLDK	579	0.214135	0.220114	0.216102	0.212124	0.253182	0.250317	228.71	1	0.178511	1.10036
O43719	HIV Tat-specific factor 1	HTATSF1	S	ELEENDS(1)ENS(1)EFEDDGSEK	597	0.00672506	0.00934486	0.00696517	0.00658997	0.00934148	0.00829055	119.02	1	0.749873	1.05153
O43719	HIV Tat-specific factor 1	HTATSF1	S	ELEENDS(1)ENS(1)EFEDDGSEK	600	0.00672506	0.00934486	0.00696517	0.00658997	0.00934148	0.00829055	119.02	1	0.749873	1.05153
O43719	HIV Tat-specific factor 1	HTATSF1	S	VLDEEGS(1)ER	616	0.0544913	0.0576577	0.0482819	0.0588955	0.0726081	0.0600944	145.91	1	0.115257	1.19427
O43719	HIV Tat-specific factor 1	HTATSF1	S	EFDEDS(1)DEKEEEEDTYEK	624	0.176906	0.153028	0.168015	0.179439	0.193721	0.180275	296.59	1	0.0914941	1.11143
O43719	HIV Tat-specific factor 1	HTATSF1	S	VFDDES(1)DEKEDEEYADEK	642	0.661449	0.657503	0.728331	0.653127	0.699929	0.728459	344.33	1	0.737744	1.01672
O43719	HIV Tat-specific factor 1	HTATSF1	S	LFEES(1)DDKEDEDADGKEVEDADEK	676	0.177759	0.180107	0.17183	0.167569	0.167809	0.178242	251.59	1	0.280186	0.969652
O43719	HIV Tat-specific factor 1	HTATSF1	S	LFEDDDS(1)NEKLFDEEEDS(0.988)SEK	702	0.0475257	0.0346535	0.0489489	0.0412156	0.0546821	0.0404465	245.69	1	0.80183	1.03978
O43719	HIV Tat-specific factor 1	HTATSF1	S	LFEDDDS(1)NEKLFDEEEDS(0.988)SEK	713	0.0475257	0.0346535	0.0489489	0.0412156	0.0546821	0.0404465	245.69	0.987889	0.80183	1.03978
O43765	Small glutamine-rich tetratricopeptide repeat-containing protein alpha	SGTA	T	T(0.907)PSASNDDQQE	303	0.0343382	0.0466707	0.0533627	0.0394845	0.0407134	0.043116	231.92	0.90735	0.551288	0.917708
O43765	Small glutamine-rich tetratricopeptide repeat-containing protein alpha	SGTA	S	EMPQDLRS(1)PAR	77	0.282571	0.319167	0.31271	0.253116	0.287567	0.252272	153.52	1	0.0667562	0.867143
O43765	Small glutamine-rich tetratricopeptide repeat-containing protein alpha	SGTA	T	S(1)PART(1)PPSEEDSAEAER	81	0.0668107	0.06875	0.0709973	0.0641877	0.0833897	0.0789225	110.47	0.999742	0.324772	1.09654
O43765	Small glutamine-rich tetratricopeptide repeat-containing protein alpha	SGTA	S	EMPQDLRS(0.781)PARTPPSEEDS(0.821)AEAER	88	0.0357349	0.0310211	0.0335054	0.0365784	0.0331601	0.0381559	98.398	0.821446	0.273635	1.07613
O43768	Alpha-endosulfine	ENSA	S	KSS(0.812)LVTSK	109	0.246017	0.309978	0.23501	0.235743	0.204506	0.23307	71.241	0.812473	0.197645	0.851219
O43768	Alpha-endosulfine	ENSA	S	S(1)QKQEEENPAEETGEEK	2	0.0599667	0.0808493	0.044455	0.0607779	0.0617939	0.0783093	59.728	0.999846	0.686393	1.08425
O43776	Asparagine--tRNA ligase, cytoplasmic	NARS	S	EAEDS(1)LRR	88	0.00485645	0.00468723	0.00518454	0.0026389	0.0020535	0.00390982	52.278	1	0.0227334	0.584064
O43818	U3 small nucleolar RNA-interacting protein 2	RRP9	S	MNEEIS(1)S(1)DS(0.984)ESESLAPR	50	0.0424757	0.0401634	0.0353577	0.032991	0.0302249	0.0398555	111.22	0.99993	0.233516	0.87351
O43818	U3 small nucleolar RNA-interacting protein 2	RRP9	S	MNEEIS(1)S(1)DS(0.984)ESESLAPR	51	0.0424757	0.0401634	0.0353577	0.032991	0.0302249	0.0398555	111.22	0.99983	0.233516	0.87351
O43818	U3 small nucleolar RNA-interacting protein 2	RRP9	S	MNEEIS(0.998)S(0.998)DS(0.986)ESESLAPR	53	0.0424757	0.0401634	0.0353577	0.032991	0.0302249	0.0398555	111.22	0.986	0.233516	0.87351
O43823	A-kinase anchor protein 8	AKAP8	S	VDS(1)EGDFS(1)ENDDAAGDFR	323	0.0210714	0.0150998	0.0211985	0.0164344	0.0236082	0.0150744	123.17	1	0.832409	0.960735
O43823	A-kinase anchor protein 8	AKAP8	S	VDS(1)EGDFS(1)ENDDAAGDFR	328	0.0210714	0.0150998	0.0211985	0.0164344	0.0236082	0.0150744	141.07	1	0.832409	0.960735
O43823	A-kinase anchor protein 8	AKAP8	S	S(1)GDEEFKGEDELCDSGR	339	0.0746663	0.0808197	0.0888619	0.0600732	0.0776595	0.0808618	151.42	1	0.325076	0.894603
O43847	Nardilysin	NRD1	S	LGADES(1)EEEGRR	86	0.0989298	0.0879258	0.0864496	0.0546437	0.0678116	0.069985	157.22	1	0.0121976	0.704122
O43847	Nardilysin	NRD1	S	RGS(0.997)LSNAGDPEIVK	94	0.147432	0.126845	0.139056	0.119029	0.114839	0.110852	147.25	0.997383	0.0236122	0.834003
O43896	Kinesin-like protein KIF1C	KIF1C	T	YPPYTT(0.842)PPR	1083	0.0667126	0.0795088	0.0634413	0.0701119	0.0693573	0.087528	62.633	0.84224	0.494634	1.08268
O43896	Kinesin-like protein KIF1C	KIF1C	S	S(1)APDLK	1092	2.70339	3.19726	3.27655	2.93698	2.5303	3.41442	116.73	1	0.768103	0.9678
O43896	Kinesin-like protein KIF1C	KIF1C	S	LYADS(1)DS(0.999)GDDSDKR	674	1.06017	0.899436	0.899855	0.922614	0.915175	0.945138	91.401	0.999824	0.66273	0.973235
O43896	Kinesin-like protein KIF1C	KIF1C	S	LYADS(0.999)DS(0.999)GDDS(1)DKR	676	0.233705	0.187446	0.250949	0.207149	0.230185	0.200022	91.401	0.999487	0.611148	0.948304
O43896	Kinesin-like protein KIF1C	KIF1C	S	LYADS(0.999)DS(0.999)GDDS(1)DKR	680	0.233705	0.187446	0.250949	0.207149	0.230185	0.200022	62.658	0.99998	0.611148	0.948304
O43896	Kinesin-like protein KIF1C	KIF1C	S	MPSARPPS(0.996)PPLSSWER	915	0.445607	0.322413	0.429946	0.476908	0.34286	0.415738	86.727	0.995804	0.830502	1.03134
O43933	Peroxisome biogenesis factor 1	PEX1	S	TAS(1)QEGCQELTQEQR	1181	0.161444	0.150561	0.180362	0.175947	0.203633	0.127928	165.02	0.999855	0.842225	1.03075
O43933	Peroxisome biogenesis factor 1	PEX1	S	SQS(0.851)GEDESMNQPGPIK	1211	0.347794	0.220277	0.218394	0.298702	0.282797	0.292679	109.89	0.850938	0.534512	1.11153
O60216	Double-strand-break repair protein rad21 homolog	RAD21	S	EKEDDEEEEDEDAS(1)GGDQDQEER	545	0.0257345	0.0271105	0.0380898	0.0420887	0.0531782	0.0419723	272.27	1	0.0458539	1.5092
O60231	Putative pre-mRNA-splicing factor ATP-dependent RNA helicase DHX16	DHX16	S	LLEDS(1)EES(1)S(0.998)EETVSR	103	0.0257985	0.0202004	0.0140458	0.0132475	0.0126927	0.0137588	256.53	1	0.117443	0.661158
O60231	Putative pre-mRNA-splicing factor ATP-dependent RNA helicase DHX16	DHX16	S	LLEDS(1)EES(1)S(0.998)EETVSR	106	0.0257985	0.0202004	0.0140458	0.0132475	0.0126927	0.0137588	256.53	0.999924	0.117443	0.661158
O60231	Putative pre-mRNA-splicing factor ATP-dependent RNA helicase DHX16	DHX16	S	LLEDS(1)EES(1)S(0.998)EETVSR	107	0.0257985	0.0202004	0.0140458	0.0132475	0.0126927	0.0137588	94.45	0.997534	0.117443	0.661158
O60231	Putative pre-mRNA-splicing factor ATP-dependent RNA helicase DHX16	DHX16	S	QQTEKPES(1)EDEWER	160	0.110611	0.116693	0.115544	0.112003	0.111505	0.122824	228.38	1	0.792864	1.01016
O60237	Protein phosphatase 1 regulatory subunit 12B	PPP1R12B	S	CPAQPDKPTTPAS(0.797)PSTSR	735	0.253958	0.292629	0.257815	0.160372	0.36001	0.319384	88.935	0.796971	0.858789	1.04396
O60244	Mediator of RNA polymerase II transcription subunit 14	MED14	S	AGNWPGS(1)PQVSGPSPAAR	1112	0.0154507	0.0145547	0.0214692	0.0233121	0.0270888	0.0189783	62.611	0.99993	0.135078	1.34783
O60244	Mediator of RNA polymerase II transcription subunit 14	MED14	S	KLS(1)DDPCPVESK	617	0.304777	0.350425	0.314455	0.362285	0.525462	0.384683	87.148	0.999999	0.1292	1.31225
O60256	Phosphoribosyl pyrophosphate synthase-associated protein 2	PRPSAP2	S	HS(1)PPMVR	227	0.242706	0.256153	0.230908	0.201242	0.206004	0.229687	178.59	1	0.0536352	0.872791
O60256	Phosphoribosyl pyrophosphate synthase-associated protein 2	PRPSAP2	T	MFCVT(1)PPELETK	5	0.0389809	0.0652401	0.0509326	0.0595622	0.0527541	0.0718704	104.24	0.999969	0.362735	1.18712
O60264	SWI/SNF-related matrix-associated actin-dependent regulator of chromatin subfamily A member 5	SMARCA5	T	QTELFAHFIQPAAQKT(0.998)PTS(0.757)PLK	113	0.0216967	0.0261716	0.023305	0.0237242	0.0182338	0.0251216	124.08	0.998376	0.610909	0.942482
O60264	SWI/SNF-related matrix-associated actin-dependent regulator of chromatin subfamily A member 5	SMARCA5	S	TPTS(0.93)PLK	116	0.164947	0.178537	0.189426	0.163909	0.131894	0.187388	125.16	0.929871	0.399018	0.906703
O60264	SWI/SNF-related matrix-associated actin-dependent regulator of chromatin subfamily A member 5	SMARCA5	S	GGPEGVAAQAVASAASAGPADAEMEEIFDDAS(1)PGK	66	0.0161128	0.0141059	0.0153593	0.0124296	0.0130609	0.0167262	152.35	1	0.48613	0.926255
O60271	C-Jun-amino-terminal kinase-interacting protein 4	SPAG9	T	ERPISLGIFPLPAGDGLLT(1)PDAQK	217	0.0219618	0.0203649	0.0259336	0.0174784	0.0206329	0.0236842	206.16	1	0.42692	0.905293
O60271	C-Jun-amino-terminal kinase-interacting protein 4	SPAG9	T	GGET(1)PGS(1)EQWK	226	0.0206157	0.020747	0.021866	0.0127679	0.0140349	0.016155	184.1	1	0.00315808	0.679404
O60271	C-Jun-amino-terminal kinase-interacting protein 4	SPAG9	S	GGET(1)PGS(1)EQWK	229	0.0206157	0.020747	0.021866	0.0127679	0.0140349	0.016155	85.271	1	0.00315808	0.679404
O60271	C-Jun-amino-terminal kinase-interacting protein 4	SPAG9	S	VSNS(1)PEPQK	251	0.0639177	0.0623639	0.0643192	0.0409865	0.044662	0.0468368	157.74	0.999848	0.000430334	0.695093
O60271	C-Jun-amino-terminal kinase-interacting protein 4	SPAG9	T	ATTPASTANSDVATIPTDT(0.873)PLKEENEGFVK	292	0.00529664	0.0051679	0.00571451	0.00498682	0.00577875	0.0048845	116.35	0.873173	0.61857	0.967305
O60271	C-Jun-amino-terminal kinase-interacting protein 4	SPAG9	S	VTDAPNKS(0.999)EISK	311	0.0359828	0.0299883	0.0284292	0.0156574	0.0110814	0.0209601	82.259	0.99858	0.0132109	0.505284
O60271	C-Jun-amino-terminal kinase-interacting protein 4	SPAG9	S	NVSTGS(1)AENEEK	332	0.193739	0.204487	0.216797	0.119793	0.116079	0.136482	234.29	0.999513	0.000904222	0.605431
O60271	C-Jun-amino-terminal kinase-interacting protein 4	SPAG9	T	GSST(0.974)PTK	365	0.148065	0.158476	0.156031	0.135643	0.136762	0.135396	101.72	0.974442	0.00451403	0.881592
O60271	C-Jun-amino-terminal kinase-interacting protein 4	SPAG9	T	YNAPTSHVT(0.993)PSVK	586	0.0113343	0.0085367	0.00613292	0.00605493	0.00526511	0.00679228	81.428	0.993056	0.16836	0.696523
O60271	C-Jun-amino-terminal kinase-interacting protein 4	SPAG9	S	SAS(0.997)QSS(0.999)LDKLDQELK	730	0.246104	0.274976	0.286575	0.269127	0.285084	0.262126	216.98	0.996537	0.84435	1.01075
O60271	C-Jun-amino-terminal kinase-interacting protein 4	SPAG9	S	SASQS(0.781)SLDKLDQELK	732	0.166495	0.176477	0.192432	0.161404	0.180277	0.16289	238.94	0.781463	0.348324	0.942411
O60271	C-Jun-amino-terminal kinase-interacting protein 4	SPAG9	S	SAS(0.997)QSS(0.999)LDKLDQELK	733	0.24513	0.271123	0.285095	0.264714	0.281427	0.261896	226.72	0.999466	0.874051	1.00835
O60292	Signal-induced proliferation-associated 1-like protein 3	SIPA1L3	S	EHSNPS(0.916)PSQDTDGTK	100	0.435038	0.436892	0.293731	0.215304	0.374203	0.364996	102.98	0.916199	0.371559	0.818852
O60292	Signal-induced proliferation-associated 1-like protein 3	SIPA1L3	S	QDAAGKDS(1)PNR	1254	1.56977	1.53287	1.31552	0.853587	1.11447	1.40956	105.46	1	0.124886	0.764484
O60292	Signal-induced proliferation-associated 1-like protein 3	SIPA1L3	S	EVS(1)PAPAVAGQSK	1364	4.6594	4.16969	4.28512	2.96228	3.83528	3.87353	158.15	1	0.0703713	0.813704
O60292	Signal-induced proliferation-associated 1-like protein 3	SIPA1L3	S	S(1)KDVEFQDGWPR	146	0.788182	0.604559	0.755338	0.501156	0.810995	0.798686	126.19	1	0.91993	0.982663
O60292	Signal-induced proliferation-associated 1-like protein 3	SIPA1L3	S	DTGQS(0.996)PQK	1534	0.779872	0.672583	0.646952	0.437488	0.568089	0.656043	64.82	0.996239	0.12512	0.791471
O60292	Signal-induced proliferation-associated 1-like protein 3	SIPA1L3	S	SSS(0.911)EITLSECDAEDAGEPR	172	0.149985	0.165926	0.159887	0.126374	0.139851	0.14333	233.14	0.910523	0.0336504	0.860774
O60292	Signal-induced proliferation-associated 1-like protein 3	SIPA1L3	S	AHSLGGLDPAFTS(0.8)TEDLNCK	401	0.417517	0.32403	0.321645	0.274204	0.320624	0.309861	127.58	0.800215	0.200882	0.850918
O60293	Zinc finger C3H1 domain-containing protein	ZFC3H1	S	S(1)FLESNYFTKPNLK	1046	0.313292	0.445295	0.419574	0.543258	0.79948	0.454114	160.25	0.999998	0.137044	1.52513
O60293	Zinc finger C3H1 domain-containing protein	ZFC3H1	S	KPISDNSFS(0.992)S(0.999)DEEQSTGPIK	1303	0.439792	0.454182	0.373672	0.417637	0.46441	0.426716	142.41	0.992077	0.657101	1.03244
O60293	Zinc finger C3H1 domain-containing protein	ZFC3H1	S	KPISDNSFS(0.992)S(0.999)DEEQSTGPIK	1304	0.439792	0.454182	0.373672	0.417637	0.46441	0.426716	131.37	0.998591	0.657101	1.03244
O60293	Zinc finger C3H1 domain-containing protein	ZFC3H1	S	EPS(1)PPR	194	0.298719	0.311193	0.259055	0.272904	0.304482	0.244049	78.728	1	0.53691	0.9453
O60293	Zinc finger C3H1 domain-containing protein	ZFC3H1	S	EEGELEDGEIS(0.998)DDDNNSQIR	28	0.102164	0.132857	0.0900868	0.0304237	0.0489426	0.0778951	101.5	0.997667	0.0408053	0.483721
O60293	Zinc finger C3H1 domain-containing protein	ZFC3H1	S	RIS(0.962)TSDILSEK	352	0.477982	0.738976	0.50227	0.790858	1.20131	0.656504	124.81	0.961745	0.167148	1.54062
O60293	Zinc finger C3H1 domain-containing protein	ZFC3H1	S	AFKPEETSSNSDPPS(1)PPVLNNSHPVPR	655	0.301076	0.360794	0.276543	0.199034	0.244769	0.33102	162.85	0.999992	0.302169	0.825674
O60293	Zinc finger C3H1 domain-containing protein	ZFC3H1	S	TSSSS(0.925)PANS(1)DVEIDGIGR	805	0.125355	0.0989454	0.0876143	0.0762026	0.102762	0.132063	192.62	0.924531	0.988704	0.997157
O60293	Zinc finger C3H1 domain-containing protein	ZFC3H1	S	TSSSS(0.925)PANS(1)DVEIDGIGR	809	0.125355	0.0989454	0.0876143	0.0762026	0.102762	0.132063	192.62	1	0.988704	0.997157
O60293	Zinc finger C3H1 domain-containing protein	ZFC3H1	S	LDS(0.928)SPVSSPR	948	0.908914	0.90102	0.765848	0.942672	1.07418	0.852369	192.95	0.927654	0.2854	1.11392
O60318	Germinal-center associated nuclear protein	MCM3AP	S	KEDQDRS(1)PR	300	0.690229	0.767071	0.607166	0.573353	0.556845	0.743793	91.62	1	0.447794	0.907736
O60318	Germinal-center associated nuclear protein	MCM3AP	S	SESTDSLGGLS(0.994)PSEVTAIQCK	430	0.05572	0.0675702	0.0481634	0.0336292	0.0264974	0.0362254	114.63	0.994073	0.0169492	0.561971
O60318	Germinal-center associated nuclear protein	MCM3AP	S	KPGDGEVS(0.777)PSTEDAPFQHSPLGK	527	0.0927829	0.111002	0.0938178	0.0728794	0.117513	0.151442	147.18	0.776735	0.564495	1.14863
O60318	Germinal-center associated nuclear protein	MCM3AP	S	KPGDGEVSPSTEDAPFQHS(1)PLGK	538	0.0883436	0.107368	0.0675999	0.0525952	0.0338836	0.062491	109.45	0.999999	0.0552199	0.565755
O60333	Kinesin-like protein KIF1B	KIF1B	S	SGLS(0.989)LEELR	1057	0.246762	0.300669	0.27131	0.224715	0.281092	0.240804	96.756	0.988637	0.352804	0.911902
O60333	Kinesin-like protein KIF1B	KIF1B	S	MSDTGS(0.983)PGMQR	1454	0.180953	0.227391	0.205956	0.213216	0.227816	0.193724	158.25	0.983019	0.70331	1.0333
O60333	Kinesin-like protein KIF1B	KIF1B	S	GDS(1)LILEHQWELEK	1487	0.158638	0.188509	0.154893	0.182531	0.195213	0.175503	203.89	1	0.231141	1.102
O60333	Kinesin-like protein KIF1B	KIF1B	S	LSDIS(0.998)PIGR	1613	0.0476533	0.0393376	0.0411879	0.0404254	0.0489981	0.0387407	57.785	0.998086	0.999104	0.999887
O60341	Lysine-specific histone demethylase 1A	KDM1A	S	EMDESLANLS(1)EDEYYSEEER	131	0.00491611	0.00952595	0.0133441	0.00979533	0.0147895	0.0142038	202.17	1	0.27493	1.39597
O60341	Lysine-specific histone demethylase 1A	KDM1A	S	KLPPPPPQAPPEEENES(1)EPEEPSGVEGAAFQSR	166	0.132687	0.128008	0.151103	0.154753	0.140013	0.139137	124.4	1	0.443767	1.05368
O60341	Lysine-specific histone demethylase 1A	KDM1A	T	AAAAAAAAAAAATGTEAGPGTAGGSENGSEVAAQPAGLSGPAEVGPGAVGERT(0.908)PR	59	0.00453142	0.0082244	0.00647772	0.00404737	0.0115287	0.0056313	159.42	0.908434	0.806445	1.10262
O60341	Lysine-specific histone demethylase 1A	KDM1A	S	EPPRAS(0.999)PPGGLAEPPGSAGPQAGPTVVPGSATPMETGIAETPEGR	69	0.0344636	0.0295822	0.0392867	0.0377163	0.0332294	0.0228953	127.29	0.99949	0.576188	0.908147
O60343	TBC1 domain family member 4	TBC1D4	S	ANS(1)QLK	1207	0.0959045	0.0948113	0.0997363	0.103206	0.152303	0.107138	75.378	1	0.202899	1.24856
O60343	TBC1 domain family member 4	TBC1D4	S	CSS(0.998)VTGVQR	318	0.0273761	0.045211	0.0287198	0.0607548	0.047284	0.0847681	175.33	0.997549	0.0692939	1.9032
O60343	TBC1 domain family member 4	TBC1D4	S	HAS(0.999)APSHVQPSDSEK	341	0.392853	0.392107	0.315621	0.472896	0.545546	0.560312	236.27	0.998697	0.0128381	1.43447
O60343	TBC1 domain family member 4	TBC1D4	S	SLTSS(0.97)LENIFSR	570	0.0112815	0.0100429	0.0119662	0.016042	0.0107172	0.0186514	183.89	0.970186	0.167816	1.36407
O60343	TBC1 domain family member 4	TBC1D4	S	LGS(1)VDS(1)FER	588	0.0394139	0.046917	0.0364394	0.0365471	0.0431558	0.0457203	179.2	1	0.841511	1.02161
O60343	TBC1 domain family member 4	TBC1D4	S	LGS(1)VDS(1)FER	591	0.0394139	0.046917	0.0364394	0.0365471	0.0431558	0.0457203	71.806	1	0.841511	1.02161
O60343	TBC1 domain family member 4	TBC1D4	S	AQGVRS(1)PLLR	666	0.0946836	0.110027	0.111066	0.0977591	0.0831425	0.109457	101.39	1	0.412584	0.919508
O60343	TBC1 domain family member 4	TBC1D4	S	TSS(0.892)TCS(1)NES(0.988)LSVGGTSVTPR	751	0.0244061	0.0268931	0.0254996	0.0257971	0.0329033	0.026854	220.17	0.891953	0.278191	1.11401
O60343	TBC1 domain family member 4	TBC1D4	S	TSS(0.892)TCS(1)NES(0.988)LSVGGTSVTPR	754	0.0511642	0.0481255	0.0488378	0.0509785	0.0555372	0.0476437	220.17	0.999852	0.460452	1.04072
O60343	TBC1 domain family member 4	TBC1D4	S	TSS(0.892)TCS(1)NES(0.988)LSVGGTSVTPR	757	0.0511642	0.0481255	0.0488378	0.0509785	0.0555372	0.0476437	220.17	0.988471	0.460452	1.04072
O60343	TBC1 domain family member 4	TBC1D4	S	VAS(1)PMNK	782	0.0298945	0.0355345	0.0322648	0.0346915	0.03258	0.0341526	50.878	1	0.51737	1.03818
O60343	TBC1 domain family member 4	TBC1D4	S	S(0.999)PSAMQQQDGLDR	787	0.0705379	0.0698914	0.066602	0.0628976	0.0616401	0.058987	142.32	0.999123	0.00950801	0.886459
O60353	Frizzled-6	FZD6	S	EQDCGEPAS(1)PAASISR	620	0.238055	0.271285	0.282911	0.31274	0.27345	0.249508	93.152	0.999938	0.560015	1.05484
O60353	Frizzled-6	FZD6	S	LS(1)GEQVDGK	629	0.529574	0.619022	0.695408	0.614258	0.494784	0.517543	105.65	1	0.295807	0.882094
O60353	Frizzled-6	FZD6	S	SEGRIS(1)PK	653	0.86772	1.00113	1.26834	1.0659	1.02738	1.24252	71.555	0.999995	0.649827	1.06331
O60437	Periplakin	PPL	S	GKYS(0.875)PTVQTR	14	0.0246947	0.0295665	0.0239932	0.02625	0.034901	0.0322509	107.09	0.875414	0.178874	1.19357
O60437	Periplakin	PPL	T	GKYSPT(0.918)VQTR	16	0.00972689	0.012472	0.0109533	0.0136271	0.0150192	0.0193018	107.09	0.91835	0.0588526	1.44631
O60437	Periplakin	PPL	S	S(1)IVVIHPDTGR	1657	0.00423058	0.00264506	0.00352935	0.00298142	0.00350542	0.00326174	121.86	1	0.67406	0.936914
O60437	Periplakin	PPL	S	LQS(0.985)PATK	830	0.0140032	0.0168888	0.0201481	0.0183978	0.0219656	0.0248778	113.15	0.984615	0.140569	1.27823
O60493	Sorting nexin-3	SNX3	S	RYS(1)DFEWLR	72	0.0823881	0.049033	0.0609112	0.0581888	0.0610812	0.0562817	125.82	0.999999	0.600836	0.912752
O60502	Protein O-GlcNAcase	MGEA5	S	LENEGS(1)DEDIETDVLYSPQMALK	364	0.0276835	0.0327866	0.0335524	0.0342124	0.0381195	0.0309889	214.3	1	0.324993	1.09889
O60504	Vinexin	SORBS3	S	SLS(0.999)PHK	339	0.0469589	0.0353295	0.0540579	0.0615227	0.0738016	0.0692285	69.198	0.999438	0.0253088	1.50024
O60504	Vinexin	SORBS3	S	FDFQAQS(1)PK	395	0.0896223	0.0901324	0.0891377	0.0889744	0.0792792	0.105111	72.531	1	0.852915	1.01663
O60504	Vinexin	SORBS3	S	LCDDGPQLPTS(0.997)PR	530	0.688694	0.71476	0.722005	0.64258	0.709522	0.655878	222.96	0.997374	0.161363	0.944727
O60504	Vinexin	SORBS3	S	HPS(0.868)SPSALR	544	0.055717	0.0425842	0.0821831	0.0421073	0.0493618	0.050164	89.805	0.867924	0.338509	0.78474
O60504	Vinexin	SORBS3	S	HPSS(0.98)PSALR	545	0.0813784	0.107486	0.114766	0.0973262	0.0901967	0.102827	152.67	0.98003	0.702256	0.956262
O60504	Vinexin	SORBS3	T	PQTQNLGT(0.998)PGPALSHSR	585	0.013915	0.0230294	0.0196144	0.0231127	0.0199617	0.0252507	55.228	0.998009	0.27057	1.20803
O60508	Pre-mRNA-processing factor 17	CDC40	S	S(0.967)PSSKPSLAVAVDSAPEVAVK	43	0.221149	0.240754	0.254361	0.166027	0.15557	0.231013	209.62	0.967407	0.0990885	0.771517
O60524	Nuclear export mediator factor NEMF	NEMF	S	NPYLLS(1)EEEDDDVDGDVNVEK	417	0.0835765	0.0786045	0.0841611	0.074106	0.0958436	0.0853818	229.6	1	0.669664	1.03649
O60524	Nuclear export mediator factor NEMF	NEMF	S	KLPS(0.972)DSGDLEALEGK	831	0.0314395	0.0370236	0.0394761	0.0382057	0.0400071	0.0348175	114.4	0.971836	0.580148	1.04717
O60547	GDP-mannose 4,6 dehydratase	GMDS	S	GS(1)GDGEMGKPR	14	0.0672724	0.0662715	0.0591523	0.0469192	0.0717569	0.0798854	43.761	1	0.857879	1.03044
O60551	Glycylpeptide N-tetradecanoyltransferase 2	NMT2	S	GS(1)PGGYLGAK	38	0.22636	0.342551	0.280852	0.220375	0.216667	0.232883	141.71	1	0.151919	0.788368
O60551	Glycylpeptide N-tetradecanoyltransferase 2	NMT2	S	EKPNSGGTKS(0.76)DSASDSQEIK	66	0.0408852	0.0461932	0.049032	0.0517647	0.066583	0.0428402	134.76	0.759864	0.31742	1.18424
O60551	Glycylpeptide N-tetradecanoyltransferase 2	NMT2	S	SDS(0.879)ASDSQEIK	68	0.0422702	0.0448354	0.0369415	0.0439889	0.0536433	0.0329654	213.99	0.879483	0.750516	1.05281
O60566	Mitotic checkpoint serine/threonine-protein kinase BUB1 beta	BUB1B	S	VQS(1)HQQASEEK	384	0.347027	0.698049	0.484286	0.380263	0.286718	1.16438	102.63	0.999978	0.751241	1.19747
O60566	Mitotic checkpoint serine/threonine-protein kinase BUB1 beta	BUB1B	S	NKS(1)PPADPPR	543	0.441013	0.521114	0.375997	0.337773	0.230973	0.416311	55.261	1	0.159309	0.736148
O60566	Mitotic checkpoint serine/threonine-protein kinase BUB1 beta	BUB1B	S	KLS(1)PIIEDSR	670	0.347434	0.404448	0.419792	0.30046	0.254687	0.357192	81.494	0.99982	0.0792864	0.778663
O60573	Eukaryotic translation initiation factor 4E type 2	EIF4E2	S	FDALKDDDS(1)GDHDQNEENSTQK	13	0.145117	0.114439	0.129709	0.109419	0.0985383	0.115784	224.44	1	0.0986483	0.831674
O60583	Cyclin-T2	CCNT2	S	QGQSQAASSSSVTS(1)PIK	480	0.403388	0.437557	0.440297	0.378642	0.33057	0.461146	190.63	0.99992	0.407059	0.913455
O60610	Protein diaphanous homolog 1	DIAPH1	S	GRS(1)PDELPSAGGDGGK	22	0.018147	0.0200539	0.0201526	0.0144464	0.0150447	0.0171844	64.454	0.999899	0.0211375	0.799874
O60664	Perilipin-3	PLIN3	S	VS(1)GAQEMVSSAK	130	0.0298393	0.0236076	0.0413881	0.0217785	0.0287013	0.0181356	125.28	1	0.222749	0.723524
O60664	Perilipin-3	PLIN3	S	LGS(0.992)LSER	241	0.0135097	0.0152608	0.0201843	0.0288901	0.0427198	0.03118	119.21	0.991661	0.0191124	2.09969
O60669	Monocarboxylate transporter 2	SLC16A7	S	TEDDSS(0.981)PK	219	0.0546573	0.0614411	0.064449	0.0442897	0.0450909	0.0392424	80.231	0.980501	0.00722046	0.712405
O60669	Monocarboxylate transporter 2	SLC16A7	S	TRES(0.977)EPLSK	448	0.0785645	0.0866971	0.105644	0.0852581	0.0933923	0.0990384	57.175	0.976981	0.8133	1.02504
O60678	Protein arginine N-methyltransferase 3	PRMT3	S	GAVENEEDLPELS(1)DS(1)GDEAAWEDEDDADLPHGK	25	0.0528009	0.0581323	0.0716029	0.0370835	0.0492791	0.0660359	224.75	1	0.375621	0.834895
O60678	Protein arginine N-methyltransferase 3	PRMT3	S	GAVENEEDLPELS(1)DS(1)GDEAAWEDEDDADLPHGK	27	0.0528009	0.0581323	0.0716029	0.0370835	0.0492791	0.0660359	224.75	1	0.375621	0.834895
O60684	Importin subunit alpha-7	KPNA6	S	METMAS(0.999)PGKDNYR	6	0.504784	0.573966	0.429167	0.395099	0.389279	0.419723	87.566	0.999468	0.0773361	0.798519
O60701	UDP-glucose 6-dehydrogenase	UGDH	T	EADLVFISVNT(0.984)PTK	91	0.00609008	0.00794568	0.00450586	0.0051605	0.00469884	0.00622024	112.34	0.983533	0.493866	0.867216
O60716	Catenin delta-1	CTNND1	S	HYEDGYPGGSDNYGS(0.997)LSR	230	0.0120699	0.00978144	0.00761317	0.00682688	0.00842976	0.00825854	161.14	0.99688	0.225013	0.798084
O60716	Catenin delta-1	CTNND1	S	APS(1)RQDVYGPQPQVR	252	0.0944783	0.0980851	0.0937039	0.0782648	0.0874238	0.0846999	176.28	1	0.0169047	0.874667
O60716	Catenin delta-1	CTNND1	S	VGGS(1)S(1)VDLHR	268	0.0318467	0.0269402	0.029648	0.0329345	0.0351603	0.0385425	138.99	1	0.0484522	1.20583
O60716	Catenin delta-1	CTNND1	S	VGGS(1)S(1)VDLHR	269	0.0318467	0.0269402	0.029648	0.0329345	0.0351603	0.0385425	163.12	1	0.0484522	1.20583
O60716	Catenin delta-1	CTNND1	S	S(1)MGYDDLDYGMMSDYGTAR	288	0.0343124	0.0326346	0.0350301	0.0307777	0.0329494	0.0317904	221.91	1	0.0854497	0.936656
O60716	Catenin delta-1	CTNND1	S	GS(1)LAS(1)LDS(1)LRK	346	0.14945	0.150313	0.141938	0.128701	0.137456	0.120629	115.57	1	0.0298069	0.875675
O60716	Catenin delta-1	CTNND1	S	GS(1)LAS(1)LDS(1)LRK	349	0.14945	0.150313	0.141938	0.128701	0.137456	0.120629	206.85	1	0.0298069	0.875675
O60716	Catenin delta-1	CTNND1	S	GS(1)LAS(1)LDS(1)LRK	352	0.14945	0.150313	0.141938	0.128701	0.137456	0.120629	106.14	1	0.0298069	0.875675
O60716	Catenin delta-1	CTNND1	S	S(1)DKKPDR	879	0.066266	0.0677554	0.0501093	0.0430279	0.0481634	0.0492076	60.064	1	0.0708934	0.762496
O60716	Catenin delta-1	CTNND1	T	SLDNNYST(0.999)PNER	906	0.0163629	0.0207922	0.0179657	0.0110301	0.0110985	0.0172209	188.48	0.998521	0.0961914	0.713877
O60716	Catenin delta-1	CTNND1	T	GDHNRT(1)LDRS(1)GDLGDMEPLK	916	0.0105264	0.00944297	0.0120962	0.00670923	0.00773953	0.00929442	121.74	1	0.0614456	0.740457
O60716	Catenin delta-1	CTNND1	S	S(1)GDLGDMEPLK	920	0.110683	0.111276	0.118159	0.097072	0.112472	0.0992788	144.92	1	0.124179	0.907988
O60749	Sorting nexin-2	SNX2	T	EPILSSEPSPAVTPVT(0.953)PTTLIAPR	104	0.0329333	0.0538697	0.0375181	0.0284407	0.0481592	0.057607	177.4	0.953023	0.773191	1.07952
O60749	Sorting nexin-2	SNX2	S	RFS(1)DFLGLHSK	185	0.0323075	0.0435744	0.0278339	0.0182464	0.0230558	0.0283531	69.92	1	0.108753	0.671597
O60749	Sorting nexin-2	SNX2	S	AVNTQALS(0.999)GAGILR	277	0.00191369	0.00727748	0.0112558	0.0072689	0.0065416	0.00803016	61.127	0.998905	0.873621	1.06816
O60763	General vesicular transport factor p115	USO1	S	DLGHPVEEEDELES(1)GDQEDEDDESEDPGKDLDHI	942	0.0444238	0.0423395	0.0437794	0.0326104	0.0397468	0.0337572	319.35	1	0.0238982	0.812871
O60784	Target of Myb protein 1	TOM1	S	LPNLSS(0.852)PSAEGPPGPPSGPAPR	462	0.493814	0.560317	0.655353	0.504081	0.399919	0.376172	119.35	0.852369	0.0793839	0.748864
O60828	Polyglutamine-binding protein 1	PQBP1	S	PYPS(1)PGAVLR	247	0.0473756	0.0681556	0.0571721	0.0263807	0.0322631	0.0312145	92.538	0.999987	0.0116478	0.520304
O60832	H/ACA ribonucleoprotein complex subunit 4	DKC1	S	S(1)LPEEDVAEIQHAEEFLIKPESK	21	0.00806625	0.0108648	0.0121406	0.00618155	0.00334096	0.00789698	202.98	1	0.0640563	0.560622
O60832	H/ACA ribonucleoprotein complex subunit 4	DKC1	S	KRES(1)ES(1)ES(1)DET(1)PPAAPQLIK	451	0.274607	0.298354	0.314725	0.235232	0.259064	0.267966	202.46	1	0.0513713	0.858707
O60832	H/ACA ribonucleoprotein complex subunit 4	DKC1	S	KRES(1)ES(1)ES(1)DET(1)PPAAPQLIK	453	0.274607	0.298354	0.314725	0.235232	0.259064	0.267966	202.46	1	0.0513713	0.858707
O60832	H/ACA ribonucleoprotein complex subunit 4	DKC1	S	KRES(1)ES(1)ES(1)DET(1)PPAAPQLIK	455	0.222437	0.241108	0.253656	0.192954	0.208185	0.219039	188.41	1	0.0519978	0.86472
O60832	H/ACA ribonucleoprotein complex subunit 4	DKC1	T	KRES(1)ES(1)ES(1)DET(1)PPAAPQLIK	458	0.193006	0.207782	0.217602	0.156083	0.183271	0.186962	139.73	1	0.0639126	0.851107
O60832	H/ACA ribonucleoprotein complex subunit 4	DKC1	S	AGLES(1)GAEPGDGDS(0.996)DTTK	485	0.0370596	0.0411318	0.0382585	0.0309914	0.031944	0.0366943	159.01	1	0.0586429	0.855558
O60832	H/ACA ribonucleoprotein complex subunit 4	DKC1	S	AGLESGAEPGDGDS(1)DTTK	494	1.08038	1.16471	1.26427	0.968492	1.04344	1.11419	285.82	0.999763	0.132549	0.890796
O60832	H/ACA ribonucleoprotein complex subunit 4	DKC1	S	EVELVS(1)E	513	0.143545	0.155648	0.180516	0.115044	0.114463	0.137586	107.19	1	0.0475132	0.765239
O60841	Eukaryotic translation initiation factor 5B	EIF5B	S	KQS(1)FDDNDS(1)EELEDKDSK	107	0.107186	0.106217	0.103991	0.107286	0.122921	0.117355	194.37	1	0.0977287	1.09505
O60841	Eukaryotic translation initiation factor 5B	EIF5B	S	QSFDDNDS(1)EELEDKDSK	113	1.54467	1.55185	1.56572	1.23236	1.28539	1.37683	331.98	1	0.00388086	0.835344
O60841	Eukaryotic translation initiation factor 5B	EIF5B	S	IEPIPGES(1)PK	1168	0.0149413	0.01673	0.0174116	0.0141755	0.0173097	0.0148407	100.02	1	0.488081	0.943828
O60841	Eukaryotic translation initiation factor 5B	EIF5B	S	VEMYS(1)GS(1)DDDDDFNK	135	0.344916	0.35156	0.352771	0.291716	0.326402	0.313688	169.05	0.999819	0.0198343	0.888071
O60841	Eukaryotic translation initiation factor 5B	EIF5B	S	VEMYS(0.999)GS(1)DDDDDFNK	137	0.357356	0.364349	0.36314	0.302946	0.338839	0.326693	169.05	0.999975	0.0226504	0.892734
O60841	Eukaryotic translation initiation factor 5B	EIF5B	S	KWDGS(1)EEDEDNSK	164	1.04616	1.04123	1.09586	0.872425	0.984063	0.993564	278.06	1	0.0596964	0.895326
O60841	Eukaryotic translation initiation factor 5B	EIF5B	S	INS(1)S(1)GES(1)GDES(1)DEFLQSR	182	0.00253476	0.00132737	0.000369654	0.00174877	0.00107788	0.00137408	161.22	0.999999	0.988164	0.992663
O60841	Eukaryotic translation initiation factor 5B	EIF5B	S	INS(1)S(1)GES(1)GDES(1)DEFLQSR	183	0.00253476	0.00132737	0.000369654	0.00174877	0.00107788	0.00137408	69.737	0.999999	0.988164	0.992663
O60841	Eukaryotic translation initiation factor 5B	EIF5B	S	INSSGESGDES(1)DEFLQSR	190	0.00384395	0.00717122	0.00468893	0.00613674	0.00487907	0.00702517	161.22	0.999999	0.544171	1.14881
O60841	Eukaryotic translation initiation factor 5B	EIF5B	S	NKPGPNIES(1)GNEDDDASFK	214	0.403557	0.416235	0.426143	0.355623	0.397701	0.405095	284.45	1	0.156284	0.929759
O60841	Eukaryotic translation initiation factor 5B	EIF5B	T	AETPT(0.972)AAEDDNEGDKK	303	0.015492	0.0144856	0.0164111	0.0149743	0.0140325	0.0142586	86.96	0.971764	0.170713	0.932671
O60869	Endothelial differentiation-related factor 1	EDF1	S	QHS(0.999)ITK	53	0.0380887	0.160929	0.0198301	0.027577	0.0232975	0.0926128	104.2	0.999374	0.639549	0.655647
O60885	Bromodomain-containing protein 4	BRD4	S	PQQVIQHHHS(1)PR	1045	0.00570708	0.00886407	0.00778462	0.0063496	0.009544	0.0119527	110.77	1	0.382816	1.2456
O60885	Bromodomain-containing protein 4	BRD4	S	IHS(1)PIIR	1117	0.0620251	0.0489396	0.0587435	0.0466015	0.0714609	0.0560129	80.165	1	0.868419	1.02573
O60885	Bromodomain-containing protein 4	BRD4	S	SEPFS(0.99)PSLRPEPPK	1126	0.0775054	0.0623616	0.0651656	0.0637625	0.0671559	0.0667623	115.66	0.989605	0.63473	0.964143
O60885	Bromodomain-containing protein 4	BRD4	S	MPDEPEEPVVAVSS(0.907)PAVPPPTK	470	0.0532493	0.0419722	0.0527045	0.0393339	0.0488342	0.0481601	162.01	0.906655	0.463999	0.921597
O60885	Bromodomain-containing protein 4	BRD4	S	SKPPPTYES(1)EEEDK	601	0.122228	0.102349	0.124089	0.0831453	0.11996	0.108147	193.27	0.999993	0.388121	0.892696
O60934	Nibrin	NBN	S	TTTPGPSLS(0.999)QGVSVDEK	343	0.0218872	0.0225011	0.027938	0.0375383	0.0523202	0.0434439	123.6	0.999285	0.0124615	1.84307
O60934	Nibrin	NBN	S	MLS(1)QDAPTVK	397	0.0668717	0.0688029	0.0845821	0.128247	0.14703	0.121641	118.37	0.999984	0.00337795	1.80207
O60934	Nibrin	NBN	S	IPNYQLS(1)PTK	432	0.269389	0.249808	0.256008	0.224805	0.196435	0.237548	136.93	0.99986	0.0448228	0.849825
O75044	SLIT-ROBO Rho GTPase-activating protein 2;SLIT-ROBO Rho GTPase-activating protein 2B;SLIT-ROBO Rho GTPase-activating protein 2C	SRGAP2	S	STVS(0.935)ETFMSK	427	0.0673392	0.0809287	0.0768829	0.0791966	0.101855	0.0814279	81.92	0.934954	0.206385	1.1658
O75044	SLIT-ROBO Rho GTPase-activating protein 2	SRGAP2	S	S(0.914)KSFNNHR	928	0.150621	0.202629	0.169242	0.147934	0.238394	0.208202	49.325	0.914395	0.47695	1.13788
O75044	SLIT-ROBO Rho GTPase-activating protein 2	SRGAP2	S	TSPVVAPTS(0.854)EPSS(0.84)PLHTQLLK	990	0.0463179	0.0865939	0.0731773	0.0628832	0.120177	0.10322	86.551	0.854235	0.26637	1.38911
O75044	SLIT-ROBO Rho GTPase-activating protein 2	SRGAP2	S	TSPVVAPTSEPSS(0.859)PLHTQLLK	994	0.0177377	0.0194791	0.00996136	0.00784637	0.0137801	0.0113172	98.121	0.859484	0.234715	0.698282
O75113	NEDD4-binding protein 1	N4BP1	T	AGT(0.999)PVSELTK	242	0.700018	0.706096	0.874985	0.718415	0.993918	0.740323	124.6	0.998777	0.616166	1.07521
O75113	NEDD4-binding protein 1	N4BP1	S	RFS(0.998)DSEER	288	0.836674	0.926542	0.883448	0.849298	1.10013	1.18342	163.83	0.998264	0.193179	1.1837
O75122	CLIP-associating protein 2	CLASP2	S	SSSSS(0.849)QESLNRPFSSK	327	0.0892779	0.090333	0.10168	0.116429	0.0902271	0.105299	107.33	0.849188	0.298798	1.10901
O75122	CLIP-associating protein 2	CLASP2	S	ASS(0.997)LPGSLQR	360	0.1092	0.0981433	0.134341	0.117711	0.122372	0.102226	144.7	0.997181	0.987329	1.00183
O75122	CLIP-associating protein 2	CLASP2	S	ASS(0.977)LPGS(1)LQR	364	0.0460084	0.0471569	0.0422777	0.041964	0.0346386	0.0394052	74.392	0.999998	0.0675761	0.856505
O75122	CLIP-associating protein 2	CLASP2	S	SRS(0.989)DIDVNAAAGAK	370	0.427845	0.514608	0.525013	0.505559	0.44728	0.555508	169.57	0.989221	0.77173	1.02786
O75122	CLIP-associating protein 2	CLASP2	S	MVSQS(0.993)QPGS(1)R	455	0.105064	0.134256	0.114978	0.0988844	0.088271	0.126188	126.17	0.992755	0.390133	0.884408
O75122	CLIP-associating protein 2	CLASP2	S	MVSQS(0.993)QPGS(1)R	459	0.105064	0.134256	0.114978	0.0988844	0.088271	0.126188	148.78	1	0.390133	0.884408
O75122	CLIP-associating protein 2	CLASP2	S	PSVS(0.995)QGCS(1)R	525	0.038472	0.0473964	0.0624965	0.0525684	0.0370641	0.070464	77.74	0.994579	0.759473	1.07907
O75122	CLIP-associating protein 2	CLASP2	S	PSVS(0.995)QGCS(1)R	529	0.038472	0.0473964	0.0624965	0.0525684	0.0370641	0.070464	77.74	1	0.759473	1.07907
O75122	CLIP-associating protein 2	CLASP2	S	EAS(0.994)RES(0.98)S(0.985)RDTSPVR	533	0.0239328	0.0408381	0.0358461	0.0248875	0.0332556	0.0489692	76.341	0.994214	0.814866	1.06455
O75122	CLIP-associating protein 2	CLASP2	S	EAS(0.994)RES(0.98)S(0.985)RDTSPVR	536	0.0113465	0.0139623	0.0131862	0.00726184	0.0117624	0.013382	43.794	0.979742	0.36509	0.84183
O75122	CLIP-associating protein 2	CLASP2	S	EAS(0.994)RES(0.98)S(0.985)RDTSPVR	537	0.0113465	0.0139623	0.0131862	0.00726184	0.0117624	0.013382	43.794	0.98543	0.36509	0.84183
O75128	Protein cordon-bleu	COBL	S	KSS(0.835)LGNDETDKEK	235	21.9122	25.0909	20.5101	18.1902	15.9068	24.2942	143.39	0.834912	0.345644	0.864884
O75128	Protein cordon-bleu	COBL	S	VSLGS(1)QIDLQK	324	1.17325	1.40829	1.2144	1.41582	1.09719	1.46319	119.69	0.999815	0.68115	1.04749
O75128	Protein cordon-bleu	COBL	S	RAPAPPPPQPPPPS(1)PLIPNR	347	3.76288	3.83729	3.32938	2.84321	2.1259	3.75959	114.57	1	0.215155	0.798633
O75128	Protein cordon-bleu	COBL	S	CNS(1)VEK	775	7.82902	16.8274	7.36277	7.04361	5.586	17.5579	74.173	1	0.906262	0.942794
O75128	Protein cordon-bleu	COBL	S	LQADPKPIS(1)PQQK	815	7.11227	6.83702	5.43209	4.95316	3.33283	5.54032	99.055	1	0.0923339	0.713381
O75147	Obscurin-like protein 1	OBSL1	S	ASSGDQGS(0.999)PPCFLR	10	0.313233	0.303556	0.317709	0.165152	0.234638	0.296275	85.163	0.998994	0.105329	0.744855
O75151	Lysine-specific demethylase PHF2	PHF2	S	RPS(0.98)ASSPNNNTAAK	1056	0.146836	0.133797	0.202425	0.220955	0.360677	0.126129	91.317	0.980078	0.35274	1.46517
O75151	Lysine-specific demethylase PHF2	PHF2	S	RPSASS(0.818)PNNNTAAK	1059	0.544783	0.440529	0.452818	0.321938	0.200787	0.454532	123.59	0.818348	0.128351	0.679533
O75151	Lysine-specific demethylase PHF2	PHF2	S	AVRPEVNTVAS(0.999)S(1)DEVCDGDR	458	0.128878	0.132955	0.100663	0.104861	0.0994815	0.107272	63.573	0.998939	0.178624	0.859636
O75151	Lysine-specific demethylase PHF2	PHF2	S	AVRPEVNTVAS(0.999)S(1)DEVCDGDR	459	0.128878	0.132955	0.100663	0.104861	0.0994815	0.107272	63.573	0.999714	0.178624	0.859636
O75151	Lysine-specific demethylase PHF2	PHF2	S	EKEEPPS(1)PIEATPPQSLLEK	474	0.290653	0.248967	0.29963	0.277317	0.234788	0.329993	156.43	1	0.977508	1.00339
O75151	Lysine-specific demethylase PHF2	PHF2	S	ESAS(0.785)PTIPNLDLLEAHTK	539	0.486954	0.461201	0.5203	0.479547	0.430674	0.531131	146.19	0.784953	0.801734	0.981543
O75151	Lysine-specific demethylase PHF2	PHF2	S	LEKS(1)PLAGNK	625	2.62475	2.55353	2.56366	2.40546	2.08065	2.50214	101.36	1	0.124172	0.902648
O75151	Lysine-specific demethylase PHF2	PHF2	T	ALRPPT(0.936)SPGVFGALQNFK	654	1.15567	1.17756	1.27277	0.967743	0.90882	1.12851	162.65	0.935812	0.0554402	0.833352
O75151	Lysine-specific demethylase PHF2	PHF2	S	DEYEYVS(1)DDGELK	681	1.0478	1.0346	1.03743	0.994669	1.07886	1.2513	156.17	1	0.417369	1.06571
O75151	Lysine-specific demethylase PHF2	PHF2	S	NS(1)VDLDDYEEEQDHLDACFK	853	0.323746	0.242851	0.226523	0.304386	0.37438	0.340011	194.77	1	0.10641	1.28452
O75151	Lysine-specific demethylase PHF2	PHF2	S	DSDYVYPSLES(1)DEDNPIFK	882	0.721755	0.858852	0.727984	0.648546	0.748469	0.665744	226.23	1	0.205817	0.893515
O75151	Lysine-specific demethylase PHF2	PHF2	S	KGS(1)DDAPYSPTAR	899	0.504273	0.812064	0.758748	0.947461	1.00429	0.991478	106.67	0.999994	0.0400072	1.41836
O75151	Lysine-specific demethylase PHF2	PHF2	S	GSDDAPYS(0.997)PTAR	905	0.158818	0.209858	0.174681	0.15125	0.127603	0.15336	106.26	0.997164	0.0974595	0.795449
O75152	Zinc finger CCCH domain-containing protein 11A	ZC3H11A	S	TVLPTVPES(1)PEEEVK	108	0.0350419	0.0398335	0.0386321	0.0228364	0.0265731	0.0325396	161.19	1	0.0294532	0.721971
O75152	Zinc finger CCCH domain-containing protein 11A	ZC3H11A	S	LSVQSNPS(1)PQLR	132	0.0249606	0.0269932	0.0219237	0.0178893	0.0186063	0.0179576	169.46	0.999991	0.012217	0.737074
O75152	Zinc finger CCCH domain-containing protein 11A	ZC3H11A	S	KFS(1)AGGDSDPPLKR	290	0.0468075	0.0598555	0.0735013	0.0764689	0.110959	0.0665377	98.062	0.999825	0.187918	1.40963
O75152	Zinc finger CCCH domain-containing protein 11A	ZC3H11A	S	RLS(0.958)SASTGKPPLSVEDDFEK	758	0.100636	0.108343	0.113277	0.0898689	0.0903692	0.114464	183.47	0.95756	0.3609	0.914495
O75153	Clustered mitochondria protein homolog	CLUH	S	SEDPPGQEAGS(1)EEEGSSASGLAK	664	0.0984492	0.0946957	0.100041	0.0818684	0.0890759	0.0899297	208.58	1	0.0231515	0.889792
O75164	Lysine-specific demethylase 4A	KDM4A	S	VCLEIPQEVS(0.981)QSELFPK	410	0.024447	0.0322389	0.0274118	0.0137572	0.0352976	0.0236875	102.37	0.981384	0.598376	0.864974
O75175	CCR4-NOT transcription complex subunit 3	CNOT3	S	STDSEVSQS(1)PAK	299	0.538439	0.542697	0.589829	0.41721	0.382444	0.513292	210.96	0.999994	0.048265	0.785741
O75179	Ankyrin repeat domain-containing protein 17	ANKRD17	S	LTVAS(1)PK	1709	0.972919	0.95124	1.03633	0.802765	0.778583	1.10622	117.31	0.999957	0.448816	0.907815
O75179	Ankyrin repeat domain-containing protein 17	ANKRD17	S	ATVPVAAATAAEGEGS(0.999)PPAVAAVAGPPAAAEVGGGVGGSSR	19	0.0393655	0.0439036	0.0409671	0.0241274	0.0289734	0.0278307	134.94	0.99949	0.00186764	0.651432
O75179	Ankyrin repeat domain-containing protein 17	ANKRD17	S	NS(1)PLDCGSAS(1)PNK	2059	0.148241	0.146662	0.156002	0.146595	0.152265	0.155598	161.22	0.999999	0.776729	1.00788
O75179	Ankyrin repeat domain-containing protein 17	ANKRD17	S	NSPLDCGSAS(1)PNK	2067	0.98647	0.995231	1.06612	0.77042	0.72782	1.06412	166.83	0.999975	0.210748	0.840719
O75179	Ankyrin repeat domain-containing protein 17	ANKRD17	S	APS(1)PAPSSVPLGSEKPSNVSQDR	2401	0.352022	0.318068	0.448653	0.295524	0.376593	0.27647	191.51	0.999714	0.31766	0.847906
O75182	Paired amphipathic helix protein Sin3b	SIN3B	T	NEHDKT(1)PEHSR	262	0.405813	0.396799	0.42121	0.328789	0.296862	0.404018	95.822	0.999843	0.117716	0.841355
O75190	DnaJ homolog subfamily B member 6	DNAJB6	S	HAS(1)PEDIKK	15	0.236032	0.285291	0.296865	0.322918	0.380476	0.345524	88.441	1	0.037341	1.282
O75190	DnaJ homolog subfamily B member 6	DNAJB6	S	HAPHCLS(1)EEEGEQDRPR	277	0.278453	0.255908	0.296883	0.209078	0.235938	0.208345	209.43	1	0.0165041	0.786003
O75330	Hyaluronan mediated motility receptor	HMMR	S	FNDPSGCAPS(0.992)PGAYDVK	20	0.0238007	0.0159063	0.0207276	0.0169299	0.00927934	0.0207646	62.765	0.99187	0.333557	0.777268
O75351	Vacuolar protein sorting-associated protein 4B	VPS4B	S	GNDS(1)DGEGESDDPEK	102	1.96483	2.08186	2.15419	1.96105	2.0889	2.08975	326.98	1	0.784709	0.990135
O75367	Core histone macro-H2A.1	H2AFY	T	LEAIIT(1)PPPAK	129	0.0106468	0.0144431	0.0170362	0.0161293	0.00965772	0.013535	63.76	1	0.741325	0.933436
O75367	Core histone macro-H2A.1	H2AFY	S	AKS(0.972)PSQK	138	0.216897	0.260767	0.233254	0.255853	0.170491	0.248138	61.78	0.972025	0.707352	0.948747
O75369	Filamin-B	FLNB	S	YADEEIPRS(1)PFK	1505	0.00780379	0.0103804	0.00916577	0.00520917	0.00656181	0.00598688	108.71	1	0.0190806	0.649283
O75369	Filamin-B	FLNB	T	IRAT(1)QTGDASK	1609	0.00432916	0.00630881	0.00579405	0.00680722	0.00907973	0.00735983	125.73	0.999977	0.0661459	1.41472
O75369	Filamin-B	FLNB	S	RCS(1)QVK	1916	0.00388643	0.00533272	0.00580853	0.00538949	0.00653052	0.0058993	98.997	1	0.234604	1.18577
O75369	Filamin-B	FLNB	S	APS(1)VATVGSICDLNLK	2107	0.00717353	0.00786626	0.00842143	0.00717397	0.00908338	0.00796362	258.8	0.999992	0.721184	1.03238
O75369	Filamin-B	FLNB	S	APSVATVGS(1)ICDLNLK	2113	0.000295444	0.000244921	0.00030784	0.000372942	0.000502514	0.000285908	107.98	0.999995	0.187862	1.3692
O75369	Filamin-B	FLNB	S	YGGPNHIVGS(1)PFK	2465	0.0022403	0.00224666	0.00226702	0.00145135	0.00160421	0.0014698	73.624	0.999999	0.00010895	0.67003
O75369	Filamin-B	FLNB	S	LVS(0.999)PGSANETSSILVESVTR	2478	0.00309	0.00382281	0.00304019	0.00267778	0.00406465	0.00330347	253.18	0.998733	0.951058	1.00933
O75369	Filamin-B	FLNB	S	LVSPGS(0.974)ANETSSILVESVTR	2481	8.87e-05	0.000268422	0.000260709	0.000307928	0.000235864	0.000101943	133.76	0.973822	0.917324	1.04516
O75369	Filamin-B	FLNB	S	SS(0.877)FLVDCSK	2532	0.000873658	0.00106229	0.0008932	0.000670918	0.0009377	0.000761742	91.937	0.877242	0.195783	0.837836
O75369	Filamin-B	FLNB	S	LDVTILS(0.996)PSR	983	0.00346238	0.00428799	0.00324715	0.00256623	0.00187253	0.00294635	166.11	0.996041	0.0543059	0.671526
O75376	Nuclear receptor corepressor 1	NCOR1	S	QEEFS(1)PR	1111	0.295892	0.373538	0.29366	0.308089	0.263584	0.302398	68.893	1	0.375047	0.907568
O75376	Nuclear receptor corepressor 1	NCOR1	S	MPIEDSS(0.983)PEK	1196	1.35705	1.43779	1.28867	1.04373	0.81858	1.11254	135.99	0.983332	0.0200321	0.728502
O75376	Nuclear receptor corepressor 1	NCOR1	S	ES(0.966)PVSAPLEGLICR	1263	0.0164369	0.0124946	0.00835793	0.00444931	0.00797658	0.00946258	51.546	0.96599	0.137027	0.586988
O75376	Nuclear receptor corepressor 1	NCOR1	T	KT(0.999)PEVVQSTR	1367	0.122229	0.117704	0.116396	0.101362	0.0692589	0.0962978	51.013	0.998969	0.0421832	0.74908
O75376	Nuclear receptor corepressor 1	NCOR1	S	AQLS(1)PGIYDDTSAR	1472	0.962067	1.00288	0.930874	0.711063	0.766046	0.802102	193.41	0.999999	0.00365376	0.787069
O75376	Nuclear receptor corepressor 1	NCOR1	S	HEAPSS(0.959)PISGQPCGDDQNAS(0.994)PSK	158	0.625331	0.576739	0.457098	0.393052	0.413599	0.419337	215.34	0.959478	0.0462797	0.738917
O75376	Nuclear receptor corepressor 1	NCOR1	S	HEAPSS(0.959)PISGQPCGDDQNAS(0.994)PSK	172	0.625331	0.576739	0.457098	0.393052	0.413599	0.419337	206.11	0.993992	0.0462797	0.738917
O75376	Nuclear receptor corepressor 1	NCOR1	S	YETPSDAIEVIS(1)PASS(0.996)PAPPQEK	1977	0.414078	0.478152	0.385319	0.346201	0.304608	0.290808	168.69	1	0.0251421	0.73705
O75376	Nuclear receptor corepressor 1	NCOR1	S	YETPSDAIEVIS(1)PASS(0.996)PAPPQEK	1981	0.414078	0.478152	0.385319	0.346201	0.304608	0.290808	168.69	0.996164	0.0251421	0.73705
O75376	Nuclear receptor corepressor 1	NCOR1	S	VS(1)PENLVDK	2120	0.145056	0.193819	0.134495	0.118225	0.0988776	0.131205	65.809	1	0.112311	0.735805
O75376	Nuclear receptor corepressor 1	NCOR1	S	GSRPGKS(0.993)PER	2136	0.199604	0.191741	0.16284	0.14404	0.132982	0.141736	50.563	0.992531	0.0180389	0.75563
O75376	Nuclear receptor corepressor 1	NCOR1	S	REEGDPS(1)PHSGGVCKPK	2315	0.314015	0.305574	0.299414	0.30903	0.303119	0.278847	98.269	0.999868	0.410092	0.969524
O75381	Peroxisomal membrane protein PEX14	PEX14	S	QFPPS(1)PSAPK	232	0.258105	0.290981	0.253593	0.175865	0.159139	0.220587	109.84	0.999535	0.0194688	0.69217
O75382	Tripartite motif-containing protein 3	TRIM3	S	S(1)PGGPGSHVR	437	1.07946	0.954194	1.19005	0.901038	1.13281	0.949913	132.5	1	0.460499	0.925566
O75382	Tripartite motif-containing protein 3	TRIM3	S	REDS(1)PGPEVQPMDK	7	1.7689	1.644	1.97338	1.4919	2.1052	1.99654	153.82	1	0.760666	1.0385
O75396	Vesicle-trafficking protein SEC22b	SEC22B	S	NLGS(0.999)INTELQDVQR	137	0.0100199	0.0110796	0.0110094	0.00903275	0.0110037	0.00752122	156.29	0.999442	0.227305	0.858256
O75400	Pre-mRNA-processing factor 40 homolog A	PRPF40A	S	RLS(0.907)GSSLCSGSWVSADGFLR	34	0.00493866	0.00611448	0.00727664	0.00486278	0.00775562	0.00572427	66.447	0.907188	0.997047	1.0007
O75400	Pre-mRNA-processing factor 40 homolog A	PRPF40A	T	QETVADFT(1)PK	373	0.277288	0.276089	0.317197	0.257567	0.338472	0.301032	140.66	1	0.759973	1.03044
O75400	Pre-mRNA-processing factor 40 homolog A	PRPF40A	S	EPAFEDITLES(1)ER	787	0.00394796	0.00287545	0.0043984	0.0031563	0.00547532	0.00689736	123.4	0.999818	0.290632	1.38382
O75400	Pre-mRNA-processing factor 40 homolog A	PRPF40A	S	S(0.994)RS(0.994)GS(0.995)DS(0.983)DDDDSHSKK	828	0.0582542	0.0613808	0.0586217	0.0405979	0.0456132	0.0559263	40.197	0.993735	0.0596279	0.797375
O75400	Pre-mRNA-processing factor 40 homolog A	PRPF40A	S	S(0.994)RS(0.994)GS(0.995)DS(0.983)DDDDSHSKK	830	0.0582542	0.0613808	0.0586217	0.0405979	0.0456132	0.0559263	40.197	0.994435	0.0596279	0.797375
O75400	Pre-mRNA-processing factor 40 homolog A	PRPF40A	S	S(0.994)RS(0.994)GS(0.995)DS(0.983)DDDDSHSKK	832	0.0582542	0.0613808	0.0586217	0.0405979	0.0456132	0.0559263	40.197	0.994855	0.0596279	0.797375
O75400	Pre-mRNA-processing factor 40 homolog A	PRPF40A	S	S(0.994)RS(0.994)GS(0.995)DS(0.983)DDDDSHSKK	834	0.0582542	0.0613808	0.0586217	0.0405979	0.0456132	0.0559263	40.197	0.983133	0.0596279	0.797375
O75400	Pre-mRNA-processing factor 40 homolog A	PRPF40A	S	HKS(1)DS(1)PES(1)DAEREK	883	0.305637	0.321334	0.269846	0.254283	0.317682	0.299795	128.74	1	0.747922	0.972061
O75400	Pre-mRNA-processing factor 40 homolog A	PRPF40A	S	HKS(1)DS(1)PES(1)DAEREK	885	0.305637	0.321334	0.269846	0.254283	0.317682	0.299795	128.74	1	0.747922	0.972061
O75400	Pre-mRNA-processing factor 40 homolog A	PRPF40A	S	HKS(1)DS(1)PES(1)DAEREK	888	0.305637	0.321334	0.269846	0.254283	0.317682	0.299795	211.43	1	0.747922	0.972061
O75400	Pre-mRNA-processing factor 40 homolog A	PRPF40A	S	QRS(1)ESK	912	0.236542	0.208198	0.26439	0.207353	0.270157	0.192249	76.478	0.999995	0.672759	0.944482
O75400	Pre-mRNA-processing factor 40 homolog A	PRPF40A	S	SES(0.986)KHK	914	0.0961346	0.095753	0.0995813	0.0704787	0.0706176	0.0580853	64.104	0.985617	0.00207216	0.683372
O75400	Pre-mRNA-processing factor 40 homolog A	PRPF40A	S	SES(0.771)KHKS(1)PK	918	0.103272	0.0985733	0.0878348	0.0609841	0.0710791	0.0826632	64.104	0.99996	0.0321935	0.741254
O75410	Transforming acidic coiled-coil-containing protein 1	TACC1	S	TCSKPSENEVPQQAIDSHS(0.807)VK	131	0.00906269	0.00909973	0.0109898	0.00744165	0.00339989	0.00527898	55.469	0.807169	0.0308895	0.552978
O75410	Transforming acidic coiled-coil-containing protein 1	TACC1	S	ETPGTLSSDTNDS(1)GVELGEESR	305	0.00234825	0.00492788	0.00269569	0.00227112	0.0043526	0.00501938	156.69	0.999984	0.65527	1.1676
O75410	Transforming acidic coiled-coil-containing protein 1	TACC1	S	GGAAGEDEAGGPEGDPEEEDS(0.998)QAETK	44	0.0266881	0.0266754	0.0272405	0.0175133	0.0203983	0.0188964	172.34	0.997922	0.000746275	0.70478
O75410	Transforming acidic coiled-coil-containing protein 1	TACC1	S	LITS(0.772)GCK	465	0.011669	0.00985113	0.0110175	0.00800128	0.00479604	0.00911531	71.379	0.772388	0.0646326	0.673455
O75410	Transforming acidic coiled-coil-containing protein 1	TACC1	T	DGHAT(1)DEEK	504	0.172814	0.179665	0.200034	0.135256	0.121409	0.146136	130.16	1	0.0100787	0.729033
O75420	PERQ amino acid-rich with GYF domain-containing protein 1	GIGYF1	S	SQS(1)WDDR	157	0.67848	0.92893	0.708002	0.856268	0.796395	0.827986	133.23	0.999872	0.533323	1.07136
O75420	PERQ amino acid-rich with GYF domain-containing protein 1	GIGYF1	S	SAS(0.992)PDGGPR	230	0.738726	0.971506	0.731719	0.771698	0.642922	0.669248	154.04	0.992424	0.24665	0.853362
O75420	PERQ amino acid-rich with GYF domain-containing protein 1	GIGYF1	S	ALSGGGSVAS(1)PPPSPAMPK	24	0.382792	0.509293	0.358408	0.325326	0.308639	0.34673	147.25	0.99977	0.134547	0.784246
O75420	PERQ amino acid-rich with GYF domain-containing protein 1	GIGYF1	S	GIQLS(1)PGVGSSAGPPGDLEDDEGLK	406	0.213952	0.28529	0.216215	0.201572	0.231198	0.219467	158.66	0.999954	0.445801	0.911636
O75420	PERQ amino acid-rich with GYF domain-containing protein 1	GIGYF1	S	VPFAPGPS(1)PPPLLGNMDQER	538	0.00357685	0.0104551	0.0127439	0.0161918	0.029	0.00984105	102.21	1	0.207557	2.05532
O75436	Vacuolar protein sorting-associated protein 26A	VPS26A	S	FES(0.997)PESQASAEQPEM	315	0.0332334	0.0334059	0.0241256	0.0339569	0.0249402	0.0239579	140.89	0.997244	0.582788	0.912852
O75436	Vacuolar protein sorting-associated protein 26A	VPS26A	S	FESPES(0.786)QASAEQPEM	318	0.0301799	0.024026	0.0257391	0.0200685	0.0115938	0.0129794	296.85	0.786095	0.0212898	0.558405
O75448	Mediator of RNA polymerase II transcription subunit 24	MED24	S	LLS(0.98)SNEDDANILSSPTDR	862	0.260099	0.244852	0.269917	0.277894	0.40687	0.259318	151.89	0.980292	0.296039	1.21838
O75448	Mediator of RNA polymerase II transcription subunit 24	MED24	S	LLSSNEDDANILSS(0.863)PTDR	873	0.26217	0.24226	0.209897	0.164212	0.219711	0.196084	147.04	0.862897	0.113309	0.811963
O75475	PC4 and SFRS1-interacting protein	PSIP1	S	QSNAS(0.999)S(1)DVEVEEK	105	0.0106646	0.0115011	0.0122027	0.00826572	0.0142544	0.0128555	285.19	0.999312	0.865716	1.02931
O75475	PC4 and SFRS1-interacting protein	PSIP1	S	QSNAS(0.999)S(1)DVEVEEK	106	0.0246724	0.0300621	0.0276348	0.0193541	0.0250218	0.0258322	300.33	0.999978	0.189222	0.852358
O75475	PC4 and SFRS1-interacting protein	PSIP1	S	ETS(0.935)VSKEDTDHEEK	116	0.0186242	0.0199889	0.0186694	0.0172265	0.0166806	0.0201733	126.84	0.934627	0.414487	0.944099
O75475	PC4 and SFRS1-interacting protein	PSIP1	T	EDT(1)DHEEKAS(1)NEDVTK	122	0.202092	0.20652	0.210201	0.172217	0.189911	0.192699	205.88	1	0.0354048	0.896599
O75475	PC4 and SFRS1-interacting protein	PSIP1	S	ETSVSKEDTDHEEKAS(1)NEDVTK	129	0.184131	0.216364	0.203594	0.249066	0.323814	0.280009	251.13	1	0.0246547	1.41186
O75475	PC4 and SFRS1-interacting protein	PSIP1	T	AVDITT(0.987)PK	141	0.0901332	0.101135	0.101976	0.0631216	0.0464406	0.0848556	108.93	0.987034	0.0487233	0.66299
O75475	PC4 and SFRS1-interacting protein	PSIP1	S	QPCPS(0.999)ESDIITEEDK	206	0.0154397	0.0165773	0.0165305	0.0162405	0.0225578	0.0189137	130	0.99857	0.17734	1.18878
O75475	PC4 and SFRS1-interacting protein	PSIP1	S	TGVTSTS(0.975)DS(1)EEEGDDQEGEKK	273	0.160928	0.198798	0.202896	0.182047	0.215757	0.198348	338.36	0.975214	0.535983	1.0596
O75475	PC4 and SFRS1-interacting protein	PSIP1	S	TGVTSTS(0.865)DS(1)EEEGDDQEGEK	275	0.160928	0.198798	0.202896	0.182047	0.215757	0.198348	388.84	1	0.535983	1.0596
O75494	Serine/arginine-rich splicing factor 10	SRSF10	S	S(1)RS(0.999)RS(0.999)FDYNYR	129	1.25896	1.52615	1.26775	1.23721	1.45427	1.21997	79.885	0.999754	0.704329	0.965108
O75494	Serine/arginine-rich splicing factor 10	SRSF10	S	S(1)RS(0.999)FDYNYR	131	2.04386	1.9351	2.23215	2.03052	2.04081	1.99241	125.46	0.999963	0.606506	0.976274
O75494	Serine/arginine-rich splicing factor 10	SRSF10	S	S(1)RS(1)FDYNYR	133	2.04386	1.9351	2.23215	2.03052	2.04081	1.99241	125.46	0.999704	0.606506	0.976274
O75494	Serine/arginine-rich splicing factor 10	SRSF10	S	S(1)KS(1)QPK	183	0.791303	0.621071	0.727547	0.689198	0.720401	0.768002	66.621	1	0.829615	1.01761
O75494	Serine/arginine-rich splicing factor 10	SRSF10	S	S(1)KS(1)QPK	185	0.791303	0.621071	0.727547	0.689198	0.720401	0.768002	66.621	1	0.829615	1.01761
O75494	Serine/arginine-rich splicing factor 10	SRSF10	S	S(1)AS(0.949)HTK	199	1.12478	1.09259	1.19855	1.18522	1.2447	1.22294	110.12	0.999714	0.0923792	1.06936
O75494	Serine/arginine-rich splicing factor 10	SRSF10	S	S(0.999)AS(0.985)HTK	201	0.895876	0.865251	0.956228	0.980302	1.01586	1.02627	71.708	0.985425	0.0279178	1.11227
O75494	Serine/arginine-rich splicing factor 10	SRSF10	T	S(0.965)ASHT(0.792)K	203	0.228904	0.227344	0.242324	0.20494	0.228909	0.19668	45.68	0.792138	0.10299	0.902597
O75494	Serine/arginine-rich splicing factor 10	SRSF10	S	GTS(0.792)KTDSK	209	0.786675	0.819031	1.03179	0.962823	1.22576	1.00354	86.879	0.791763	0.174728	1.21029
O75494	Serine/arginine-rich splicing factor 10	SRSF10	S	TDS(0.803)KTHYK	213	0.526362	0.540461	0.683672	0.511468	0.603093	0.467974	50.284	0.803372	0.431847	0.90405
O75494	Serine/arginine-rich splicing factor 10	SRSF10	S	EPPRS(1)K	235	0.659475	0.573706	0.717438	0.68239	0.776337	0.622877	57.859	1	0.514626	1.06715
O75494	Serine/arginine-rich splicing factor 10	SRSF10	T	SWT(0.936)SPK	255	0.532936	0.456586	0.58339	0.455905	0.585874	0.455024	73.26	0.935957	0.679245	0.951612
O75494	Serine/arginine-rich splicing factor 10	SRSF10	S	SWT(0.84)S(0.904)PK	256	1.55787	1.57442	1.62844	1.21473	1.49492	1.45184	67.494	0.904126	0.0898691	0.874127
O75530	Polycomb protein EED	EED	T	LSSDENSNPDLS(1)GDENDDAVSIESGTNTERPDT(0.946)PTNTPNAPGR	55	0.00856712	0.00965146	0.00331131	0.00224579	0.00367414	0.00857086	154.22	0.946482	0.4399	0.673055
O75531	Barrier-to-autointegration factor;Barrier-to-autointegration factor, N-terminally processed	BANF1	T	T(0.926)TS(0.85)QKHR	2	0.185813	0.245313	0.304766	0.271684	0.340661	0.274776	55.401	0.926132	0.286768	1.20551
O75533	Splicing factor 3B subunit 1	SF3B1	S	TMIIS(1)PER	129	0.103	0.111522	0.105314	0.0938669	0.0985978	0.104188	114.46	1	0.120012	0.927513
O75533	Splicing factor 3B subunit 1	SF3B1	T	LDPFADGGKT(1)PDPK	142	0.0241091	0.031883	0.0227334	0.0255866	0.0202842	0.0238608	115.15	1	0.408274	0.885755
O75533	Splicing factor 3B subunit 1	SF3B1	T	WDQTADQT(1)PGAT(1)PK	207	0.0579263	0.0571089	0.0552324	0.0478972	0.0404593	0.0529689	135.23	0.999778	0.0604311	0.830019
O75533	Splicing factor 3B subunit 1	SF3B1	T	WDQTADQT(1)PGAT(1)PK	211	0.0579263	0.0571089	0.0552324	0.0478972	0.0404593	0.0529689	130.02	1	0.0604311	0.830019
O75533	Splicing factor 3B subunit 1	SF3B1	T	LSSWDQAET(1)PGHT(0.951)PSLR	223	0.0258188	0.0283079	0.0250753	0.0221993	0.0215566	0.0222753	132.39	1	0.0119314	0.833708
O75533	Splicing factor 3B subunit 1	SF3B1	T	KLSSWDQAET(0.998)PGHT(0.973)PSLR	227	0.0258188	0.0283079	0.0250753	0.0221993	0.0215566	0.0222753	132.39	0.973373	0.0119314	0.833708
O75533	Splicing factor 3B subunit 1	SF3B1	T	WDET(1)PGR	235	0.0469731	0.0638663	0.0552712	0.048882	0.0450698	0.0550545	74.165	1	0.37218	0.897031
O75533	Splicing factor 3B subunit 1	SF3B1	T	GSET(1)PGATPGSK	244	0.121239	0.146238	0.121564	0.104139	0.0995037	0.123503	249.28	0.999999	0.135843	0.840904
O75533	Splicing factor 3B subunit 1	SF3B1	T	GSET(0.961)PGAT(1)PGS(1)K	248	0.0174865	0.0160357	0.0133693	0.0163499	0.0165	0.015728	176	0.999981	0.671052	1.03596
O75533	Splicing factor 3B subunit 1	SF3B1	S	GSET(0.961)PGAT(1)PGS(1)K	251	0.0174865	0.0160357	0.0133693	0.0163499	0.0165	0.015728	180.95	0.999998	0.671052	1.03596
O75533	Splicing factor 3B subunit 1	SF3B1	T	IWDPTPSHTPAGAAT(1)PGR	267	0.0117048	0.0152163	0.0105243	0.00834147	0.00834381	0.0108711	140.12	0.999524	0.11511	0.735907
O75533	Splicing factor 3B subunit 1	SF3B1	T	GDTPGHAT(0.999)PGHGGATSSAR	278	0.00895281	0.00629845	0.00684023	0.00532874	0.00739475	0.00644855	114.04	0.998725	0.388188	0.867848
O75533	Splicing factor 3B subunit 1	SF3B1	T	DTPGHGSGWAET(1)PR	313	0.0128544	0.0132065	0.0124911	0.0105391	0.0113598	0.00982958	141.22	0.999995	0.00958281	0.823005
O75533	Splicing factor 3B subunit 1	SF3B1	T	GGDSIGET(1)PT(0.999)PGASK	326	0.0401188	0.0423014	0.0411965	0.0390573	0.0396411	0.038718	138.73	0.999991	0.0393291	0.949843
O75533	Splicing factor 3B subunit 1	SF3B1	T	GGDSIGET(0.998)PT(1)PGASK	328	0.0401188	0.0423014	0.0411965	0.0390573	0.0396411	0.038718	138.73	0.999993	0.0393291	0.949843
O75533	Splicing factor 3B subunit 1	SF3B1	S	GGDSIGET(1)PT(1)PGAS(1)K	332	0.0237493	0.0323881	0.0237201	0.0266144	0.0269393	0.02458	89.232	1	0.856375	0.978414
O75533	Splicing factor 3B subunit 1	SF3B1	T	WDETPASQMGGST(0.916)PVLTPGK	350	0.00373072	0.00327879	0.00253231	0.00359358	0.00244119	0.00237506	122.18	0.916217	0.514193	0.881366
O75533	Splicing factor 3B subunit 1	SF3B1	T	VLPPPAGYVPIRT(1)PAR	426	0.0107329	0.0112935	0.00943254	0.0102897	0.0080425	0.00947404	141.22	1	0.228611	0.883888
O75534	Cold shock domain-containing protein E1	CSDE1	S	TTS(0.999)PNK	445	0.167245	0.186113	0.19558	0.162168	0.13361	0.175876	129.65	0.999005	0.160566	0.85921
O75554	WW domain-binding protein 4	WBP4	S	NSDGGS(0.999)DPETQKEK	262	0.361693	0.364558	0.488043	0.245046	0.276118	0.337784	102.59	0.999479	0.0760022	0.707365
O75569	Interferon-inducible double-stranded RNA-dependent protein kinase activator A	PRKRA	S	AEAPPLEREDS(0.999)GTFSLGK	18	1.28312	1.72217	1.54505	1.96229	1.98523	2.04515	173.6	0.999429	0.0208154	1.31697
O75582	Ribosomal protein S6 kinase alpha-5	RPS6KA5	S	KTS(0.798)TS(0.769)TETR	750	0.0858066	0.104837	0.0877429	0.0972521	0.096559	0.101647	51.211	0.798142	0.414296	1.06132
O75582	Ribosomal protein S6 kinase alpha-5	RPS6KA5	S	KTS(0.798)TS(0.769)TETR	752	0.108671	0.130776	0.116938	0.133721	0.135372	0.130727	53.252	0.769261	0.0929546	1.12188
O75592	E3 ubiquitin-protein ligase MYCBP2	MYCBP2	S	NSVQS(0.984)GES(1)DS(1)DEEEESKEPPIK	178	0.0530928	0.0546714	0.0540818	0.0432314	0.0479932	0.0395607	123.89	0.98364	0.0140549	0.808085
O75592	E3 ubiquitin-protein ligase MYCBP2	MYCBP2	S	NSVQS(0.984)GES(1)DS(1)DEEEESKEPPIK	181	0.0530928	0.0546714	0.0540818	0.0432314	0.0479932	0.0395607	123.89	0.999993	0.0140549	0.808085
O75592	E3 ubiquitin-protein ligase MYCBP2	MYCBP2	S	NSVQS(0.984)GES(1)DS(1)DEEEESKEPPIK	183	0.0530928	0.0546714	0.0540818	0.0432314	0.0479932	0.0395607	123.89	0.999988	0.0140549	0.808085
O75592	E3 ubiquitin-protein ligase MYCBP2	MYCBP2	S	SLS(0.882)PNHNTLQTLK	2789	0.0211818	0.0116032	0.0136079	0.0167291	0.0114482	0.0210521	158.45	0.881601	0.82592	1.06114
O75592	E3 ubiquitin-protein ligase MYCBP2	MYCBP2	S	STS(0.933)PKPK	2898	0.238851	0.228567	0.241269	0.211534	0.219061	0.244708	69.598	0.933462	0.35986	0.952893
O75592	E3 ubiquitin-protein ligase MYCBP2	MYCBP2	S	APS(1)PHVVQENLHSEVVEVCTSSTLK	2920	0.0307677	0.0285129	0.0319594	0.0343408	0.0240825	0.0266136	155.14	0.999947	0.558838	0.932015
O75592	E3 ubiquitin-protein ligase MYCBP2	MYCBP2	S	VNS(0.997)GDTEVGSSLLR	3505	0.0793125	0.0733473	0.0667748	0.0656242	0.0828135	0.0726089	128.38	0.997083	0.934747	1.00735
O75592	E3 ubiquitin-protein ligase MYCBP2	MYCBP2	T	VNSGDT(0.856)EVGSSLLR	3508	0.276331	0.281484	0.274175	0.260182	0.287896	0.325778	141.27	0.855729	0.506219	1.05032
O75592	E3 ubiquitin-protein ligase MYCBP2	MYCBP2	S	ALLS(1)S(1)PEGEEK	3931	0.0362725	0.0230828	0.025973	0.0274295	0.020469	0.0280867	57.347	1	0.542684	0.890504
O75592	E3 ubiquitin-protein ligase MYCBP2	MYCBP2	S	ALLS(1)S(1)PEGEEK	3932	0.0362725	0.0230828	0.025973	0.0274295	0.020469	0.0280867	57.347	1	0.542684	0.890504
O75643	U5 small nuclear ribonucleoprotein 200 kDa helicase	SNRNP200	S	EEAS(1)DDDMEGDEAVVR	225	0.096609	0.106724	0.109745	0.106098	0.114349	0.11262	459.96	1	0.229249	1.06385
O75665	Oral-facial-digital syndrome 1 protein	OFD1	S	SHIAS(0.979)PSPCPDR	762	0.119951	0.110972	0.168075	0.129103	0.131626	0.1473	44.294	0.979016	0.8794	1.02263
O75665	Oral-facial-digital syndrome 1 protein	OFD1	S	MPLPS(0.877)PTESR	774	0.191205	0.220131	0.221672	0.249257	0.157406	0.214916	127.83	0.877292	0.90036	0.981946
O75674	TOM1-like protein 1	TOM1L1	S	EATNTTSEPSAPSQDLLDLS(0.846)PSPR	321	0.761725	0.637807	0.686614	0.639588	0.622684	0.492431	164.35	0.84613	0.133568	0.841122
O75674	TOM1-like protein 1	TOM1L1	S	EATNTTSEPSAPSQDLLDLSPS(1)PR	323	2.14616	2.0142	2.52455	2.18722	2.17923	1.64971	453.88	0.999522	0.395762	0.89996
O75676	Ribosomal protein S6 kinase alpha-4	RPS6KA4	S	LEPVYS(0.986)PPGS(0.997)PPPGDPR	343	0.071809	0.0539834	0.0773176	0.0670185	0.0612534	0.0537149	79.022	0.986127	0.42989	0.896001
O75676	Ribosomal protein S6 kinase alpha-4	RPS6KA4	S	LEPVYS(0.965)PPGS(0.999)PPPGDPR	347	0.071809	0.0539834	0.0773176	0.0670185	0.0612534	0.0537149	128.96	0.998749	0.42989	0.896001
O75676	Ribosomal protein S6 kinase alpha-4	RPS6KA4	S	S(0.95)SPPLR	681	0.0565731	0.0778542	0.0887664	0.0901645	0.0784639	0.0762883	130	0.950402	0.524174	1.09733
O75676	Ribosomal protein S6 kinase alpha-4	RPS6KA4	T	SSPPLRT(0.89)PDVLESSGPAVR	687	0.026221	0.0254387	0.0294311	0.0249561	0.0244439	0.0306043	52.79	0.890384	0.883565	0.986602
O75676	Ribosomal protein S6 kinase alpha-4	RPS6KA4	S	RGS(1)PAPANPGR	745	0.139238	0.124723	0.15917	0.156579	0.105755	0.0996178	133.04	1	0.378833	0.855413
O75683	Surfeit locus protein 6	SURF6	S	ELS(1)PAALEK	138	0.525498	0.64566	0.632902	0.417956	0.39624	0.414245	175.74	1	0.00771144	0.680932
O75683	Surfeit locus protein 6	SURF6	S	VEVS(1)EDEPASK	206	0.0606171	0.0490486	0.0546684	0.0457273	0.040539	0.0401757	85.554	0.999999	0.0290543	0.76942
O75683	Surfeit locus protein 6	SURF6	S	SLGEKS(0.999)PAASGAR	74	0.110424	0.117381	0.114598	0.056747	0.0335387	0.0680995	99.044	0.999059	0.00408997	0.462569
O75691	Small subunit processome component 20 homolog	UTP20	T	SLSDNGQPGT(1)PDPADSGGTSAK	1741	0.0775451	0.0848056	0.0833913	0.0730063	0.07355	0.0681637	173.24	0.999998	0.0210893	0.873762
O75691	Small subunit processome component 20 homolog	UTP20	S	AES(1)DGEEKEEVKEELGR	2601	0.249848	0.260893	0.258724	0.214354	0.23256	0.228929	200.63	1	0.00868192	0.87833
O75694	Nuclear pore complex protein Nup155	NUP155	S	AAPQS(1)PSVPK	992	0.142627	0.147847	0.16444	0.131932	0.131836	0.146289	142.91	0.999834	0.140193	0.901396
O75717	WD repeat and HMG-box DNA-binding protein 1	WDHD1	S	GIINDDEDDEDLMMAS(1)GRPR	367	0.00942073	0.0124992	0.0118741	0.0119018	0.0172777	0.0143351	91.767	1	0.148965	1.28764
O75717	WD repeat and HMG-box DNA-binding protein 1	WDHD1	S	SHILEDDENS(1)VDISMLK	383	0.179929	0.16661	0.158452	0.158575	0.161632	0.171906	190.83	1	0.595138	0.974499
O75717	WD repeat and HMG-box DNA-binding protein 1	WDHD1	S	EEEEDGQEGS(1)IHNLPLVTSQR	407	0.0646555	0.0807926	0.076315	0.0735461	0.0733617	0.069649	159.1	1	0.74478	0.976524
O75808	Calpain-15	CAPN15	S	YTPASPSS(0.879)PDFTTWSCAK	338	0.111027	0.143152	0.125796	0.1383	0.123944	0.133836	109.03	0.879229	0.626742	1.04238
O75821	Eukaryotic translation initiation factor 3 subunit G	EIF3G	S	GIPLATGDTS(0.911)PEPELLPGAPLPPPK	42	0.0174535	0.0126583	0.0142454	0.0134614	0.0161573	0.0138678	198.39	0.910628	0.868236	0.980373
O75822	Eukaryotic translation initiation factor 3 subunit J	EIF3J	T	VLT(1)PEEQLADK	109	0.040088	0.0434553	0.04795	0.0286962	0.0314151	0.0356603	86.944	1	0.0174513	0.728338
O75822	Eukaryotic translation initiation factor 3 subunit J	EIF3J	S	AAAAAAAGDS(0.964)DSWDADAFSVEDPVRK	11	0.110369	0.135209	0.129138	0.071666	0.0756679	0.0740931	203.75	0.964031	0.00250755	0.590919
O75909	Cyclin-K	CCNK	S	KPS(1)PQPSS(0.988)PR	324	7.6118	9.98298	10.3608	8.31067	9.88889	11.8824	141.73	0.999999	0.625991	1.07606
O75909	Cyclin-K	CCNK	S	KPS(1)PQPSS(0.998)PR	329	7.6118	9.98298	10.3608	8.31067	9.88889	11.8824	141.73	0.997875	0.625991	1.07606
O75909	Cyclin-K	CCNK	S	AVVVS(1)PKEENK	340	12.9763	16.032	14.9858	12.2362	13.6008	17.4968	149.57	1	0.909245	0.984991
O75925	E3 SUMO-protein ligase PIAS1	PIAS1	S	TCPSLS(0.932)PTSPLNNK	485	0.803068	0.806391	0.74447	0.854684	0.890078	0.895561	115.1	0.932371	0.0160782	1.12167
O75925	E3 SUMO-protein ligase PIAS1	PIAS1	S	TCPSLSPTS(0.992)PLNNK	488	0.437393	0.437712	0.614414	0.548291	0.441508	0.589196	114.69	0.99198	0.705962	1.06007
O75925	E3 SUMO-protein ligase PIAS1	PIAS1	S	GILSLPHQAS(1)PVSR	503	0.802308	0.798803	0.856706	0.974016	0.81334	0.829944	162.49	0.999942	0.383408	1.06489
O75940	Survival of motor neuron-related-splicing factor 30	SMNDC1	S	SIFAS(0.994)PESVTGK	201	0.095431	0.107694	0.100182	0.0791666	0.0694248	0.073253	124.12	0.99403	0.00398425	0.731418
O75962	Triple functional domain protein	TRIO	S	EVKDS(0.984)SGR	1525	0.0356786	0.0441023	0.0452099	0.0609568	0.0799817	0.0717409	57.019	0.983503	0.00961326	1.70156
O75962	Triple functional domain protein	TRIO	S	S(0.854)SMEMEGIFNHK	1723	0.133923	0.1459	0.154081	0.11018	0.116023	0.13155	226.23	0.854088	0.042708	0.824498
O75962	Triple functional domain protein	TRIO	S	SS(0.885)MEMEGIFNHK	1724	0.154326	0.168753	0.164181	0.126182	0.136712	0.14926	226.23	0.885157	0.0340605	0.84586
O75962	Triple functional domain protein	TRIO	S	RLS(1)S(1)GKADGHVK	1785	0.0638764	0.0702413	0.0609651	0.0675171	0.0615888	0.0848308	55.589	1	0.448717	1.09665
O75962	Triple functional domain protein	TRIO	S	RLS(1)S(1)GKADGHVK	1786	0.0638764	0.0702413	0.0609651	0.0675171	0.0615888	0.0848308	55.589	1	0.448717	1.09665
O75962	Triple functional domain protein	TRIO	S	S(1)ADAGSQK	1809	0.0204956	0.0216581	0.0199361	0.0173902	0.0170727	0.0165576	63.32	0.99967	0.002788	0.821721
O75962	Triple functional domain protein;Protein Wiz	TRIO	S	KS(0.992)SSLK	1964	0.0968905	0.0973416	0.113667	0.106668	0.103425	0.102672	60.019	0.992039	0.788379	1.01581
O75962	Triple functional domain protein	TRIO	S	VLES(1)PR	2417	0.147921	0.149201	0.164885	0.129999	0.110356	0.155274	89.046	1	0.191635	0.856326
O75962	Triple functional domain protein	TRIO	S	KGAANASGSS(0.883)PDAPAK	2429	0.0116172	0.0142382	0.0184938	0.0103435	0.00874894	0.0113126	136.68	0.882909	0.0954413	0.685583
O75962	Triple functional domain protein	TRIO	S	AGAAS(1)PLNSPLSSAVPSLGK	2455	0.0704403	0.0630762	0.0779212	0.058606	0.0705575	0.0627258	163.15	0.999964	0.304459	0.907546
O75962	Triple functional domain protein	TRIO	S	AGAAS(1)PLNS(0.982)PLSSAVPSLGK	2459	0.0118386	0.0118219	0.00985612	0.0138672	0.01114	0.0115318	89.272	0.981833	0.402116	1.09018
O75962	Triple functional domain protein	TRIO	S	EPFPPSS(0.974)PLQK	2477	0.132028	0.14721	0.139137	0.110173	0.0991254	0.144522	129.54	0.974259	0.208238	0.845702
O75962	Triple functional domain protein	TRIO	S	GGSFWSSIPAS(0.999)PASR	2492	0.0734391	0.0742422	0.0666925	0.061943	0.0581069	0.0703744	98.253	0.999317	0.139869	0.888281
O75970	Multiple PDZ domain protein	MPDZ	S	APS(1)QSESEPEK	1283	0.0159577	0.0200529	0.0209031	0.0182143	0.0229478	0.0263873	129.71	0.999975	0.276863	1.18687
O75970	Multiple PDZ domain protein	MPDZ	S	GSLPQLVS(1)PIVSR	230	0.111093	0.121923	0.136801	0.097078	0.0985177	0.104062	134.49	0.999908	0.0392535	0.810283
O75970	Multiple PDZ domain protein	MPDZ	S	TAPTALGITLSSS(0.766)PTSTPELR	354	0.00890113	0.00732172	0.0146623	0.00476735	0.00827913	0.00781457	190.8	0.765884	0.250381	0.67544
O75970	Multiple PDZ domain protein	MPDZ	S	DADLS(1)PVNASIIK	483	0.0452631	0.0477138	0.0563119	0.0458988	0.0457082	0.0513637	77.746	0.999998	0.611574	0.957679
O75976	Carboxypeptidase D	CPD	T	SLLSHEFQDET(1)DT(1)EEETLYSSK	1368	0.0732124	0.0665115	0.0793668	0.106333	0.128095	0.085099	346.65	1	0.0610599	1.45842
O75976	Carboxypeptidase D	CPD	T	SLLSHEFQDET(1)DT(1)EEETLYSSK	1370	0.0732124	0.0665115	0.0793668	0.106333	0.128095	0.085099	327.55	1	0.0610599	1.45842
O76021	Ribosomal L1 domain-containing protein 1	RSL1D1	T	KEQT(1)PEHGK	340	0.176848	0.180376	0.179168	0.112366	0.0779544	0.138598	128.31	1	0.0170786	0.613206
O76021	Ribosomal L1 domain-containing protein 1	RSL1D1	S	ATNES(1)EDEIPQLVPIGK	361	0.163887	0.159987	0.169636	0.118806	0.109735	0.133576	293.13	0.999852	0.00426911	0.733758
O76021	Ribosomal L1 domain-containing protein 1	RSL1D1	S	KS(1)PAKS(0.996)PNPST(0.856)PR	392	0.120262	0.137585	0.132226	0.0694522	0.0422875	0.0838625	116.43	0.999977	0.00802498	0.501451
O76021	Ribosomal L1 domain-containing protein 1	RSL1D1	S	KS(1)PAKS(0.996)PNPST(0.856)PR	396	0.120262	0.137585	0.132226	0.0694522	0.0422875	0.0838625	116.43	0.996499	0.00802498	0.501451
O76021	Ribosomal L1 domain-containing protein 1	RSL1D1	T	KS(1)PAKS(0.996)PNPST(0.856)PR	401	0.0739796	0.0794479	0.0782365	0.0364965	0.0193684	0.0461583	116.43	0.855884	0.00570277	0.440393
O76021	Ribosomal L1 domain-containing protein 1	RSL1D1	T	ALPASET(1)PK	415	0.0850186	0.0733712	0.0754593	0.0480259	0.0344787	0.0484155	141.88	0.999981	0.0041365	0.559849
O76021	Ribosomal L1 domain-containing protein 1	RSL1D1	T	AAESET(0.96)PGKS(1)PEK	423	0.114197	0.116283	0.116087	0.0628712	0.0326308	0.0857056	128.59	0.959959	0.0231136	0.522864
O76021	Ribosomal L1 domain-containing protein 1	RSL1D1	S	AAESETPGKS(1)PEK	427	0.488409	0.457141	0.443433	0.324184	0.194995	0.38316	194.67	1	0.0469118	0.649641
O76021	Ribosomal L1 domain-containing protein 1	RSL1D1	T	FFTT(0.978)PSK	465	0.0228497	0.0254395	0.0255707	0.0112729	0.00584519	0.0154514	92.439	0.97844	0.0092002	0.440963
O76021	Ribosomal L1 domain-containing protein 1	RSL1D1	T	ASHT(0.998)PK	476	0.0621244	0.0888509	0.06927	0.0302859	0.0221485	0.0413754	92.439	0.998465	0.012379	0.425933
O76054	SEC14-like protein 2	SEC14L2	T	QLGAGT(1)PK	401	0.580719	0.591656	0.676407	0.611291	0.525012	0.687497	92.866	1	0.888651	0.986487
O76074	cGMP-specific 3',5'-cyclic phosphodiesterase	PDE5A	S	GHTESCSCPLQQS(1)PR	86	1.46391	1.91923	1.75111	2.4551	2.58176	2.25068	163.8	1	0.0119643	1.4194
O76080	AN1-type zinc finger protein 5	ZFAND5	T	EDKITT(0.751)PK	114	0.629678	0.754224	0.646124	1.11152	1.26483	1.57812	48.981	0.750933	0.0108765	1.94799
O76080	AN1-type zinc finger protein 5	ZFAND5	S	MS(1)PMGTASGSNSPTSDSASVQR	48	0.88103	1.26064	0.932472	2.03223	2.13451	2.23125	280.89	0.999999	0.00110409	2.08123
O76094	Signal recognition particle subunit SRP72	SRP72	T	VT(1)PDPER	571	0.0114875	0.0108068	0.0122361	0.00755271	0.00738398	0.00792304	93.166	1	0.000922482	0.662018
O76094	Signal recognition particle subunit SRP72	SRP72	S	TVSS(0.966)PPTSPR	621	0.0213465	0.0226592	0.0237644	0.0234018	0.0183069	0.0230991	180.33	0.965975	0.610954	0.956289
O76094	Signal recognition particle subunit SRP72	SRP72	S	TVSS(0.857)PPTS(0.777)PRPGSAATVSASTSNIIPPR	625	0.0309607	0.0320394	0.0309666	0.0284015	0.0215198	0.0277814	180.33	0.776882	0.071636	0.826918
O94761	ATP-dependent DNA helicase Q4	RECQL4	S	VGS(0.989)PQPSSSGGEK	251	3.67868	2.47534	2.82322	2.01861	1.74986	2.20767	86.515	0.988796	0.0586228	0.665698
O94761	ATP-dependent DNA helicase Q4	RECQL4	S	RPS(1)QDDVEAAPEETR	27	0.185361	0.214126	0.171664	0.193597	0.307334	0.377356	152.51	1	0.136106	1.53775
O94762	ATP-dependent DNA helicase Q5	RECQL5	S	YDEGS(0.999)GGS(1)GDEGRDEAHK	488	0.242738	0.283185	0.26981	0.236142	0.283861	0.229802	97.5	0.999302	0.502543	0.942282
O94762	ATP-dependent DNA helicase Q5	RECQL5	S	YDEGS(0.999)GGS(1)GDEGRDEAHKR	491	0.242738	0.283185	0.26981	0.236142	0.283861	0.229802	97.5	0.999985	0.502543	0.942282
O94762	ATP-dependent DNA helicase Q5	RECQL5	S	YTGEEDGAGGHS(1)PAPPQTEECLR	815	0.144649	0.162866	0.148833	0.152056	0.17752	0.158736	210.39	1	0.320553	1.07004
O94762	ATP-dependent DNA helicase Q5	RECQL5	S	S(1)QQENPESQPQK	858	0.0252431	0.0263622	0.0324831	0.0214624	0.0427006	0.0221277	76.326	0.999997	0.925001	1.02619
O94763	Unconventional prefoldin RPB5 interactor 1	URI1	S	KNS(0.827)TGSGHSAQELPTIR	372	0.0151887	0.0260561	0.0273308	0.0183048	0.0354192	0.0138294	79.467	0.826504	0.966496	0.985095
O94763	Unconventional prefoldin RPB5 interactor 1	URI1	S	SIS(0.862)CEEATCSDTSESILEEEPQENQK	442	0.123112	0.124207	0.131525	0.133616	0.145977	0.0972581	244.22	0.862074	0.966487	0.99474
O94776	Metastasis-associated protein MTA2	MTA2	S	GHLSRPEAQSLS(0.898)PYTTSANR	435	0.00706216	0.0091661	0.00972456	0.00853975	0.00660189	0.00697611	58.418	0.898403	0.272145	0.852229
O94776	Metastasis-associated protein MTA2	MTA2	S	SSS(0.876)QPAAK	587	0.028867	0.0290892	0.0373959	0.0347904	0.035428	0.0350908	116.75	0.876337	0.303379	1.10442
O94804	Serine/threonine-protein kinase 10	STK10	T	NLKT(1)LQK	185	0.478299	0.609808	0.588364	0.427193	0.430204	0.484423	105.4	1	0.0674032	0.800384
O94804	Serine/threonine-protein kinase 10	STK10	S	SRPVS(0.999)MDAR	417	0.0329617	0.0380091	0.0519896	0.0356684	0.0343398	0.027368	85.729	0.998607	0.243892	0.791931
O94804	Serine/threonine-protein kinase 10	STK10	S	QVAEQGGDLS(1)PAANR	438	0.283012	0.302682	0.339001	0.254788	0.283332	0.265434	255.49	1	0.0931184	0.868993
O94804	Serine/threonine-protein kinase 10	STK10	S	ASQSRPNS(0.961)SALETLGGEK	454	0.181439	0.207674	0.211428	0.142012	0.168133	0.173126	204.31	0.960965	0.0442471	0.804726
O94804	Serine/threonine-protein kinase 10	STK10	S	EMGS(0.998)LSIKDPK	514	0.187006	0.283092	0.25435	0.19883	0.194135	0.260179	89.629	0.997959	0.540312	0.901575
O94804	Serine/threonine-protein kinase 10	STK10	T	LSEEAECPNPST(0.992)PSK	952	0.389929	0.470628	0.398518	0.338502	0.324897	0.381461	169.37	0.992163	0.0809234	0.829864
O94826	Mitochondrial import receptor subunit TOM70	TOMM70A	S	AS(1)PAPGSGHPEGPGAHLDMNSLDR	91	0.208181	0.214046	0.188376	0.157678	0.208964	0.167331	295.01	0.999935	0.219173	0.874498
O94842	TOX high mobility group box family member 4	TOX4	T	LSTT(0.886)PS(0.973)PTSS(0.841)LHEDGVEDFR	176	0.0276693	0.0117116	0.0325669	0.0263061	0.0247525	0.0210882	94.542	0.886453	0.992326	1.00277
O94842	TOX high mobility group box family member 4	TOX4	S	LSTT(0.886)PS(0.973)PTSS(0.841)LHEDGVEDFR	178	0.0276693	0.0117116	0.0325669	0.0263061	0.0247525	0.0210882	98.019	0.973499	0.992326	1.00277
O94842	TOX high mobility group box family member 4	TOX4	S	LSTT(0.886)PS(0.973)PTSS(0.841)LHEDGVEDFR	182	0.0276693	0.0117116	0.0325669	0.0263061	0.0247525	0.0210882	98.019	0.840696	0.992326	1.00277
O94851	Protein-methionine sulfoxide oxidase MICAL2	MICAL2	S	S(0.999)VNLSR	507	0.102783	0.103695	0.130831	0.0705338	0.100525	0.0847782	70.929	0.999236	0.098074	0.758463
O94851	Protein-methionine sulfoxide oxidase MICAL2	MICAL2	S	KES(1)DIRPSK	515	0.303952	0.354956	0.294898	0.261152	0.289148	0.327496	77.912	0.999985	0.398287	0.920309
O94854	Uncharacterized protein KIAA0754	KIAA0754	T	FSSAT(0.997)WPR	122	0.303305	0.370579	0.365042	0.386907	0.31342	0.321555	79.128	0.99692	0.866534	0.983594
O94854	Uncharacterized protein KIAA0754	KIAA0754	S	EKTES(0.995)ELKFEEDER	181	1.36213	1.46779	1.59665	1.48789	1.7386	1.41999	149.53	0.994921	0.568927	1.04968
O94854	Uncharacterized protein KIAA0754	KIAA0754	S	IEASLSEVSEAGAS(1)NPSLQEK	25	0.196212	0.211023	0.243267	0.260422	0.260269	0.223669	236.59	1	0.166158	1.14429
O94854	Uncharacterized protein KIAA0754	KIAA0754	S	TFGHLS(0.987)LGQICCPDDPQPAK	254	0.0140612	0.0184621	0.0136157	0.0148036	0.0128778	0.0195418	113.65	0.987023	0.892578	1.0235
O94854	Uncharacterized protein KIAA0754	KIAA0754	S	IEASLSEVSEAGAS(0.98)NPS(0.996)LQEK	28	0.0210396	0.0344749	0.0521434	0.0424684	0.0563802	0.0362746	83.849	0.995931	0.444028	1.25512
O94854	Uncharacterized protein KIAA0754	KIAA0754	S	KES(0.896)SSALTES(0.883)SGHLDHR	35	0.0733287	0.0865763	0.0814196	0.0742958	0.0998902	0.0815292	124.51	0.895797	0.604214	1.05963
O94854	Uncharacterized protein KIAA0754	KIAA0754	S	KESSSALTES(0.965)SGHLDHR	42	0.203589	0.167112	0.201825	0.228718	0.284395	0.223769	167.24	0.965077	0.0739343	1.28707
O94854	Uncharacterized protein KIAA0754	KIAA0754	S	VPFS(1)PR	442	0.180878	0.208941	0.193808	0.168339	0.213353	0.164087	86.794	1	0.515917	0.93515
O94854	Uncharacterized protein KIAA0754	KIAA0754	S	S(1)IGIPEVQDFK	64	0.178101	0.192835	0.21928	0.203798	0.254808	0.182032	168.61	1	0.533604	1.08543
O94854	Uncharacterized protein KIAA0754	KIAA0754	S	RDS(0.793)DSFLNIFPEK	666	0.0434887	0.0447677	0.062439	0.0507943	0.0522254	0.0489432	98.035	0.792667	0.948841	1.00841
O94854	Uncharacterized protein KIAA0754	KIAA0754	S	NLS(1)GDCQDFR	77	0.203808	0.242719	0.239562	0.176413	0.192671	0.169868	142.38	1	0.0259608	0.785542
O94874	E3 UFM1-protein ligase 1	UFL1	S	KDDDS(1)DDESQSSHTGK	458	0.612521	0.508362	0.616495	0.541089	0.643465	0.523419	335.92	1	0.858353	0.983075
O94875	Sorbin and SH3 domain-containing protein 2	SORBS2	S	RKS(1)EPAVGPPR	259	0.709684	0.747045	0.804636	0.789784	0.874584	0.710784	143.05	1	0.526698	1.05032
O94875	Sorbin and SH3 domain-containing protein 2	SORBS2	S	TS(0.838)PGRVDLPGSSTTLTK	278	0.193386	0.230025	0.267158	0.162534	0.146276	0.161578	177.03	0.837822	0.0286878	0.681158
O94880	PHD finger protein 14	PHF14	S	NS(1)ADDEELT(1)NDS(0.885)LTLSQSK	280	0.0168444	0.0280371	0.0174376	0.0222296	0.0390166	0.0244523	90.974	0.999999	0.29014	1.37516
O94880	PHD finger protein 14	PHF14	T	NSADDEELT(1)NDS(0.98)LTLSQSK	287	0.436567	0.421782	0.492253	0.518888	0.582902	0.451281	133.15	0.999931	0.196872	1.14991
O94880	PHD finger protein 14	PHF14	S	NSADDEELT(0.995)NDS(0.984)LTLSQSK	290	0.436567	0.421782	0.492253	0.518888	0.582902	0.451281	133.15	0.984323	0.196872	1.14991
O94880	PHD finger protein 14	PHF14	S	NSADDEELTNDSLTLS(0.94)QSK	294	0.0897438	0.0726841	0.087692	0.0894887	0.095836	0.101365	143.9	0.939521	0.128593	1.14621
O94880	PHD finger protein 14	PHF14	S	QLS(1)PEAQAR	530	0.0334324	0.0473361	0.0460982	0.0588966	0.0577615	0.0408192	91.043	1	0.236974	1.24128
O94880	PHD finger protein 14	PHF14	S	S(1)FVPEEEKHEER	835	0.204465	0.265909	0.247153	0.319087	0.472123	0.292415	123.08	1	0.106863	1.51022
O94885	SAM and SH3 domain-containing protein 1	SASH1	S	GSPAS(0.914)PTS(0.991)PSDCPPALAPR	1028	0.121602	0.0985677	0.108016	0.0805556	0.104778	0.0988555	128.67	0.913924	0.212313	0.865941
O94885	SAM and SH3 domain-containing protein 1	SASH1	S	GSPAS(0.914)PTS(0.991)PSDCPPALAPR	1031	0.121602	0.0985677	0.108016	0.0805556	0.104778	0.0988555	128.67	0.990569	0.212313	0.865941
O94885	SAM and SH3 domain-containing protein 1	SASH1	S	QTS(0.785)KGEDVGYVASEITMSDEER	170	0.21107	0.251451	0.223883	0.217821	0.247116	0.239721	140.27	0.785383	0.702213	1.02659
O94885	SAM and SH3 domain-containing protein 1	SASH1	S	EQS(1)DDETEESVK	248	0.482403	0.548903	0.570242	0.509179	0.620812	0.563139	233.78	0.999912	0.504665	1.05718
O94885	SAM and SH3 domain-containing protein 1	SASH1	S	TCS(0.96)FGGFDLTNR	407	0.303228	0.379596	0.30022	0.311753	0.346454	0.300914	188.81	0.960004	0.7995	0.975664
O94885	SAM and SH3 domain-containing protein 1	SASH1	S	AGGS(0.93)VESLR	507	0.564032	0.564107	0.660452	0.753912	0.765251	0.612898	122.57	0.930408	0.122415	1.19203
O94885	SAM and SH3 domain-containing protein 1	SASH1	S	LLVDSQGLSGCS(0.993)PR	721	0.251481	0.275615	0.252071	0.173453	0.238936	0.232103	137.32	0.993361	0.113816	0.827155
O94885	SAM and SH3 domain-containing protein 1	SASH1	S	RVS(1)QDLEVEKPDASPTSLQLR	90	0.336049	0.336176	0.424751	0.358794	0.42297	0.328399	178.85	1	0.919039	1.01202
O94885	SAM and SH3 domain-containing protein 1	SASH1	S	GLS(1)PPQCLPR	923	0.135228	0.142924	0.178265	0.102365	0.123997	0.139983	77.744	1	0.155041	0.802654
O94888	UBX domain-containing protein 7	UBXN7	S	SESLIDASEDS(1)QLEAAIR	288	0.0715692	0.0523581	0.0964914	0.0688753	0.106842	0.0706821	232.29	0.999999	0.651684	1.11787
O94888	UBX domain-containing protein 7	UBXN7	S	S(1)PHKDLGHR	350	0.00567805	0.00773961	0.00609545	0.00835674	0.0083574	0.0128123	48.004	1	0.107298	1.51316
O94901	SUN domain-containing protein 1	SUN1	S	RPPVLDES(1)WIR	138	0.00589526	0.00674119	0.00734576	0.00693673	0.0044894	0.00575117	63.037	1	0.319037	0.859629
O94901	SUN domain-containing protein 1	SUN1	S	LDPVFDS(1)PR	48	0.0317925	0.0304999	0.0238198	0.0313927	0.0150794	0.0370957	145.41	1	0.909975	0.970453
O94903	Proline synthase co-transcribed bacterial homolog protein	PROSC	S	IGS(0.963)TIFGER	244	0.0513712	0.0620168	0.0530201	0.0693085	0.0671457	0.0339372	92.611	0.962742	0.916643	1.02394
O94903	Proline synthase co-transcribed bacterial homolog protein	PROSC	T	KPT(1)PDK	257	0.565342	0.633044	0.645906	0.347059	0.368326	0.4766	55.567	1	0.0100215	0.64631
O94913	Pre-mRNA cleavage complex 2 protein Pcf11	PCF11	S	NELQEPCDS(1)PK	1520	0.249541	0.231291	0.260469	0.171385	0.165641	0.175378	114.31	1	0.00104675	0.691221
O94913	Pre-mRNA cleavage complex 2 protein Pcf11	PCF11	S	SKS(0.961)PS(0.999)PLK	370	1.75796	1.67131	1.61875	1.28675	1.2232	1.37654	65.234	0.960869	0.00300816	0.769903
O94913	Pre-mRNA cleavage complex 2 protein Pcf11	PCF11	S	SKS(0.961)PS(0.999)PLK	372	1.75796	1.67131	1.61875	1.28675	1.2232	1.37654	65.234	0.999285	0.00300816	0.769903
O94913	Pre-mRNA cleavage complex 2 protein Pcf11	PCF11	S	S(0.999)MS(0.836)PTSTPK	509	0.834663	0.87357	0.872131	0.667866	0.661595	0.664889	70.728	0.998505	0.000109662	0.772895
O94913	Pre-mRNA cleavage complex 2 protein Pcf11	PCF11	S	QRS(0.878)MS(0.922)PTSTPK	511	0.834663	0.87357	0.872131	0.667866	0.661595	0.664889	70.728	0.921611	0.000109662	0.772895
O94913	Pre-mRNA cleavage complex 2 protein Pcf11	PCF11	S	EEQRS(1)PFNDRFPLK	705	0.679721	0.651836	0.804059	0.435877	0.54811	0.510016	143.67	1	0.020172	0.699566
O94915	Protein furry homolog-like	FRYL	S	LS(1)LIGDR	1945	0.0281756	0.0282083	0.0285134	0.0212903	0.024215	0.0302709	90.15	1	0.314678	0.892563
O94915	Protein furry homolog-like	FRYL	T	SNT(0.995)LDIMDGR	1959	0.120098	0.137866	0.131307	0.117332	0.118669	0.122488	130.58	0.994522	0.130885	0.920924
O94915	Protein furry homolog-like	FRYL	S	TYGGDTGS(0.965)PEISFTK	2272	0.0248426	0.0259083	0.0250272	0.0116148	0.0182044	0.0139961	90.706	0.964677	0.00550065	0.578205
O94915	Protein furry homolog-like	FRYL	S	LQLLSPQVDINS(1)PINAK	844	0.0174066	0.0208982	0.0197515	0.0181132	0.0173868	0.0188436	133.21	1	0.327457	0.936051
O94923	D-glucuronyl C5-epimerase	GLCE	S	QQS(1)EEAFPQEQQK	73	0.951614	0.665113	0.909534	0.664022	0.736363	0.778013	140.22	1	0.29069	0.862302
O94929	Actin-binding LIM protein 3	ABLIM3	S	HGQS(1)LLALDK	163	0.0724536	0.0774104	0.091243	0.0827712	0.102313	0.0743787	69.716	1	0.573858	1.07613
O94929	Actin-binding LIM protein 3	ABLIM3	S	ASS(0.999)PGYIDSPTYSR	373	0.74962	0.937471	0.938973	0.759952	0.945602	0.854531	326.07	0.998702	0.80323	0.974875
O94929	Actin-binding LIM protein 3	ABLIM3	S	ASS(0.958)PGYIDS(0.987)PTYSR	379	0.417849	0.513848	0.568491	0.274157	0.378222	0.40106	281.68	0.9871	0.0646489	0.702205
O94929	Actin-binding LIM protein 3	ABLIM3	S	QGMS(0.999)PTFSR	388	0.397641	0.49745	0.558763	0.385887	0.503213	0.516083	154.67	0.999386	0.80834	0.966524
O94929	Actin-binding LIM protein 3	ABLIM3	S	S(1)PHHYYR	394	0.0981486	0.097722	0.105212	0.0587388	0.0931687	0.071797	69.954	0.999719	0.0669013	0.743
O94929	Actin-binding LIM protein 3	ABLIM3	S	RFS(1)S(1)GGEEDDFDR	503	0.567122	0.60652	0.740804	0.608598	0.715798	0.702611	202.94	1	0.580496	1.0588
O94929	Actin-binding LIM protein 3	ABLIM3	S	RFS(1)S(1)GGEEDDFDR	504	0.567122	0.60652	0.740804	0.608598	0.715798	0.702611	177.31	1	0.580496	1.0588
O94929	Actin-binding LIM protein 3	ABLIM3	S	SHYLADS(1)DPLISK	576	0.0452386	0.0415067	0.0442299	0.0277031	0.0388386	0.0387005	118.13	0.999973	0.0900281	0.803528
O94929	Actin-binding LIM protein 3	ABLIM3	S	SAS(0.941)LPAYR	585	0.575734	0.629455	0.68698	0.544753	0.617603	0.807748	98.048	0.941098	0.774421	1.04119
O94953	Lysine-specific demethylase 4B	KDM4B	T	VGT(0.967)PLATEDSGR	1065	0.0708795	0.0499924	0.0751881	0.0705164	0.0892956	0.0770478	66.498	0.966701	0.226753	1.2081
O94953	Lysine-specific demethylase 4B	KDM4B	S	EPVS(1)PMELTGPEDGAASSGAGR	566	0.200709	0.253162	0.245294	0.288199	0.235696	0.239027	174.82	1	0.417946	1.09119
O94953	Lysine-specific demethylase 4B	KDM4B	S	S(1)PLSVVK	622	0.292963	0.394333	0.347877	0.38541	0.335996	0.390746	97.431	0.999986	0.493489	1.07436
O94964	Protein SOGA1;N-terminal form;C-terminal 80 kDa form	SOGA1	S	VYYS(1)PPVAR	1017	0.0616094	0.0567148	0.0573119	0.0638549	0.0545813	0.0729498	99.973	0.999894	0.395588	1.08967
O94964	Protein SOGA1;N-terminal form;C-terminal 80 kDa form	SOGA1	S	SGS(0.891)LER	1122	0.04357	0.0564184	0.0511835	0.0685308	0.0824638	0.0777119	69.825	0.891407	0.00952288	1.51289
O94964	Protein SOGA1;N-terminal form;C-terminal 80 kDa form	SOGA1	S	STTTRDS(0.95)PVLR	1244	0.0275741	0.0284086	0.0325514	0.0241268	0.0298518	0.0320429	64.104	0.949916	0.781056	0.97162
O94964	Protein SOGA1;N-terminal form;C-terminal 80 kDa form	SOGA1	T	APSPT(0.932)SSAGEEGTK	1305	0.059319	0.0592787	0.053656	0.0598823	0.0478052	0.0514243	152.88	0.932414	0.339492	0.923706
O94979	Protein transport protein Sec31A	SEC31A	S	EQTLS(0.791)PTITSGLHNIAR	1163	0.00176852	0.00272922	0.00420658	0.00132948	0.00253544	0.000483324	118.35	0.791022	0.191902	0.49955
O94979	Protein transport protein Sec31A	SEC31A	S	DSDQVAQS(1)DGEESPAAEEQLLGEHIK	527	0.0870945	0.0743397	0.0886457	0.0596604	0.0513952	0.0626533	233.63	1	0.0107488	0.694614
O94979	Protein transport protein Sec31A	SEC31A	S	DSDQVAQS(1)DGEES(1)PAAEEQLLGEHIK	532	0.0179361	0.0150619	0.0175419	0.0158131	0.0149455	0.0150203	141.9	1	0.167127	0.905798
O94979	Protein transport protein Sec31A	SEC31A	S	AQGEPVAGHES(1)PK	799	0.733606	0.742539	0.76926	0.742028	0.833886	0.748586	229.76	1	0.449244	1.03523
O95067	G2/mitotic-specific cyclin-B2	CCNB2	S	GPS(0.985)PTPEDVSMK	92	2.41727	2.0763	2.1322	2.11451	1.8029	2.25134	154.1	0.984946	0.419774	0.931024
O95071	E3 ubiquitin-protein ligase UBR5	UBR5	S	RIS(1)QSQPVR	1549	0.0641079	0.0562861	0.0582787	0.0715435	0.0921406	0.0866806	163.46	0.999999	0.0222604	1.40125
O95071	E3 ubiquitin-protein ligase UBR5	UBR5	S	DLS(1)LEVDR	2241	0.0124533	0.0137971	0.0138862	0.00776665	0.0174536	0.0126571	105.98	1	0.80362	0.943711
O95071	E3 ubiquitin-protein ligase UBR5	UBR5	S	WLDGAS(1)FDNER	327	0.0261166	0.0325791	0.0361724	0.0415254	0.0479097	0.0630896	98.337	1	0.0524362	1.60776
O95071	E3 ubiquitin-protein ligase UBR5	UBR5	S	S(0.986)TPAPK	636	0.747537	0.864049	0.937977	1.03433	1.27129	1.09681	81.119	0.986054	0.0342263	1.33452
O95071	E3 ubiquitin-protein ligase UBR5	UBR5	T	RST(0.831)PAPK	637	0.117496	0.130269	0.149456	0.168605	0.238444	0.171411	66.27	0.831107	0.0703318	1.45627
O95104	Splicing factor, arginine/serine-rich 15	SCAF4	S	S(1)PDRDR	1037	0.0425318	0.0416981	0.0562042	0.0300601	0.0288203	0.0424892	71.379	1	0.112262	0.72183
O95104	Splicing factor, arginine/serine-rich 15	SCAF4	S	HMS(1)DNRK	429	0.100499	0.117093	0.133624	0.115418	0.178144	0.133217	66.621	1	0.295964	1.21515
O95104	Splicing factor, arginine/serine-rich 15	SCAF4	S	KPENEVAQNGGAETSHTEPVS(1)PIPK	656	0.0439941	0.0447982	0.0432551	0.0387945	0.0402227	0.0344504	205.07	1	0.0259113	0.859295
O95155	Ubiquitin conjugation factor E4 B	UBE4B	S	SQSSEGVSSLSSSPSNSLETQSQSLS(0.976)R	101	0.0667249	0.0588757	0.0818511	0.0483685	0.0638558	0.0603832	234.17	0.976256	0.230269	0.832037
O95155	Ubiquitin conjugation factor E4 B	UBE4B	S	SQSSEGVSSLSSS(0.995)PSNSLETQSQSLSR	88	0.129834	0.128153	0.121489	0.0872634	0.109202	0.121116	200.79	0.994673	0.114073	0.836893
O95163	Elongator complex protein 1	IKBKAP	S	LGAVGGS(1)GFK	471	0.0729582	0.0763052	0.0817572	0.0687417	0.0721573	0.0622899	98.156	1	0.0743741	0.879527
O95197	Reticulon-3	RTN3	S	AEPSAATQSHSISSSSFGAEPSAPGGGGS(0.893)PGACPALGTK	30	0.0389098	0.0516447	0.0265796	0.0203918	0.0311093	0.0293513	49.434	0.893289	0.203335	0.690256
O95208	Epsin-2	EPN2	S	GSS(0.986)QPNLSTSHSEQEYGK	173	0.0787434	0.0958907	0.0970104	0.0848854	0.0993294	0.087788	224.49	0.986181	0.987858	1.00132
O95218	Zinc finger Ran-binding domain-containing protein 2	ZRANB2	S	EES(1)DGEYDEFGR	120	0.17827	0.183022	0.21571	0.154442	0.160383	0.191523	285.28	1	0.22557	0.877549
O95218	Zinc finger Ran-binding domain-containing protein 2	ZRANB2	S	EVEDKES(1)EGEEEDEDEDLSK	153	0.619612	0.76374	0.611425	0.318762	0.263534	0.46866	275.6	1	0.0161992	0.526854
O95218	Zinc finger Ran-binding domain-containing protein 2	ZRANB2	S	YNLDAS(1)EEEDSNKK	188	0.310874	0.351822	0.352763	0.268614	0.292742	0.33474	227	1	0.169154	0.882454
O95219	Sorting nexin-4	SNX4	S	QLQPAPLEPLGS(1)PDAGLGAAVGK	22	0.0314354	0.00852639	0.0245867	0.0210602	0.0101194	0.00781024	96.887	1	0.342842	0.60404
O95232	Luc7-like protein 3	LUC7L3	S	NEVNGTSEDIKS(1)EGDTQS(1)N	425	0.0671952	0.0687688	0.0676837	0.0679002	0.075557	0.0680079	292.1	1	0.369107	1.03839
O95232	Luc7-like protein 3	LUC7L3	S	NEVNGTSEDIKS(1)EGDTQS(1)N	431	0.0671952	0.0687688	0.0676837	0.0679002	0.075557	0.0680079	292.1	1	0.369107	1.03839
O95235	Kinesin-like protein KIF20A	KIF20A	S	LQGQVS(1)AK	825	0.124636	0.124862	0.117811	0.109815	0.0919672	0.144228	89.171	1	0.670918	0.942016
O95239	Chromosome-associated kinesin KIF4A	KIF4A	T	T(1)PPAPSPFDLPELK	1181	0.0152705	0.0136538	0.0152161	0.0113056	0.00966289	0.0133348	101.64	0.99978	0.0507076	0.77714
O95239	Chromosome-associated kinesin KIF4A;Chromosome-associated kinesin KIF4B	KIF4A	S	ALASNTSFFSGCS(1)PIEEEAH	1225	0.0104237	0.0107765	0.010508	0.00583575	0.00801038	0.00815593	166.21	0.999975	0.0129568	0.693893
O95239	Chromosome-associated kinesin KIF4A;Chromosome-associated kinesin KIF4B	KIF4A	S	NQS(1)LVEENEK	394	0.0805811	0.0807094	0.078744	0.0481153	0.0299883	0.0591512	167.22	1	0.0158797	0.571813
O95239	Chromosome-associated kinesin KIF4A	KIF4A	S	TFS(0.992)LTEVR	801	0.0551158	0.0695437	0.0710036	0.0893139	0.0797771	0.10002	196.37	0.991632	0.0340678	1.37538
O95239	Chromosome-associated kinesin KIF4A	KIF4A	S	GQVSESEDS(1)ITK	815	0.0532474	0.0541693	0.054535	0.0382269	0.0253108	0.0416814	148.03	0.999547	0.0193569	0.649694
O95248	Myotubularin-related protein 5	SBF1	S	YNPPS(1)WEHR	1078	0.165994	0.157198	0.161086	0.111432	0.169955	0.146997	107.97	1	0.339973	0.884582
O95248	Myotubularin-related protein 5	SBF1	Y	Y(1)LQAVVS(1)S(1)MPR	1245	0.409199	0.364621	0.329034	0.262237	0.315036	0.305028	41.242	1	0.0600897	0.800016
O95248	Myotubularin-related protein 5	SBF1	S	Y(1)LQAVVS(1)S(1)MPR	1251	0.409199	0.364621	0.329034	0.262237	0.315036	0.305028	41.242	1	0.0600897	0.800016
O95248	Myotubularin-related protein 5	SBF1	S	Y(1)LQAVVS(1)S(1)MPR	1252	0.409199	0.364621	0.329034	0.262237	0.315036	0.305028	41.242	1	0.0600897	0.800016
O95251	Histone acetyltransferase KAT7	KAT7	S	QTRSS(0.822)GS(0.797)ETEQVVDFS(0.963)DRETK	100	0.142783	0.135559	0.123552	0.105254	0.152279	0.160297	68.129	0.821675	0.783331	1.03965
O95251	Histone acetyltransferase KAT7	KAT7	S	SSGS(0.851)ETEQVVDFS(0.99)DRETK	102	0.00601333	0.00595646	0.0149015	0.00927093	0.0122907	0.00778299	68.129	0.850546	0.812518	1.09204
O95251	Histone acetyltransferase KAT7	KAT7	S	LS(0.853)QSS(0.808)QDSS(0.941)PVR	50	0.068908	0.0824868	0.0843972	0.101313	0.1098	0.104659	101.2	0.853044	0.00817137	1.3392
O95251	Histone acetyltransferase KAT7	KAT7	S	LS(0.853)QSS(0.808)QDSS(0.941)PVR	53	0.068908	0.0824868	0.0843972	0.101313	0.1098	0.104659	101.2	0.807965	0.00817137	1.3392
O95251	Histone acetyltransferase KAT7	KAT7	S	LS(0.853)QSS(0.808)QDSS(0.941)PVR	57	0.068908	0.0824868	0.0843972	0.101313	0.1098	0.104659	134.08	0.941388	0.00817137	1.3392
O95251	Histone acetyltransferase KAT7	KAT7	T	SQQQPTPVT(1)PK	88	0.468665	0.484056	0.503934	0.45261	0.343812	0.526089	158.86	0.999891	0.453588	0.90791
O95292	Vesicle-associated membrane protein-associated protein B/C	VAPB	T	TET(0.998)PIVSK	150	0.187709	0.1759	0.168833	0.11906	0.111912	0.138103	84.054	0.997859	0.00469493	0.693176
O95292	Vesicle-associated membrane protein-associated protein B/C	VAPB	S	S(1)LSSSLDDTEVK	156	0.0348277	0.0414836	0.0415526	0.0271453	0.0396093	0.039052	162.94	0.999997	0.434938	0.897701
O95292	Vesicle-associated membrane protein-associated protein B/C	VAPB	S	SLS(0.971)SSLDDTEVK	158	0.0715796	0.0823832	0.0843666	0.0599994	0.0682386	0.0681777	136.3	0.970954	0.0442948	0.824135
O95292	Vesicle-associated membrane protein-associated protein B/C	VAPB	S	SLSSS(0.994)LDDTEVK	160	0.449544	0.488718	0.481264	0.36847	0.421348	0.413809	260.7	0.994398	0.0243517	0.847908
O95292	Vesicle-associated membrane protein-associated protein B/C	VAPB	S	TVQSNS(0.98)PISALAPTGK	206	0.0508314	0.0558624	0.0528483	0.0597587	0.0558849	0.0515344	165.19	0.979715	0.413108	1.04786
O95295	SNARE-associated protein Snapin	SNAPIN	S	AMLDSGIYPPGS(1)PGK	133	0.396566	0.479008	0.39832	0.403055	0.267691	0.348253	102.08	0.999922	0.150119	0.799908
O95297	Myelin protein zero-like protein 1	MPZL1	S	DYTGCSTSESLS(1)PVK	210	0.212435	0.181553	0.197002	0.141568	0.148656	0.120505	154.65	0.999533	0.00809753	0.694984
O95297	Myelin protein zero-like protein 1	MPZL1	S	KS(0.993)PSDTEGLVK	219	0.732532	0.78971	0.836815	0.643191	0.595974	0.788137	150.37	0.992873	0.16513	0.85937
O95359	Transforming acidic coiled-coil-containing protein 2	TACC2	S	S(0.966)TDSVPISK	2072	0.661103	0.593255	0.702102	0.603604	0.691023	0.714393	131.96	0.966157	0.724385	1.02686
O95359	Transforming acidic coiled-coil-containing protein 2	TACC2	S	VQNS(1)PPVGR	2226	0.026844	0.0271677	0.0258692	0.0213995	0.0244006	0.0208961	51.998	1	0.019372	0.834945
O95359	Transforming acidic coiled-coil-containing protein 2	TACC2	S	TLPLTTAPEAGEVTPSDSGGQEDS(1)PAK	2256	0.128105	0.142363	0.0953027	0.100708	0.132193	0.120594	169.94	0.999553	0.818396	0.966436
O95359	Transforming acidic coiled-coil-containing protein 2	TACC2	S	LDNTPAS(0.991)PPRS(1)PAEPNDIPIAK	2317	0.746842	0.761833	0.743252	0.620238	0.724943	0.759184	142.59	0.990935	0.30835	0.934473
O95359	Transforming acidic coiled-coil-containing protein 2	TACC2	S	LDNTPAS(0.991)PPRS(1)PAEPNDIPIAK	2321	0.746842	0.761833	0.743252	0.620238	0.724943	0.759184	142.59	0.999951	0.30835	0.934473
O95359	Transforming acidic coiled-coil-containing protein 2	TACC2	S	MQES(1)PK	2359	0.97405	1.06391	1.11246	0.901697	1.08251	1.0489	188.36	1	0.599921	0.962763
O95359	Transforming acidic coiled-coil-containing protein 2	TACC2	S	FSS(0.998)PTEELDYR	2512	0.187465	0.206938	0.194517	0.182972	0.207165	0.212959	225.15	0.997948	0.684442	1.02407
O95359	Transforming acidic coiled-coil-containing protein 2	TACC2	S	MSES(0.963)PTPCSGSSFEETEALVNTAAK	2569	0.450693	0.446902	0.445676	0.381285	0.38633	0.419624	350.57	0.962942	0.0127395	0.883842
O95361	Tripartite motif-containing protein 16	TRIM16	S	ETEEQDS(0.978)DSAEQGDPAGEGK	60	2.8389	2.99908	3.20768	2.41475	2.45842	2.86743	295.78	0.978088	0.0723753	0.855726
O95365	Zinc finger and BTB domain-containing protein 7A	ZBTB7A	S	AGAAAGDS(1)DEES(1)RADDK	337	0.0523689	0.0479029	0.0466972	0.0357173	0.0577694	0.0407009	215.09	1	0.570142	0.913033
O95365	Zinc finger and BTB domain-containing protein 7A	ZBTB7A	S	AGAAAGDS(1)DEES(1)RADDK	341	0.0523689	0.0479029	0.0466972	0.0357173	0.0577694	0.0407009	140.2	1	0.570142	0.913033
O95365	Zinc finger and BTB domain-containing protein 7A	ZBTB7A	S	HFKDEDEDEDVAS(1)PDGLGR	549	0.325198	0.482855	0.325095	0.266805	0.316184	0.303666	134.98	1	0.206941	0.782471
O95391	Pre-mRNA-splicing factor SLU7	SLU7	S	LVEQANS(1)PK	215	0.471946	0.462488	0.537985	0.399927	0.356718	0.437412	100.09	1	0.0494026	0.810949
O95391	Pre-mRNA-splicing factor SLU7	SLU7	S	DHNS(1)EDEDEDKYADDIDMPGQNFDSK	235	0.356237	0.363399	0.390957	0.325062	0.325203	0.358878	322.87	1	0.0937442	0.908652
O95394	Phosphoacetylglucosamine mutase	PGM3	S	STIGVMVTAS(0.996)HNPEEDNGVK	64	0.453439	0.485059	0.64177	0.447813	0.499566	0.571311	246.39	0.995967	0.778918	0.961033
O95396	Adenylyltransferase and sulfurtransferase MOCS3;Molybdopterin-synthase adenylyltransferase;Molybdopterin-synthase sulfurtransferase	MOCS3	S	LVPVS(1)PLPPK	47	0.106838	0.0971607	0.104433	0.0799843	0.110954	0.108968	100.48	1	0.798627	0.97236
O95400	CD2 antigen cytoplasmic tail-binding protein 2	CD2BP2	S	KGPGQPSS(0.755)PQR	195	0.248423	0.222114	0.175594	0.155935	0.197394	0.171796	80.96	0.754956	0.174749	0.812721
O95400	CD2 antigen cytoplasmic tail-binding protein 2	CD2BP2	S	HSLDS(1)DEEEDDDDGGSSK	49	2.26906	2.52121	2.19333	1.542	1.73817	1.55013	345.2	0.999971	0.00369478	0.691664
O95425	Supervillin	SVIL	S	TPTGEGLLDS(1)PSK	1120	0.0336086	0.0378527	0.029512	0.0244464	0.0204776	0.034388	124.25	0.999741	0.205948	0.785475
O95425	Supervillin	SVIL	S	KGLAS(0.995)PTAITPVASPICGK	1225	0.0344394	0.0302754	0.0354763	0.0325785	0.0388447	0.0297792	195.48	0.994604	0.919055	1.01009
O95425	Supervillin	SVIL	S	QAHDLS(1)PAAESSSTFSFSGR	221	0.0270787	0.0310549	0.0281112	0.0270659	0.0335044	0.0269648	189.11	1	0.870203	1.01496
O95425	Supervillin	SVIL	S	DSSFTEVPRS(1)PK	245	0.273588	0.294934	0.293454	0.277269	0.323667	0.267198	222.55	1	0.917885	1.00714
O95425	Supervillin	SVIL	S	S(1)PSFGDPQLS(1)PEAR	261	0.0590816	0.0620807	0.0583131	0.0550165	0.0483149	0.0520879	322.14	0.999952	0.0236602	0.865964
O95425	Supervillin	SVIL	S	S(0.999)PSFGDPQLS(1)PEAR	270	0.0590816	0.0620807	0.0583131	0.0550165	0.0483149	0.0520879	322.14	1	0.0236602	0.865964
O95425	Supervillin	SVIL	S	TLLALEGDGLVRS(1)PEDPSR	467	0.0055672	0.00775961	0.00542563	0.00415454	0.00393439	0.00486908	174.7	0.999998	0.0747608	0.691004
O95425	Supervillin	SVIL	S	ASDPAS(1)PHIGR	50	0.0626406	0.0904945	0.0566401	0.0548616	0.0452617	0.0526232	125.46	0.999984	0.153924	0.728143
O95425	Supervillin	SVIL	S	S(0.996)LSDFTGPPQLQALK	547	0.0257438	0.0314325	0.026131	0.0312856	0.0322042	0.0396821	354.25	0.995781	0.10975	1.23845
O95425	Supervillin	SVIL	S	SLS(0.834)DFTGPPQLQALK	549	0.0013544	0.0013637	0.000748523	0.000274415	0.000925405	0.00124476	105.53	0.83398	0.386255	0.705175
O95425	Supervillin	SVIL	S	SNEEEETS(0.98)DSSLEK	63	0.00676582	0.00746087	0.00702887	0.00522103	0.00359365	0.00440173	108.49	0.979897	0.00634992	0.621786
O95425	Supervillin	SVIL	S	SNEEEETS(0.97)DSS(0.92)LEK	66	0.0095066	0.0104923	0.0108832	0.00926415	0.00848029	0.0103096	104.41	0.919655	0.232018	0.908427
O95425	Supervillin	SVIL	S	CTS(0.947)HSETPTVDDEEKVDER	673	0.0532752	0.0583647	0.0579517	0.0716454	0.0670001	0.0735583	252.79	0.946989	0.00502249	1.25126
O95425	Supervillin	SVIL	S	EMEKS(1)FDEQNVPK	707	0.203789	0.334661	0.202318	0.237889	0.243293	0.33638	167.69	1	0.661806	1.10367
O95425	Supervillin	SVIL	T	YQT(1)QPVTLGEVEQVQSGK	852	0.0328921	0.0390559	0.0336462	0.0312022	0.032802	0.0280627	226.56	0.999898	0.1321	0.871895
O95425	Supervillin	SVIL	S	YGS(1)FEEAEASYPILNR	968	0.00678636	0.00841905	0.00786369	0.00891024	0.00914202	0.0069226	177.74	1	0.497318	1.08261
O95429	BAG family molecular chaperone regulator 4	BAG4	S	SSGNS(0.963)PTPVSR	179	0.20742	0.201312	0.249191	0.0736507	0.0882121	0.104672	121.18	0.963126	0.00173402	0.405115
O95453	Poly(A)-specific ribonuclease PARN	PARN	S	NNS(0.961)FTAPSTVGK	557	0.058955	0.0656923	0.0614234	0.0535717	0.0527094	0.0674692	90.707	0.961268	0.471595	0.933787
O95453	Poly(A)-specific ribonuclease PARN	PARN	S	ELS(1)PAGSISK	619	0.579792	0.629479	0.599118	0.586418	0.531161	0.565372	173.76	1	0.125528	0.930636
O95453	Poly(A)-specific ribonuclease PARN	PARN	S	ELS(1)PAGS(0.969)ISK	623	0.0621137	0.0643153	0.0676386	0.0564102	0.0569762	0.0640971	60.196	0.969274	0.134118	0.914545
O95456	Proteasome assembly chaperone 1	PSMG1	T	AGT(1)EDEEEEEEGRR	18	0.127434	0.100144	0.129903	0.0994901	0.098979	0.0899865	157.91	1	0.0833182	0.80691
O95466	Formin-like protein 1	FMNL1	S	GEPPAPKS(1)PPK	1031	0.927416	1.01286	1.08991	1.14607	1.06339	0.963713	97.69	1	0.536518	1.04719
O95466	Formin-like protein 1	FMNL1	S	NKPLEQS(1)VEDLSK	184	1.22577	1.06653	1.25255	1.12626	1.23488	0.875825	163.18	0.999999	0.44457	0.913144
O95466	Formin-like protein 1	FMNL1	S	RDS(1)ELGPGVK	624	1.05804	1.19271	1.16409	1.38839	1.46187	1.01301	170.98	1	0.360588	1.13132
O95487	Protein transport protein Sec24B	SEC24B	T	T(0.975)PPTANHPVEPVTSVTQPSELLQQK	329	0.0527111	0.0483731	0.0619277	0.029586	0.0476673	0.0460825	166.34	0.975362	0.133002	0.756606
O95503	Chromobox protein homolog 6	CBX6	S	LLPETVS(0.999)PSAPSWR	301	0.116401	0.141237	0.14388	0.0810837	0.10161	0.0824249	131.72	0.998691	0.0143674	0.66029
O95602	DNA-directed RNA polymerase I subunit RPA1	POLR1A	S	EKQEEEVDYES(1)EEEEER	1429	0.0497586	0.0462094	0.0448337	0.048202	0.045723	0.0504381	235.57	1	0.585053	1.02529
O95613	Pericentrin	PCNT	S	LS(0.984)PGSGGPEAQTAGPVTPASISGR	2352	0.0571214	0.0716278	0.047275	0.0277241	0.0306275	0.0343176	94.927	0.983587	0.0192215	0.526457
O95628	CCR4-NOT transcription complex subunit 4	CNOT4	S	S(1)PFEGAVTESQSLFSDNFR	324	0.0884408	0.0867728	0.069238	0.0627044	0.110185	0.0944586	273.8	0.999993	0.643146	1.09366
O95639	Cleavage and polyadenylation specificity factor subunit 4	CPSF4	S	SSSLIQLTSQNSS(0.994)PNQQR	212	0.0313687	0.0200544	0.0241816	0.02369	0.0172245	0.0284951	220.28	0.993625	0.679718	0.918059
O95671	N-acetylserotonin O-methyltransferase-like protein	ASMTL	S	HDSIPAADTFEDLS(1)DVEGGGSEPTQR	239	0.0253596	0.0236663	0.0359989	0.0224857	0.0260481	0.0318615	195.27	1	0.760545	0.945551
O95671	N-acetylserotonin O-methyltransferase-like protein	ASMTL	S	DAGS(1)RDEK	255	0.0440376	0.0580161	0.0628602	0.0602988	0.0540679	0.0518006	48.785	1	0.949409	1.0076
O95674	Phosphatidate cytidylyltransferase 2	CDS2	S	VAHEPVAPPEDKES(0.999)ESEAK	21	3.29596	3.09623	3.21406	2.37475	2.22369	3.27701	236.64	0.999255	0.159088	0.819827
O95674	Phosphatidate cytidylyltransferase 2	CDS2	T	VDGET(0.998)AS(0.904)DSESR	31	0.133597	0.129156	0.163286	0.118554	0.0973694	0.134416	94.023	0.998411	0.171432	0.822317
O95674	Phosphatidate cytidylyltransferase 2	CDS2	S	VDGETAS(0.999)DSESR	33	0.847838	0.884665	0.97451	0.878697	0.864581	1.07489	231.36	0.999271	0.657957	1.04106
O95674	Phosphatidate cytidylyltransferase 2	CDS2	S	AES(1)APLPVSADDTPEVLNR	41	0.0458248	0.0369594	0.0360105	0.0342639	0.0501281	0.0339204	84.573	0.999998	0.980527	0.995939
O95684	FGFR1 oncogene partner	FGFR1OP	S	GPTTGEGALDLSDVHS(0.999)PPKS(1)PEGK	156	2.53761	2.68701	2.56116	1.74898	2.24107	1.75007	185.44	0.999471	0.016071	0.737257
O95684	FGFR1 oncogene partner	FGFR1OP	S	GPTTGEGALDLSDVHS(0.999)PPKS(1)PEGK	160	2.53761	2.68701	2.56116	1.74898	2.24107	1.75007	185.44	0.999981	0.016071	0.737257
O95696	Bromodomain-containing protein 1	BRD1	S	VHGEPTS(0.943)DLS(1)DID	1052	0.143024	0.149266	0.151292	0.138684	0.167176	0.14856	134.75	0.943252	0.699759	1.02443
O95696	Bromodomain-containing protein 1	BRD1	S	VHGEPTS(0.943)DLS(1)DID	1055	0.143024	0.149266	0.151292	0.138684	0.167176	0.14856	134.75	1	0.699759	1.02443
O95696	Bromodomain-containing protein 1	BRD1	S	IVEYS(0.881)PPSAPR	128	0.0780666	0.116355	0.125064	0.112337	0.129131	0.131451	40.88	0.880518	0.318374	1.16725
O95696	Bromodomain-containing protein 1	BRD1	S	CAS(0.919)ESSISSSNSPLCDSSFNAPK	852	0.0914602	0.0823572	0.117514	0.0933896	0.136462	0.106368	97.395	0.919208	0.416933	1.15408
O95714	E3 ubiquitin-protein ligase HERC2;Putative HERC2-like protein 3	HERC2	S	IGNEES(1)DLEEACILPHS(1)PINVDK	1577	0.0181914	0.0311979	0.0293677	0.0219807	0.0290388	0.0211886	205.89	1	0.670937	0.916845
O95714	E3 ubiquitin-protein ligase HERC2;Putative HERC2-like protein 3	HERC2	S	IGNEES(1)DLEEACILPHS(1)PINVDK	1588	0.0181914	0.0311979	0.0293677	0.0219807	0.0290388	0.0211886	162.08	1	0.670937	0.916845
O95714	E3 ubiquitin-protein ligase HERC2	HERC2	S	LAELPAAAQPSAEDS(0.998)DT(0.997)EDDSEAEQTER	1942	0.00968646	0.00588244	0.00979319	0.00526992	0.00824074	0.00732202	108.44	0.998206	0.387214	0.82141
O95714	E3 ubiquitin-protein ligase HERC2	HERC2	T	LAELPAAAQPSAEDS(0.998)DT(0.997)EDDSEAEQTER	1944	0.00968646	0.00588244	0.00979319	0.00526992	0.00824074	0.00732202	108.44	0.997498	0.387214	0.82141
O95714	E3 ubiquitin-protein ligase HERC2	HERC2	S	AEEEDLAAVPFLAS(1)DNEEEEDEKGNSGSLIR	2928	0.0422893	0.0377673	0.039468	0.0433603	0.0471175	0.0380068	226.74	1	0.369204	1.07496
O95747	Serine/threonine-protein kinase OSR1	OXSR1	S	TEDGGWEWS(1)DDEFDEESEEGK	339	0.0794282	0.0807814	0.0675231	0.0800949	0.069605	0.0878098	137.05	0.999999	0.654496	1.04293
O95747	Serine/threonine-protein kinase OSR1	OXSR1	S	AAISQLRS(1)PR	359	0.0870496	0.0731045	0.101841	0.0731702	0.0680141	0.0817646	95.273	0.999905	0.2307	0.850966
O95747	Serine/threonine-protein kinase OSR1	OXSR1	S	TAQALSSGSGS(0.999)QETK	427	0.0556613	0.0550807	0.0583393	0.0703074	0.0606668	0.0831141	200.99	0.999398	0.0847366	1.26619
O95757	Heat shock 70 kDa protein 4L	HSPA4L	T	CHAEHT(1)PEEEIDHTGAK	545	0.0148618	0.0177043	0.0196908	0.0194051	0.0214234	0.0197022	132.74	1	0.147011	1.15833
O95757	Heat shock 70 kDa protein 4L	HSPA4L	S	S(0.994)AVSDKQDR	559	0.0189658	0.0229615	0.0125512	0.011045	0.0102349	0.0130785	45.077	0.993513	0.100144	0.630677
O95758	Polypyrimidine tract-binding protein 3	PTBP3	S	DRPPCS(0.999)PSR	56	0.0724908	0.0800485	0.0847869	0.0681334	0.082165	0.0932745	100.09	0.999468	0.809979	1.02632
O95759	TBC1 domain family member 8	TBC1D8	S	GSSSGS(0.967)CSQECGEELR	1039	0.302082	0.165685	0.288952	0.486412	0.396475	0.399242	86.378	0.967363	0.0289941	1.69433
O95759	TBC1 domain family member 8	TBC1D8	S	ASAPS(0.991)PEDSVFADTGK	1054	0.558078	0.417004	0.52871	0.836877	0.784255	0.684056	152.71	0.991308	0.0126262	1.53292
O95782	AP-2 complex subunit alpha-1	AP2A1	S	RDPSSNDINGGMEPTPSTVSTPS(0.843)PSADLLGLR	655	0.00287986	0.00481663	0.00485566	0.00462916	0.00278178	0.00475434	117.32	0.843095	0.894405	0.969179
O95785	Protein Wiz	WIZ	S	S(0.96)PQLSLSPRPAS(1)PK	1006	0.0753927	0.074994	0.0885588	0.0667196	0.0571141	0.0657112	98.165	0.959662	0.0380308	0.793256
O95785	Protein Wiz	WIZ	S	SPQLSLS(0.949)PRPAS(0.992)PK	1012	0.0518035	0.0483717	0.0626002	0.042913	0.0426291	0.0473213	104.81	0.949141	0.0934526	0.816237
O95785	Protein Wiz	WIZ	S	S(0.96)PQLSLSPRPAS(1)PK	1017	0.127196	0.123366	0.151159	0.109633	0.0997432	0.113033	104.81	0.999968	0.0506648	0.802568
O95785	Protein Wiz	WIZ	S	PGGPPNPPGPS(1)PK	1106	0.00684635	0.00628747	0.00815753	0.00351578	0.00187524	0.00476579	48.823	1	0.020883	0.477039
O95785	Protein Wiz	WIZ	S	SPSDLHIS(1)PLAK	1134	0.0149345	0.0158285	0.0110177	0.00870938	0.00594205	0.00866273	83.499	0.999991	0.0239592	0.558013
O95785	Protein Wiz	WIZ	S	KLPPPPGSPLGHS(0.78)PTASPPPTAR	1151	0.0117385	0.00935447	0.009095	0.00897053	0.010893	0.00838439	59.189	0.779695	0.598421	0.935735
O95785	Protein Wiz	WIZ	T	ELSLT(0.975)PITGAK	1337	0.0263487	0.0251306	0.027616	0.0186159	0.0156079	0.0151741	79.82	0.974976	0.00158952	0.624536
O95785	Protein Wiz	WIZ	S	AADGGERPLAAS(0.937)PPGTVK	1517	0.0498872	0.0482411	0.0397033	0.0520299	0.0414482	0.0458924	64.295	0.937402	0.912833	1.01117
O95785	Protein Wiz	WIZ	S	TPLALAGS(1)PTPK	996	0.147768	0.140003	0.147725	0.0990667	0.0686916	0.103114	122.97	0.999516	0.00795873	0.621985
O95810	Serum deprivation-response protein	SDPR	S	VDS(1)LKK	241	0.0602609	0.120769	0.0450388	0.0382337	0.0562811	0.0963528	53.17	1	0.704631	0.844292
O95810	Serum deprivation-response protein	SDPR	S	QEKPSSPS(0.916)PMPSSTPSPSLNLGNTEEAIR	27	0.0642465	0.0823019	0.0928011	0.0642475	0.0668062	0.0693717	180.96	0.915637	0.200273	0.837376
O95810	Serum deprivation-response protein	SDPR	S	VS(1)PLTFGR	293	0.128171	0.14111	0.158016	0.170232	0.151955	0.142493	128.86	0.999993	0.353126	1.08749
O95816	BAG family molecular chaperone regulator 2	BAG2	S	SSS(0.869)MADR	20	0.0457569	0.0515395	0.067099	0.0716816	0.0807794	0.0789355	141.48	0.868893	0.0325018	1.40756
O95817	BAG family molecular chaperone regulator 3	BAG3	S	SQS(0.999)PAASDCSSSSSSASLPSSGR	173	0.0870311	0.0854633	0.0964072	0.0611126	0.0759537	0.0761299	307.48	0.999364	0.0370779	0.792841
O95817	BAG family molecular chaperone regulator 3	BAG3	S	AAS(1)PFR	264	0.330094	0.353589	0.35474	0.252273	0.248625	0.269603	104.37	1	0.000978388	0.741992
O95817	BAG family molecular chaperone regulator 3	BAG3	S	SSVQGAS(0.999)S(0.999)REGS(1)PAR	274	0.0137732	0.0105694	0.0123	0.00756969	0.00810308	0.00884742	61.127	0.998655	0.0154496	0.669171
O95817	BAG family molecular chaperone regulator 3	BAG3	S	SSVQGAS(0.999)S(0.999)REGS(1)PAR	275	0.0137732	0.0105694	0.0123	0.00756969	0.00810308	0.00884742	152.17	0.999242	0.0154496	0.669171
O95817	BAG family molecular chaperone regulator 3	BAG3	S	SSVQGASS(0.915)REGS(1)PAR	279	0.185302	0.213484	0.208075	0.128464	0.148874	0.170044	152.17	0.999989	0.0228589	0.737207
O95817	BAG family molecular chaperone regulator 3	BAG3	T	SST(0.942)PLHSPSPIR	285	0.0264586	0.0259098	0.0239681	0.0281544	0.0318912	0.0274895	183.58	0.941805	0.0754881	1.1467
O95817	BAG family molecular chaperone regulator 3	BAG3	S	SSTPLHS(0.997)PS(1)PIR	289	0.121927	0.14336	0.134056	0.0865268	0.104242	0.113148	183.58	0.99673	0.0333614	0.761042
O95817	BAG family molecular chaperone regulator 3	BAG3	S	VPPAPVPCPPPS(1)PGPSAVPSS(0.757)PK	377	0.0790243	0.0824269	0.0897505	0.0706807	0.080213	0.0824352	133.23	0.999994	0.282117	0.928851
O95817	BAG family molecular chaperone regulator 3	BAG3	S	VPPAPVPCPPPS(1)PGPSAVPSS(0.757)PK	386	0.0701096	0.0736722	0.0789597	0.0589637	0.0664994	0.0717271	133.23	0.756763	0.131931	0.885288
O95817	BAG family molecular chaperone regulator 3	BAG3	T	AAPSTAPAEAT(1)PPKPGEAEAPPK	406	0.126718	0.117564	0.139985	0.0830755	0.070574	0.0966641	179.86	1	0.0109488	0.651406
O95819	Mitogen-activated protein kinase kinase kinase kinase 4	MAP4K4	S	TTSRS(0.987)PVLSR	631	0.142078	0.130115	0.147535	0.141392	0.11554	0.136101	84.297	0.987205	0.398088	0.936399
O95819	Mitogen-activated protein kinase kinase kinase kinase 4	MAP4K4	S	RDS(1)PLQGSGQQNSQAGQR	639	0.00966082	0.00731394	0.0102858	0.00456971	0.00399133	0.00539927	136.53	1	0.0111057	0.512106
O95819	Mitogen-activated protein kinase kinase kinase kinase 4	MAP4K4	S	SSS(0.939)KSEGSPSQR	710	0.0520628	0.0641336	0.0691379	0.0653535	0.0734029	0.0649997	127.71	0.938879	0.34669	1.0994
O95819	Mitogen-activated protein kinase kinase kinase kinase 4	MAP4K4	S	AAS(0.835)SLNLSNGETESVK	800	0.0405348	0.0373414	0.0552109	0.0413695	0.0411874	0.0358482	139.02	0.83491	0.445738	0.889681
O95819	Mitogen-activated protein kinase kinase kinase kinase 4	MAP4K4	S	AASSLNLS(1)NGETESVK	805	0.100326	0.0943645	0.119242	0.09674	0.0864897	0.0869572	164.97	0.999991	0.150357	0.860651
O95819	Mitogen-activated protein kinase kinase kinase kinase 4	MAP4K4	S	QTQS(0.964)ASSTLQK	842	0.180143	0.156599	0.154027	0.141143	0.137315	0.140105	160.48	0.963852	0.0455004	0.852873
O95819	Mitogen-activated protein kinase kinase kinase kinase 4	MAP4K4	T	QTQSASST(0.887)LQK	846	0.0701456	0.0758983	0.0735569	0.0838346	0.03982	0.0638684	121.45	0.886846	0.451596	0.853927
O95819	Mitogen-activated protein kinase kinase kinase kinase 4	MAP4K4	S	KGS(1)VVNVNPTNTRPQSDTPEIR	900	0.137529	0.129354	0.116175	0.124762	0.115069	0.0878301	187.43	0.999982	0.219185	0.855383
O95819	Mitogen-activated protein kinase kinase kinase kinase 4	MAP4K4	T	GSVVNVNPTNTRPQSDT(0.859)PEIR	915	0.043888	0.032966	0.0467886	0.0427885	0.0454253	0.0494957	96.303	0.859159	0.369251	1.11377
O95831	Apoptosis-inducing factor 1, mitochondrial	AIFM1	S	SLS(0.995)AIDR	268	0.0954657	0.119181	0.124737	0.108431	0.122343	0.140616	100.76	0.995451	0.455967	1.09431
O95832	Claudin-1	CLDN1	S	PAPSS(0.837)GKDYV	206	0.367884	0.462571	0.597878	0.29412	0.263042	0.283492	57.532	0.836894	0.0437554	0.588556
O95983	Methyl-CpG-binding domain protein 3	MBD3	S	YDS(0.984)SNQVK	85	0.363923	0.440228	0.503417	0.447643	0.58588	0.467524	94.465	0.983547	0.336204	1.14797
O96013	Serine/threonine-protein kinase PAK 4	PAK4	S	RDS(1)PPPPAR	104	0.287849	0.288489	0.294607	0.234341	0.225215	0.230971	91.694	1	6.18593e-05	0.792848
O96013	Serine/threonine-protein kinase PAK 4	PAK4	S	FAGHSEAGGGS(1)GDR	148	0.0262909	0.0330391	0.0291663	0.0188228	0.0141483	0.0188552	113.25	0.999932	0.0081455	0.585633
O96013	Serine/threonine-protein kinase PAK 4	PAK4	S	DKRPLS(1)GPDVGTPQPAGLASGAK	181	1.13313	1.1136	1.23177	0.848314	0.809947	0.866513	265.71	0.999999	0.00138218	0.725821
O96013	Serine/threonine-protein kinase PAK 4	PAK4	T	PFNT(0.995)YPR	207	0.157391	0.168078	0.180669	0.106781	0.0840496	0.131155	85.666	0.994808	0.0155344	0.636163
O96013	Serine/threonine-protein kinase PAK 4	PAK4	S	S(1)PQREPQR	291	0.0823941	0.0902079	0.0948236	0.0743442	0.0782613	0.0676803	88.056	1	0.0299852	0.823728
O96013	Serine/threonine-protein kinase PAK 4	PAK4	S	S(1)LVGTPYWMAPELISR	474	0.0787618	0.0939156	0.080779	0.0561002	0.0660386	0.0664508	175.16	0.999713	0.020706	0.744071
O96019	Actin-like protein 6A	ACTL6A	S	EGS(1)PANWK	233	0.254338	0.264055	0.282615	0.253166	0.267041	0.278764	136.52	1	0.954203	0.997456
O96028	Histone-lysine N-methyltransferase NSD2	WHSC1	T	GIGT(1)PPNTTPIK	110	0.171848	0.182762	0.193009	0.153551	0.13876	0.153195	118.51	0.999999	0.0121037	0.813535
O96028	Histone-lysine N-methyltransferase NSD2	WHSC1	T	GIGTPPNT(0.752)T(0.752)PIKNGS(0.999)PEIK	114	0.21562	0.190975	0.19997	0.164351	0.143999	0.158058	57.293	0.751592	0.00760207	0.768933
O96028	Histone-lysine N-methyltransferase NSD2	WHSC1	T	GIGTPPNTT(0.835)PIK	115	0.0494596	0.0460075	0.0705169	0.0569728	0.0432032	0.0473458	75.669	0.835324	0.517363	0.888771
O96028	Histone-lysine N-methyltransferase NSD2	WHSC1	S	GIGTPPNT(0.752)T(0.752)PIKNGS(0.999)PEIK	121	0.21562	0.190975	0.19997	0.164351	0.143999	0.158058	57.293	0.999128	0.00760207	0.768933
O96028	Histone-lysine N-methyltransferase NSD2	WHSC1	S	ISS(0.938)PSDK	194	0.42419	0.427848	0.488321	0.403179	0.306137	0.392811	116.05	0.938172	0.0992537	0.822263
O96028	Histone-lysine N-methyltransferase NSD2	WHSC1	S	GVGS(1)PPGR	437	0.670457	0.654206	0.65893	0.503143	0.582919	0.540532	95.358	1	0.00720938	0.820024
O96028	Histone-lysine N-methyltransferase NSD2	WHSC1	T	IQDPTEDAEAEDT(1)PR	544	0.0529713	0.0540711	0.0522983	0.0575003	0.0583417	0.0369738	135.49	1	0.771718	0.959051
P00387	NADH-cytochrome b5 reductase 3;NADH-cytochrome b5 reductase 3 membrane-bound form;NADH-cytochrome b5 reductase 3 soluble form	CYB5R3	S	STPAITLES(1)PDIK	38	0.00515353	0.00576341	0.00695316	0.00231845	0.00356565	0.0044666	71.344	0.999638	0.0373379	0.579219
P00519	Tyrosine-protein kinase ABL1	ABL1	S	GQGESDPLDHEPAVS(1)PLLPR	569	0.0574196	0.0623671	0.0686893	0.0495626	0.0818796	0.0590724	89.723	1	0.949728	1.01082
P00519	Tyrosine-protein kinase ABL1	ABL1	S	S(1)PHLWK	683	0.10338	0.123785	0.0802434	0.061679	0.0605831	0.0917158	107.14	1	0.126805	0.696071
P00519	Tyrosine-protein kinase ABL1	ABL1	T	DIMESSPGSSPPNLT(0.988)PKPLR	814	0.0265423	0.0298984	0.0310162	0.0235522	0.0252687	0.0311335	67.979	0.988007	0.400333	0.914213
P00519	Tyrosine-protein kinase ABL1	ABL1	S	AGGKPSQS(0.8)PSQEAAGEAVLGAK	917	0.0484883	0.0448675	0.0407389	0.029921	0.03716	0.0381362	143.32	0.799828	0.0482616	0.784648
P00533	Epidermal growth factor receptor	EGFR	S	TPLLSSLS(0.972)ATS(0.978)NNSTVACIDR	1039	0.00449052	0.00516487	0.00541935	0.00395175	0.00336607	0.00354168	103.75	0.971538	0.0126718	0.720378
P00533	Epidermal growth factor receptor	EGFR	S	TPLLSSLS(0.972)ATS(0.978)NNSTVACIDR	1042	0.00449052	0.00516487	0.00541935	0.00395175	0.00336607	0.00354168	125.39	0.977599	0.0126718	0.720378
P00533	Epidermal growth factor receptor	EGFR	S	NGLQSCPIKEDS(1)FLQR	1064	0.00675104	0.00624895	0.00638148	0.00330222	0.00362385	0.00459823	97.457	0.999819	0.00329835	0.594604
P00533	Epidermal growth factor receptor	EGFR	S	GSHQIS(0.998)LDNPDYQQDFFPK	1166	0.0104403	0.0164642	0.00983379	0.00760564	0.00695431	0.0101966	171.79	0.998461	0.162563	0.673863
P00533	Epidermal growth factor receptor	EGFR	Y	GSTAENAEY(1)LR	1197	0.00922059	0.0068111	0.00715911	0.00469721	0.00677289	0.000433167	137.89	1	0.134811	0.513276
P00533	Epidermal growth factor receptor	EGFR	T	ELVEPLT(1)PSGEAPNQALLR	693	0.0331604	0.0369043	0.0332488	0.020284	0.0204008	0.0182373	202.95	0.999909	0.000478441	0.570322
P00533	Epidermal growth factor receptor	EGFR	S	MHLPS(0.993)PTDSNFYR	991	0.0231501	0.0304068	0.0275219	0.0182064	0.0214127	0.0206266	122.46	0.99302	0.0401885	0.743051
P00533	Epidermal growth factor receptor	EGFR	S	MHLPS(0.992)PTDS(0.977)NFYR	995	0.00334359	0.00309682	0.00516096	0.00160747	0.00167066	0.00239525	44.662	0.976573	0.0473335	0.489026
P00558	Phosphoglycerate kinase 1	PGK1	S	ALES(1)PERPFLAILGGAK	203	0.0152265	0.0137154	0.0159898	0.0182687	0.0190687	0.0180845	190.63	1	0.00885271	1.23347
P01106	Myc proto-oncogene protein	MYC	S	KDSGS(0.832)PNPAR	161	0.800376	0.636485	0.910375	0.341383	0.359279	0.381328	78.814	0.831583	0.00631822	0.460964
P01106	Myc proto-oncogene protein;N-myc proto-oncogene protein	MYC	S	FELLPTPPLS(0.968)PSR	62	0.31895	0.259066	0.289533	0.128259	0.0689682	0.0849707	102.9	0.968252	0.00139952	0.325281
P02545	Prelamin-A/C;Lamin-A/C	LMNA	S	LQLELS(1)KVR	107	0.00579644	0.00558309	0.0067812	0.00703998	0.00687626	0.00692756	116.54	1	0.0740941	1.14774
P02545	Prelamin-A/C;Lamin-A/C	LMNA	S	S(1)GAQASSTPLSPTR	12	0.0146835	0.0167385	0.0176419	0.0127709	0.0152611	0.0146942	184.37	0.999998	0.141386	0.870828
P02545	Prelamin-A/C;Lamin-A/C	LMNA	T	SGAQASST(0.982)PLS(1)PTR	19	0.0139075	0.0142884	0.0153088	0.0086324	0.00496495	0.0104434	229.02	0.98192	0.0175873	0.552602
P02545	Prelamin-A/C;Lamin-A/C	LMNA	S	SGAQASST(0.875)PLS(1)PTR	22	0.015925	0.0166556	0.0174029	0.0099299	0.00601385	0.0124804	229.02	0.999902	0.020355	0.568672
P02545	Prelamin-A/C;Lamin-A/C	LMNA	S	LDNARQS(1)AER	277	0.00750041	0.00923457	0.00945863	0.0074727	0.00851828	0.00858326	96.464	1	0.49275	0.938177
P02545	Prelamin-A/C;Lamin-A/C	LMNA	T	MET(0.998)PSQR	3	0.000168731	0.000129276	0.000111752	5.94e-05	0.000118404	8.33e-05	93.143	0.99795	0.108215	0.637214
P02545	Prelamin-A/C;Lamin-A/C	LMNA	S	IDS(0.999)LSAQLSQLQK	301	0.00128407	0.00128878	0.00125566	0.00206859	0.00212722	0.00206356	185.27	0.999435	3.80828e-06	1.63494
P02545	Prelamin-A/C;Lamin-A/C	LMNA	S	LS(1)PS(0.908)PTSQR	390	0.0211509	0.0212932	0.0223276	0.0160368	0.0129202	0.018123	235.55	0.999996	0.0192899	0.726862
P02545	Prelamin-A/C;Lamin-A/C	LMNA	S	LSPS(1)PTSQR	392	0.0234519	0.022389	0.0233665	0.0185095	0.0164737	0.0201481	270.61	0.999995	0.0136533	0.796611
P02545	Prelamin-A/C;Lamin-A/C	LMNA	S	LSPS(0.973)PTS(0.983)QR	395	0.00231489	0.00374561	0.00287021	0.00264052	0.00177264	0.00269655	93.166	0.983293	0.301997	0.796097
P02545	Prelamin-A/C;Lamin-A/C	LMNA	S	GRAS(0.987)S(0.976)HS(0.794)SQTQGGGSVTK	403	0.0070251	0.00766388	0.00824195	0.0101546	0.0098689	0.00880292	138.09	0.986572	0.0221095	1.2571
P02545	Prelamin-A/C;Lamin-A/C	LMNA	S	ASS(0.998)HSS(0.994)QTQGGGSVTK	404	0.0226654	0.0328291	0.0334636	0.040218	0.0525963	0.0393951	312.39	0.998478	0.059309	1.4862
P02545	Prelamin-A/C;Lamin-A/C	LMNA	S	ASS(0.827)HS(0.969)S(0.963)QTQGGGSVTK	406	0.00818348	0.00918661	0.0104706	0.0117116	0.0115812	0.0107192	227.64	0.969272	0.0482068	1.22166
P02545	Prelamin-A/C;Lamin-A/C	LMNA	S	ASS(0.998)HSS(0.999)QTQGGGSVTK	407	0.0235763	0.034037	0.0352438	0.041227	0.052294	0.0402276	267.95	0.998604	0.0636033	1.44037
P02545	Prelamin-A/C;Lamin-A/C	LMNA	S	ASSHSSQTQGGGS(1)VTK	414	0.0203515	0.0208932	0.0215194	0.0151199	0.0127752	0.0170069	162.81	0.999894	0.00938087	0.715408
P02545	Prelamin-A/C;Lamin-A/C	LMNA	S	KLES(0.965)TESR	423	0.00992385	0.0137185	0.0162898	0.0196209	0.0328379	0.0134303	143.24	0.965176	0.223684	1.65002
P02545	Prelamin-A/C;Lamin-A/C	LMNA	S	KLES(0.901)TES(1)R	426	0.00993035	0.0142502	0.0182559	0.0182352	0.0320817	0.0136328	90.709	0.999946	0.301009	1.50695
P02545	Prelamin-A/C;Lamin-A/C	LMNA	S	NKS(1)NEDQSMGNWQIK	458	0.0451367	0.0443406	0.0500054	0.0479032	0.0532062	0.0578341	254.26	1	0.126669	1.13952
P02545	Prelamin-A/C;Lamin-A/C	LMNA	S	SNEDQS(1)MGNWQIK	463	0.0101278	0.0103515	0.0113383	0.010266	0.0110822	0.0125306	153.09	1	0.416776	1.06478
P02545	Prelamin-A/C;Lamin-A/C	LMNA	S	SVGGS(0.997)GGGSFGDNLVTR	632	0.00237079	0.0022015	0.00184679	0.00135268	0.00145564	0.00186619	132.13	0.997186	0.057446	0.728222
P02545	Prelamin-A/C;Lamin-A/C	LMNA	S	SYLLGNSS(0.918)PR	652	0.00100774	0.00124716	0.0017818	0.00107155	0.00144359	0.00127344	117.27	0.917877	0.759959	0.938533
P02545	Prelamin-A/C;Lamin-A/C	LMNA	S	ITESEEVVS(1)R	71	0.00086596	0.000855173	0.000815878	0.000542085	0.000664932	0.000875015	66.262	0.999952	0.198058	0.820663
P02545	Prelamin-A/C;Lamin-A/C	LMNA	S	KTLDS(0.998)VAK	94	0.0107136	0.010623	0.0109958	0.00831108	0.00855889	0.00873564	84.615	0.997668	0.000176388	0.791949
P02794	Ferritin heavy chain;Ferritin heavy chain, N-terminally processed	FTH1	S	HTLGDS(0.996)DNES	179	0.065935	0.0833082	0.0696323	0.0617549	0.0944721	0.0613957	78.759	0.99617	0.974276	0.994276
P04035	3-hydroxy-3-methylglutaryl-coenzyme A reductase	HMGCR	S	S(1)KINLQDLQGACTK	872	0.513217	0.395199	0.575106	0.399885	0.628119	0.549665	54.402	0.99999	0.731423	1.06346
P04049	RAF proto-oncogene serine/threonine-protein kinase	RAF1	S	YS(0.85)TPHAFTFNTSSPSSEGSLSQR	233	0.0455245	0.0357594	0.0251808	0.0207392	0.0375503	0.0374369	152.88	0.850215	0.681591	0.899136
P04049	RAF proto-oncogene serine/threonine-protein kinase	RAF1	S	STS(0.79)TPNVHMVSTTLPVDSR	259	0.666378	0.636923	0.5682	0.405522	0.35379	0.401844	193.88	0.790123	0.00211941	0.620441
P04049	RAF proto-oncogene serine/threonine-protein kinase	RAF1	S	RAS(1)DDGK	43	1.33493	1.16531	1.16709	1.25954	1.09929	1.06428	96.113	1	0.37866	0.933402
P04049	RAF proto-oncogene serine/threonine-protein kinase;Serine/threonine-protein kinase A-Raf	RAF1	S	SAS(0.999)EPSLHR	621	0.531049	0.546773	0.45656	0.424344	0.442087	0.490709	152.54	0.999347	0.158872	0.884487
P04075	Fructose-bisphosphate aldolase A	ALDOA	S	GILAADES(0.999)TGSIAK	36	0.0100733	0.00984357	0.0115299	0.0090445	0.0116144	0.0114268	276.19	0.998835	0.838809	1.02032
P04075	Fructose-bisphosphate aldolase A	ALDOA	S	GILAADESTGS(0.994)IAK	39	0.00607319	0.00823034	0.00898579	0.00729272	0.00866444	0.00911312	185.95	0.993847	0.595321	1.07647
P04083	Annexin A1	ANXA1	S	GGPGSAVS(0.996)PYPTFNPSSDVAALHK	37	0.00598857	0.00732114	0.00732611	0.00571637	0.00722462	0.00556277	138.11	0.996282	0.362596	0.896681
P04150	Glucocorticoid receptor	NR3C1	S	STS(0.998)VPENPK	134	0.202935	0.205035	0.211524	0.273403	0.344407	0.269397	155.26	0.998284	0.0219186	1.43215
P04183	Thymidine kinase, cytosolic	TK1	S	SCINLPTVLPGS(0.967)PSK	13	0.127741	0.129333	0.148278	0.0940386	0.0707771	0.120586	146.78	0.966774	0.0649413	0.704082
P04183	Thymidine kinase, cytosolic	TK1	S	LFAPQQILQCS(1)PAN	231	0.00723235	0.00982803	0.019412	0.00497022	0.00494839	0.0073905	146.58	1	0.167317	0.474582
P04406	Glyceraldehyde-3-phosphate dehydrogenase	GAPDH	T	IISNASCT(0.807)TNCLAPLAK	153	0.00190005	0.00178494	0.00203604	0.0023194	0.00201666	0.00213083	112.44	0.807079	0.0952041	1.13037
P04406	Glyceraldehyde-3-phosphate dehydrogenase	GAPDH	S	TVDGPS(1)GK	192	0.00568974	0.00666226	0.00685306	0.00528864	0.00607877	0.00523416	76.619	0.999977	0.127222	0.864436
P04406	Glyceraldehyde-3-phosphate dehydrogenase	GAPDH	S	GALQNIIPAS(0.863)TGAAK	210	0.00166701	0.00185516	0.00189059	0.00144074	0.00149587	0.0019763	127.22	0.862761	0.415662	0.907652
P04406	Glyceraldehyde-3-phosphate dehydrogenase	GAPDH	S	DPS(1)KIK	83	0.00255582	0.00255056	0.00279482	0.00261459	0.00226211	0.0021835	66.621	1	0.145	0.893559
P04792	Heat shock protein beta-1	HSPB1	S	GPS(1)WDPFR	15	0.0156396	0.023499	0.02236	0.0311467	0.0428871	0.0282958	115.71	1	0.0557037	1.66393
P04792	Heat shock protein beta-1	HSPB1	S	AQLGGPEAAKS(0.978)DETAAK	199	0.0118942	0.0102361	0.0140752	0.00704801	0.0126642	0.0121045	72.145	0.978384	0.525103	0.878781
P04792	Heat shock protein beta-1	HSPB1	S	PLPPAAIES(1)PAVAAPAYSR	65	0.00227428	0.00180697	0.00312721	0.00363078	0.00318958	0.0020957	104.06	0.999999	0.395068	1.23689
P04792	Heat shock protein beta-1	HSPB1	S	QLS(0.96)SGVSEIR	82	0.0281085	0.0285499	0.0346813	0.0300604	0.0413359	0.0315002	150.29	0.959629	0.403696	1.12653
P04920	Anion exchange protein 2	SLC4A2	S	TSPSS(0.829)PAPLPHQEATPR	173	0.0392192	0.0261435	0.0307588	0.0211966	0.0153929	0.0228621	94.632	0.829012	0.0514731	0.618505
P05114	Non-histone chromosomal protein HMG-14	HMGN1	S	KVS(0.979)SAEGAAK	7	0.0800379	0.0929931	0.10408	0.102925	0.264014	0.0850652	136.6	0.978785	0.366711	1.63113
P05114	Non-histone chromosomal protein HMG-14	HMGN1	S	TEES(0.999)PAS(1)DEAGEK	86	0.0794637	0.0635557	0.0775242	0.0792283	0.0929701	0.0807005	150.12	0.999342	0.179617	1.14671
P05114	Non-histone chromosomal protein HMG-14	HMGN1	S	TEES(0.999)PAS(1)DEAGEK	89	0.117476	0.103471	0.119284	0.125551	0.151473	0.134601	224.5	0.999968	0.0589572	1.20984
P05114	Non-histone chromosomal protein HMG-14	HMGN1	S	TEESPAS(0.945)DEAGEKEAKS(1)D	99	0.0380119	0.0399161	0.0417597	0.0463227	0.0585046	0.0538985	125.82	1	0.02478	1.32617
P05387	60S acidic ribosomal protein P2;60S acidic ribosomal protein P1	RPLP2	S	KEES(1)EES(1)DDDMGFGLFD	102	0.183023	0.198646	0.1875	0.135798	0.132226	0.182867	139.04	1	0.0807952	0.792191
P05387	60S acidic ribosomal protein P2;60S acidic ribosomal protein P1	RPLP2	S	KEES(1)EES(1)DDDMGFGLFD	105	0.183023	0.198646	0.1875	0.135798	0.132226	0.182867	268.26	1	0.0807952	0.792191
P05387	60S acidic ribosomal protein P2	RPLP2	S	LASVPAGGAVAVSAAPGS(0.997)AAPAAGSAPAAAEEK	79	0.040898	0.0400035	0.0516621	0.0361344	0.044547	0.0354872	115.92	0.99711	0.313893	0.876324
P05455	Lupus La protein	SSB	S	FAS(1)DDEHDEHDENGATGPVK	366	0.581152	0.603441	0.586082	0.472349	0.53357	0.513102	382.26	1	0.0120231	0.857877
P05455	Lupus La protein	SSB	T	AREET(1)DKEEPASK	389	0.0676405	0.064076	0.0783779	0.0551256	0.0767673	0.0473362	113.47	1	0.352912	0.853088
P05556	Integrin beta-1	ITGB1	T	WDT(1)GENPIYK	777	0.00954352	0.0115459	0.0118361	0.0100548	0.0076217	0.0118671	130.1	1	0.473308	0.897287
P05556	Integrin beta-1	ITGB1	S	S(0.998)AVTTVVNPK	785	0.00285322	0.00384398	0.00262481	0.00238465	0.00250224	0.00369888	131.43	0.998241	0.685087	0.921022
P05783	Keratin, type I cytoskeletal 18	KRT18	S	VRS(1)LETENR	100	0.00402208	0.00379807	0.00547682	0.00393482	0.00423711	0.00383319	114.79	0.999868	0.469881	0.902846
P05783	Keratin, type I cytoskeletal 18	KRT18	S	S(0.986)LGSVQAPSYGAR	15	0.00178097	0.00172863	0.00234788	0.00138069	0.00152864	0.00208424	124.81	0.986129	0.379647	0.852512
P05783	Keratin, type I cytoskeletal 18	KRT18	S	SLGS(0.974)VQAPSYGAR	18	0.00538745	0.00500607	0.00442382	0.00354828	0.00428759	0.00355286	162.41	0.974491	0.0374033	0.768608
P05783	Keratin, type I cytoskeletal 18	KRT18	S	PVSSAAS(1)VYAGAGGSGSR	34	0.0131886	0.014156	0.0113233	0.00992336	0.00919702	0.010662	241.98	0.999841	0.0336785	0.77021
P05783	Keratin, type I cytoskeletal 18	KRT18	S	PVSSAASVYAGAGGS(0.954)GSR	42	0.00399652	0.00476519	0.00522147	0.0036446	0.00336491	0.00409657	146.86	0.954479	0.0825299	0.794246
P05783	Keratin, type I cytoskeletal 18	KRT18	S	GGMGS(1)GGLATGIAGGLAGMGGIQNEK	60	0.0109194	0.0112906	0.011979	0.0111331	0.011562	0.011073	255.34	0.999943	0.706312	0.987691
P05783	Keratin, type I cytoskeletal 18	KRT18	S	S(0.983)TFSTNYR	7	0.0189996	0.0215913	0.0172866	0.0147108	0.0146485	0.0144081	141.29	0.9832	0.0199698	0.756208
P06400	Retinoblastoma-associated protein	RB1	S	TAVIPINGS(1)PR	249	0.0511002	0.0459437	0.056367	0.0397543	0.0329573	0.0385916	193	1	0.0186849	0.725523
P06400	Retinoblastoma-associated protein	RB1	T	TAVIPINGS(1)PRT(1)PR	252	0.0105189	0.00850901	0.00900322	0.00699772	0.00686657	0.00880894	56.407	0.999985	0.109594	0.80886
P06400	Retinoblastoma-associated protein	RB1	T	TLQTDSIDSFETQRT(0.956)PR	356	0.0887856	0.0863261	0.0862193	0.0653261	0.0539279	0.0775376	217.54	0.955766	0.0351081	0.753036
P06400	Retinoblastoma-associated protein	RB1	S	TAATAAAAAAEPPAPPPPPPPEEDPEQDS(1)GPEDLPLVR	37	0.0357661	0.0278837	0.035026	0.0298026	0.0305402	0.0371585	122.3	1	0.914694	0.988096
P06400	Retinoblastoma-associated protein	RB1	T	SNLDEEVNVIPPHT(1)PVR	373	0.234687	0.257689	0.243444	0.205592	0.194373	0.232337	140.97	1	0.0579962	0.859317
P06400	Retinoblastoma-associated protein	RB1	S	EGPTDHLESACPLNLPLQNNHTAADMYLS(0.832)PVRS(0.991)PK	608	0.00716637	0.00652849	0.00306415	0.00438989	0.00749362	0.00651149	103.57	0.831825	0.74575	1.09762
P06400	Retinoblastoma-associated protein	RB1	S	EGPTDHLESACPLNLPLQNNHTAADMYLS(0.832)PVRS(0.991)PK	612	0.0171913	0.0137335	0.00932457	0.0116576	0.0141107	0.016814	103.57	0.991252	0.789164	1.05796
P06400	Retinoblastoma-associated protein	RB1	S	TNILQYASTRPPTLS(0.961)PIPHIPRS(1)PYK	780	0.00658274	0.00526507	0.00579793	0.00270542	0.0047163	0.00709886	139.67	0.961318	0.476085	0.822895
P06400	Retinoblastoma-associated protein	RB1	S	S(1)PYKFPSS(0.757)PLR	788	0.0857077	0.0737754	0.0897479	0.0623907	0.0603655	0.0759758	139.67	0.999758	0.0700587	0.79738
P06400	Retinoblastoma-associated protein	RB1	S	FPSS(0.995)PLR	795	0.0649857	0.0737814	0.0836424	0.0574152	0.0446819	0.0701946	125.53	0.995031	0.141123	0.77466
P06400	Retinoblastoma-associated protein	RB1	S	IPGGNIYIS(1)PLK	807	0.0345429	0.0363336	0.0364893	0.0259711	0.0292834	0.0365534	133.84	0.999999	0.179021	0.855094
P06400	Retinoblastoma-associated protein	RB1	S	IPGGNIYIS(0.923)PLKS(1)PYK	811	0.268507	0.281578	0.312255	0.215995	0.169377	0.244247	133.84	0.999931	0.0378282	0.73013
P06400	Retinoblastoma-associated protein	RB1	T	ISEGLPT(0.999)PTKMTPR	821	0.105023	0.106997	0.120078	0.081246	0.0991537	0.0962526	98.105	0.998589	0.0642492	0.833045
P06400	Retinoblastoma-associated protein	RB1	T	ISEGLPT(0.991)PT(0.771)KMTPR	823	0.146878	0.148029	0.139136	0.108877	0.106771	0.118465	80.967	0.771443	0.0018601	0.769769
P06400	Retinoblastoma-associated protein	RB1	T	ISEGLPT(0.92)PTKMT(0.999)PR	826	0.0690834	0.0709094	0.0725127	0.0556063	0.0451987	0.0592996	79.676	0.999277	0.0157581	0.753413
P06400	Retinoblastoma-associated protein	RB1	S	INQMVCNS(1)DR	855	0.0373898	0.0461132	0.046197	0.0248642	0.0199251	0.0327756	154.36	1	0.0215784	0.598033
P06400	Retinoblastoma-associated protein	RB1	S	SAEGS(0.98)NPPKPLK	866	0.010732	0.00985663	0.0134545	0.00741071	0.00485161	0.0092801	55.841	0.979701	0.0681433	0.632798
P06400	Retinoblastoma-associated protein	RB1	S	FDIEGS(1)DEADGSK	882	0.010388	0.0116198	0.0108015	0.0137453	0.0108361	0.010162	88.507	1	0.607213	1.05895
P06454	Prothymosin alpha;Prothymosin alpha, N-terminally processed;Thymosin alpha-1	PTMA	T	KQKT(1)DEDD	107	0.183665	0.197722	0.192709	0.205561	0.135604	0.154253	71.349	1	0.285984	0.862953
P06454	Prothymosin alpha;Prothymosin alpha, N-terminally processed;Thymosin alpha-1	PTMA	S	S(0.999)DAAVDTSSEITTK	2	0.0458313	0.0580424	0.0548678	0.067371	0.0433087	0.0540023	113.63	0.998968	0.81358	1.03742
P06493	Cyclin-dependent kinase 1;Cyclin-dependent kinase 2;Cyclin-dependent kinase 3	CDK1	T	IGEGT(1)Y(1)GVVYK	14	0.626608	0.637808	0.630879	0.836137	0.676224	0.855853	166.7	1	0.0504811	1.24952
P06493	Cyclin-dependent kinase 1;Cyclin-dependent kinase 2;Cyclin-dependent kinase 3	CDK1	Y	IGEGT(1)Y(1)GVVYK	15	0.626608	0.637808	0.630879	0.836137	0.676224	0.855853	216.12	1	0.0504811	1.24952
P06493	Cyclin-dependent kinase 1	CDK1	T	VYT(1)HEVVTLWYR	161	0.0157138	0.024352	0.0236789	0.0251811	0.0298382	0.025637	113.24	0.999903	0.147553	1.2653
P06733	Alpha-enolase	ENO1	S	S(0.878)GKYDLDFK	254	0.0029322	0.00525318	0.00543122	0.00625245	0.00614435	0.00633164	61.353	0.87781	0.102263	1.37541
P06733	Alpha-enolase	ENO1	S	YDLDFKS(1)PDDPSR	263	0.0103578	0.0121608	0.0103472	0.00951795	0.0115113	0.0106565	79.97	0.999844	0.662022	0.964096
P06733	Alpha-enolase	ENO1	S	GNPTVEVDLFTS(0.954)K	27	0.000512156	0.000898398	0.000734494	0.000674582	0.000725164	0.000771581	135.23	0.953868	0.943126	1.01225
P06744	Glucose-6-phosphate isomerase	GPI	S	S(0.886)NTPILVDGK	107	0.0459918	0.0456691	0.0502579	0.0432216	0.042137	0.0458437	84.718	0.885735	0.124656	0.924488
P06748	Nucleophosmin	NPM1	S	MEDSMDMDMS(0.984)PLRPQNYLFGCELK	10	0.00352836	0.00231271	0.00215075	0.00251519	0.00324311	0.00283458	99.976	0.983616	0.699612	1.07521
P06748	Nucleophosmin	NPM1	S	CGSGPVHISGQHLVAVEEDAES(1)EDEEEEDVK	125	0.174454	0.109988	0.198828	0.14429	0.158005	0.155247	384.21	1	0.76525	0.946764
P06748	Nucleophosmin	NPM1	S	S(1)APGGGSK	143	0.0240316	0.0262214	0.0234785	0.0152791	0.0142275	0.0151522	93.096	1	0.000422999	0.605695
P06748	Nucleophosmin	NPM1	T	SIRDT(0.999)PAK	199	0.0799714	0.081965	0.0828618	0.0420742	0.0226244	0.049739	92.866	0.9991	0.00586724	0.467478
P06748	Nucleophosmin	NPM1	T	DSKPSST(0.994)PR	219	0.0128126	0.0148673	0.0144609	0.00634387	0.00274515	0.00843391	84.687	0.994243	0.00988047	0.415818
P06748	Nucleophosmin	NPM1	T	T(1)PKT(1)PK	234	0.183623	0.170777	0.179832	0.0931268	0.0604946	0.120177	75.045	1	0.00796913	0.512508
P06748	Nucleophosmin	NPM1	T	T(1)PKT(1)PK	237	0.183623	0.170777	0.179832	0.0931268	0.0604946	0.120177	75.045	1	0.00796913	0.512508
P06748	Nucleophosmin	NPM1	S	GPS(0.824)SVEDIK	242	0.00896606	0.00819731	0.00854626	0.00621093	0.00536738	0.00705317	90.142	0.824023	0.0115989	0.724688
P06748	Nucleophosmin	NPM1	S	GPSS(0.998)VEDIK	243	0.0294173	0.0368639	0.0379298	0.0346386	0.0326213	0.0348425	156.58	0.997882	0.812198	0.979767
P06748	Nucleophosmin	NPM1	S	MQAS(1)IEK	254	0.065036	0.0653649	0.0630611	0.0396107	0.0238124	0.048024	98.254	1	0.0185777	0.576067
P06748	Nucleophosmin	NPM1	S	GGS(1)LPK	260	0.0385883	0.035486	0.0386221	0.0367222	0.0429592	0.0392641	69.198	1	0.374925	1.05545
P06748	Nucleophosmin	NPM1	S	MEDS(0.987)MDMDMSPLRPQNYLFGCELK	4	0.00440926	0.00447911	0.00476368	0.00429876	0.00543037	0.00486716	90.35	0.986877	0.4122	1.06917
P06748	Nucleophosmin	NPM1	S	DELHIVEAEAMNYEGS(1)PIK	70	0.0869615	0.0926197	0.0887683	0.0623589	0.0729534	0.06522	239.57	1	0.00320825	0.74728
P06753	Tropomyosin alpha-3 chain	TPM3	S	AADAEAEVAS(1)LNR	88	0.00684969	0.0129704	0.0204687	0.014538	0.0135116	0.0183446	106.58	1	0.653592	1.15154
P06756	Integrin alpha-V;Integrin alpha-V heavy chain;Integrin alpha-V light chain	ITGAV	S	EQLQPHENGEGNS(0.996)ET	1046	0.0199525	0.0203257	0.0177509	0.0199655	0.0228059	0.0233264	101.62	0.995803	0.110787	1.13905
P06756	Integrin alpha-V;Integrin alpha-V heavy chain;Integrin alpha-V light chain	ITGAV	T	EQLQPHENGEGNSET(0.868)	1048	0.00700191	0.0073226	0.00536049	0.00672581	0.00878991	0.00727152	118.31	0.868155	0.298594	1.15759
P06865	Beta-hexosaminidase subunit alpha;Leucine-rich repeat serine/threonine-protein kinase 2	HEXA	T	RHT(1)LEK	89	0.109427	0.167939	0.0694395	0.0741358	0.133512	0.155745	69.812	1	0.890115	1.04783
P07305	Histone H1.0;Histone H1.0, N-terminally processed	H1F0	T	KVAT(1)PK	119	0.0792456	0.0866213	0.0787787	0.0654598	0.0302071	0.0884187	55.549	1	0.303648	0.752458
P07305	Histone H1.0;Histone H1.0, N-terminally processed	H1F0	T	LAAT(1)PK	153	0.039867	0.0436633	0.0368631	0.0306871	0.0215765	0.0407388	84.568	1	0.19502	0.772487
P07355	Annexin A2;Putative annexin A2-like protein	ANXA2	S	GLGTDEDS(1)LIEIICSR	127	0.000542596	0.000221382	0.000239214	0.000398659	0.000501158	0.000466794	147.17	0.999972	0.326715	1.36226
P07355	Annexin A2;Putative annexin A2-like protein	ANXA2	S	LSLEGDHS(0.945)TPPSAYGSVK	18	0.00227681	0.00287912	0.00224925	0.00171963	0.00240457	0.00206358	93.776	0.94536	0.227839	0.8356
P07355	Annexin A2	ANXA2	S	AEDGS(1)VIDYELIDQDAR	184	0.000519123	0.000201751	0.000567034	0.000288767	0.000424945	0.000438285	71.535	0.999966	0.733695	0.894471
P07355	Annexin A2;Putative annexin A2-like protein	ANXA2	T	LSLEGDHST(0.998)PPSAYGSVK	19	0.00213135	0.00324968	0.00318897	0.00227449	0.00357627	0.00280159	113.11	0.997889	0.960738	1.00961
P07355	Annexin A2;Putative annexin A2-like protein	ANXA2	T	KGT(1)DVPK	208	0.00315646	0.00317057	0.00370953	0.0035444	0.00408977	0.00376266	58.978	1	0.133504	1.13553
P07814	Bifunctional glutamate/proline--tRNA ligase;Glutamate--tRNA ligase;Proline--tRNA ligase	EPRS	S	EYIPGQPPLSQSSDSS(0.862)PTR	886	0.0112311	0.00815099	0.0118782	0.00772172	0.00632947	0.0108807	167.22	0.861713	0.299354	0.797557
P07900	Heat shock protein HSP 90-alpha	HSP90AA1	S	EVS(1)DDEAEEKEDKEEEK	231	0.404893	0.430271	0.451024	0.44794	0.538493	0.57382	264.49	1	0.083304	1.21308
P07900	Heat shock protein HSP 90-alpha	HSP90AA1	S	ESEDKPEIEDVGS(1)DEEEEKK	263	1.27333	1.35535	1.44386	1.45187	1.58317	1.34159	380.12	1	0.301136	1.07467
P07900	Heat shock protein HSP 90-alpha;Heat shock protein HSP 90-beta	HSP90AA1	S	S(0.789)LTNDWEDHLAVK	315	0.000697032	0.00107547	0.000779625	0.00100251	0.000801308	0.000930473	89.866	0.788924	0.662576	1.07138
P07900	Heat shock protein HSP 90-alpha	HSP90AA1	S	LGIHEDS(1)QNR	453	0.0087224	0.00910801	0.0102504	0.0102082	0.0121158	0.010801	119.45	1	0.0817224	1.17963
P07900	Heat shock protein HSP 90-alpha	HSP90AA1	S	YYTSASGDEMVS(0.999)LKDYCTR	476	0.00418705	0.00572571	0.00612064	0.00675367	0.00696892	0.00526092	108.57	0.998991	0.285169	1.184
P07910	Heterogeneous nuclear ribonucleoproteins C1/C2;Heterogeneous nuclear ribonucleoprotein C-like 4;Heterogeneous nuclear ribonucleoprotein C-like 1;Heterogeneous nuclear ribonucleoprotein C-like 3;Heterogeneous nuclear ribonucleoprotein C-like 2	HNRNPC	S	GKS(1)GFNSK	171	0.094698	0.0956532	0.106241	0.102214	0.140453	0.0684424	84.169	0.999934	0.830067	1.04895
P07910	Heterogeneous nuclear ribonucleoproteins C1/C2	HNRNPC	S	NDKS(1)EEEQSSSSVK	233	0.23805	0.253384	0.265132	0.183775	0.165873	0.201273	292.8	1	0.00599819	0.728187
P07910	Heterogeneous nuclear ribonucleoproteins C1/C2	HNRNPC	S	SEEEQS(0.987)SSS(0.99)VKKDETNVK	238	0.0291771	0.0355486	0.0357324	0.0338583	0.0379256	0.0366477	127.35	0.986763	0.341981	1.07937
P07910	Heterogeneous nuclear ribonucleoproteins C1/C2	HNRNPC	S	SEEEQSS(0.975)SSVK	239	0.0069256	0.00934683	0.00918585	0.00963218	0.00869927	0.0113155	102.66	0.975366	0.270955	1.16453
P07910	Heterogeneous nuclear ribonucleoproteins C1/C2	HNRNPC	S	SEEEQS(0.987)SSS(0.99)VKKDETNVK	241	0.0179366	0.0222371	0.0213182	0.0213684	0.0236888	0.0225616	183.74	0.989658	0.236849	1.09964
P07910	Heterogeneous nuclear ribonucleoproteins C1/C2	HNRNPC	S	MES(1)EGGADDS(1)AEEGDLLDDDDNEDRGDDQLELIKDDEK	253	0.0150451	0.0132458	0.0139288	0.0134455	0.0161702	0.0160875	268.3	1	0.32557	1.08251
P07910	Heterogeneous nuclear ribonucleoproteins C1/C2	HNRNPC	S	MES(1)EGGADDS(1)AEEGDLLDDDDNEDRGDDQLELIKDDEK	260	0.0150451	0.0132458	0.0139288	0.0134455	0.0161702	0.0160875	390.67	1	0.32557	1.08251
P07910	Heterogeneous nuclear ribonucleoproteins C1/C2	HNRNPC	S	DDEKEAEEGEDDRDS(1)ANGEDDS	299	0.0551887	0.0622015	0.0668422	0.0595913	0.0632706	0.0612033	258.09	1	0.988227	0.999092
P07948	Tyrosine-protein kinase Lyn	LYN	S	GKDS(0.995)LSDDGVDLK	11	0.533784	0.602006	0.655002	0.617061	0.746125	0.515674	139.9	0.994755	0.716694	1.04918
P07948	Tyrosine-protein kinase Lyn	LYN	S	DSLS(0.999)DDGVDLK	13	0.637743	0.716238	0.735405	0.569172	0.616196	0.672903	172.57	0.999462	0.14289	0.889386
P07948	Tyrosine-protein kinase Lyn;Tyrosine-protein kinase HCK	LYN	Y	VIEDNEY(0.976)TAR	397	0.0449617	0.0702655	0.0417362	0.0537982	0.066832	0.0709638	107.21	0.976138	0.329175	1.22063
P08047	Transcription factor Sp1	SP1	S	SSSTGSSSSTGGGGQESQPS(0.999)PLALLAATCSR	59	0.0388503	0.0449441	0.0468283	0.0391927	0.0381672	0.0372115	129.73	0.99928	0.0966561	0.877118
P08069	Insulin-like growth factor 1 receptor;Insulin-like growth factor 1 receptor alpha chain;Insulin-like growth factor 1 receptor beta chain	IGF1R	S	AS(1)FDER	1339	0.412553	0.39683	0.71499	0.572868	0.843309	0.486216	87.696	1	0.446132	1.24798
P08069	Insulin-like growth factor 1 receptor;Insulin-like growth factor 1 receptor alpha chain;Insulin-like growth factor 1 receptor beta chain	IGF1R	T	ALPLPQSST(0.991)C	1366	0.0481036	0.100872	0.0868084	0.100031	0.105009	0.0744104	146.11	0.990872	0.47329	1.1852
P08237	ATP-dependent 6-phosphofructokinase, muscle type	PFKM	S	S(1)GEAAV	775	0.0797529	0.0662081	0.100198	0.116327	0.0911757	0.107193	79.116	1	0.137152	1.27842
P08238	Heat shock protein HSP 90-beta;Putative heat shock protein HSP 90-beta-3	HSP90AB1	S	EKEIS(1)DDEAEEEKGEK	226	0.172035	0.180615	0.179212	0.189928	0.209998	0.214272	269.11	1	0.026114	1.15481
P08238	Heat shock protein HSP 90-beta;Putative heat shock protein HSP 90-beta 2	HSP90AB1	S	IEDVGS(1)DEEDDS(1)GKDKK	255	0.0573214	0.0606989	0.0619089	0.0729872	0.0923081	0.0738532	368.44	1	0.0376205	1.32913
P08238	Heat shock protein HSP 90-beta;Putative heat shock protein HSP 90-beta 2	HSP90AB1	S	IEDVGS(1)DEEDDS(1)GKDKK	261	0.0573214	0.0606989	0.0619089	0.0729872	0.0923081	0.0738532	214.35	1	0.0376205	1.32913
P08238	Heat shock protein HSP 90-beta	HSP90AB1	S	LGIHEDS(0.976)TNR	445	0.0022981	0.00218895	0.00243198	0.00226739	0.00303682	0.00293282	152.4	0.975619	0.155031	1.19049
P08240	Signal recognition particle receptor subunit alpha	SRPR	S	GTGSGGQLQDLDCS(1)S(1)S(1)DDEGAAQNSTKPSATK	296	0.113398	0.103116	0.122884	0.111689	0.110192	0.0981442	117.49	0.999989	0.416839	0.942919
P08240	Signal recognition particle receptor subunit alpha	SRPR	S	GTGSGGQLQDLDCS(1)S(1)S(1)DDEGAAQNSTKPSATK	297	0.113398	0.103116	0.122884	0.111689	0.110192	0.0981442	117.49	0.999989	0.416839	0.942919
P08240	Signal recognition particle receptor subunit alpha	SRPR	S	GTGSGGQLQDLDCS(1)S(1)S(1)DDEGAAQNSTKPSATK	298	0.113398	0.103116	0.122884	0.111689	0.110192	0.0981442	117.49	0.999989	0.416839	0.942919
P08559	Pyruvate dehydrogenase E1 component subunit alpha, somatic form, mitochondrial	PDHA1	S	YGMGTS(0.994)VER	232	0.179734	0.0992073	0.193608	0.305597	0.236256	0.169271	109.15	0.993762	0.180916	1.50486
P08559	Pyruvate dehydrogenase E1 component subunit alpha, somatic form, mitochondrial;Pyruvate dehydrogenase E1 component subunit alpha, testis-specific form, mitochondrial	PDHA1	S	YHGHS(0.999)MSDPGVS(0.997)YR	293	0.0918733	0.0653401	0.0801204	0.12741	0.109745	0.0757764	169.15	0.999259	0.212058	1.31853
P08559	Pyruvate dehydrogenase E1 component subunit alpha, somatic form, mitochondrial;Pyruvate dehydrogenase E1 component subunit alpha, testis-specific form, mitochondrial	PDHA1	S	YHGHS(0.999)MSDPGVS(0.997)YR	300	0.0918733	0.0653401	0.0801204	0.12741	0.109745	0.0757764	104.88	0.997026	0.212058	1.31853
P08581	Hepatocyte growth factor receptor	MET	S	SVSPTTEMVS(1)NES(1)VDYR	1000	0.0719503	0.0931813	0.0921291	0.18778	0.158372	0.134589	216.35	1	0.0115333	1.86869
P08581	Hepatocyte growth factor receptor	MET	T	VHT(1)PHLDR	977	0.271542	0.252979	0.248567	0.31983	0.289085	0.290697	97.456	1	0.0260306	1.16366
P08581	Hepatocyte growth factor receptor	MET	S	SVS(0.997)PTTEMVSNESVDYR	990	0.10014	0.104719	0.102572	0.156893	0.144962	0.144135	187.78	0.997133	0.000437049	1.4507
P08581	Hepatocyte growth factor receptor	MET	S	SVS(0.823)PTTEMVS(1)NES(1)VDYR	997	0.065152	0.0733568	0.0643982	0.0504637	0.0616481	0.0538264	216.35	0.999999	0.048228	0.817804
P08621	U1 small nuclear ribonucleoprotein 70 kDa	SNRNP70	S	PGPS(1)PLPHR	226	0.270314	0.278666	0.28262	0.260616	0.312977	0.282543	120.9	1	0.627996	1.0295
P08621	U1 small nuclear ribonucleoprotein 70 kDa	SNRNP70	S	S(1)RDKEER	268	0.180976	0.202228	0.218727	0.180508	0.203872	0.21824	117.02	1	0.988891	1.00114
P08621	U1 small nuclear ribonucleoprotein 70 kDa	SNRNP70	S	S(1)KDKDR	281	0.655111	0.621145	0.660592	0.636996	0.687768	0.659646	55.908	1	0.454927	1.02456
P08621	U1 small nuclear ribonucleoprotein 70 kDa	SNRNP70	S	GGGGDMAEPS(1)EAGDAPPDDGPPGELGPDGPDGPEEK	320	0.0929946	0.104914	0.111011	0.109688	0.119641	0.108499	119.89	1	0.204416	1.09358
P08621	U1 small nuclear ribonucleoprotein 70 kDa	SNRNP70	S	GGGGGQDNGLEGLGNDS(1)R	410	0.04051	0.0559012	0.068952	0.0508319	0.0793958	0.0470223	245.61	1	0.77757	1.07188
P08648	Integrin alpha-5;Integrin alpha-5 heavy chain;Integrin alpha-5 light chain	ITGA5	S	LLESSLSS(0.828)SEGEEPVEYK	127	0.18931	0.236285	0.212827	0.165556	0.165721	0.147542	220.34	0.827746	0.0230743	0.750005
P08651	Nuclear factor 1 C-type	NFIC	S	ERDAEQSGS(1)PR	194	0.106455	0.105657	0.116718	0.102045	0.0878196	0.0921068	152.99	0.999935	0.0472755	0.857495
P08651	Nuclear factor 1 C-type	NFIC	S	TLPS(0.964)TSSSGSK	273	0.0312691	0.0470044	0.0468064	0.0464757	0.0389356	0.0487985	104.24	0.963761	0.638834	1.07299
P08651	Nuclear factor 1 C-type	NFIC	S	TLPSTSSS(0.848)GSK	277	0.041994	0.0399434	0.0420955	0.0311799	0.0215004	0.0366977	82.069	0.847646	0.0620452	0.720599
P08651	Nuclear factor 1 C-type	NFIC	S	NWTEDMEGGIS(0.873)SPVKK	322	0.1266	0.125163	0.128224	0.115879	0.0969635	0.117123	106.03	0.873221	0.06445	0.868363
P08651	Nuclear factor 1 C-type	NFIC	S	NWTEDMEGGISS(0.986)PVKK	323	0.729739	0.753156	0.828983	0.618129	0.580702	0.744946	203.64	0.986446	0.101964	0.840778
P08651	Nuclear factor 1 C-type	NFIC	S	TEMDKS(1)PFNSPSPQDSPR	333	0.204053	0.205171	0.23692	0.17051	0.184402	0.197088	202.95	0.999961	0.0766329	0.854298
P08651	Nuclear factor 1 C-type	NFIC	S	TEMDKS(0.998)PFNSPS(1)PQDS(1)PR	339	0.0728069	0.076957	0.0779425	0.0496605	0.0538032	0.0681485	197.47	0.99977	0.0324736	0.753655
P08651	Nuclear factor 1 C-type	NFIC	S	TEMDKS(0.998)PFNSPS(1)PQDS(1)PR	343	0.0728069	0.076957	0.0779425	0.0496605	0.0538032	0.0681485	133.44	0.999998	0.0324736	0.753655
P08670	Vimentin	VIM	S	SVSSSS(0.989)YR	10	0.0050926	0.00588691	0.00680781	0.00463653	0.00452273	0.00436319	136.21	0.988937	0.047223	0.76023
P08670	Vimentin	VIM	S	QDVDNAS(1)LAR	214	0.00630978	0.00639959	0.00683885	0.00645641	0.00584733	0.00643468	136.01	1	0.354367	0.958575
P08670	Vimentin	VIM	S	MFGGPGTAS(0.958)RPSSSR	22	0.0042163	0.00465831	0.0052873	0.00354959	0.00338706	0.00345032	88.115	0.957974	0.0160859	0.733445
P08670	Vimentin	VIM	S	QVQS(0.994)LTCEVDALK	325	0.00470828	0.00438664	0.00513751	0.00443873	0.00471112	0.00477499	146.3	0.993794	0.692044	0.978387
P08670	Vimentin;Glial fibrillary acidic protein	VIM	S	GTNES(1)LER	339	0.00548525	0.0064337	0.00674228	0.00654387	0.00683474	0.00780116	100.69	0.999994	0.192449	1.13496
P08670	Vimentin	VIM	S	TYS(0.997)LGSALR	39	0.00620255	0.00726782	0.00631904	0.00603873	0.00533893	0.0079093	112.13	0.996852	0.85136	0.97461
P08670	Vimentin	VIM	S	TYSLGS(0.999)ALR	42	0.00515167	0.00547225	0.00559771	0.00343203	0.00259222	0.00380009	81.327	0.999119	0.00501688	0.605632
P08670	Vimentin	VIM	S	ETNLDS(1)LPLVDTHSK	430	0.00820306	0.00967746	0.00949802	0.00449645	0.00403724	0.00599035	215.98	0.999998	0.00465552	0.53049
P08670	Vimentin	VIM	T	ETNLDSLPLVDT(0.81)HSKR	436	0.00166235	0.00166906	0.00174622	0.00112908	0.00125223	0.00135051	86.539	0.810114	0.00296208	0.734951
P08670	Vimentin	VIM	S	ETNLDSLPLVDTHS(0.971)KR	438	0.000745895	0.000743743	0.000909794	0.000659883	0.000684071	0.000667992	124.35	0.971494	0.0803195	0.838509
P08670	Vimentin	VIM	S	DGQVINETS(0.957)QHHDDLE	459	0.00379217	0.00315641	0.00357527	0.00237731	0.00206498	0.00292355	172.2	0.956893	0.0281299	0.699919
P08670	Vimentin	VIM	S	TYSLGSALRPS(0.974)TSR	47	0.0023251	0.00174378	0.00195311	0.00163809	0.00196041	0.00199683	114.96	0.973808	0.525388	0.929149
P08670	Vimentin	VIM	S	S(1)VSS(0.924)SSYR	5	0.0042226	0.00536894	0.00473413	0.00395046	0.0036645	0.00401637	99.53	0.999812	0.0616134	0.811922
P08670	Vimentin	VIM	S	SLYASS(0.969)PGGVYATR	56	0.00906134	0.00703575	0.00900137	0.00609034	0.00487921	0.00739303	212.35	0.969274	0.0847698	0.731622
P08670	Vimentin	VIM	S	LRSS(0.933)VPGVR	73	0.00567438	0.0059364	0.00726603	0.00573001	0.00557545	0.00572067	103.08	0.933378	0.280888	0.90196
P08670	Vimentin	VIM	S	S(1)VSS(0.924)SSYR	8	0.0042226	0.00536894	0.00473413	0.00395046	0.0036645	0.00401637	99.53	0.924014	0.0616134	0.811922
P08833	Insulin-like growth factor-binding protein 1	IGFBP1	S	AQETS(0.888)GEEISK	194	1.78536	2.22569	2.3138	1.90317	1.45582	2.35899	184.17	0.887995	0.546853	0.904052
P09104	Gamma-enolase	ENO2	S	YDLDFKS(0.768)PTDPSR	263	0.0774186	0.106093	0.118676	0.0790367	0.091711	0.0996896	50.053	0.768496	0.480181	0.894932
P09382	Galectin-1	LGALS1	S	S(1)FVLNLGK	30	0.00345447	0.0047321	0.00393604	0.00420135	0.00386349	0.00558907	111.06	1	0.473753	1.12632
P09429	High mobility group protein B1	HMGB1	S	KHPDAS(1)VNFSEFSK	35	0.0124638	0.0105085	0.0107861	0.0095239	0.0122453	0.00839473	100.35	0.999998	0.407473	0.893524
P09543	2',3'-cyclic-nucleotide 3'-phosphodiesterase	CNP	S	NQWQLS(1)ADDLKK	170	0.00793175	0.00967387	0.00920784	0.00917608	0.0102784	0.00846889	70.332	1	0.643573	1.04139
P09543	2',3'-cyclic-nucleotide 3'-phosphodiesterase	CNP	S	S(0.997)HTFLPK	9	0.0925387	0.127396	0.131541	0.166665	0.173253	0.208002	106.67	0.997165	0.0212874	1.55891
P09651	Heterogeneous nuclear ribonucleoprotein A1;Heterogeneous nuclear ribonucleoprotein A1, N-terminally processed	HNRNPA1	S	S(0.95)KSESPKEPEQLR	2	0.0134638	0.0114455	0.0134796	0.0116394	0.0125566	0.011864	69.276	0.950487	0.347318	0.939334
P09651	Heterogeneous nuclear ribonucleoprotein A1;Heterogeneous nuclear ribonucleoprotein A1, N-terminally processed;Heterogeneous nuclear ribonucleoprotein A1-like 2	HNRNPA1	S	SS(0.896)GPYGGGGQYFAK	338	0.0176611	0.025732	0.0200858	0.0142145	0.013165	0.0154678	163.9	0.896087	0.0502803	0.674984
P09651	Heterogeneous nuclear ribonucleoprotein A1;Heterogeneous nuclear ribonucleoprotein A1, N-terminally processed	HNRNPA1	S	NQGGYGGSSSSS(0.942)SYGSGR	364	0.00437198	0.0048385	0.00408733	0.00477728	0.00316641	0.00302279	183.77	0.942221	0.267337	0.824684
P09651	Heterogeneous nuclear ribonucleoprotein A1;Heterogeneous nuclear ribonucleoprotein A1, N-terminally processed	HNRNPA1	S	S(0.906)ESPKEPEQLR	4	0.0562764	0.0614619	0.0624311	0.0584878	0.0652104	0.0573959	153.09	0.905954	0.925612	1.00513
P09651	Heterogeneous nuclear ribonucleoprotein A1;Heterogeneous nuclear ribonucleoprotein A1, N-terminally processed	HNRNPA1	S	SES(1)PKEPEQLR	6	0.393639	0.423748	0.445039	0.469185	0.581238	0.477613	185.2	0.999963	0.0856677	1.2104
P09874	Poly [ADP-ribose] polymerase 1	PARP1	T	IFPPETSASVAAT(1)PPPSTASAPAAVNSSASADKPLSNMK	368	0.00813948	0.00884852	0.0111747	0.00850965	0.00917842	0.00954009	166.1	0.999637	0.763035	0.966816
P0DMV9	Heat shock 70 kDa protein 1B;Heat shock 70 kDa protein 1A;Heat shock 70 kDa protein 1-like	HSPA1B	S	DIS(1)QNKR	254	0.0108698	0.0103239	0.0115296	0.0143356	0.0133563	0.0140275	77.533	1	0.00269778	1.27491
P0DMV9	Heat shock 70 kDa protein 1B;Heat shock 70 kDa protein 1A;Heat shock 70 kDa protein 1-like	HSPA1B	S	RNS(0.984)TIPTK	418	0.00330519	0.00446257	0.00428924	0.00323948	0.00363714	0.0044677	68.132	0.983853	0.665999	0.94089
P0DN79	Cystathionine beta-synthase	CBS	S	GSLEKGS(0.998)PEDKEAK	32	0.324481	0.293812	0.315404	0.155506	0.13033	0.233669	77.468	0.998419	0.013059	0.556396
P10070	Zinc finger protein GLI2	GLI2	S	LPS(1)PGLHGQR	1101	0.271053	0.241159	0.284647	0.206777	0.168409	0.227803	64.55	1	0.0403599	0.756706
P10070	Zinc finger protein GLI2	GLI2	S	GLS(1)PADVAQEHLK	149	0.329732	0.364542	0.367375	0.237652	0.177602	0.231314	87.287	1	0.00358713	0.609022
P10155	60 kDa SS-A/Ro ribonucleoprotein	TROVE2	S	QIANS(1)QDGYVWQVTDMNR	19	0.0250222	0.025572	0.024793	0.0262068	0.0157484	0.0197872	97.5	0.999922	0.210625	0.819003
P10301	Ras-related protein R-Ras	RRAS	S	KYQEQELPPS(0.998)PPSAPR	201	0.0106125	0.0064606	0.00861576	0.00972155	0.0067401	0.00568587	73.315	0.998395	0.526177	0.862143
P10398	Serine/threonine-protein kinase A-Raf	ARAF	S	QHEAPSNRPLNELLTPQGPS(0.999)PR	186	0.150138	0.226796	0.143968	0.120306	0.116635	0.110474	135.35	0.999025	0.0970825	0.666952
P10398	Serine/threonine-protein kinase A-Raf	ARAF	S	GS(0.989)PSPASVSSGR	257	0.282575	0.312807	0.364612	0.260627	0.281021	0.273903	145.08	0.989161	0.122917	0.849538
P10398	Serine/threonine-protein kinase A-Raf	ARAF	S	S(1)PHSKSPAEQR	269	0.0811703	0.100367	0.105362	0.0663975	0.0736612	0.077251	94.119	0.999998	0.0447028	0.757443
P10412	Histone H1.4;Histone H1.3;Histone H1.1;Histone H1.2;Histone H1.5;Histone H1t	HIST1H1E	S	GTGAS(0.979)GSFK	102	0.00310594	0.00296575	0.00346366	0.00288347	0.00288788	0.00305317	91.549	0.979094	0.209038	0.925453
P10412	Histone H1.4;Histone H1.2;Histone H1.5	HIST1H1E	S	AAS(1)GEAKPK	113	0.0074842	0.00925757	0.0097878	0.00876708	0.00723821	0.00857149	76.655	1	0.484609	0.926392
P10412	Histone H1.4	HIST1H1E	T	ATGAAT(1)PK	146	0.0795644	0.0810782	0.0683555	0.062115	0.0278813	0.074961	115.39	0.999984	0.217836	0.720343
P10412	Histone H1.4	HIST1H1E	S	KAKS(1)PK	172	0.0227695	0.021463	0.022104	0.0169331	0.00700589	0.0194683	43.083	1	0.116106	0.654351
P10412	Histone H1.4	HIST1H1E	T	SETAPAAPAAPAPAEKT(1)PVK	18	0.246982	0.240782	0.221975	0.192182	0.0913784	0.233309	201.35	1	0.207717	0.728253
P10412	Histone H1.4	HIST1H1E	S	KAPKS(1)PAK	187	0.0888616	0.0945641	0.0849307	0.0773065	0.0370099	0.102921	127.87	1	0.429063	0.809512
P10412	Histone H1.4	HIST1H1E	S	S(1)AGAAK	27	0.0771178	0.0851479	0.0727427	0.053706	0.027892	0.0644258	86.898	1	0.0604279	0.621355
P10412	Histone H1.4;Histone H1.3;Histone H1.2	HIST1H1E	S	KAS(1)GPPVSELITK	36	0.0054523	0.00590132	0.00605841	0.0076778	0.00704234	0.00683495	141.97	0.999986	0.0114398	1.23794
P10412	Histone H1.4;Histone H1.3;Histone H1.2	HIST1H1E	S	ERS(0.998)GVSLAALK	55	0.00152271	0.00175495	0.00161257	0.00132512	0.00130104	0.00152272	59.198	0.997948	0.0643205	0.8484
P10636	Microtubule-associated protein tau	MAPT	S	NRPCLS(1)PK	411	0.310633	0.37526	0.390429	0.25324	0.363507	0.288842	41.689	1	0.234297	0.841372
P10636	Microtubule-associated protein tau	MAPT	S	SGYSS(0.91)PGSPGTPGSR	516	0.0950992	0.112579	0.0949666	0.0670793	0.105968	0.0966037	160.87	0.909794	0.448305	0.89098
P10636	Microtubule-associated protein tau	MAPT	S	SGYSSPGS(0.996)PGTPGSR	519	0.305516	0.315911	0.337912	0.263538	0.323056	0.317438	123.59	0.996282	0.434393	0.94235
P10636	Microtubule-associated protein tau	MAPT	T	VAVVRT(1)PPK	548	0.132294	0.174242	0.133366	0.112067	0.160261	0.156704	101.3	1	0.869948	0.975292
P10636	Microtubule-associated protein tau	MAPT	S	VAVVRT(1)PPKS(0.775)PSSAK	552	0.365079	0.394463	0.376779	0.299012	0.302842	0.330489	77.023	0.775	0.00653624	0.820492
P10636	Microtubule-associated protein tau	MAPT	S	T(1)PPKSPS(0.81)SAK	554	0.312193	0.342669	0.292277	0.276643	0.269528	0.298748	101.3	0.810414	0.116969	0.892075
P10636	Microtubule-associated protein tau	MAPT	S	IGS(0.876)TENLK	579	0.463092	0.570726	0.52809	0.464643	0.540144	0.442478	121.61	0.875874	0.424861	0.926601
P10636	Microtubule-associated protein tau	MAPT	S	TDHGAEIVYKS(0.999)PVVS(0.996)GDTSPR	713	0.261164	0.270869	0.23498	0.144132	0.231792	0.192734	122	0.999495	0.0742038	0.741394
P10636	Microtubule-associated protein tau	MAPT	S	SPVVSGDTS(0.997)PR	721	0.908962	0.865842	0.770895	0.801517	0.842459	0.92727	122	0.997214	0.884631	1.01004
P10644	cAMP-dependent protein kinase type I-alpha regulatory subunit;cAMP-dependent protein kinase type I-alpha regulatory subunit, N-terminally processed	PRKAR1A	S	TDS(0.897)REDEIS(0.962)PPPPNPVVK	77	0.169971	0.133401	0.155085	0.152501	0.198562	0.179833	107.9	0.896801	0.230241	1.15801
P10644	cAMP-dependent protein kinase type I-alpha regulatory subunit;cAMP-dependent protein kinase type I-alpha regulatory subunit, N-terminally processed	PRKAR1A	S	EDEIS(1)PPPPNPVVK	83	1.83915	1.88659	1.90253	1.59468	1.56091	1.81553	197.46	1	0.0558743	0.88324
P10809	60 kDa heat shock protein, mitochondrial	HSPD1	S	TVIIEQSWGS(0.992)PK	70	0.0226995	0.0227231	0.0255625	0.0173061	0.0162085	0.018161	151.22	0.991666	0.00433702	0.727978
P11142	Heat shock cognate 71 kDa protein	HSPA8	S	DIS(1)ENKR	254	0.0251616	0.0274953	0.0279405	0.0275956	0.0269392	0.0312699	87.149	1	0.338876	1.06461
P11166	Solute carrier family 2, facilitated glucose transporter member 1	SLC2A1	S	AKS(1)VLK	226	0.357889	0.348955	0.460229	0.455465	0.34295	0.345333	80.219	1	0.887287	0.980013
P11166	Solute carrier family 2, facilitated glucose transporter member 1	SLC2A1	S	QGGAS(0.972)QSDKTPEELFHPLGADSQV	473	0.0356874	0.0378942	0.0345645	0.0279747	0.0250331	0.026881	104.29	0.972208	0.00193326	0.738712
P11166	Solute carrier family 2, facilitated glucose transporter member 1	SLC2A1	S	TPEELFHPLGADS(1)QV	490	0.0100882	0.00849313	0.00473654	0.00656873	0.00336439	0.00556944	83.418	1	0.231288	0.664837
P11171	Protein 4.1	EPB41	S	SLDGAAAVDSADRS(0.959)PRPTSAPAITQGQVAEGGVLDASAK	555	0.127199	0.115514	0.149323	0.0992804	0.129619	0.165136	144.11	0.958862	0.976708	1.0051
P11171	Protein 4.1	EPB41	S	RLS(0.982)THSPFR	709	0.235017	0.257065	0.310338	0.217469	0.232087	0.174604	51.211	0.982374	0.103155	0.777847
P11233	Ras-related protein Ral-A	RALA	S	S(1)DLEDKR	129	0.112168	0.124978	0.120563	0.087999	0.102823	0.116633	55.567	1	0.138851	0.859512
P11233	Ras-related protein Ral-A	RALA	S	MEDS(1)KEK	183	0.444438	0.458266	0.441693	0.276077	0.32647	0.332399	67.153	1	0.00183233	0.695439
P11274	Breakpoint cluster region protein	BCR	S	PQPAPADGADPPPAEEPEARPDGEGS(1)PGK	122	0.116888	0.086853	0.12068	0.0771685	0.095853	0.113369	193.15	1	0.444435	0.882773
P11274	Breakpoint cluster region protein	BCR	S	SQS(0.771)TSEQEK	301	0.287807	0.326903	0.361891	0.380585	0.457574	0.377933	187.78	0.770882	0.0772842	1.24523
P11274	Breakpoint cluster region protein	BCR	T	SQST(0.789)SEQEK	302	0.120721	0.140022	0.151793	0.177521	0.1954	0.147746	162.38	0.788898	0.0955207	1.26211
P11274	Breakpoint cluster region protein	BCR	S	VS(0.902)PSPTTYR	354	0.136816	0.143077	0.171625	0.173382	0.208908	0.177292	113.46	0.90231	0.0812251	1.23933
P11277	Spectrin beta chain, erythrocytic	SPTB	T	T(0.895)SPVSLWSR	2113	1.53589	1.50718	1.74341	1.05179	2.68705	1.26531	200.71	0.895027	0.895491	1.04548
P11387	DNA topoisomerase 1	TOP1	S	SGDHLHNDS(1)QIEADFR	10	0.00633341	0.00625817	0.00837004	0.00500943	0.00806938	0.00632785	127.75	0.999999	0.668707	0.925819
P11387	DNA topoisomerase 1	TOP1	S	LNDS(1)HK	21	0.0122074	0.0112564	0.0142566	0.00919861	0.00787343	0.0075211	59.245	1	0.0128304	0.651985
P11387	DNA topoisomerase 1	TOP1	S	VPS(1)PPPGHK	394	0.0154072	0.0165818	0.016657	0.0139602	0.0142536	0.0160466	48.741	1	0.129508	0.909846
P11387	DNA topoisomerase 1	TOP1	S	HKDGS(0.971)SEK	73	0.0995329	0.115501	0.089317	0.0644207	0.0642922	0.0723894	59.57	0.971143	0.0130379	0.660759
P11388	DNA topoisomerase 2-alpha	TOP2A	S	VPDEEENEES(1)DNEK	1106	0.223458	0.240225	0.244091	0.245893	0.21523	0.241134	283.22	1	0.880117	0.992208
P11388	DNA topoisomerase 2-alpha	TOP2A	S	TQMAEVLPS(1)PR	1213	0.0494984	0.0514103	0.0531072	0.0371684	0.0264308	0.0418585	147.36	1	0.0259164	0.68472
P11388	DNA topoisomerase 2-alpha	TOP2A	S	NENTEGS(1)PQEDGVELEGLK	1247	0.0952341	0.104256	0.107151	0.0963779	0.0888859	0.0936077	286.42	0.999989	0.0923784	0.909439
P11388	DNA topoisomerase 2-alpha	TOP2A	S	TDDEDFVPS(1)DAS(1)PPK	1351	0.00314654	0.00320421	0.00340436	0.00333565	0.00355464	0.00364546	60.764	0.999928	0.0972544	1.08002
P11388	DNA topoisomerase 2-alpha	TOP2A	S	TDDEDFVPS(1)DAS(1)PPK	1354	0.00314654	0.00320421	0.00340436	0.00333565	0.00355464	0.00364546	60.764	0.999989	0.0972544	1.08002
P11388	DNA topoisomerase 2-alpha	TOP2A	S	TKTS(0.92)PK	1361	0.0625015	0.0664446	0.0687148	0.0668085	0.0617481	0.0599389	60.59	0.919611	0.327695	0.953631
P11388	DNA topoisomerase 2-alpha	TOP2A	S	S(1)VVSDLEADDVK	1374	0.0128504	0.0124561	0.0141859	0.0124785	0.0104469	0.0122259	186.56	0.999911	0.154763	0.890078
P11388	DNA topoisomerase 2-alpha	TOP2A	S	SVVS(1)DLEADDVK	1377	0.0557359	0.0583242	0.0594934	0.0491252	0.0403614	0.0535649	286.53	0.999999	0.0653631	0.82425
P11388	DNA topoisomerase 2-alpha	TOP2A	S	GSVPLSSS(0.853)PPATHFPDETEITNPVPK	1393	0.00493056	0.00699176	0.00665725	0.00528856	0.00481519	0.00622557	192.42	0.852924	0.380289	0.878886
P11388	DNA topoisomerase 2-alpha	TOP2A	S	KPS(1)T(1)S(1)DDS(0.982)DSNFEK	1469	0.101876	0.112754	0.118391	0.126411	0.114653	0.122737	223.5	0.999996	0.160408	1.09243
P11388	DNA topoisomerase 2-alpha	TOP2A	T	KPS(1)T(1)S(1)DDS(0.982)DSNFEK	1470	0.118478	0.122303	0.139026	0.145623	0.13538	0.14285	137.23	0.999989	0.104353	1.11597
P11388	DNA topoisomerase 2-alpha	TOP2A	S	KPS(1)T(1)S(1)DDS(0.982)DSNFEK	1471	0.184793	0.193574	0.214573	0.233753	0.21703	0.228722	137.23	0.999882	0.0464512	1.14599
P11388	DNA topoisomerase 2-alpha	TOP2A	S	RKPSTS(0.956)DDS(0.997)DSNFEK	1474	0.0151721	0.0130609	0.0176137	0.0268494	0.024624	0.0258388	157.53	0.997248	0.00201097	1.68632
P11388	DNA topoisomerase 2-alpha	TOP2A	S	RKPS(0.93)TSDDSDS(0.751)NFEK	1476	0.0113001	0.0113221	0.011912	0.0185707	0.0197163	0.0210978	117.38	0.751143	0.000397346	1.71959
P11388	DNA topoisomerase 2-alpha	TOP2A	S	YLEES(1)DEDDLF	1525	0.00329347	0.00274107	0.00448903	0.00296992	0.00252947	0.00318587	173.32	1	0.32829	0.825315
P11388	DNA topoisomerase 2-alpha	TOP2A	S	MEVS(1)PLQPVNENMQVNK	4	0.035848	0.0330083	0.0327366	0.0202201	0.0134868	0.0234128	113.59	1	0.00866443	0.56224
P11717	Cation-independent mannose-6-phosphate receptor	IGF2R	S	RSS(0.756)NVSYK	2347	0.0616706	0.0578461	0.0644905	0.0556847	0.055909	0.050793	59.265	0.756406	0.0474309	0.882502
P11717	Cation-independent mannose-6-phosphate receptor	IGF2R	S	ALSS(0.791)LHGDDQDS(0.777)EDEVLTIPEVK	2401	0.00315657	0.00308893	0.00422168	0.00259728	0.00403147	0.00282161	41.818	0.790947	0.588497	0.902857
P11717	Cation-independent mannose-6-phosphate receptor	IGF2R	S	ALSSLHGDDQDS(1)EDEVLTIPEVK	2409	0.00626486	0.00762771	0.00789649	0.00883246	0.0080007	0.00953568	203.78	0.999935	0.0856425	1.21019
P11717	Cation-independent mannose-6-phosphate receptor	IGF2R	S	LVSFHDDS(1)DEDLLHI	2484	0.00283396	0.00270294	0.00138045	0.00318908	0.00385274	0.00191834	136.01	0.999999	0.405593	1.29532
P12268	Inosine-5'-monophosphate dehydrogenase 2	IMPDH2	S	GMGS(1)LDAMDK	416	0.0135742	0.0150842	0.0162981	0.0122912	0.0131676	0.017325	76.522	1	0.69878	0.95167
P12270	Nucleoprotein TPR	TPR	S	AADSQNS(0.997)GEGNTGAAESSFSQEVSR	2037	0.000960436	0.00102115	0.00130462	0.00122229	0.00181593	0.000915665	196.45	0.996518	0.478116	1.20318
P12270	Nucleoprotein TPR	TPR	S	APQS(1)PR	2073	0.0107035	0.0125431	0.0119982	0.00969509	0.0100661	0.0103403	84.743	1	0.0410318	0.854072
P12270	Nucleoprotein TPR	TPR	T	GLQLT(1)PGIGGMQQHFFDDEDR	2116	0.00705831	0.0106516	0.00783399	0.00537958	0.0048585	0.00906496	206.4	1	0.292093	0.755681
P12270	Nucleoprotein TPR	TPR	T	TVPST(0.955)PTLVVPHR	2137	0.00239794	0.00530621	0.00224372	0.002086	0.00352603	0.00486736	120.21	0.955196	0.896563	1.05343
P12270	Nucleoprotein TPR	TPR	S	TDGFAEAIHS(1)PQVAGVPR	2155	0.015468	0.0174189	0.0175947	0.013205	0.0156832	0.0152566	148.66	1	0.108237	0.874474
P12270	Nucleoprotein TPR	TPR	S	GAILSEEELAAMS(0.999)PTAAAVAK	379	0.00733422	0.00737072	0.00928827	0.00626828	0.00739333	0.00829997	163.64	0.999386	0.48113	0.915325
P12270	Nucleoprotein TPR	TPR	T	RPSTSQTVST(0.957)PAPVPVIESTEAIEAK	653	0.00150765	0.00210671	0.00228649	0.00171863	0.00105373	0.001928	141.38	0.957228	0.320774	0.796556
P12694	2-oxoisovalerate dehydrogenase subunit alpha, mitochondrial	BCKDHA	S	S(1)VDEVNYWDK	347	2.17382	2.34197	2.62019	1.56517	2.40044	1.58086	176.91	1	0.15737	0.777254
P12814	Alpha-actinin-1	ACTN1	S	LS(1)NRPAFMPSEGR	348	0.003608	0.00405948	0.00403824	0.00349032	0.00414832	0.00257802	75.548	0.999997	0.358136	0.872792
P12931	Proto-oncogene tyrosine-protein kinase Src	SRC	S	S(1)LEPAENVHGAGGGAFPASQTPSKPASADGHR	17	1.25976	1.59551	1.54938	1.19288	1.75687	1.31407	237.2	1	0.826844	0.968027
P12931	Proto-oncogene tyrosine-protein kinase Src;Tyrosine-protein kinase Lck;Tyrosine-protein kinase Fyn;Tyrosine-protein kinase Yes	SRC	Y	LIEDNEY(1)TAR	419	0.168352	0.350142	0.315677	0.248853	0.285808	0.628944	185.61	0.999873	0.45613	1.39492
P12931	Proto-oncogene tyrosine-protein kinase Src	SRC	T	LFGGFNSSDTVT(0.885)SPQR	74	0.176549	0.154962	0.202517	0.138195	0.145024	0.143861	112.02	0.885275	0.0624294	0.799734
P12956	X-ray repair cross-complementing protein 6	XRCC6	S	TEGDEEAEEEQEENLEAS(1)GDYK	27	0.0125511	0.0121324	0.0135974	0.014976	0.016649	0.0155438	198.67	1	0.0107194	1.23218
P12956	X-ray repair cross-complementing protein 6	XRCC6	T	IMAT(1)PEQVGK	455	0.0544175	0.0551235	0.0573304	0.0380001	0.0396833	0.042883	132.5	1	0.000778438	0.72251
P12956	X-ray repair cross-complementing protein 6	XRCC6	S	LGS(1)LVDEFK	520	0.00234944	0.00359561	0.00334371	0.00518833	0.00574064	0.00502098	108.7	1	0.0071434	1.71712
P12956	X-ray repair cross-complementing protein 6	XRCC6	S	KHDNEGS(1)GSK	550	0.0281733	0.030863	0.0329745	0.0281836	0.0209176	0.0264948	131.13	0.99998	0.102943	0.821598
P12956	X-ray repair cross-complementing protein 6	XRCC6	S	SGWES(0.988)YYK	6	0.00541361	0.00610922	0.00583786	0.00464405	0.00386151	0.00524966	65.347	0.988255	0.0557349	0.79232
P13010	X-ray repair cross-complementing protein 5	XRCC5	S	HS(1)IHWPCR	244	0.00445026	0.00264749	0.00481246	0.00314343	0.00465494	0.00267801	61.65	1	0.622319	0.879613
P13010	X-ray repair cross-complementing protein 5	XRCC5	S	EEASGSS(0.873)VTAEEAK	695	0.00442654	0.00608999	0.0058403	0.00658024	0.00760768	0.00480826	95.067	0.872902	0.414754	1.16136
P13051	Uracil-DNA glycosylase	UNG	S	HAPS(1)PEPAVQGTGVAGVPEESGDAAAIPAK	23	16.2918	12.6039	12.6376	15.4945	9.32336	12.6811	254.53	1	0.56784	0.902866
P13051	Uracil-DNA glycosylase	UNG	T	KAPAGQEEPGT(1)PPSS(0.983)PLSAEQLDR	60	2.51862	1.85206	1.93918	2.52062	1.78605	2.15679	181.02	0.999999	0.871878	1.02434
P13051	Uracil-DNA glycosylase	UNG	S	KAPAGQEEPGT(1)PPSS(0.983)PLSAEQLDR	64	2.35171	1.62718	1.65822	2.15551	1.44132	2.00455	181.02	0.983207	0.9722	0.993662
P13611	Versican core protein	VCAN	T	QEIESETT(0.753)SEEQIQEEK	2115	0.634178	0.843818	0.678876	0.456177	0.49094	0.635627	231.93	0.752846	0.0853588	0.733814
P13611	Versican core protein	VCAN	S	QEIESETTS(0.975)EEQIQEEK	2116	0.188659	0.241906	0.20156	0.149087	0.159117	0.207752	178.12	0.975257	0.184752	0.816226
P13639	Elongation factor 2	EEF2	S	SATS(1)PEGK	279	0.00977615	0.0117868	0.0102663	0.00720483	0.00763318	0.00746314	183.22	0.99984	0.00679375	0.700652
P13639	Elongation factor 2	EEF2	T	IMGPNYT(0.999)PGK	435	0.002353	0.00256202	0.00218136	0.00154398	0.00188887	0.00180247	65.395	0.998863	0.0148047	0.737745
P13639	Elongation factor 2	EEF2	S	FSVS(0.997)PVVR	502	0.000786592	0.000950649	0.00101179	0.00125371	0.00155186	0.00128784	83.456	0.996864	0.0179665	1.48904
P13639	Elongation factor 2	EEF2	T	FT(0.999)DTRK	57	0.00422601	0.0133231	0.0155708	0.00469287	0.00397853	0.0111476	65.465	0.999258	0.345605	0.598401
P13716	Delta-aminolevulinic acid dehydratase	ALAD	S	S(0.928)SPAFGDR	214	0.61462	0.698578	0.765382	0.615051	0.574707	0.68243	154.04	0.928237	0.269792	0.900705
P13796	Plastin-2	LCP1	S	EGES(1)LEDLMK	257	0.0556362	0.0658586	0.0696471	0.0427525	0.0575198	0.057427	131.17	1	0.158941	0.825038
P13796	Plastin-2	LCP1	S	GS(1)VSDEEMMELR	5	0.0946891	0.0972509	0.092107	0.0802274	0.0748846	0.0729099	164.93	0.999757	0.00211471	0.802761
P13797	Plastin-3	PLS3	S	INNFS(1)ADIK	293	0.00560647	0.00590373	0.00646421	0.00550377	0.00833613	0.00696577	98.105	1	0.331892	1.15752
P13798	Acylamino-acid-releasing enzyme	APEH	S	ALDVSAS(0.995)DDEIAR	187	0.0697061	0.0660897	0.0669622	0.0560668	0.0478037	0.0544286	263.51	0.994612	0.00574147	0.780729
P13807	Glycogen [starch] synthase, muscle	GYS1	S	RAS(0.999)CTS(0.935)STSGSK	698	0.63481	0.668369	0.814207	0.555162	0.857663	0.671117	76.391	0.998564	0.919724	0.984205
P13807	Glycogen [starch] synthase, muscle	GYS1	S	RAS(0.999)CTS(0.935)STSGSK	701	0.480469	0.486936	0.616903	0.414292	0.626257	0.519354	119.45	0.934792	0.919517	0.984596
P13807	Glycogen [starch] synthase, muscle	GYS1	S	NSVDTATSSSLSTPSEPLS(0.938)PTSSLGEER	727	0.115981	0.0879752	0.104232	0.0661064	0.122778	0.130898	188.74	0.938462	0.86873	1.03762
P13861	cAMP-dependent protein kinase type II-alpha regulatory subunit	PRKAR2A	T	APASVLPAAT(1)PR	54	0.00851345	0.00853473	0.00713536	0.00804162	0.00254563	0.00257564	66.059	0.999939	0.123086	0.544291
P13861	cAMP-dependent protein kinase type II-alpha regulatory subunit	PRKAR2A	S	VADAKGDS(1)ES(1)EEDEDLEVPVPSR	78	0.397911	0.365754	0.40089	0.335576	0.34667	0.378839	306.75	1	0.11498	0.911152
P13861	cAMP-dependent protein kinase type II-alpha regulatory subunit	PRKAR2A	S	GDS(1)ES(1)EEDEDLEVPVPSR	80	0.397911	0.365754	0.40089	0.335576	0.34667	0.378839	306.75	1	0.11498	0.911152
P13861	cAMP-dependent protein kinase type II-alpha regulatory subunit	PRKAR2A	S	RVS(1)VCAETYNPDEEEEDTDPR	99	0.170732	0.1897	0.178921	0.18693	0.177183	0.191775	320.42	1	0.473313	1.03066
P13984	General transcription factor IIF subunit 2	GTF2F2	S	HYQGEEKS(1)D	248	0.504411	0.744696	0.46899	0.392121	0.443132	0.461155	181.98	1	0.189548	0.75456
P14209	CD99 antigen	CD99	S	ENAEQGEVDMES(1)HR	168	0.0110558	0.0108542	0.0151659	0.0122295	0.010314	0.0139028	103.87	1	0.910104	0.983015
P14618	Pyruvate kinase PKM	PKM	S	KAS(1)DVHEVR	249	0.00920098	0.0109614	0.0127173	0.0111242	0.0120183	0.0116985	107.99	1	0.566642	1.05965
P14618	Pyruvate kinase PKM	PKM	S	LDIDS(1)PPITAR	37	0.000676139	0.000325493	0.000584051	0.000790909	0.000764575	0.000729068	76.728	0.999995	0.0939117	1.44074
P14618	Pyruvate kinase PKM	PKM	S	LNFS(0.965)HGTHEYHAETIK	77	0.00212848	0.00260455	0.00242502	0.00217482	0.00191567	0.00237869	106.86	0.964741	0.299758	0.903763
P14859	POU domain, class 2, transcription factor 1	POU2F1	T	TIAATPIQTLPQSQST(0.834)PK	270	0.260407	0.336996	0.353691	0.349108	0.217893	0.238308	128.01	0.833703	0.384973	0.846718
P14859	POU domain, class 2, transcription factor 1	POU2F1	S	RINPPSSGGTSSS(0.961)PIK	448	0.529276	0.686684	0.90952	0.735701	0.603756	0.608466	118.48	0.961187	0.643603	0.916463
P14866	Heterogeneous nuclear ribonucleoprotein L	HNRNPL	S	TPAS(0.997)PVVHIR	101	0.00438546	0.00595886	0.00557402	0.00401818	0.00451949	0.00462556	116.54	0.996546	0.145657	0.826922
P14866	Heterogeneous nuclear ribonucleoprotein L	HNRNPL	S	ISRPGDS(1)DDSR	185	0.00491443	0.00640455	0.00424668	0.00380259	0.00511084	0.00462768	95.273	0.999962	0.415355	0.869935
P14866	Heterogeneous nuclear ribonucleoprotein L	HNRNPL	S	YYGGGS(1)EGGR	52	0.0343253	0.0399774	0.0465467	0.0363263	0.0387409	0.038168	101.38	1	0.520301	0.936993
P14868	Aspartate--tRNA ligase, cytoplasmic	DARS	S	NNAYLAQS(1)PQLYK	249	0.0077641	0.00843514	0.00568777	0.00621588	0.00540672	0.00510575	72.175	0.999711	0.125802	0.764305
P14868	Aspartate--tRNA ligase, cytoplasmic	DARS	T	VRDLT(1)IQK	52	0.0328588	0.0389141	0.0424972	0.024608	0.0292104	0.0337863	87.298	1	0.0829157	0.766646
P14923	Junction plakoglobin	JUP	S	ALMGS(1)PQLVAAVVR	182	0.0153465	0.0169437	0.0203692	0.0150872	0.0195172	0.0142965	172.57	1	0.599298	0.928628
P14923	Junction plakoglobin	JUP	S	RVS(1)VELTNSLFK	665	0.027725	0.0274755	0.0282792	0.0238502	0.0303271	0.026323	131.61	0.999949	0.629132	0.964309
P15121	Aldose reductase	AKR1B1	T	SVT(0.998)PER	266	0.0294036	0.0283558	0.0386835	0.0279296	0.029378	0.0263161	86.833	0.997536	0.277087	0.867079
P15151	Poliovirus receptor	PVR	S	ENS(0.759)SSQDPQTEGTR	406	0.0888327	0.135966	0.111287	0.135436	0.192946	0.164867	222.42	0.759223	0.0711988	1.46763
P15311	Ezrin	EZR	S	QLLTLS(0.854)SELSQAR	535	0.00272813	0.00301775	0.00314657	0.00284667	0.00291851	0.00230715	149.22	0.853649	0.298889	0.907774
P15336	Cyclic AMP-dependent transcription factor ATF-2	ATF2	S	MPLDLS(0.999)PLATPIIR	112	0.175396	0.161851	0.187908	0.0705583	0.118107	0.133187	63.488	0.999326	0.0289529	0.612869
P15336	Cyclic AMP-dependent transcription factor ATF-2	ATF2	S	PVTMVPSVPGIPGPSS(0.97)PQPVQSEAK	266	0.329508	0.242803	0.368161	0.213872	0.259452	0.365644	172.18	0.969841	0.592612	0.892071
P15336	Cyclic AMP-dependent transcription factor ATF-2	ATF2	S	TQSEESRPQSLQQPATSTTETPAS(1)PAHTTPQTQSTSGR	328	0.0189772	0.0154175	0.0215438	0.0113425	0.024168	0.022271	210.34	0.999752	0.895083	1.03295
P15336	Cyclic AMP-dependent transcription factor ATF-2	ATF2	T	NDSVIVADQT(1)PT(0.993)PTR	69	0.0792356	0.0692601	0.0902855	0.0589466	0.101195	0.052365	112.58	0.999818	0.622837	0.889966
P15336	Cyclic AMP-dependent transcription factor ATF-2	ATF2	T	NDSVIVADQT(1)PT(0.993)PTR	71	0.0792356	0.0692601	0.0902855	0.0589466	0.101195	0.052365	138.82	0.992913	0.622837	0.889966
P15374	Ubiquitin carboxyl-terminal hydrolase isozyme L3	UCHL3	S	FLEESVSMS(1)PEER	130	0.0529293	0.0624254	0.0480036	0.0393194	0.0571953	0.0490906	125.67	0.999999	0.425712	0.891325
P15407	Fos-related antigen 1	FOSL1	S	RRPCEQIS(1)PEEEER	101	0.113434	0.107512	0.113884	0.0338806	0.0423933	0.0461476	105.39	1	7.05196e-05	0.365622
P15407	Fos-related antigen 1	FOSL1	S	EGDTGSTSGTSS(0.929)PPAPCR	191	0.145159	0.108105	0.138838	0.0736437	0.084634	0.0599855	170.98	0.929407	0.0126696	0.556649
P15407	Fos-related antigen 1	FOSL1	S	PLTYPQYS(1)PPQPR	74	0.221642	0.188215	0.221134	0.0869483	0.0956445	0.112917	148.57	0.999999	0.00113869	0.468327
P15408	Fos-related antigen 2	FOSL2	S	RRDEQLS(1)PEEEEK	120	0.818755	0.76745	0.855139	0.354543	0.381552	0.459163	171.08	1	0.000503567	0.48959
P15408	Fos-related antigen 2	FOSL2	S	RS(1)PPAPGLQPMR	200	0.602285	0.642123	0.668241	0.399057	0.453061	0.405727	74.428	1	0.00104242	0.657646
P15408	Fos-related antigen 2	FOSL2	S	QEPLEEDS(0.993)PSSSSAGLDK	230	0.374866	0.372586	0.463771	0.1641	0.256485	0.230819	139.46	0.993261	0.0101767	0.537807
P15531	Nucleoside diphosphate kinase A	NME1	Y	EHY(1)VDLK	52	0.089352	0.0993304	0.101503	0.0981299	0.0995888	0.116947	105.04	1	0.314953	1.08436
P15531	Nucleoside diphosphate kinase A;Nucleoside diphosphate kinase B;Putative nucleoside diphosphate kinase	NME1	T	VMLGET(1)NPADSKPGTIR	94	0.0614094	0.0655415	0.0782718	0.0613079	0.0652805	0.0718397	142.99	0.999953	0.721983	0.966892
P15880	40S ribosomal protein S2	RPS2	S	S(0.998)PYQEFTDHLVK	264	0.00549753	0.00613073	0.00368726	0.00561157	0.00405181	0.00475966	130.06	0.997594	0.746788	0.941727
P15924	Desmoplakin	DSP	S	GGGGYTCQS(0.9)GSGWDEFTK	176	0.0077866	0.00650986	0.00888918	0.00734777	0.00727567	0.0118506	173.43	0.900079	0.545586	1.14183
P15924	Desmoplakin	DSP	S	AES(1)GPDLR	22	0.0238331	0.0259415	0.0204056	0.0234272	0.0198377	0.0248262	121.93	1	0.766735	0.970235
P15924	Desmoplakin	DSP	S	SMS(0.996)FQGIR	2209	0.03833	0.0731284	0.046843	0.0643948	0.0583871	0.114678	114.89	0.996149	0.271289	1.50005
P15924	Desmoplakin	DSP	S	GLPSPYNMSS(0.76)APGS(1)R	2821	0.0193699	0.0213545	0.016261	0.0225153	0.0238516	0.0253797	99.055	0.759615	0.044186	1.25904
P15924	Desmoplakin	DSP	S	GLPSPYNMSS(0.76)APGS(1)R	2825	0.0193699	0.0213545	0.016261	0.0225153	0.0238516	0.0253797	99.055	0.999999	0.044186	1.25904
P16070	CD44 antigen	CD44	S	KPS(1)GLNGEASK	697	0.0839708	0.0714701	0.0813388	0.0677802	0.0851987	0.07553	89.541	1	0.684898	0.96507
P16070	CD44 antigen	CD44	S	S(1)QEMVHLVNK	706	0.623844	0.62646	0.598916	0.494052	0.520827	0.51021	173.36	1	0.000772485	0.82472
P16070	CD44 antigen	CD44	S	ESS(0.882)ETPDQFMTADETR	718	0.0148937	0.017282	0.0152369	0.0150001	0.015748	0.0141647	133.47	0.88209	0.394697	0.947278
P16070	CD44 antigen	CD44	T	ESSET(0.999)PDQFMTADETR	720	0.0408274	0.0396682	0.0397091	0.0351406	0.0386066	0.032718	184.48	0.999415	0.0590252	0.885699
P16104	Histone H2AX	H2AFX	S	KTS(0.912)ATVGPK	122	0.0610074	0.0693681	0.0742679	0.0964961	0.0631758	0.108713	111.79	0.912424	0.207559	1.31147
P16104	Histone H2AX	H2AFX	S	ATQAS(0.999)QEY	140	0.0260208	0.0273144	0.0334567	0.0319334	0.0316001	0.0314028	95.311	0.998736	0.303049	1.09384
P16144	Integrin beta-4	ITGB4	S	DPDELDRS(0.952)FTSQMLSSQPPPHGDLGAPQNPNAK	1111	0.0156151	0.0121067	0.0138926	0.0140801	0.0136817	0.013462	169.44	0.95247	0.905426	0.990616
P16144	Integrin beta-4	ITGB4	S	MDFAFPGS(0.95)TNS(0.771)LHR	1454	0.0246744	0.0150027	0.0249883	0.0220529	0.0264512	0.0172924	114.74	0.950211	0.932964	1.01749
P16144	Integrin beta-4	ITGB4	S	MDFAFPGSTNS(0.94)LHR	1457	0.0164426	0.0168506	0.0148764	0.0164139	0.0170072	0.0159343	79.652	0.939602	0.590666	1.02462
P16144	Integrin beta-4	ITGB4	S	MTTTSAAAYGTHLS(1)PHVPHR	1474	0.110014	0.0943333	0.124702	0.135402	0.128682	0.106502	239.96	0.999707	0.325834	1.12623
P16144	Integrin beta-4	ITGB4	S	VLS(0.769)TSS(0.972)TLTR	1483	0.0232769	0.0168658	0.0280242	0.0229321	0.0276764	0.0165889	181.31	0.768892	0.946869	0.985777
P16144	Integrin beta-4	ITGB4	S	VLSTSS(0.993)T(0.996)LTR	1486	0.0225452	0.023603	0.0267968	0.0192638	0.0246139	0.0161939	160.91	0.993388	0.196568	0.823518
P16144	Integrin beta-4	ITGB4	T	VLSTSS(0.993)T(0.996)LTR	1487	0.00910308	0.0135955	0.0116293	0.00861035	0.0098428	0.00942955	84.06	0.995528	0.186652	0.812245
P16144	Integrin beta-4	ITGB4	S	DYNS(1)LTR	1494	0.00315343	0.00513082	0.00426974	0.00449443	0.00532448	0.00522603	136.77	0.999881	0.257572	1.19842
P16144	Integrin beta-4	ITGB4	S	S(1)EHS(0.959)HSTTLPR	1498	0.0286263	0.0189852	0.0351406	0.033802	0.0370562	0.0220895	136.77	0.999957	0.630361	1.12321
P16144	Integrin beta-4	ITGB4	S	SEHS(0.992)HSTTLPR	1501	0.0094979	0.00628635	0.00999617	0.00740908	0.010636	0.00730759	136.77	0.991811	0.933094	0.983409
P16144	Integrin beta-4	ITGB4	T	LTAGVPDT(0.992)PTR	1530	0.0572999	0.062267	0.0595255	0.06492	0.0591853	0.0583765	149.96	0.992392	0.676072	1.01893
P16144	Integrin beta-4	ITGB4	S	VS(1)WQEPR	1547	0.0315299	0.0352426	0.034623	0.0408184	0.0440581	0.0369342	118.81	1	0.0447334	1.20134
P16144	Integrin beta-4	ITGB4	S	VDGDS(0.999)PESR	1696	0.0893481	0.0919759	0.0870879	0.07604	0.084745	0.0815732	121.29	0.999302	0.0405375	0.902934
P16144	Integrin beta-4	ITGB4	T	QLLVEAIDVPAGT(0.922)ATLGR	971	0.00655168	0.00674625	0.00611901	0.00544638	0.00600216	0.00621373	154.07	0.922275	0.117966	0.909632
P16157	Ankyrin-1	ANK1	S	ITHS(0.997)PTVSQVTER	1686	0.0633747	0.0878633	0.0711563	0.0644705	0.0745404	0.0818079	162.64	0.997417	0.955279	0.992916
P16157	Ankyrin-1	ANK1	S	GAS(0.998)PNVSNVK	429	0.0122962	0.0139577	0.0106932	0.0127273	0.0110321	0.0160311	107.09	0.997535	0.615725	1.07696
P16157	Ankyrin-1	ANK1	S	LDQVVES(1)PAIPR	856	0.0252397	0.0235461	0.0254565	0.0181933	0.020502	0.0240488	130.95	1	0.101197	0.845126
P16220	Cyclic AMP-responsive element-binding protein 1	CREB1	S	TAPTSTIAPGVVMASS(0.916)PALPTQPAEEAAR	271	0.523166	0.579725	0.59619	0.301606	0.617886	1.0781	118.23	0.915624	0.68315	1.17569
P16333	Cytoplasmic protein NCK1	NCK1	S	RKPS(0.999)VPDSASPADDSFVDPGER	85	0.911868	0.818136	0.813393	0.783815	0.942228	0.873232	270.18	0.999178	0.755944	1.02197
P16383	GC-rich sequence DNA-binding factor 2	GCFC2	S	RES(1)EDDPES(1)EPDDHEK	174	2.11007	2.14699	2.36284	1.65699	1.86816	1.48239	190.8	1	0.0170271	0.756437
P16383	GC-rich sequence DNA-binding factor 2	GCFC2	S	RES(1)EDDPES(1)EPDDHEK	180	2.11007	2.14699	2.36284	1.65699	1.86816	1.48239	190.8	1	0.0170271	0.756437
P16403	Histone H1.2	HIST1H1C	T	KAAGGAT(1)PK	146	0.367483	0.394176	0.361047	0.315282	0.167633	0.404472	99.343	1	0.323992	0.790399
P16403	Histone H1.2;Histone H1.5	HIST1H1C	S	VAKS(1)PK	173	0.461536	0.426506	0.415539	0.383814	0.212491	0.462986	70.919	1	0.339872	0.812601
P16403	Histone H1.2	HIST1H1C	T	KAGGT(1)PR	31	0.0271137	0.0233865	0.0251215	0.0206367	0.011378	0.0238546	55.064	1	0.165934	0.738799
P16455	Methylated-DNA--protein-cysteine methyltransferase	MGMT	S	GAGATSGS(0.998)PPAGR	201	0.320058	0.378197	0.413667	0.352462	0.348265	0.404931	96.067	0.998104	0.952307	0.994365
P16615	Sarcoplasmic/endoplasmic reticulum calcium ATPase 2	ATP2A2	S	EFDELNPS(1)AQR	663	0.0115452	0.0101536	0.00995928	0.00847187	0.00977061	0.0121555	122.42	1	0.741671	0.960199
P16949	Stathmin	STMN1	S	RAS(1)GQAFELILS(1)PR	16	0.00276507	0.00257469	0.00104551	0.00339117	0.00084007	0.00123026	155.22	1	0.764952	0.85533
P16949	Stathmin	STMN1	S	RAS(1)GQAFELILS(1)PR	25	0.00276507	0.00257469	0.00104551	0.00339117	0.00084007	0.00123026	130.27	1	0.764952	0.85533
P16949	Stathmin	STMN1	S	ESVPEFPLS(1)PPK	38	0.0196711	0.0222473	0.0224521	0.0205432	0.0154035	0.0223112	110.29	1	0.417657	0.905041
P16949	Stathmin	STMN1	S	RKS(1)HEAEVLK	63	0.0484276	0.0533176	0.0512006	0.0415382	0.0244712	0.0431994	132.05	1	0.0767827	0.714036
P16989	Y-box-binding protein 3	YBX3	S	AGEAPTENPAPPTQQSS(0.757)AE	370	0.0473107	0.040204	0.0449168	0.033727	0.0321987	0.0407236	116.43	0.756998	0.0624495	0.805316
P17096	High mobility group protein HMG-I/HMG-Y	HMGA1	S	LEKEEEEGIS(1)QES(1)S(1)EEEQ	102	0.59594	0.529562	0.650486	0.37158	0.414569	0.464375	311.27	1	0.0164654	0.704129
P17096	High mobility group protein HMG-I/HMG-Y	HMGA1	S	LEKEEEEGIS(1)QES(1)S(1)EEEQ	103	0.59594	0.529562	0.650486	0.37158	0.414569	0.464375	347.39	1	0.0164654	0.704129
P17096	High mobility group protein HMG-I/HMG-Y	HMGA1	S	S(0.845)ESSSK	2	0.00538495	0.00734079	0.00869513	0.00868337	0.01331	0.0133064	69.432	0.84548	0.0635207	1.64791
P17096	High mobility group protein HMG-I/HMG-Y	HMGA1	S	QPPVS(0.999)PGTALVGSQK	36	0.480981	0.38599	0.464083	0.34337	0.259788	0.395755	199.41	0.999298	0.087751	0.750468
P17096	High mobility group protein HMG-I/HMG-Y	HMGA1	T	QPPVSPGT(0.926)ALVGSQK	39	0.0300743	0.029096	0.0318709	0.0220646	0.0205283	0.0320736	116.96	0.926252	0.215173	0.820141
P17096	High mobility group protein HMG-I/HMG-Y	HMGA1	S	SES(0.891)SSK	4	0.0150431	0.0137503	0.0158668	0.0152195	0.0152841	0.0139889	63.565	0.890806	0.943902	0.996246
P17096	High mobility group protein HMG-I/HMG-Y	HMGA1	S	KQPPVSPGTALVGS(1)QK	44	0.0918413	0.0835655	0.0973219	0.153781	0.206806	0.150628	201.13	1	0.0130442	1.87444
P17096	High mobility group protein HMG-I/HMG-Y	HMGA1	S	EPS(0.972)EVPTPK	49	0.00701603	0.00959594	0.00989494	0.00995019	0.011166	0.00955014	44.847	0.971805	0.251433	1.15692
P17096	High mobility group protein HMG-I/HMG-Y	HMGA1	T	EPSEVPT(1)PK	53	0.179337	0.184837	0.190051	0.16346	0.11177	0.215263	114.76	0.999925	0.518415	0.885007
P17096	High mobility group protein HMG-I/HMG-Y	HMGA1	T	TTTT(0.995)PGR	78	0.0806246	0.0790983	0.0809614	0.0538686	0.0415207	0.0577852	110.67	0.994577	0.00409931	0.636413
P17096	High mobility group protein HMG-I/HMG-Y	HMGA1	S	S(0.955)SQPLASK	8	0.0376997	0.0350703	0.047567	0.0717186	0.112356	0.0803456	152.64	0.955464	0.0205918	2.19733
P17096	High mobility group protein HMG-I/HMG-Y	HMGA1	S	LEKEEEEGIS(1)QES(1)S(1)EEEQ	99	0.59594	0.529562	0.650486	0.37158	0.414569	0.464375	231.06	1	0.0164654	0.704129
P17252	Protein kinase C alpha type	PRKCA	S	STLNPQWNES(1)FTFK	226	0.0436065	0.0539946	0.0521846	0.0519075	0.0690915	0.051971	282.19	0.999613	0.303687	1.15478
P17252	Protein kinase C alpha type	PRKCA	S	LKPS(1)DKDR	234	0.0130572	0.0169453	0.0180192	0.0186223	0.0244225	0.0211148	60.434	1	0.0757037	1.33605
P17252	Protein kinase C alpha type	PRKCA	S	VIS(0.803)PSEDRK	319	0.0658136	0.0752179	0.0731014	0.0584393	0.0612032	0.0623461	51.774	0.803386	0.0252586	0.849886
P17252	Protein kinase C alpha type;Protein kinase C beta type;Protein kinase C gamma type	PRKCA	T	T(0.996)FCGTPDYIAPEIIAYQPYGK	497	0.105167	0.127679	0.128147	0.122436	0.132489	0.131111	247.64	0.996063	0.366766	1.06937
P17275	Transcription factor jun-B	JUNB	S	S(1)RDAT(1)PPVS(1)PINMEDQER	251	0.305138	0.381744	0.257655	0.26061	0.35361	0.292815	71.297	1	0.796161	0.960296
P17275	Transcription factor jun-B	JUNB	T	S(1)RDAT(1)PPVS(1)PINMEDQER	255	0.305138	0.381744	0.257655	0.26061	0.35361	0.292815	91.355	1	0.796161	0.960296
P17275	Transcription factor jun-B	JUNB	S	S(1)RDAT(1)PPVS(1)PINMEDQER	259	0.305138	0.381744	0.257655	0.26061	0.35361	0.292815	91.355	1	0.796161	0.960296
P17480	Nucleolar transcription factor 1	UBTF	S	QATS(0.838)PASK	389	0.0204275	0.0190992	0.0233704	0.0133448	0.00711556	0.0179438	58.592	0.837887	0.0732279	0.610586
P17480	Nucleolar transcription factor 1	UBTF	S	LPES(1)PKR	484	0.0601767	0.0590073	0.0673787	0.047855	0.0442174	0.0497925	83.862	1	0.00847009	0.760414
P17535	Transcription factor jun-D	JUND	S	DEPQTVPDVPS(0.948)FGESPPLS(0.96)PIDMDTQER	251	0.150369	0.076653	0.0921107	0.0569525	0.0491886	0.119429	97.003	0.947805	0.379427	0.706822
P17535	Transcription factor jun-D	JUND	S	DEPQTVPDVPSFGES(1)PPLSPIDMDTQER	255	0.217352	0.197592	0.139727	0.0666323	0.151419	0.150817	183.65	0.999963	0.165379	0.665023
P17535	Transcription factor jun-D	JUND	S	DEPQTVPDVPSFGES(0.999)PPLS(1)PIDMDTQER	259	0.520858	0.392103	0.404321	0.254714	0.290062	0.292765	152.87	0.999976	0.0202251	0.63581
P17535	Transcription factor jun-D	JUND	S	ADGAPSAAPPDGLLAS(1)PDLGLLK	90	0.304976	0.213686	0.237248	0.142224	0.162322	0.159845	147.18	1	0.025816	0.614347
P17544	Cyclic AMP-dependent transcription factor ATF-7	ATF7	T	TDSVIIADQT(1)PT(0.992)PTR	51	0.337514	0.351941	0.38675	0.445069	0.425834	0.346697	163.02	0.999992	0.231745	1.13138
P17544	Cyclic AMP-dependent transcription factor ATF-7	ATF7	T	TDSVIIADQT(1)PT(0.992)PTR	53	0.252957	0.267017	0.276207	0.297757	0.318199	0.251184	163.02	0.992413	0.322028	1.08912
P17706	Tyrosine-protein phosphatase non-receptor type 2	PTPN2	S	EDLSPAFDHS(1)PNK	304	2.70209	2.95067	3.07404	1.75946	1.46824	2.50335	166.92	1	0.0378966	0.656718
P17812	CTP synthase 1	CTPS1	S	DTYS(0.811)DRSGS(0.77)S(0.77)SPDSEITELK	568	0.0119329	0.011602	0.0111557	0.00724962	0.00713187	0.00784082	75.226	0.811003	0.000189094	0.640587
P17812	CTP synthase 1	CTPS1	S	DTYSDRSGSS(0.984)S(0.995)PDSEITELK	574	0.297174	0.332172	0.347966	0.333524	0.347857	0.292771	230.03	0.983939	0.964607	0.996767
P17812	CTP synthase 1	CTPS1	S	SGSSS(1)PDSEITELK	575	0.29545	0.349607	0.400809	0.453996	0.519753	0.379619	363.37	0.999918	0.112937	1.29402
P17812	CTP synthase 1	CTPS1	S	SGSSS(0.881)PDS(1)EITELK	578	0.0317669	0.0308791	0.0372714	0.0386026	0.0383876	0.0333372	113.47	0.999947	0.258659	1.10418
P17844	Probable ATP-dependent RNA helicase DDX5	DDX5	S	DRYS(0.999)AGK	498	0.0551151	0.0648926	0.0560615	0.0462326	0.0353719	0.0526305	68.557	0.999278	0.0781064	0.7624
P17858	ATP-dependent 6-phosphofructokinase, liver type	PFKL	S	TLS(0.866)MDK	775	0.152679	0.173254	0.167605	0.225281	0.204285	0.210931	95.815	0.866389	0.00493734	1.29777
P17936	Insulin-like growth factor-binding protein 3	IGFBP3	S	VDYESQSTDTQNFS(0.863)SESK	201	0.693859	0.814571	0.619585	0.376179	0.5072	0.799042	163.04	0.862562	0.34016	0.790606
P18031	Tyrosine-protein phosphatase non-receptor type 1	PTPN1	S	ELS(1)HEDLEPPPEHIPPPPRPPK	295	0.0411002	0.0328005	0.0339601	0.0195683	0.0199013	0.0286472	142.41	1	0.0283696	0.631526
P18031	Tyrosine-protein phosphatase non-receptor type 1	PTPN1	S	GS(1)PLNAAPYGIESMSQDTEVR	352	0.0121853	0.0118836	0.0120546	0.0106224	0.0100326	0.00984333	153.82	1	0.00169976	0.844283
P18031	Tyrosine-protein phosphatase non-receptor type 1	PTPN1	S	GAQAAS(1)PAK	386	0.193982	0.208998	0.181279	0.131206	0.0973225	0.170585	101.89	1	0.0526256	0.683111
P18084	Integrin beta-5	ITGB5	S	KPIS(0.899)THTVDFTFNK	779	0.022701	0.0216837	0.0230217	0.0141019	0.0228767	0.0267055	150.59	0.89908	0.757497	0.94478
P18206	Vinculin	VCL	S	ALAS(1)IDSK	272	0.000625747	0.000578823	0.000501624	0.000427852	0.000406164	0.00044731	53.756	0.999827	0.0205017	0.750985
P18206	Vinculin	VCL	S	DPS(0.992)ASPGDAGEQAIR	288	0.00250633	0.00298363	0.0025584	0.00234418	0.00193336	0.0029329	259.68	0.991755	0.441277	0.89589
P18206	Vinculin	VCL	S	DPSAS(0.999)PGDAGEQAIR	290	0.00742547	0.00719014	0.00822459	0.00824106	0.0102322	0.00950042	281.86	0.999167	0.0606117	1.22475
P18206	Vinculin	VCL	S	GQGSS(0.912)PVAMQK	346	0.0268294	0.0267371	0.028549	0.026829	0.0296224	0.0299459	186.94	0.91221	0.282942	1.05214
P18206	Vinculin	VCL	S	S(1)LGEISALTSK	434	0.00211354	0.0028388	0.00244864	0.00296526	0.0031178	0.00281798	154.1	0.999999	0.0921072	1.20268
P18206	Vinculin	VCL	T	SLGEISALT(0.973)SK	442	0.00333432	0.00385863	0.00382397	0.00252222	0.00353013	0.00355089	143.25	0.972679	0.282024	0.871682
P18206	Vinculin	VCL	S	ALASQLQDS(1)LK	579	0.00559987	0.00560273	0.00530415	0.00681157	0.00696615	0.00740518	141.54	1	0.00156229	1.28329
P18206	Vinculin	VCL	T	MQEAMTQEVSDVFSDTTT(0.988)PIK	604	0.00527374	0.00617521	0.00678536	0.00548356	0.00609413	0.00670196	173.86	0.98763	0.979853	1.00249
P18206	Vinculin	VCL	T	LLAVAAT(1)APPDAPNREEVFDER	614	0.000465544	0.000296294	0.000274528	0.000137131	0.000337473	0.000215441	65.425	1	0.240953	0.665831
P18206	Vinculin	VCL	S	S(1)LLDASEEAIK	721	0.0187823	0.0223034	0.0205812	0.0241181	0.0317001	0.0266254	256.96	1	0.0475528	1.33692
P18206	Vinculin	VCL	S	TIS(0.944)PMVMDAK	795	0.0030847	0.00314274	0.00331143	0.00356919	0.0032878	0.00381598	78.324	0.944404	0.0863938	1.11889
P18206	Vinculin	VCL	Y	SFLDSGY(1)R	822	0.00574292	0.00642377	0.00719856	0.00445875	0.00460629	0.00480292	193.28	1	0.0132614	0.716126
P18583	Protein SON	SON	S	EMEHNTVCAAGTS(0.786)PVGEIGEEK	1556	0.0178112	0.0206175	0.0232857	0.0247382	0.0180068	0.0152539	151.41	0.785806	0.720915	0.939795
P18583	Protein SON	SON	S	ILPTS(0.863)ETK	1570	0.0102813	0.00946233	0.00939729	0.00817294	0.00547794	0.0151216	70.1	0.862517	0.968112	0.98736
P18583	Protein SON	SON	S	ESDQTLAALLS(1)PK	1697	0.0782991	0.0799615	0.0849997	0.0776841	0.074091	0.0950396	179.66	1	0.869652	1.01461
P18583	Protein SON	SON	S	SAAS(1)PVVSSMPER	1769	0.0914647	0.0944184	0.10186	0.0938723	0.0902946	0.102179	248.61	0.999913	0.925593	0.995143
P18583	Protein SON	SON	S	ASES(0.811)SSEEKDDYEIFVK	1782	0.0554332	0.0554826	0.0558517	0.0475992	0.0540319	0.0647508	161.66	0.810837	0.980732	0.997687
P18583	Protein SON	SON	S	KRDS(0.974)SLR	1820	0.00304543	0.0038544	0.00540545	0.00481408	0.0059734	0.00640252	72.607	0.973739	0.124395	1.39696
P18583	Protein SON	SON	S	S(1)KS(1)S(1)EHK	1829	0.125482	0.141957	0.123862	0.157898	0.173804	0.163783	62.466	1	0.00942134	1.26625
P18583	Protein SON	SON	S	S(1)KS(1)S(1)EHK	1831	0.125482	0.141957	0.123862	0.157898	0.173804	0.163783	62.466	1	0.00942134	1.26625
P18583	Protein SON	SON	S	S(1)KS(1)S(1)EHK	1832	0.125482	0.141957	0.123862	0.157898	0.173804	0.163783	62.466	1	0.00942134	1.26625
P18583	Protein SON;A disintegrin and metalloproteinase with thrombospondin motifs 7	SON	S	S(1)VS(1)KEK	1885	0.573133	0.593856	0.622147	0.656379	0.659263	0.662603	66.299	1	0.0116695	1.1057
P18583	Protein SON;A disintegrin and metalloproteinase with thrombospondin motifs 7	SON	S	S(1)VS(1)KEK	1887	0.573133	0.593856	0.622147	0.656379	0.659263	0.662603	66.299	1	0.0116695	1.1057
P18583	Protein SON	SON	S	S(1)FS(1)IS(0.937)PSR	1948	0.178184	0.192147	0.204161	0.194409	0.188017	0.202002	99.404	0.999996	0.717426	1.0173
P18583	Protein SON	SON	S	S(1)FS(1)IS(0.937)PSR	1950	0.178184	0.192147	0.204161	0.194409	0.188017	0.202002	99.404	0.999974	0.717426	1.0173
P18583	Protein SON	SON	S	S(1)FS(1)IS(0.986)PSR	1952	0.178184	0.192147	0.204161	0.194409	0.188017	0.202002	99.404	0.986232	0.717426	1.0173
P18583	Protein SON	SON	S	S(1)FS(1)IS(1)PVR	2009	0.0180846	0.014772	0.0193202	0.0195108	0.0183176	0.0176046	63.216	1	0.500512	1.06241
P18583	Protein SON	SON	S	S(1)FS(1)IS(1)PVR	2011	0.0180846	0.014772	0.0193202	0.0195108	0.0183176	0.0176046	45.077	1	0.500512	1.06241
P18583	Protein SON	SON	S	S(1)FS(1)IS(1)PVR	2013	0.0180846	0.014772	0.0193202	0.0195108	0.0183176	0.0176046	45.077	1	0.500512	1.06241
P18583	Protein SON	SON	S	RFS(1)RS(1)PIR	2029	0.00533721	0.00711515	0.00483634	0.00572209	0.0122031	0.0113698	59.542	1	0.136164	1.69446
P18583	Protein SON	SON	S	RFS(1)RS(1)PIR	2031	0.00533721	0.00711515	0.00483634	0.00572209	0.0122031	0.0113698	59.542	1	0.136164	1.69446
P18583	Protein SON	SON	S	EDDDVIVNKPHVS(1)DEEEEEPPFYHHPFK	2129	0.0668668	0.0659847	0.0597955	0.0587608	0.068112	0.0701141	299.14	1	0.744747	1.02253
P18583	Protein SON	SON	T	SVEST(0.775)SPEPSK	282	0.0400091	0.045008	0.0427202	0.0376017	0.0528225	0.0457262	222.25	0.774607	0.577281	1.06586
P18583	Protein SON	SON	S	SVESTS(0.831)PEPSK	283	0.0634865	0.0541009	0.055694	0.0490246	0.0600718	0.0643548	109.16	0.830917	0.99215	1.00098
P18583	Protein SON	SON	S	S(1)PDPYR	910	0.0791236	0.0593023	0.0760648	0.0682365	0.0805102	0.0881674	126.68	1	0.427103	1.10454
P18583	Protein SON	SON	S	CVS(1)VQTDPTDEIPTKK	94	0.0235423	0.0304537	0.0305779	0.0350998	0.0420068	0.0363104	100.21	0.999536	0.0380424	1.34104
P18615	Negative elongation factor E	NELFE	S	S(0.982)ISADDDLQESSR	113	0.0333718	0.0317603	0.0365385	0.0304707	0.0265282	0.0282589	101.52	0.981543	0.0389819	0.838569
P18615	Negative elongation factor E	NELFE	S	SIS(1)ADDDLQESSR	115	0.0875383	0.109782	0.11643	0.0908313	0.127985	0.0910102	237.1	0.999518	0.935265	0.987493
P18615	Negative elongation factor E	NELFE	S	SGAHSS(0.862)ASPPR	179	0.0203421	0.0183792	0.0177492	0.0160546	0.0201923	0.0188033	69.345	0.861932	0.759596	0.974849
P18615	Negative elongation factor E	NELFE	S	SGAHSSAS(0.957)PPR	181	0.0241744	0.037336	0.0378417	0.026912	0.0315321	0.0283734	67.08	0.95741	0.42216	0.873837
P18615	Negative elongation factor E	NELFE	S	SDS(0.988)FPER	251	0.0252873	0.0370415	0.0194845	0.0209582	0.0261417	0.0401046	65.305	0.987976	0.827017	1.0659
P18615	Negative elongation factor E	NELFE	S	SVWGSLAVQNS(1)PK	353	0.079467	0.0730361	0.0705151	0.0496557	0.0506693	0.0454235	133.87	1	0.00116292	0.653527
P18615	Negative elongation factor E	NELFE	T	SRT(0.793)LEGK	91	0.0861769	0.104652	0.111207	0.0938133	0.142676	0.0928298	52.278	0.792565	0.641405	1.09033
P18669	Phosphoglycerate mutase 1;Probable phosphoglycerate mutase 4	PGAM1	S	S(0.995)YDVPPPPMEPDHPFYSNISK	118	0.117745	0.102553	0.106863	0.0642722	0.0678953	0.0683674	153.94	0.995124	0.000852024	0.612954
P18669	Phosphoglycerate mutase 1	PGAM1	S	HGES(1)AWNLENR	14	0.0470087	0.0574653	0.0470769	0.0353405	0.0510896	0.0451625	155.17	1	0.31229	0.868307
P18669	Phosphoglycerate mutase 1	PGAM1	S	FS(0.993)GWYDADLSPAGHEEAK	23	0.00853501	0.00543856	0.005466	0.00588423	0.00775947	0.00645586	81.884	0.992669	0.859752	1.03395
P18754	Regulator of chromosome condensation	RCC1	S	S(1)PPADAIPK	11	0.779285	0.844693	0.946208	0.695943	0.805309	0.904482	123.29	1	0.517702	0.936016
P18827	Syndecan-1	SDC1	S	KKDEGS(0.999)YSLEEPK	285	0.0694016	0.0697752	0.0796013	0.0894248	0.0740653	0.096307	159.81	0.998883	0.137306	1.18749
P18858	DNA ligase 1	LIG1	S	TIQEVLEEQS(1)EDEDREAK	141	0.286205	0.264667	0.289465	0.25727	0.227453	0.257084	320.96	1	0.0596007	0.88275
P18858	DNA ligase 1	LIG1	T	EGEDGDQPTT(0.962)PPKPLK	183	0.409946	0.379714	0.418438	0.348646	0.344355	0.408554	149.47	0.962418	0.210264	0.91181
P18858	DNA ligase 1	LIG1	T	AET(0.997)PTESVSEPEVATK	195	0.0743012	0.0807988	0.0784629	0.0670806	0.0537016	0.0754024	288.45	0.996771	0.132104	0.839965
P18858	DNA ligase 1	LIG1	T	AETPT(0.757)ESVSEPEVATK	197	0.0788315	0.0759686	0.0759072	0.0604903	0.0590612	0.0710645	274.81	0.757095	0.0267568	0.826224
P18858	DNA ligase 1	LIG1	S	EWNGVVS(0.992)ESDS(0.999)PVK	47	0.05028	0.0481352	0.0437738	0.0410556	0.0415002	0.046364	95.662	0.991507	0.159129	0.90668
P18858	DNA ligase 1	LIG1	S	EWNGVVSESDS(1)PVK	51	0.225913	0.236356	0.234994	0.210783	0.165008	0.240504	234.02	0.999663	0.290937	0.883877
P18858	DNA ligase 1	LIG1	S	VLGS(1)EGEEEDEALS(1)PAK	66	0.0364772	0.03776	0.0341034	0.0338904	0.0286502	0.0354624	230.29	1	0.211852	0.904583
P18858	DNA ligase 1	LIG1	S	VLGS(1)EGEEEDEALS(1)PAK	76	0.0364772	0.03776	0.0341034	0.0338904	0.0286502	0.0354624	202.41	1	0.211852	0.904583
P18858	DNA ligase 1	LIG1	S	ALVLPS(1)PR	819	0.00772849	0.0077763	0.00700568	0.00568893	0.00465849	0.00938694	68.016	1	0.559877	0.876675
P18858	DNA ligase 1	LIG1	S	GQKPALDCSQVS(0.771)PPRPATSPENNASLSDTSPMDSSPSGIPK	91	0.00295794	0.00197511	0.0024983	0.00352646	0.00168745	0.00114877	81.595	0.771137	0.669159	0.856195
P18858	DNA ligase 1	LIG1	S	KQSQIQNQQGEDS(1)GS(1)DPEDTY	911	0.135276	0.130127	0.137256	0.116443	0.102794	0.128897	199.85	1	0.0810687	0.864586
P18858	DNA ligase 1	LIG1	S	KQSQIQNQQGEDS(1)GS(1)DPEDTY	913	0.135276	0.130127	0.137256	0.116443	0.102794	0.128897	199.85	1	0.0810687	0.864586
P18887	DNA repair protein XRCC1	XRCC1	S	TSPVTASDPAGPSYAAATLQASSAASSAS(0.964)PVSR	226	0.00969597	0.0190444	0.0138867	0.00986397	0.00527931	0.0054986	216.21	0.964311	0.0765764	0.484243
P18887	DNA repair protein XRCC1	XRCC1	S	AIGSTSKPQES(1)PK	241	0.77893	0.814468	0.742059	0.664006	0.535838	0.740351	128.74	1	0.105547	0.830756
P18887	DNA repair protein XRCC1	XRCC1	S	TKPTQAAGPSS(0.985)PQKPPTPEETK	447	0.38169	0.372383	0.403886	0.311447	0.260075	0.293969	189.2	0.985425	0.00534473	0.747427
P18887	DNA repair protein XRCC1	XRCC1	T	TKPTQAAGPSS(0.951)PQKPPT(1)PEETK	453	0.658143	0.689356	0.681983	0.593843	0.686406	0.628859	173.95	0.999742	0.233013	0.940688
P19338	Nucleolin	NCL	T	AVTT(0.922)PGK	106	0.030742	0.0305704	0.0290572	0.0154796	0.00789248	0.0196683	105.94	0.921851	0.0106293	0.476272
P19338	Nucleolin	NCL	T	GAT(1)PGK	113	0.0266573	0.0282369	0.0281761	0.014035	0.00757996	0.0163628	75.854	1	0.00494724	0.457177
P19338	Nucleolin	NCL	T	ALVAT(1)PGKK	121	0.0916647	0.0840612	0.0910555	0.0456005	0.0245325	0.0469711	86.313	1	0.00286893	0.438952
P19338	Nucleolin	NCL	S	EVEEDSEDEEMSEDEEDDS(1)S(1)GEEVVIPQKK	41	0.00593348	0.00496967	0.00554828	0.00743478	0.00674314	0.00735908	162.86	0.999982	0.00885516	1.30913
P19338	Nucleolin	NCL	S	EVEEDSEDEEMSEDEEDDS(1)S(1)GEEVVIPQKK	42	0.00593348	0.00496967	0.00554828	0.00743478	0.00674314	0.00735908	162.86	0.999976	0.00885516	1.30913
P19338	Nucleolin	NCL	S	S(0.982)ISLYYTGEK	458	0.00374906	0.00519347	0.00477709	0.0042904	0.00412756	0.00390776	76.326	0.982236	0.353765	0.898401
P19338	Nucleolin	NCL	S	LELQGPRGS(1)PNAR	563	0.0172178	0.0200183	0.0218336	0.0148898	0.0128028	0.0143816	77.318	1	0.018748	0.71228
P19338	Nucleolin	NCL	S	GLS(0.998)EDTTEETLK	580	0.00748483	0.00760703	0.00750717	0.00901463	0.0107115	0.00839091	100.19	0.997937	0.0570485	1.24417
P19338	Nucleolin	NCL	S	GFGFVDFNS(1)EEDAK	619	0.00877919	0.00938389	0.0109008	0.00812295	0.00839866	0.00749007	162.81	1	0.0700671	0.826168
P19338	Nucleolin	NCL	S	VVVS(0.999)PTK	67	0.408515	0.388566	0.380857	0.315056	0.221916	0.342802	134.98	0.998983	0.0568632	0.746877
P19338	Nucleolin	NCL	T	KVVVSPT(0.906)K	69	0.0718606	0.0711477	0.0727993	0.0584019	0.0361758	0.0588441	127.76	0.906379	0.0501685	0.710919
P19338	Nucleolin	NCL	T	VAVAT(1)PAKK	76	0.105271	0.100036	0.104503	0.059458	0.0294458	0.058797	92.538	1	0.00573886	0.476748
P19338	Nucleolin	NCL	T	AAVT(1)PGKK	84	0.0672505	0.0622105	0.0596935	0.0364843	0.0212479	0.0389533	66.595	1	0.00666634	0.511145
P19338	Nucleolin	NCL	T	AAAT(1)PAKK	92	0.0339312	0.03297	0.0329513	0.0203671	0.0108252	0.0203462	74.173	1	0.00726762	0.516146
P19338	Nucleolin	NCL	T	T(0.99)VTPAK	97	0.0655522	0.0650377	0.0591701	0.0370658	0.0203832	0.0393668	110.31	0.990478	0.00804044	0.510201
P19338	Nucleolin	NCL	T	TVT(0.957)PAK	99	0.00598035	0.0057905	0.00605834	0.0031132	0.00176283	0.00334493	66.682	0.957388	0.00304386	0.461095
P19525	Interferon-induced, double-stranded RNA-activated protein kinase	EIF2AK2	S	KS(1)PEKNER	542	0.129319	0.143661	0.138167	0.100431	0.11353	0.127735	41.689	1	0.0603941	0.83108
P20020	Plasma membrane calcium-transporting ATPase 1	ATP2B1	S	IEDS(1)EPHIPLIDDT(1)DAEDDAPTK	1155	0.0354338	0.0414395	0.0314748	0.0301588	0.0345434	0.0326663	342.03	1	0.311614	0.898662
P20020	Plasma membrane calcium-transporting ATPase 1	ATP2B1	T	IEDS(1)EPHIPLIDDT(1)DAEDDAPTK	1165	0.0354338	0.0414395	0.0314748	0.0301588	0.0345434	0.0326663	236.98	1	0.311614	0.898662
P20020	Plasma membrane calcium-transporting ATPase 1	ATP2B1	S	NSS(0.999)PPPS(1)PNK	1178	0.0523098	0.0647523	0.0610129	0.0543317	0.0498701	0.0559449	114.87	0.999266	0.219547	0.899321
P20020	Plasma membrane calcium-transporting ATPase 1	ATP2B1	S	NSS(0.999)PPPS(1)PNK	1182	0.223168	0.232239	0.246717	0.216066	0.180664	0.228471	114.87	1	0.181673	0.89044
P20042	Eukaryotic translation initiation factor 2 subunit 2	EIF2S2	T	IESDVQEPT(1)EPEDDLDIMLGNK	111	0.0441056	0.0425755	0.0542527	0.0288921	0.0404502	0.0408919	116.38	0.999798	0.129499	0.78217
P20042	Eukaryotic translation initiation factor 2 subunit 2	EIF2S2	S	S(1)GDEMIFDPTMSK	2	0.454641	0.488208	0.518516	0.366819	0.378983	0.456398	107.83	1	0.061781	0.822656
P20290	Transcription factor BTF3	BTF3	S	GGCPGGEATLS(0.998)QPPPR	30	0.0621902	0.0615647	0.0620538	0.0449176	0.0430068	0.0490137	154.31	0.997537	0.000794745	0.736984
P20337	Ras-related protein Rab-3B	RAB3B	S	MSDS(0.825)LDTDPSMLGSSK	190	0.0413236	0.0467317	0.0467818	0.0376502	0.0431452	0.045973	86.453	0.824773	0.426472	0.940159
P20337	Ras-related protein Rab-3B	RAB3B	S	AS(0.996)VTDGK	3	0.040323	0.0424162	0.0406859	0.0461515	0.0454777	0.0369966	47.067	0.996321	0.596178	1.04214
P20340	Ras-related protein Rab-6A	RAB6A	S	S(1)REDMIDIK	184	0.0576807	0.0583216	0.076819	0.0510873	0.0463654	0.0562373	47.062	1	0.131377	0.797059
P20645	Cation-dependent mannose-6-phosphate receptor	M6PR	S	GVGDDQLGEES(1)EERDDHLLPM	267	0.0611513	0.0546976	0.0588783	0.0290482	0.0401089	0.0436948	132.1	1	0.0126402	0.645875
P20700	Lamin-B1	LMNB1	T	AGGPTT(0.991)PLS(0.999)PTR	20	0.0192878	0.0220699	0.0220977	0.0156421	0.00933876	0.0175617	153.64	0.99145	0.0583211	0.670433
P20700	Lamin-B1	LMNB1	S	AGGPTT(0.991)PLS(0.999)PTR	23	0.0192878	0.0220699	0.0220977	0.0156421	0.00933876	0.0175617	153.64	0.999397	0.0583211	0.670433
P20700	Lamin-B1;Lamin-B2	LMNB1	S	LKLS(0.991)PSPSSR	391	0.161327	0.163251	0.164659	0.122003	0.0908299	0.131155	121.82	0.990662	0.0167574	0.703112
P20700	Lamin-B1;Lamin-B2	LMNB1	S	LSPS(0.988)PSSR	393	0.0113077	0.0104294	0.0101858	0.00782092	0.00668072	0.00739057	126.49	0.988456	0.00216413	0.685784
P20700	Lamin-B1	LMNB1	S	VTVS(0.943)RAS(0.903)S(0.849)SR	401	0.00191987	0.00266613	0.00295283	0.00257003	0.00316656	0.00210708	45.115	0.943449	0.82659	1.04044
P20700	Lamin-B1	LMNB1	S	VTVS(0.943)RAS(0.903)S(0.849)SR	404	0.00191987	0.00266613	0.00295283	0.00257003	0.00316656	0.00210708	45.115	0.90281	0.82659	1.04044
P20700	Lamin-B1	LMNB1	S	VTVS(0.943)RAS(0.903)S(0.849)SR	405	0.00191987	0.00266613	0.00295283	0.00257003	0.00316656	0.00210708	45.115	0.849386	0.82659	1.04044
P20810	Calpastatin	CAST	S	EGITGPPADSSKPIGPDDAIDALSSDFTCGS(0.999)PTAAGK	243	0.0742359	0.075158	0.0818046	0.0513281	0.0469738	0.0615639	263.41	0.999428	0.00855289	0.691465
P20936	Ras GTPase-activating protein 1	RASA1	S	QSCELS(0.994)PSK	831	0.0812968	0.109485	0.123652	0.121193	0.104814	0.103911	101.53	0.994041	0.724666	1.04925
P21127	Cyclin-dependent kinase 11B	CDK11B	S	HRS(1)HS(1)AEGGK	113	0.0354724	0.0440103	0.0371697	0.045544	0.0492015	0.048105	95.523	1	0.0365532	1.22458
P21127	Cyclin-dependent kinase 11B	CDK11B	S	HRS(1)HS(1)AEGGK	115	0.0354724	0.0440103	0.0371697	0.045544	0.0492015	0.048105	132.25	1	0.0365532	1.22458
P21127	Cyclin-dependent kinase 11B;Cyclin-dependent kinase 11A	CDK11B	S	DLLSDLQDIS(0.999)DSER	283	0.0916596	0.101655	0.109732	0.084824	0.113725	0.100226	226.74	0.998902	0.892055	0.985904
P21127	Cyclin-dependent kinase 11B;Cyclin-dependent kinase 11A	CDK11B	S	RDS(1)LEEGELR	47	0.0976934	0.128802	0.119997	0.1134	0.13866	0.134182	145.1	1	0.334812	1.11472
P21127	Cyclin-dependent kinase 11B;Cyclin-dependent kinase 11A	CDK11B	S	EYGS(1)PLK	589	0.683284	0.71648	0.812807	0.666699	0.752937	0.734079	129.38	1	0.69684	0.9734
P21127	Cyclin-dependent kinase 11B;Cyclin-dependent kinase 11A	CDK11B	S	MEITIRNS(0.945)PYR	65	0.0152315	0.0166056	0.0182116	0.0106507	0.0125163	0.0167802	54.09	0.944593	0.168881	0.798165
P21127	Cyclin-dependent kinase 11B;Cyclin-dependent kinase 11A	CDK11B	T	RGT(1)S(1)PRPPEGGLGYSQLGDDDLK	751	0.537784	0.625524	0.652008	0.574483	0.708956	0.592184	190.77	0.999983	0.730966	1.03322
P21127	Cyclin-dependent kinase 11B;Cyclin-dependent kinase 11A	CDK11B	S	RGT(1)S(1)PRPPEGGLGYSQLGDDDLK	752	0.537784	0.625524	0.652008	0.574483	0.708956	0.592184	222.47	0.999958	0.730966	1.03322
P21291	Cysteine and glycine-rich protein 1	CSRP1	S	GFGFGQGAGALVHS(1)E	192	0.0771408	0.0756741	0.0894471	0.0462637	0.0471314	0.0502573	168.89	1	0.00191923	0.592963
P21333	Filamin-A	FLNA	S	AFGPGLQGGSAGS(1)PAR	1084	0.00311628	0.00353179	0.00342971	0.00252874	0.00201451	0.00256098	181.51	0.999978	0.0102334	0.70494
P21333	Filamin-A	FLNA	S	CSGPGLS(1)PGMVR	1459	0.00849698	0.00945983	0.0100694	0.00766091	0.00797487	0.00822023	171.99	1	0.0457814	0.851205
P21333	Filamin-A	FLNA	S	EGPYSISVLYGDEEVPRS(1)PFK	1533	0.000263616	0.000344025	0.000281857	0.000131978	0.000199904	0.000272646	107.47	0.999884	0.115306	0.679628
P21333	Filamin-A	FLNA	S	YGGDEIPFS(1)PYR	1630	0.00199042	0.002694	0.00244372	0.00157098	0.00217447	0.00196406	190.03	1	0.156437	0.800981
P21333	Filamin-A	FLNA	S	FADQHVPGS(0.996)PFSVK	2128	0.000341739	0.0004168	0.000320596	0.000180166	0.000323911	0.000306583	79.97	0.995616	0.172143	0.751213
P21333	Filamin-A	FLNA	S	APS(1)VANVGSHCDLSLK	2152	0.0230878	0.022556	0.0233817	0.0202569	0.0218235	0.0232183	219.3	1	0.234764	0.946009
P21333	Filamin-A	FLNA	S	RAPS(1)VANVGS(1)HCDLSLK	2158	0.00155626	0.00156742	0.00189105	0.00147681	0.00159924	0.00166537	103.75	0.999943	0.499663	0.945498
P21333	Filamin-A	FLNA	S	IPEISIQDMTAQVTS(0.976)PSGK	2180	0.00166326	0.00164565	0.001801	0.00146938	0.00216264	0.00205382	196.1	0.975974	0.433625	1.11271
P21333	Filamin-A	FLNA	S	AEIS(1)FEDR	2284	0.00042335	0.000530047	0.000502658	0.000346191	0.000298753	0.000300441	83.869	1	0.0087373	0.649278
P21333	Filamin-A	FLNA	S	FNEEHIPDSPFVVPVAS(0.988)PSGDAR	2327	0.00172939	0.00180649	0.00186125	0.00140685	0.00146877	0.00141395	142.53	0.987853	0.0010074	0.794789
P21333	Filamin-A	FLNA	S	SS(0.824)FTVDCSK	2577	0.000504384	0.000633399	0.000680624	0.000456808	0.000678265	0.000725525	87.568	0.82416	0.892998	1.0232
P21333	Filamin-A	FLNA	T	T(1)PCEEILVK	2599	0.00262259	0.00259592	0.00302374	0.00267799	0.00309539	0.00294982	108.7	1	0.434346	1.05835
P21333	Filamin-A	FLNA	S	SPYTVTVGQACNPS(1)ACR	481	0.000350524	0.000337151	0.000385614	0.000211504	0.000194363	0.000383809	169.7	1	0.203148	0.735753
P21333	Filamin-A	FLNA	S	SPFSVAVSPS(0.999)LDLSK	968	0.00348707	0.0041008	0.00453352	0.00803052	0.00947808	0.00769147	198.95	0.998899	0.00223917	2.07898
P21359	Neurofibromin;Neurofibromin truncated	NF1	S	ETQPWSS(0.999)PK	2496	0.229317	0.212151	0.178752	0.144747	0.126921	0.127336	122.55	0.999096	0.00989146	0.643329
P21359	Neurofibromin;Neurofibromin truncated	NF1	S	GSEGYLAATYPTVGQTS(0.941)PR	2515	0.0642698	0.0664057	0.0710851	0.0425389	0.0545203	0.0546695	151.39	0.940951	0.0206455	0.752023
P21359	Neurofibromin;Neurofibromin truncated	NF1	S	S(1)FDHLISDTK	2543	0.113685	0.112446	0.106632	0.0719291	0.085947	0.108264	123.36	1	0.10893	0.799787
P21359	Neurofibromin;Neurofibromin truncated	NF1	T	RQEMESGIT(0.924)TPPK	2564	0.132417	0.104733	0.136906	0.0886988	0.0848656	0.109996	54.7	0.92373	0.077001	0.758067
P21359	Neurofibromin;Neurofibromin truncated	NF1	T	RQEMESGITT(0.902)PPK	2565	0.127917	0.107825	0.156737	0.122213	0.096436	0.115165	68.919	0.90218	0.29247	0.850528
P21359	Neurofibromin;Neurofibromin truncated	NF1	S	KVS(0.974)VSESNVLLDEEVLTDPK	2597	0.208783	0.206649	0.205211	0.174072	0.187523	0.178455	314.93	0.973716	0.0027907	0.870145
P21359	Neurofibromin;Neurofibromin truncated	NF1	S	HGS(0.999)ASQVQK	2817	0.167583	0.233156	0.165937	0.167984	0.172588	0.18474	113.67	0.999137	0.576277	0.927004
P21675	Transcription initiation factor TFIID subunit 1	TAF1	S	DDDTAS(0.956)VTS(0.766)LNSSATGR	1152	0.0951434	0.0899416	0.0974107	0.0589681	0.0813429	0.0725951	81.656	0.955581	0.027942	0.753661
P21675	Transcription initiation factor TFIID subunit 1	TAF1	S	DDDTAS(0.93)VTS(0.78)LNSSATGR	1155	0.0951434	0.0899416	0.0974107	0.0589681	0.0813429	0.0725951	81.656	0.779553	0.027942	0.753661
P21796	Voltage-dependent anion-selective channel protein 1	VDAC1	S	LTFDSSFS(1)PNTGKK	104	0.098946	0.101305	0.114044	0.0802961	0.0870771	0.0911076	299.56	0.999992	0.0301598	0.822417
P21796	Voltage-dependent anion-selective channel protein 1	VDAC1	S	VTGS(0.999)LETK	57	0.0303142	0.0354019	0.036754	0.0300702	0.0290767	0.0349897	97.597	0.999066	0.358604	0.918674
P21964	Catechol O-methyltransferase	COMT	S	LLS(1)PGAR	131	0.0316683	0.0249311	0.0240039	0.0257909	0.0270782	0.0252832	91.069	1	0.75774	0.969591
P21964	Catechol O-methyltransferase	COMT	S	GPGS(1)EAGP	267	0.0059584	0.0115752	0.0111067	0.0161029	0.0114015	0.011446	75.738	1	0.222431	1.35999
P22059	Oxysterol-binding protein 1	OSBP	S	MLAES(1)DES(1)GDEESVSQTDK	190	0.373906	0.414572	0.385222	0.37032	0.394283	0.368782	290.94	1	0.411268	0.965652
P22059	Oxysterol-binding protein 1	OSBP	S	MLAES(1)DES(1)GDEESVSQTDK	193	0.373906	0.414572	0.385222	0.37032	0.394283	0.368782	290.94	1	0.411268	0.965652
P22059	Oxysterol-binding protein 1	OSBP	S	SLS(1)ELESLK	240	0.0643027	0.0671316	0.0746959	0.0755295	0.0908123	0.0699554	183.03	0.999704	0.222233	1.14635
P22059	Oxysterol-binding protein 1	OSBP	S	GDMS(1)DEDDENEFFDAPEIITMPENLGHK	351	0.00680817	0.00834725	0.00963401	0.00677293	0.0122844	0.010195	98.009	1	0.455494	1.18004
P22059	Oxysterol-binding protein 1	OSBP	S	RTGS(0.868)NIS(0.947)GAS(0.832)SDISLDEQYK	379	0.15592	0.186721	0.176654	0.151076	0.202471	0.168084	219.79	0.86843	0.966886	1.0045
P22059	Oxysterol-binding protein 1	OSBP	S	RTGS(0.865)NIS(0.997)GAS(0.933)SDISLDEQYK	382	0.15592	0.186721	0.176654	0.151076	0.202471	0.168084	127.15	0.996686	0.966886	1.0045
P22059	Oxysterol-binding protein 1	OSBP	S	RTGS(0.865)NIS(0.997)GAS(0.933)SDISLDEQYK	385	0.0930146	0.102949	0.106923	0.0891463	0.114022	0.0955317	96.707	0.933351	0.87799	0.986181
P22234	Multifunctional protein ADE2;Phosphoribosylaminoimidazole-succinocarboxamide synthase;Phosphoribosylaminoimidazole carboxylase	PAICS	S	IATGS(0.996)FLK	107	0.0125812	0.0128071	0.0116584	0.0139423	0.0151565	0.0108829	83.862	0.995516	0.499459	1.07923
P22234	Multifunctional protein ADE2;Phosphoribosylaminoimidazole-succinocarboxamide synthase;Phosphoribosylaminoimidazole carboxylase	PAICS	S	EVYELLDS(1)PGK	27	0.0281452	0.0290157	0.0300158	0.0347429	0.0190559	0.030722	167.98	1	0.860793	0.969535
P22314	Ubiquitin-like modifier-activating enzyme 1	UBA1	S	VS(1)GPDPK	13	0.114661	0.132838	0.141539	0.163409	0.212586	0.170568	108.32	1	0.0383336	1.40491
P22314	Ubiquitin-like modifier-activating enzyme 1	UBA1	S	SSS(0.878)PLSK	4	0.100214	0.110859	0.119602	0.100529	0.102768	0.105247	69.423	0.87758	0.270139	0.933073
P22314	Ubiquitin-like modifier-activating enzyme 1	UBA1	S	ATLPS(1)PDKLPGFK	835	0.00468319	0.00437156	0.00464148	0.00481834	0.00327214	0.00364642	88.311	0.999565	0.241838	0.856944
P22392	Nucleoside diphosphate kinase B;Putative nucleoside diphosphate kinase	NME2	S	NIIHGS(0.95)DSVK	120	0.0683065	0.0664928	0.064336	0.0527615	0.0559289	0.0639062	145.6	0.950257	0.0652642	0.86673
P22392	Nucleoside diphosphate kinase B;Putative nucleoside diphosphate kinase	NME2	S	NIIHGSDS(0.903)VK	122	0.0101957	0.00963113	0.0115036	0.0116831	0.0109209	0.0128609	138.21	0.902676	0.156498	1.13196
P22392	Nucleoside diphosphate kinase B;Putative nucleoside diphosphate kinase	NME2	Y	QHY(1)IDLK	52	0.0650591	0.0732954	0.080102	0.0759677	0.0700833	0.0832569	143.01	1	0.565505	1.04967
P22626	Heterogeneous nuclear ribonucleoproteins A2/B1	HNRNPA2B1	S	GGS(0.775)DGYGSGR	231	0.00278368	0.00294946	0.00286337	0.00307777	0.00335166	0.00382963	70.675	0.774663	0.0693381	1.1934
P22626	Heterogeneous nuclear ribonucleoproteins A2/B1	HNRNPA2B1	S	GFGDGYNGYGGGPGGGNFGGS(1)PGYGGGR	259	0.00323833	0.00336243	0.00320433	0.00211962	0.00210067	0.00230756	113.47	0.999924	0.000180575	0.665762
P22626	Heterogeneous nuclear ribonucleoproteins A2/B1	HNRNPA2B1	S	NMGGPYGGGNYGPGGSGGS(0.757)GGYGGR	344	0.000396805	0.00101019	0.000708571	0.000351882	0.0003451	0.000342126	106.33	0.75694	0.112715	0.491172
P22626	Heterogeneous nuclear ribonucleoproteins A2/B1	HNRNPA2B1	S	PHS(1)IDGR	85	0.00288383	0.00339881	0.00291832	0.00209122	0.00268486	0.00234215	53.751	1	0.0440265	0.773639
P22670	MHC class II regulatory factor RFX1	RFX1	S	ASETVSEAS(0.992)PGSTASQTGVPTQVVQQVQGTQQR	120	0.142816	0.181431	0.154315	0.0723126	0.115942	0.157523	171.36	0.991767	0.17817	0.722534
P22670	MHC class II regulatory factor RFX1	RFX1	S	PGHVS(1)PLQLTNIQVPQQALPTQR	159	0.138618	0.154395	0.119278	0.132911	0.128143	0.164362	125.62	0.999908	0.788293	1.03183
P22681	E3 ubiquitin-protein ligase CBL	CBL	S	VERPPS(0.998)PFSMAPQASLPPVPPR	483	0.086526	0.122672	0.135264	0.0827199	0.0934228	0.111932	144.44	0.998187	0.328807	0.836302
P22681	E3 ubiquitin-protein ligase CBL	CBL	S	IKPSSS(0.995)ANAIYSLAAR	669	0.0737742	0.10472	0.16178	0.103224	0.131062	0.0881413	156.67	0.994609	0.8458	0.947553
P23193	Transcription elongation factor A protein 1	TCEA1	S	EPAITSQNS(1)PEAR	100	0.6654	0.728248	0.81393	0.731395	0.75173	0.76361	291.02	1	0.781799	1.01774
P23229	Integrin alpha-6;Integrin alpha-6 heavy chain;Integrin alpha-6 light chain;Processed integrin alpha-6	ITGA6	S	WNENES(0.996)YS	1128	0.00161318	0.000886989	0.00205694	0.000868677	0.000466787	0.00132475	68.846	0.995883	0.208014	0.58375
P23246	Splicing factor, proline- and glutamine-rich	SFPQ	S	SEEKIS(1)DSEGFK	273	0.00904221	0.0104305	0.00978775	0.00950584	0.0092789	0.0100466	87.148	0.999572	0.771978	0.985335
P23246	Splicing factor, proline- and glutamine-rich	SFPQ	T	GMGPGT(0.995)PAGYGR	687	0.00196651	0.00222968	0.00172634	0.00100369	0.000968523	0.00116836	62.528	0.994992	0.00419568	0.530276
P23284	Peptidyl-prolyl cis-trans isomerase B	PPIB	S	TDS(0.998)RDKPLK	189	0.110403	0.103366	0.107841	0.119253	0.114512	0.109494	93.345	0.99849	0.107368	1.06731
P23396	40S ribosomal protein S3	RPS3	S	GLCAIAQAES(1)LR	104	0.00170813	0.00107592	0.00166702	0.00177995	0.00159461	0.00136186	70.26	1	0.709094	1.06411
P23396	40S ribosomal protein S3	RPS3	T	DEILPTT(0.999)PISEQK	221	0.130229	0.128462	0.139102	0.142837	0.152663	0.141319	288.77	0.998796	0.0549544	1.09811
P23396	40S ribosomal protein S3	RPS3	T	GGKPEPPAMPQPVPT(1)A	242	0.00409801	0.00522739	0.00463819	0.00295182	0.00350999	0.00330892	56.54	1	0.0185803	0.69973
P23443	Ribosomal protein S6 kinase beta-1	RPS6KB1	S	EKFS(1)FEPK	427	0.408569	0.38618	0.398213	0.302546	0.364578	0.321518	54.259	1	0.0248933	0.828728
P23443	Ribosomal protein S6 kinase beta-1	RPS6KB1	S	FIGS(1)PR	441	0.591492	0.567123	0.58335	0.449807	0.492105	0.493716	75.189	1	0.00313694	0.824143
P23443	Ribosomal protein S6 kinase beta-1	RPS6KB1	T	T(1)PVS(1)PVK	444	0.0509673	0.0782108	0.060303	0.057108	0.0855667	0.0897575	67.897	1	0.332681	1.22668
P23443	Ribosomal protein S6 kinase beta-1	RPS6KB1	S	T(1)PVS(1)PVK	447	0.0509673	0.0782108	0.060303	0.057108	0.0855667	0.0897575	53.683	1	0.332681	1.22668
P23497	Nuclear autoantigen Sp-100	SP100	S	LPLQES(1)EEEEREER	157	0.13074	0.15431	0.145357	0.132695	0.107504	0.124584	190.55	1	0.096595	0.847529
P23497	Nuclear autoantigen Sp-100	SP100	S	LNECIS(1)PVANEMNHLPAHSHDLQR	18	0.216282	0.215955	0.223433	0.224896	0.215652	0.221256	212.78	1	0.603381	1.00936
P23497	Nuclear autoantigen Sp-100	SP100	S	DTTSDKDDSLGS(0.998)QQTNEQCAQK	231	0.211043	0.149808	0.197316	0.235182	0.274843	0.243584	273.88	0.998193	0.0422325	1.35015
P23497	Nuclear autoantigen Sp-100	SP100	S	VIGQDHDFS(1)ES(1)S(1)EEEAPAEASSGALR	407	0.111257	0.109229	0.129367	0.129276	0.0981616	0.0924953	154.71	1	0.488987	0.914478
P23497	Nuclear autoantigen Sp-100	SP100	S	VIGQDHDFS(1)ES(1)S(1)EEEAPAEASSGALR	409	0.111257	0.109229	0.129367	0.129276	0.0981616	0.0924953	160.45	1	0.488987	0.914478
P23497	Nuclear autoantigen Sp-100	SP100	S	VIGQDHDFS(1)ES(1)S(1)EEEAPAEASSGALR	410	0.111257	0.109229	0.129367	0.129276	0.0981616	0.0924953	160.45	1	0.488987	0.914478
P23528	Cofilin-1	CFL1	T	KSST(0.985)PEEVKK	25	0.125641	0.139507	0.1489	0.142902	0.143721	0.151446	173.76	0.984814	0.333305	1.05802
P23528	Cofilin-1	CFL1	S	AS(1)GVAVSDGVIK	3	0.192927	0.184375	0.210809	0.175444	0.186703	0.17042	209.19	0.999997	0.1132	0.905553
P23588	Eukaryotic translation initiation factor 4B	EIF4B	S	TIS(0.851)LTDFLAEDGGTGGGSTYVSK	16	0.00661301	0.00594149	0.00787215	0.00660402	0.00719177	0.00770018	212.76	0.851017	0.611797	1.05235
P23588	Eukaryotic translation initiation factor 4B	EIF4B	S	NRDS(0.976)DKTDTDWR	192	0.0119312	0.0124771	0.0121317	0.00685121	0.00591126	0.00745387	111.64	0.975701	0.000335046	0.553266
P23588	Eukaryotic translation initiation factor 4B	EIF4B	S	RGDDS(1)FGDK	219	0.0285822	0.022598	0.0313003	0.0192262	0.0175224	0.0217845	100.38	1	0.048929	0.709659
P23588	Eukaryotic translation initiation factor 4B	EIF4B	S	AFGS(0.998)GYR	283	0.0416473	0.0554464	0.0337579	0.0242518	0.0207645	0.0332248	71.877	0.997729	0.0753549	0.597937
P23588	Eukaryotic translation initiation factor 4B	EIF4B	S	ERHPS(1)WR	406	0.0159035	0.0157768	0.0164591	0.0134631	0.0124781	0.0146902	84.41	1	0.0205283	0.844038
P23588	Eukaryotic translation initiation factor 4B	EIF4B	S	HPSWRS(0.998)EETQER	409	0.00881744	0.00881168	0.00893602	0.00865965	0.00797583	0.00893531	116	0.998361	0.314019	0.96257
P23588	Eukaryotic translation initiation factor 4B	EIF4B	T	T(0.991)GSESS(0.973)QTGTSTTSSR	420	0.00619654	0.00795838	0.00624623	0.00613134	0.00554588	0.00660426	247.02	0.990711	0.341482	0.8961
P23588	Eukaryotic translation initiation factor 4B	EIF4B	S	TGS(0.863)ESSQTGTSTTSSR	422	0.00383145	0.00275819	0.00349487	0.00347891	0.00241049	0.00334867	149.97	0.863045	0.574606	0.916065
P23588	Eukaryotic translation initiation factor 4B	EIF4B	S	TGSESS(0.987)QTGTSTTSSR	425	0.0173513	0.0157208	0.0196056	0.0191865	0.0183149	0.0197143	247.02	0.987385	0.27527	1.08615
P23588	Eukaryotic translation initiation factor 4B	EIF4B	S	RES(1)EKS(0.906)LENETLNK	442	0.0126837	0.0129821	0.0140359	0.0109212	0.0109573	0.0130439	53.779	0.999696	0.121524	0.87962
P23588	Eukaryotic translation initiation factor 4B	EIF4B	S	RES(1)EKS(0.906)LENETLNK	445	0.0126837	0.0129821	0.0140359	0.0109212	0.0109573	0.0130439	53.779	0.905713	0.121524	0.87962
P23588	Eukaryotic translation initiation factor 4B	EIF4B	S	EEDCHS(0.969)PTSKPPKPDQPLK	459	0.00946987	0.0100605	0.00992692	0.00667196	0.00796759	0.00673519	138.93	0.969294	0.00417662	0.725617
P23588	Eukaryotic translation initiation factor 4B	EIF4B	S	SQS(0.809)S(0.854)DTEQQSPTSGGGK	497	0.0271428	0.0279184	0.0309504	0.0185686	0.0185547	0.0197975	198.35	0.808581	0.00141094	0.661779
P23588	Eukaryotic translation initiation factor 4B	EIF4B	S	SQSS(0.999)DTEQQSPTSGGGK	498	0.0384585	0.0383085	0.0435177	0.0241088	0.0238091	0.0272254	480.26	0.999115	0.00176995	0.624712
P23588	Eukaryotic translation initiation factor 4B	EIF4B	S	SQSSDTEQQS(1)PTSGGGK	504	0.16047	0.162473	0.168312	0.108548	0.105036	0.113919	357.38	0.99966	9.79761e-05	0.666665
P23588	Eukaryotic translation initiation factor 4B	EIF4B	S	YAALS(1)VDGEDENEGEDYAE	597	0.00105271	0.000539771	0.000596765	0.000282593	0.00090743	0.00156529	149.44	1	0.665023	1.25857
P23634	Plasma membrane calcium-transporting ATPase 4	ATP2B4	T	T(1)PLLDEEEEENPDK	1181	0.0204832	0.0244723	0.0211048	0.0225175	0.0200209	0.0107278	98.507	1	0.323989	0.806327
P23634	Plasma membrane calcium-transporting ATPase 4	ATP2B4	S	TQDGVALEIQPLNS(1)QEGIDNEEK	328	0.0773509	0.0855311	0.101416	0.0660704	0.0766865	0.0914853	96.748	1	0.381981	0.886281
P23743	Diacylglycerol kinase alpha	DGKA	S	KVS(1)DVLK	28	0.0388011	0.0477298	0.0586505	0.156388	0.180006	0.0803893	52.79	1	0.0415951	2.87078
P24385	G1/S-specific cyclin-D1	CCND1	T	AAEEEEEEEEEVDLACT(0.812)PTDVR	286	0.0153817	0.00703451	0.00398746	0.00555317	0.00890422	0.00932731	188.39	0.81196	0.820758	0.900812
P24534	Elongation factor 1-beta	EEF1B2	S	DDDDIDLFGS(1)DDEEESEEAKR	106	0.215809	0.212725	0.241829	0.161635	0.184835	0.156056	323	1	0.0118369	0.749633
P24534	Elongation factor 1-beta	EEF1B2	S	YGPADVEDTTGSGATDS(0.756)KDDDDIDLFGS(0.995)DDEEESEEAK	95	0.00376583	0.00644489	0.00510194	0.00396778	0.00146641	0.00102282	85.441	0.756149	0.0696008	0.421678
P24821	Tenascin	TNC	S	LPVGSQCSVDLESAS(0.885)GEK	72	0.0676475	0.0827391	0.0493594	0.0531476	0.0720106	0.073575	134.62	0.884578	0.978307	0.994929
P24928	DNA-directed RNA polymerase II subunit RPB1	POLR2A	S	YSPTS(0.979)PK	1864	0.024087	0.0245933	0.0247533	0.03205	0.0363534	0.0208957	62.546	0.979472	0.315299	1.21605
P24928	DNA-directed RNA polymerase II subunit RPB1	POLR2A	S	YSPTS(0.85)PTYSPTTPK	1878	0.023987	0.0287033	0.0290326	0.0243544	0.0345672	0.0225549	144.8	0.849534	0.984912	0.996987
P24928	DNA-directed RNA polymerase II subunit RPB1	POLR2A	S	YSPTS(0.922)PTYSPTS(0.912)PK	1913	0.0373962	0.0409436	0.039669	0.0390116	0.0485197	0.0429964	133.48	0.921531	0.22951	1.10609
P24928	DNA-directed RNA polymerase II subunit RPB1	POLR2A	S	YSPTSPTYS(0.999)PTSPK	1917	0.00541763	0.011441	0.00823531	0.00930787	0.00804118	0.00606107	114.01	0.999042	0.790877	0.932899
P24928	DNA-directed RNA polymerase II subunit RPB1	POLR2A	T	YSPTSPTYSPT(0.887)SPK	1919	0.0241396	0.0220178	0.025199	0.0248277	0.0228364	0.0219613	93.738	0.887428	0.67137	0.975741
P24928	DNA-directed RNA polymerase II subunit RPB1	POLR2A	S	YSPTSPTYSPTS(0.978)PK	1920	0.0202711	0.0279948	0.0227587	0.023464	0.0276944	0.0263765	141.53	0.978	0.450339	1.09166
P24941	Cyclin-dependent kinase 2;Cyclin-dependent kinase 3	CDK2	T	TYT(0.893)HEVVTLWYR	160	0.0384966	0.0476076	0.0164691	0.0164694	0.0333827	0.0390275	102.73	0.893386	0.710787	0.866498
P25054	Adenomatous polyposis coli protein	APC	S	TPASKS(0.79)PSEGQTATTSPR	2260	0.439985	0.45561	0.500603	0.351551	0.476769	0.542464	105.51	0.790131	0.892539	0.981797
P25054	Adenomatous polyposis coli protein	APC	S	TDSTESSGTQS(0.999)PK	2830	0.680795	0.626941	0.63256	0.455562	0.559193	0.882986	83.204	0.99938	0.918278	0.978068
P25098	Beta-adrenergic receptor kinase 1	ADRBK1	S	S(1)PVVELSK	670	1.403	1.43957	1.47254	1.34804	1.51478	1.23876	129.88	1	0.438094	0.950515
P25205	DNA replication licensing factor MCM3	MCM3	S	RYS(0.785)DLTTLVAFPSSSVYPTK	160	0.0045019	0.00549822	0.00604079	0.00427209	0.00609949	0.00420309	106.11	0.785051	0.558745	0.908594
P25205	DNA replication licensing factor MCM3	MCM3	S	KRS(1)EDES(1)ET(1)EDEEEK	668	0.0844986	0.0850761	0.0778268	0.0763232	0.0800238	0.0828973	136.64	1	0.416751	0.967028
P25205	DNA replication licensing factor MCM3	MCM3	S	KRS(1)EDES(1)ET(1)EDEEEK	672	0.178708	0.193482	0.192878	0.244829	0.262306	0.279621	272.74	1	0.00268313	1.39232
P25205	DNA replication licensing factor MCM3	MCM3	T	KRS(1)EDES(1)ET(1)EDEEEK	674	0.178708	0.193482	0.192878	0.244829	0.262306	0.279621	272.74	1	0.00268313	1.39232
P25205	DNA replication licensing factor MCM3	MCM3	S	SEDES(1)ET(1)EDEEEKS(1)QEDQEQK	681	0.0942126	0.10841	0.115051	0.168505	0.182286	0.196728	249.41	1	0.00168493	1.72353
P25205	DNA replication licensing factor MCM3	MCM3	S	DGDS(1)YDPYDFS(0.898)DTEEEMPQVHTPK	704	0.0063509	0.00831569	0.00507417	0.00471986	0.00679235	0.00509527	176.68	0.999683	0.410697	0.841278
P25205	DNA replication licensing factor MCM3	MCM3	S	DGDSYDPYDFS(1)DT(1)EEEMPQVHTPK	711	0.0826157	0.119694	0.0866749	0.0800997	0.0845717	0.0846556	340.81	0.999997	0.326665	0.862769
P25205	DNA replication licensing factor MCM3	MCM3	T	DGDSYDPYDFS(1)DT(1)EEEMPQVHTPK	713	0.0197818	0.0257534	0.020711	0.0167219	0.0155057	0.017033	181.62	0.999999	0.0415538	0.7436
P25205	DNA replication licensing factor MCM3	MCM3	T	DGDSYDPYDFS(1)DTEEEMPQVHT(1)PK	722	0.0564845	0.0856245	0.0608915	0.0586556	0.062274	0.0625254	266.11	1	0.515954	0.903717
P25205	DNA replication licensing factor MCM3	MCM3	S	TADS(0.987)QETK	728	0.00902788	0.0111101	0.0104336	0.0126362	0.013653	0.0154862	89.9	0.986544	0.0225972	1.36648
P25440	Bromodomain-containing protein 2	BRD2	S	ES(1)GRPIKPPR	320	0.0845184	0.0741634	0.0773921	0.0843421	0.183087	0.106961	44.616	1	0.199427	1.5859
P25440	Bromodomain-containing protein 2	BRD2	S	TAPPALPTGYDS(1)EEEEESRPMSYDEK	633	0.653748	0.721547	0.839109	0.726476	1.01937	1.01258	213.08	0.999978	0.176647	1.24568
P25445	Tumor necrosis factor receptor superfamily member 6	FAS	S	NEIQS(1)LV	333	0.0118651	0.0103408	0.00972814	0.00777602	0.00606913	0.0064165	81.642	1	0.0090631	0.634484
P25490	Transcriptional repressor protein YY1	YY1	S	EEVVGGDDS(1)DGLR	118	0.149266	0.180544	0.215258	0.157493	0.167082	0.173496	204.17	1	0.469284	0.913777
P25685	DnaJ homolog subfamily B member 1	DNAJB1	S	S(1)AQEPAR	151	0.00894411	0.0113505	0.0115416	0.0146431	0.0157502	0.0141262	80.037	1	0.0117954	1.39839
P25686	DnaJ homolog subfamily B member 2	DNAJB2	S	RS(1)PS(1)PEEK	311	2.2882	1.9444	2.4636	1.8323	1.84027	1.87097	102.07	1	0.0659023	0.827865
P25686	DnaJ homolog subfamily B member 2	DNAJB2	S	RS(1)PS(1)PEEK	313	2.2882	1.9444	2.4636	1.8323	1.84027	1.87097	80.782	1	0.0659023	0.827865
P25705	ATP synthase subunit alpha, mitochondrial	ATP5A1	S	VLS(1)IGDGIAR	76	0.00226843	0.00317688	0.00371559	0.00253217	0.00296422	0.00262841	76.927	1	0.478357	0.8869
P25788	Proteasome subunit alpha type-3	PSMA3	S	ESLKEEDES(1)DDDNM	250	1.02325	1.0899	1.08649	0.906443	1.00382	0.946691	176.83	1	0.0326421	0.892899
P26006	Integrin alpha-3;Integrin alpha-3 heavy chain;Integrin alpha-3 light chain	ITGA3	T	SQPSETERLT(0.89)DDY	1048	0.0140512	0.0183115	0.0169028	0.0153113	0.0205965	0.0190051	92.269	0.889929	0.401005	1.11463
P26038	Moesin	MSN	S	IDEFES(1)M	576	0.00628198	0.00662485	0.00726602	0.00450137	0.00529098	0.00508591	74.127	1	0.00909313	0.737539
P26045	Tyrosine-protein phosphatase non-receptor type 3	PTPN3	S	S(1)LS(1)VEHLETK	357	3.31166	3.31996	4.04406	4.1625	3.51651	3.97037	72.662	0.999983	0.353103	1.09121
P26045	Tyrosine-protein phosphatase non-receptor type 3	PTPN3	S	S(1)LS(1)VEHLETK	359	3.31166	3.31996	4.04406	4.1625	3.51651	3.97037	72.662	0.999783	0.353103	1.09121
P26045	Tyrosine-protein phosphatase non-receptor type 3	PTPN3	S	GSLAPQDS(0.979)DSEVSQNR	425	0.541527	0.482695	0.649565	0.528436	0.481467	0.556376	225.86	0.978562	0.539856	0.935769
P26358	DNA (cytosine-5)-methyltransferase 1	DNMT1	S	VGMADANS(1)PPKPLSK	127	0.164017	0.152846	0.159206	0.140543	0.0994982	0.16051	140.46	1	0.239867	0.841373
P26358	DNA (cytosine-5)-methyltransferase 1	DNMT1	S	SKS(0.992)DGEAKPEPSPSPR	143	0.154659	0.162734	0.198951	0.251518	0.37377	0.22219	174.7	0.992362	0.0846215	1.64131
P26358	DNA (cytosine-5)-methyltransferase 1	DNMT1	S	SDGEAKPEPSPS(1)PR	154	0.0444263	0.0516033	0.0378854	0.0414784	0.0246409	0.0580579	126.84	0.999774	0.771153	0.927284
P26358	DNA (cytosine-5)-methyltransferase 1	DNMT1	S	EADDDEEVDDNIPEMPS(1)PKK	714	0.185512	0.175644	0.175248	0.162398	0.13087	0.19114	251.75	1	0.38354	0.903067
P26358	DNA (cytosine-5)-methyltransferase 1	DNMT1	S	LSS(0.984)PVK	954	0.211679	0.200515	0.195331	0.174642	0.121395	0.226223	116.25	0.983646	0.406177	0.859651
P26368	Splicing factor U2AF 65 kDa subunit	U2AF2	S	S(1)DFDEFER	2	0.0200148	0.0255035	0.0259079	0.0195096	0.022092	0.0149737	111.82	1	0.153805	0.792081
P26368	Splicing factor U2AF 65 kDa subunit	U2AF2	S	SAS(0.975)RDR	55	0.0228958	0.0256791	0.0300501	0.0190664	0.0273072	0.0293358	58.716	0.97464	0.809174	0.962917
P26368	Splicing factor U2AF 65 kDa subunit	U2AF2	S	S(1)KPLTR	62	0.112215	0.11305	0.13723	0.103679	0.127944	0.091797	61.962	0.999953	0.387124	0.892207
P26368	Splicing factor U2AF 65 kDa subunit	U2AF2	S	EEHGGLIRS(1)PR	79	0.476895	0.533832	0.559912	0.491805	0.445259	0.472533	136.6	1	0.127526	0.897467
P26373	60S ribosomal protein L13	RPL13	S	NKS(0.88)TESLQANVQR	106	0.0174341	0.0162823	0.0141396	0.0125712	0.0113106	0.0112291	52.112	0.88001	0.0159507	0.733678
P26373	60S ribosomal protein L13	RPL13	S	KGDS(0.944)SAEELK	139	0.0286656	0.0361353	0.036385	0.032405	0.0360842	0.0370724	159.66	0.944002	0.641821	1.04324
P26373	60S ribosomal protein L13	RPL13	S	KGDSSAEELK	140	0.0514474	0.0494958	0.055253	0.0494761	0.0565707	0.0529043	79.089	0.750085	0.746941	1.01764
P26599	Polypyrimidine tract-binding protein 1	PTBP1	S	TDSS(0.862)PNQAR	141	0.0328922	0.0355638	0.041349	0.0309135	0.0288119	0.0319097	175.54	0.861719	0.0848798	0.834526
P26639	Threonine--tRNA ligase, cytoplasmic	TARS	S	ASS(0.982)PSGK	8	0.061592	0.065663	0.0657689	0.0371153	0.02733	0.0384204	82.426	0.982365	0.00132851	0.532916
P26641	Elongation factor 1-gamma	EEF1G	T	T(1)PEFLR	46	0.154787	0.157022	0.142049	0.0930997	0.0788602	0.128155	126.28	1	0.0289983	0.661253
P27105	Erythrocyte band 7 integral membrane protein	STOM	S	LPDS(0.995)FKDSPSK	18	0.0356011	0.0532906	0.0467986	0.0680032	0.0862219	0.0597257	66.246	0.995085	0.0497267	1.57676
P27348	14-3-3 protein theta	YWHAQ	S	DNLTLWTSDS(0.954)AGEECDAAEGAEN	232	0.00992642	0.0089182	0.00793854	0.00668712	0.00578751	0.0071237	120.93	0.954266	0.0262395	0.731741
P27348	14-3-3 protein theta;14-3-3 protein beta/alpha;14-3-3 protein beta/alpha, N-terminally processed;14-3-3 protein gamma;14-3-3 protein gamma, N-terminally processed;14-3-3 protein sigma;14-3-3 protein epsilon;14-3-3 protein zeta/delta;14-3-3 protein eta	YWHAQ	S	NLLS(1)VAYK	45	0.00800926	0.00771276	0.00845916	0.00762626	0.0109542	0.00987454	84.658	0.999826	0.228906	1.17674
P27361	Mitogen-activated protein kinase 3	MAPK3	T	IADPEHDHTGFLT(1)EY(1)VATR	202	0.120015	0.178437	0.130452	0.0864053	0.117011	0.172967	167.61	0.999994	0.603306	0.877549
P27361	Mitogen-activated protein kinase 3	MAPK3	Y	IADPEHDHTGFLTEY(1)VATR	204	0.103128	0.134018	0.100081	0.0654927	0.101814	0.146267	186.75	0.999991	0.77473	0.929859
P27448	MAP/microtubule affinity-regulating kinase 3;MAP/microtubule affinity-regulating kinase 4;Serine/threonine-protein kinase MARK2;Serine/threonine-protein kinase MARK1	MARK3	T	LDT(1)FCGSPPYAAPELFQGK	211	0.191044	0.206237	0.178908	0.164483	0.186535	0.179443	192.09	0.999978	0.210643	0.920639
P27448	MAP/microtubule affinity-regulating kinase 3	MARK3	S	VRPSSDLNNSTGQS(1)PHHK	400	0.0349774	0.0321901	0.0377659	0.034463	0.0373406	0.0399928	125.04	0.999718	0.370041	1.06541
P27448	MAP/microtubule affinity-regulating kinase 3	MARK3	S	RYS(0.994)DHAGPAIPSVVAYPK	419	0.0932786	0.101148	0.0818895	0.0806842	0.100917	0.0980737	88.239	0.994296	0.900875	1.01216
P27448	MAP/microtubule affinity-regulating kinase 3	MARK3	S	CRNS(0.995)IASCADEQPHIGNYR	42	0.00739908	0.00644641	0.00655561	0.00346556	0.00589136	0.00194126	75.646	0.994703	0.0631564	0.553802
P27448	MAP/microtubule affinity-regulating kinase 3	MARK3	S	GIAPAS(1)PMLGNASNPNK	469	0.450139	0.480257	0.422372	0.342777	0.358921	0.388048	202.35	1	0.0147209	0.805567
P27448	MAP/microtubule affinity-regulating kinase 3	MARK3	T	RNT(1)YVCSER	507	0.138667	0.191319	0.137246	0.108538	0.142208	0.120726	89.43	0.999999	0.191531	0.795046
P27448	MAP/microtubule affinity-regulating kinase 3	MARK3	S	TPVAS(0.884)THSISSAATPDR	540	0.0283242	0.0432459	0.0241369	0.0232573	0.0223913	0.0256442	144.01	0.884006	0.238573	0.744906
P27448	MAP/microtubule affinity-regulating kinase 3	MARK3	S	TPVAS(0.799)THS(0.961)ISSAATPDR	543	0.0589391	0.0527344	0.0441199	0.0403781	0.0496464	0.044983	92.098	0.960932	0.242883	0.86658
P27448	MAP/microtubule affinity-regulating kinase 3	MARK3	S	SRGS(0.993)TNLFSK	601	0.222017	0.313891	0.242975	0.205328	0.24291	0.275425	116.36	0.992884	0.620888	0.929102
P27694	Replication protein A 70 kDa DNA-binding subunit;Replication protein A 70 kDa DNA-binding subunit, N-terminally processed	RPA1	S	IGNPVPYNEGLGQPQVAPPAPAAS(0.927)PAASSR	135	0.0164374	0.0149825	0.014804	0.00929228	0.00991693	0.0104006	103.81	0.927204	0.000809309	0.640575
P27694	Replication protein A 70 kDa DNA-binding subunit;Replication protein A 70 kDa DNA-binding subunit, N-terminally processed	RPA1	S	VS(1)DFGGR	384	0.0251071	0.0234699	0.0300773	0.01717	0.0148198	0.0210338	78.113	1	0.033606	0.674135
P27707	Deoxycytidine kinase	DCK	S	WCNVQSTQDEFEELTMS(0.989)QK	74	0.323878	0.41923	0.418758	0.526448	0.384276	0.403865	214.44	0.989361	0.404151	1.13145
P27708	CAD protein;Glutamine-dependent carbamoyl-phosphate synthase;Aspartate carbamoyltransferase;Dihydroorotase	CAD	S	RLS(0.837)SFVTK	1406	0.0141205	0.012298	0.0159584	0.0123607	0.0109736	0.00992364	72.29	0.837177	0.0749999	0.784817
P27708	CAD protein;Glutamine-dependent carbamoyl-phosphate synthase;Aspartate carbamoyltransferase;Dihydroorotase	CAD	T	KWPQGAVPQLPPSAPATSEMTTT(0.845)PERPR	1833	0.0150085	0.0117987	0.0157531	0.0139171	0.0119117	0.0122802	150.31	0.844716	0.336823	0.89541
P27708	CAD protein;Glutamine-dependent carbamoyl-phosphate synthase;Aspartate carbamoyltransferase;Dihydroorotase	CAD	S	IHRAS(1)DPGLPAEEPK	1859	0.308063	0.256815	0.286641	0.254434	0.212492	0.238744	192.65	1	0.0649619	0.828718
P27816	Microtubule-associated protein 4	MAP4	S	VGS(1)LDNVGHLPAGGAVK	1073	0.0221485	0.022444	0.0239233	0.0192499	0.0241206	0.0191574	178.1	1	0.312543	0.912606
P27816	Microtubule-associated protein 4	MAP4	S	EAQTLDSQIQETS(0.975)I	1151	0.00723337	0.00652916	0.0080156	0.00610978	0.00599483	0.00634108	210.14	0.975349	0.0655187	0.846983
P27816	Microtubule-associated protein 4	MAP4	S	DMES(0.999)PTK	280	0.229494	0.231742	0.234411	0.175139	0.185334	0.186615	189.34	0.999263	0.00022135	0.786444
P27816	Microtubule-associated protein 4	MAP4	S	AS(1)PIKMDLAPSK	358	0.218341	0.211517	0.203444	0.152551	0.120036	0.157221	100.22	0.99996	0.00553183	0.678678
P27816	Microtubule-associated protein 4	MAP4	S	DMS(1)PLS(0.999)ETEMALGK	507	0.0136978	0.0152758	0.0147362	0.00946628	0.0123177	0.0125759	266.35	1	0.0470205	0.786092
P27816	Microtubule-associated protein 4	MAP4	S	DMS(1)PLS(0.999)ETEMALGK	510	0.0136978	0.0152758	0.0147362	0.00946628	0.0123177	0.0125759	134.85	0.999134	0.0470205	0.786092
P27816	Microtubule-associated protein 4	MAP4	T	DVT(1)PPPETEVVLIK	521	0.0553279	0.0539582	0.0554057	0.0584617	0.063732	0.0572441	223.58	1	0.0741334	1.08954
P27816	Microtubule-associated protein 4	MAP4	T	DGVLTLANNVT(1)PAK	571	0.0136647	0.0139849	0.0128435	0.00841438	0.00719157	0.0125439	155.98	1	0.0677214	0.695177
P27816	Microtubule-associated protein 4	MAP4	T	DVPPLSETEAT(0.996)PVPIK	585	0.00136283	0.00161715	0.00120618	0.00126517	0.00111903	0.00133612	94.01	0.995902	0.316444	0.888721
P27816	Microtubule-associated protein 4	MAP4	S	TGNS(0.984)ESK	60	0.0123034	0.0111502	0.0126181	0.0078969	0.00636484	0.0115568	73.9	0.983806	0.100051	0.715757
P27816	Microtubule-associated protein 4	MAP4	S	KCS(1)LPAEEDSVLEK	636	0.0685965	0.0633225	0.0628644	0.0358504	0.0284887	0.0379495	219.22	1	0.000826613	0.52514
P27816	Microtubule-associated protein 4	MAP4	T	PEEGRPVVSGTGNDITT(0.976)PPNK	687	0.028802	0.0301386	0.031661	0.020854	0.0196304	0.0246855	124	0.97602	0.00807954	0.719302
P27816	Microtubule-associated protein 4	MAP4	S	ELPPS(1)PEKK	696	0.12776	0.132577	0.142018	0.126868	0.101616	0.158647	101.93	1	0.780462	0.962163
P27816	Microtubule-associated protein 4	MAP4	S	RAS(0.998)PSKPASAPASR	787	0.0575571	0.0590943	0.0576368	0.0475601	0.0375635	0.0572774	99.481	0.997686	0.13632	0.817043
P27816	Microtubule-associated protein 4	MAP4	S	S(0.998)PSTLLPK	825	0.0303384	0.0315293	0.0307734	0.0205686	0.0185068	0.0246136	117.31	0.997617	0.00616071	0.687481
P27816	Microtubule-associated protein 4	MAP4	S	TTTLS(0.845)GTAPAAGVVPSR	876	0.00220888	0.00192879	0.00149574	0.00154231	0.00188389	0.00103281	60.602	0.844518	0.291911	0.791531
P27816	Microtubule-associated protein 4	MAP4	S	LATNTS(0.903)APDLK	928	0.0138369	0.0222539	0.015158	0.0133337	0.0162411	0.0190707	192.46	0.902803	0.793034	0.949204
P27816	Microtubule-associated protein 4	MAP4	S	VGS(0.977)TENIK	941	0.0717504	0.073216	0.0747787	0.0611818	0.0751243	0.0558391	117.99	0.977346	0.188778	0.874401
P27816	Microtubule-associated protein 4	MAP4	S	PTLLANGGHGVEGSDTTGS(0.913)PTEFLEEK	99	0.00303498	0.00282187	0.0024047	0.002195	0.00237103	0.00244443	165.04	0.912665	0.104594	0.848564
P27824	Calnexin	CANX	S	QKS(1)DAEEDGGTVS(0.998)QEEEDR	554	0.166751	0.153999	0.175476	0.103033	0.100891	0.131653	410.77	1	0.010251	0.676258
P27824	Calnexin	CANX	S	QKS(1)DAEEDGGTVS(1)QEEEDR	564	0.1664	0.153865	0.174633	0.102744	0.100576	0.130531	367.99	1	0.009185	0.674586
P27824	Calnexin	CANX	S	AEEDEILNRS(1)PR	583	0.164003	0.161849	0.176998	0.13533	0.137864	0.152063	274.44	1	0.0212755	0.845692
P28066	Proteasome subunit alpha type-5	PSMA5	S	ITS(0.969)PLMEPSSIEK	56	0.0327486	0.0369377	0.0427563	0.03981	0.0522444	0.0382198	110.84	0.968976	0.32476	1.15858
P28074	Proteasome subunit beta type-5	PSMB5	T	YSGST(0.991)P	262	0.00998045	0.0188119	0.0162189	0.0156681	0.0138941	0.0109666	100.07	0.991389	0.639995	0.900415
P28290	Sperm-specific antigen 2	SSFA2	S	MPS(1)PFR	1040	0.0229042	0.0194613	0.0276953	0.0220183	0.0248545	0.0263812	75.243	1	0.714341	1.04558
P28290	Sperm-specific antigen 2	SSFA2	S	TGVPSTAS(0.935)VGK	1134	0.0899539	0.0896458	0.105382	0.0892358	0.0987888	0.0942279	158.11	0.934956	0.884563	0.990422
P28290	Sperm-specific antigen 2	SSFA2	T	SKT(0.977)PLVAR	1140	0.0701118	0.0656585	0.078579	0.0675652	0.0787626	0.0525149	68.536	0.977037	0.575785	0.927657
P28290	Sperm-specific antigen 2	SSFA2	T	ASVALT(0.833)PTAPSR	1156	0.012555	0.0115363	0.0190119	0.00887769	0.0160454	0.0140095	53.981	0.832627	0.683299	0.903241
P28290	Sperm-specific antigen 2	SSFA2	S	ASVALTPTAPS(0.992)R	1161	0.0322634	0.0381292	0.0386225	0.0430233	0.0399386	0.0398277	82.406	0.992417	0.116059	1.12635
P28290	Sperm-specific antigen 2	SSFA2	T	TGSVQT(0.98)PPDLESSEEVDAAEGAPEVVGPK	1168	0.00769277	0.00783957	0.0100741	0.00932376	0.00687155	0.00996464	118.42	0.980001	0.886865	1.02162
P28290	Sperm-specific antigen 2	SSFA2	S	GESSS(0.945)PS(0.998)PSAEK	316	0.0183073	0.0199702	0.0173353	0.0232713	0.0283291	0.0211811	115.57	0.94538	0.0642843	1.30872
P28290	Sperm-specific antigen 2	SSFA2	S	GESSS(0.945)PS(0.998)PSAEK	318	0.0183073	0.0199702	0.0173353	0.0232713	0.0283291	0.0211811	115.57	0.998216	0.0642843	1.30872
P28290	Sperm-specific antigen 2	SSFA2	S	KES(0.964)SSMLATVK	352	0.0451896	0.0739312	0.0475065	0.0562674	0.0515836	0.0970258	130.29	0.964449	0.49789	1.22955
P28290	Sperm-specific antigen 2	SSFA2	S	EAS(1)AES(1)DVGK	641	0.0335132	0.0338762	0.0308451	0.0453257	0.039374	0.0441012	109.6	1	0.00766173	1.31116
P28290	Sperm-specific antigen 2	SSFA2	S	EAS(1)AES(1)DVGK	644	0.0335132	0.0338762	0.0308451	0.0453257	0.039374	0.0441012	109.6	1	0.00766173	1.31116
P28290	Sperm-specific antigen 2	SSFA2	S	S(0.997)LASIEAK	665	0.0519578	0.0733858	0.0467694	0.060795	0.0635563	0.0782139	154.85	0.996828	0.357774	1.17693
P28290	Sperm-specific antigen 2	SSFA2	S	SLAS(0.986)IEAK	668	0.0579288	0.0859799	0.0704581	0.0859006	0.0741315	0.0802705	109.42	0.986088	0.381325	1.12099
P28290	Sperm-specific antigen 2	SSFA2	S	S(0.998)QSLPTTLLSPVR	737	0.0255933	0.02879	0.0330174	0.0335671	0.0369536	0.0334325	129.01	0.998111	0.0864838	1.18939
P28290	Sperm-specific antigen 2	SSFA2	S	SQS(0.998)LPTTLLSPVR	739	0.052499	0.0675938	0.0624329	0.0660827	0.0590203	0.0736279	220.49	0.997717	0.427026	1.08878
P28290	Sperm-specific antigen 2	SSFA2	S	STIFIS(0.996)PSSVK	803	0.0191952	0.015543	0.0153385	0.012022	0.00918323	0.0109542	116.51	0.996176	0.0164388	0.642201
P28290	Sperm-specific antigen 2	SSFA2	T	DCRT(1)PLGAS(0.998)LDEQSSSTLK	87	0.0815284	0.100814	0.0617812	0.0719127	0.061091	0.0781097	179.54	1	0.42215	0.864782
P28290	Sperm-specific antigen 2	SSFA2	S	TPLGAS(1)LDEQSSSTLK	92	0.0785027	0.124086	0.0723686	0.0791335	0.0948174	0.136018	179.54	0.99999	0.645975	1.12734
P28347	Transcriptional enhancer factor TEF-1	TEAD1	S	S(1)RDFHSK	102	0.0509439	0.0538397	0.0689194	0.0597579	0.0988449	0.0556004	43.308	0.999821	0.414973	1.23316
P28347	Transcriptional enhancer factor TEF-1	TEAD1	S	MEPSSWSGSES(0.968)PAENMER	11	0.0139884	0.0130231	0.0111564	0.0140034	0.0103112	0.0101224	152.37	0.967664	0.457071	0.90225
P28482	Mitogen-activated protein kinase 1	MAPK1	T	VADPDHDHTGFLT(1)EY(1)VATR	185	0.1402	0.167216	0.136502	0.12118	0.131652	0.187642	228.29	0.999993	0.962253	0.992245
P28482	Mitogen-activated protein kinase 1	MAPK1	Y	VADPDHDHTGFLT(1)EY(1)VATR	187	0.1402	0.167216	0.136502	0.12118	0.131652	0.187642	228.29	0.999997	0.962253	0.992245
P28715	DNA repair protein complementing XP-G cells	ERCC5	S	ENDLYVLPPLQEEEKHS(0.999)S(0.999)EEEDEKEWQER	156	0.0640904	0.0655457	0.0801653	0.0775638	0.0927877	0.0730125	54.732	0.999373	0.228718	1.15997
P28715	DNA repair protein complementing XP-G cells	ERCC5	S	ENDLYVLPPLQEEEKHS(0.999)S(0.999)EEEDEKEWQER	157	0.0640904	0.0655457	0.0801653	0.0775638	0.0927877	0.0730125	54.732	0.999374	0.228718	1.15997
P28715	DNA repair protein complementing XP-G cells	ERCC5	S	TEKEPDATPPS(1)PR	341	0.247744	0.249854	0.233303	0.269481	0.289267	0.263422	155.86	0.999991	0.031553	1.12487
P28715	DNA repair protein complementing XP-G cells	ERCC5	S	NAPAAVDEGS(1)IS(1)PR	382	0.0234877	0.0189482	0.0340335	0.0301198	0.0329021	0.0324776	91.657	1	0.235842	1.24886
P28715	DNA repair protein complementing XP-G cells	ERCC5	S	NAPAAVDEGS(1)IS(1)PR	384	0.0234877	0.0189482	0.0340335	0.0301198	0.0329021	0.0324776	306.72	1	0.235842	1.24886
P28715	DNA repair protein complementing XP-G cells	ERCC5	S	ELTPAS(0.985)PTCTNSVSK	526	0.260314	0.258558	0.286913	0.276217	0.299177	0.254106	191.41	0.984529	0.645567	1.02943
P28715	DNA repair protein complementing XP-G cells	ERCC5	S	FDSSLLS(0.999)S(0.998)DDETK	562	0.0977581	0.0988797	0.102118	0.0872352	0.0989825	0.0949454	123.1	0.998965	0.186792	0.941115
P28715	DNA repair protein complementing XP-G cells	ERCC5	S	FDSSLLS(0.999)S(0.998)DDETK	563	0.0977581	0.0988797	0.102118	0.0872352	0.0989825	0.0949454	214.89	0.997962	0.186792	0.941115
P28715	DNA repair protein complementing XP-G cells	ERCC5	S	DNS(1)ERDDVDGEPQEAEK	705	0.0709956	0.0659187	0.0741044	0.0752856	0.0907652	0.0684075	208.12	1	0.328611	1.11108
P28749	Retinoblastoma-like protein 1	RBL1	S	VIAIDS(1)DAES(1)PAKR	1037	2.51696	1.81374	3.43108	2.19531	1.91289	2.10755	71.519	1	0.339493	0.800815
P28749	Retinoblastoma-like protein 1	RBL1	S	VIAIDS(1)DAES(1)PAKR	1041	2.51696	1.81374	3.43108	2.19531	1.91289	2.10755	105.39	1	0.339493	0.800815
P28749	Retinoblastoma-like protein 1	RBL1	T	SFAPST(0.957)PLTGR	369	1.82384	1.79317	2.42908	1.32986	1.0124	1.76808	193.22	0.957155	0.0990203	0.679836
P28749	Retinoblastoma-like protein 1	RBL1	T	EAVIT(1)PVASATQSVSR	385	1.48443	1.32461	2.01524	1.25062	1.65275	1.81771	139.81	1	0.904131	0.978608
P28749	Retinoblastoma-like protein 1	RBL1	S	DMQPLS(0.999)PISVHER	640	0.872659	0.99522	1.43912	1.2224	1.15501	1.18066	62.203	0.999491	0.654186	1.07592
P28749	Retinoblastoma-like protein 1	RBL1	S	YSS(0.989)PTAGSAK	650	4.25403	4.76626	6.8554	3.46715	3.31931	4.44584	144.7	0.989177	0.150057	0.707516
P29317	Ephrin type-A receptor 2	EPHA2	S	ARQS(1)PEDVYFSK	570	0.0203464	0.0308241	0.0299462	0.0366823	0.0439048	0.0317032	119.4	0.999998	0.10025	1.38431
P29317	Ephrin type-A receptor 2	EPHA2	Y	VLEDDPEATY(1)TTSGGK	772	0.0505868	0.0576676	0.0497039	0.0312365	0.0413432	0.0434982	226.19	0.999843	0.0371845	0.734864
P29317	Ephrin type-A receptor 2	EPHA2	S	LPS(0.862)TSGSEGVPFR	897	0.00822605	0.00840162	0.00955023	0.0085242	0.00702194	0.0059568	144.8	0.862284	0.14162	0.821415
P29317	Ephrin type-A receptor 2	EPHA2	S	LPS(0.805)TSGS(1)EGVPFR	901	0.0433114	0.0583931	0.0497627	0.0447045	0.0536235	0.0466198	203.93	0.99996	0.694272	0.956959
P29323	Ephrin type-B receptor 2	EPHB2	S	ADS(1)EYTDK	575	0.0331163	0.0411371	0.0422827	0.0365935	0.0479764	0.0455925	117.28	0.999537	0.370727	1.11693
P29353	SHC-transforming protein 1	SHC1	S	HGS(1)FVNK	139	1.38154	1.37152	1.55822	1.33686	1.46959	1.30014	76.262	1	0.4393	0.952521
P29353	SHC-transforming protein 1	SHC1	Y	ELFDDPSY(0.998)VNVQNLDK	427	0.272074	0.165524	0.374641	0.167455	0.323485	0.107498	176.25	0.998457	0.464641	0.736776
P29375	Lysine-specific demethylase 5A	KDM5A	S	VVSSVSSS(0.988)PR	1331	2.14074	2.43282	2.65681	2.89358	2.54944	3.11349	144.89	0.987935	0.117238	1.18341
P29375	Lysine-specific demethylase 5A	KDM5A	S	EKVEPEVLSTDTQTSPEPGTR	204	0.753241	0.80617	0.902403	0.793308	0.872958	1.27975	206.93	0.750285	0.361589	1.19668
P29401	Transketolase	TKT	T	ILAT(1)PPQEDAPSVDIANIR	287	0.00246236	0.0018348	0.0029348	0.00237544	0.00269427	0.0025759	156.23	1	0.699143	1.0572
P29401	Transketolase	TKT	S	ILATPPQEDAPS(1)VDIANIR	295	0.0019642	0.00188583	0.00204576	0.00182475	0.00252522	0.00189129	127.35	0.999993	0.639999	1.0586
P29590	Protein PML	PML	S	QPS(1)PS(0.991)PS(0.78)PTER	36	0.0113578	0.0102717	0.0134585	0.0101248	0.0122602	0.0097396	108.23	0.999984	0.463705	0.915547
P29590	Protein PML	PML	S	QPS(1)PS(0.991)PS(0.78)PTER	38	0.0113578	0.0102717	0.0134585	0.0101248	0.0122602	0.0097396	120.53	0.991036	0.463705	0.915547
P29590	Protein PML	PML	S	QPS(0.975)PSPS(0.918)PTER	40	0.0219667	0.0234968	0.0295744	0.0274572	0.0267104	0.0315855	108.23	0.917737	0.26736	1.1428
P29590	Protein PML	PML	S	AS(1)PEAASTPR	403	0.077865	0.0838943	0.0971894	0.120798	0.11416	0.129081	140.31	1	0.00807256	1.40584
P29590	Protein PML	PML	S	ASPEAAS(0.758)TPRDPIDVDLPEEAER	408	0.0229767	0.0227549	0.0248071	0.0206599	0.0230958	0.0202226	155.22	0.757724	0.119019	0.906997
P29590	Protein PML	PML	S	KCS(0.983)QTQCPR	480	0.00621112	0.00716332	0.0068918	0.0138022	0.0157726	0.0107343	49.081	0.983426	0.011033	1.98898
P29590	Protein PML	PML	S	S(0.988)SPEQPR	504	0.126601	0.149576	0.144674	0.14374	0.175185	0.155215	219.89	0.988482	0.198623	1.12662
P29590	Protein PML	PML	S	SS(0.886)PEQPRPSTSK	505	0.136758	0.142091	0.150259	0.152251	0.168407	0.147823	140.27	0.886498	0.150191	1.09175
P29590	Protein PML	PML	S	AVS(1)PPHLDGPPS(1)PR	518	0.0647016	0.0670164	0.0651133	0.0730216	0.0592398	0.0828798	130.73	1	0.425911	1.09302
P29590	Protein PML	PML	S	AVS(1)PPHLDGPPS(1)PR	527	0.0647016	0.0670164	0.0651133	0.0730216	0.0592398	0.0828798	130.73	1	0.425911	1.09302
P29590	Protein PML	PML	S	AVS(1)PPHLDGPPS(1)PRS(1)PVIGSEVFLPNSNHVASGAGEAEER	530	0.00564713	0.00273873	0.00239496	0.00391424	0.00200626	0.00382529	128.83	0.999922	0.788755	0.903995
P29590	Protein PML	PML	S	MEPAPARS(1)PRPQQDPAR	8	0.0130662	0.0191716	0.0146585	0.0143103	0.0199048	0.0186395	122.11	1	0.470154	1.12705
P29597	Non-receptor tyrosine-protein kinase TYK2	TYK2	Y	LLAQAEGEPCY(1)IR	292	1.07479	1.68856	2.28591	1.95119	1.9371	1.77556	147.26	1	0.593951	1.12172
P29692	Elongation factor 1-delta	EEF1D	S	ATAPQTQHVS(1)PMR	133	0.549224	0.593373	0.557297	0.392608	0.397776	0.430299	209.93	0.999995	0.000887399	0.718094
P29692	Elongation factor 1-delta	EEF1D	T	KPAT(1)PAEDDEDDDIDLFGS(1)DNEEEDKEAAQLR	147	0.113898	0.108699	0.117529	0.0795196	0.0896346	0.0889575	298.65	1	0.00275023	0.758871
P29692	Elongation factor 1-delta	EEF1D	S	KPAT(1)PAEDDEDDDIDLFGS(1)DNEEEDKEAAQLR	162	0.113898	0.108699	0.117529	0.0795196	0.0896346	0.0889575	341.67	1	0.00275023	0.758871
P29966	Myristoylated alanine-rich C-kinase substrate	MARCKS	S	GEPAAAAAPEAGAS(1)PVEK	101	0.0561886	0.0461141	0.0506442	0.0414577	0.0395261	0.0437485	193.9	1	0.0408324	0.815527
P29966	Myristoylated alanine-rich C-kinase substrate	MARCKS	S	EAPAEGEAAEPGS(0.822)PTAAEGEAASAASSTSSPK	118	0.0206292	0.0178913	0.0157594	0.0117775	0.0129665	0.015352	145.57	0.822159	0.0547029	0.738691
P29966	Myristoylated alanine-rich C-kinase substrate	MARCKS	T	AEDGAT(0.999)PS(0.999)PSNETPK	143	0.00554654	0.0067626	0.00674074	0.00494475	0.00377402	0.00559353	75.239	0.998664	0.0770158	0.751307
P29966	Myristoylated alanine-rich C-kinase substrate	MARCKS	S	AEDGAT(0.999)PS(0.999)PSNETPK	145	0.00976186	0.0105818	0.0114045	0.0070097	0.00670758	0.00841952	168.91	0.998999	0.0106863	0.697262
P29966	Myristoylated alanine-rich C-kinase substrate	MARCKS	T	AEDGATPSPSNET(1)PK	150	0.297142	0.291734	0.268857	0.207555	0.178813	0.207556	328.92	1	0.00243514	0.692435
P29966	Myristoylated alanine-rich C-kinase substrate	MARCKS	S	RFS(1)FKK	159	0.0132498	0.0179942	0.00964678	0.011265	0.00937541	0.00794199	81.548	1	0.189934	0.698993
P29966	Myristoylated alanine-rich C-kinase substrate	MARCKS	S	LS(1)GFSFK	167	0.00485385	0.00746967	0.00434506	0.00180772	0.000468832	0.00373645	65.305	0.999843	0.0587342	0.360738
P29966	Myristoylated alanine-rich C-kinase substrate	MARCKS	S	LSGFS(1)FK	170	0.0391524	0.0759217	0.0252035	0.0252239	0.0180547	0.0320887	92.838	0.999997	0.239238	0.537273
P29966	Myristoylated alanine-rich C-kinase substrate	MARCKS	S	GEAAAERPGEAAVASS(0.995)PSK	27	0.193114	0.167761	0.187078	0.136021	0.10954	0.139549	167.28	0.9947	0.0111624	0.702816
P30041	Peroxiredoxin-6	PRDX6	T	DFT(1)PVCTTELGR	44	0.0162442	0.0184826	0.0170843	0.0120799	0.0166095	0.012023	102.45	0.999572	0.0889123	0.785788
P30050	60S ribosomal protein L12	RPL12	S	ELS(0.881)GTIK	126	0.189315	0.200818	0.215471	0.148192	0.16109	0.128259	110.88	0.880534	0.0100507	0.722484
P30050	60S ribosomal protein L12	RPL12	S	IGPLGLS(1)PK	38	0.0686094	0.0743107	0.0731315	0.0425129	0.0381887	0.0522345	101.3	1	0.00353772	0.615298
P30086	Phosphatidylethanolamine-binding protein 1;Hippocampal cholinergic neurostimulating peptide	PEBP1	T	VLT(0.822)PTQVK	42	0.0174382	0.017284	0.0154048	0.0133489	0.0115146	0.0119223	75.378	0.821967	0.00659683	0.733851
P30086	Phosphatidylethanolamine-binding protein 1;Hippocampal cholinergic neurostimulating peptide	PEBP1	T	NRPT(0.808)SISWDGLDSGK	51	0.0689844	0.0582982	0.066052	0.0645839	0.0695716	0.058754	118.52	0.808346	0.976196	0.997801
P30086	Phosphatidylethanolamine-binding protein 1;Hippocampal cholinergic neurostimulating peptide	PEBP1	S	NRPTS(0.762)ISWDGLDSGK	52	0.15554	0.162925	0.179438	0.190701	0.201997	0.187638	184.97	0.761633	0.0296933	1.16556
P30260	Cell division cycle protein 27 homolog	CDC27	S	EVTPILAQTQSSGPQTSTTPQVLS(0.946)PTITSPPNALPR	364	0.0176097	0.0177228	0.0208647	0.00906401	0.00911545	0.0138995	197.06	0.946417	0.0139768	0.570826
P30419	Glycylpeptide N-tetradecanoyltransferase 1	NMT1	S	GGLS(1)PANDTGAK	47	0.276879	0.294254	0.292993	0.199968	0.190817	0.213897	190.06	1	0.000584307	0.699762
P30419	Glycylpeptide N-tetradecanoyltransferase 1	NMT1	S	EKGS(0.965)ETDSAQDQPVK	69	0.0413218	0.0431534	0.0441474	0.0407937	0.0464371	0.0464228	150.7	0.965124	0.459852	1.03912
P30566	Adenylosuccinate lyase	ADSL	S	AAGGDHGS(0.979)PDSYR	9	0.0434288	0.0390714	0.0230438	0.0473813	0.0348819	0.0376023	58.071	0.9791	0.547132	1.13569
P30622	CAP-Gly domain-containing linker protein 1	CLIP1	S	KVQAEDEANGLQTTPAS(0.975)R	143	0.0379131	0.0392364	0.0432967	0.0339898	0.030631	0.0407371	149.07	0.975034	0.211438	0.874729
P30622	CAP-Gly domain-containing linker protein 1	CLIP1	T	EPSAT(0.99)PPISNLTK	182	0.00741175	0.00717062	0.00869588	0.0045501	0.00479122	0.00657984	90.759	0.990457	0.0369278	0.68395
P30622	CAP-Gly domain-containing linker protein 1	CLIP1	S	TASES(0.962)ISNLS(1)EAGS(1)IKK	195	0.125	0.124975	0.129233	0.115309	0.115023	0.116972	144.22	0.962464	0.00230767	0.915869
P30622	CAP-Gly domain-containing linker protein 1	CLIP1	S	TASESIS(0.977)NLS(1)EAGS(1)IK	197	0.00420436	0.00407253	0.00331305	0.00385263	0.00334	0.0043159	65.207	0.977228	0.948616	0.992976
P30622	CAP-Gly domain-containing linker protein 1	CLIP1	S	TASES(0.922)ISNLS(1)EAGS(1)IK	200	0.129203	0.129049	0.132543	0.119161	0.118364	0.121287	202.61	0.999999	0.00175482	0.918159
P30622	CAP-Gly domain-containing linker protein 1	CLIP1	S	TASESISNLS(1)EAGS(1)IK	204	0.207991	0.21668	0.225182	0.167031	0.170891	0.206489	202.61	1	0.0598723	0.837744
P30622	CAP-Gly domain-containing linker protein 1	CLIP1	T	IGFPSTT(0.897)PAK	287	0.00829991	0.0134087	0.00712397	0.00306512	0.00262111	0.00575499	79.693	0.897084	0.0552393	0.396816
P30622	CAP-Gly domain-containing linker protein 1	CLIP1	S	VMATTSAS(0.984)LKR	306	0.0261607	0.0313667	0.0239293	0.0164429	0.0176044	0.0226599	107.65	0.984248	0.0473409	0.696165
P31153	S-adenosylmethionine synthase isoform type-2	MAT2A	S	TCNVLVALEQQS(1)PDIAQGVHLDR	114	0.00881699	0.0127819	0.0108869	0.00840041	0.0150476	0.0104204	71.54	0.999997	0.849443	1.04256
P31321	cAMP-dependent protein kinase type I-beta regulatory subunit	PRKAR1B	S	AS(1)PPACPSEEDESLK	3	1.62921	1.81042	2.26987	1.09903	0.554876	1.4008	143.97	1	0.0472334	0.535021
P31321	cAMP-dependent protein kinase type I-beta regulatory subunit	PRKAR1B	S	SNSQSDS(0.939)HDEEVS(0.991)PTPPNPVVK	77	1.0246	0.52175	1.06883	0.459882	0.269995	0.785419	137.7	0.939196	0.187911	0.579423
P31321	cAMP-dependent protein kinase type I-beta regulatory subunit	PRKAR1B	S	SNSQSDS(0.939)HDEEVS(0.991)PTPPNPVVK	83	1.0246	0.52175	1.06883	0.459882	0.269995	0.785419	137.7	0.990799	0.187911	0.579423
P31323	cAMP-dependent protein kinase type II-beta regulatory subunit	PRKAR2B	S	RAS(1)VCAEAYNPDEEEDDAESR	114	0.212753	0.242307	0.270011	0.243342	0.271647	0.22536	264.42	1	0.823001	1.02107
P31323	cAMP-dependent protein kinase type II-beta regulatory subunit	PRKAR2B	S	GVNFAEEPMQS(1)DS(1)EDGEEEEAAPADAGAFNAPVINR	83	0.0462711	0.0802245	0.0748375	0.0430868	0.0432167	0.0521007	76.004	1	0.127901	0.687439
P31323	cAMP-dependent protein kinase type II-beta regulatory subunit	PRKAR2B	S	GVNFAEEPMQS(1)DS(1)EDGEEEEAAPADAGAFNAPVINR	85	0.0462711	0.0802245	0.0748375	0.0430868	0.0432167	0.0521007	76.004	1	0.127901	0.687439
P31350	Ribonucleoside-diphosphate reductase subunit M2	RRM2	S	VPLAPITDPQQLQLS(1)PLK	20	0.317876	0.309733	0.319589	0.166305	0.106088	0.168864	252.55	1	0.00124341	0.465855
P31641	Sodium- and chloride-dependent taurine transporter	SLC6A6	S	DILKPS(1)PGK	21	0.118504	0.12176	0.158998	0.0806236	0.0826926	0.128051	46.592	1	0.149681	0.729766
P31749	RAC-alpha serine/threonine-protein kinase	AKT1	S	SGS(0.866)PSDNSGAEEMEVSLAKPK	124	0.348264	0.338189	0.399814	0.442149	0.465609	0.423272	256.92	0.865975	0.0227998	1.22533
P31749	RAC-alpha serine/threonine-protein kinase	AKT1	S	SGSPS(0.919)DNS(0.972)GAEEMEVSLAKPK	126	0.143653	0.143509	0.204069	0.21809	0.184533	0.167586	268.06	0.919242	0.352324	1.16078
P31751	RAC-beta serine/threonine-protein kinase	AKT2	S	CGS(0.781)PSDSSTTEEMEVAVSK	126	0.0654551	0.075047	0.102606	0.037909	0.0483937	0.0606696	105.5	0.781145	0.0683622	0.604555
P31751	RAC-beta serine/threonine-protein kinase	AKT2	T	YFDDEFTAQSITIT(1)PPDR	451	0.0188056	0.0100479	0.0149584	0.0173947	0.0198113	0.0130417	168.3	0.999877	0.541301	1.1469
P31930	Cytochrome b-c1 complex subunit 1, mitochondrial	UQCRC1	S	NRPGS(1)ALEK	107	0.0646426	0.0716647	0.0708637	0.071525	0.071307	0.0762912	76.24	1	0.221175	1.05769
P31948	Stress-induced-phosphoprotein 1	STIP1	S	HDS(1)PEDVKR	481	0.0893731	0.112358	0.0884849	0.0619765	0.0679566	0.0683649	143.4	1	0.0192521	0.683277
P31949	Protein S100-A11;Protein S100-A11, N-terminally processed	S100A11	S	AVPS(1)QK	101	0.0197632	0.0239528	0.0269087	0.0229139	0.0206303	0.0358381	63.565	1	0.602388	1.124
P32519	ETS-related transcription factor Elf-1	ELF1	S	YADS(1)PGAS(1)S(1)PEQPK	163	0.348945	0.346246	0.393496	0.236969	0.246176	0.225983	94.01	0.999952	0.0015176	0.651361
P32519	ETS-related transcription factor Elf-1	ELF1	S	YADS(1)PGAS(1)S(1)PEQPK	167	0.348945	0.346246	0.393496	0.236969	0.246176	0.225983	146.79	1	0.0015176	0.651361
P32519	ETS-related transcription factor Elf-1	ELF1	S	YADS(1)PGAS(1)S(1)PEQPK	168	0.348945	0.346246	0.393496	0.236969	0.246176	0.225983	146.79	1	0.0015176	0.651361
P32519	ETS-related transcription factor Elf-1	ELF1	S	TKPPRPDS(1)PATTPNISVK	187	1.51316	1.4639	1.83834	1.07008	1.35646	1.17995	136.62	0.99988	0.0489593	0.74895
P32519	ETS-related transcription factor Elf-1	ELF1	S	VSSS(0.953)PGVK	334	0.972302	1.09282	1.42679	0.781409	0.765682	0.810686	200.56	0.952881	0.050431	0.67521
P32519	ETS-related transcription factor Elf-1	ELF1	S	TIQAPTQVPVVVS(0.998)PR	432	0.216293	0.202461	0.224054	0.150063	0.138783	0.156939	82.01	0.998188	0.00134254	0.693497
P33176	Kinesin-1 heavy chain	KIF5B	S	PGQHPAAS(0.999)PTHPSAIR	933	0.0490531	0.0475239	0.0504808	0.0355134	0.0236853	0.049818	138.46	0.998833	0.170689	0.741319
P33240	Cleavage stimulation factor subunit 2	CSTF2	S	QVPVMQGTGMQGASIQGGSQPGGFS(1)PGQNQVTPQDHEK	524	0.0671179	0.0631309	0.0761187	0.0502042	0.0544664	0.0610251	250.51	0.999886	0.0524367	0.802916
P33527	Multidrug resistance-associated protein 1	ABCC1	S	QLSSSS(0.909)S(0.971)YSGDISR	918	0.0289408	0.0407972	0.0432088	0.0360591	0.0367938	0.0366538	127.57	0.908755	0.807902	0.969543
P33527	Multidrug resistance-associated protein 1	ABCC1	S	QLSSSS(0.909)S(0.971)YSGDISR	919	0.0289408	0.0407972	0.0432088	0.0360591	0.0367938	0.0366538	199.19	0.970658	0.807902	0.969543
P33527	Multidrug resistance-associated protein 1	ABCC1	S	QLSSSS(0.768)S(0.768)YS(0.77)GDISR	921	0.0254457	0.0235448	0.0301811	0.0253489	0.0262522	0.0175894	97.813	0.770337	0.381205	0.87393
P33527	Multidrug resistance-associated protein 1	ABCC1	S	HHNS(0.991)TAELQK	930	0.140357	0.184886	0.109756	0.103964	0.142592	0.123657	139.77	0.991371	0.427817	0.851068
P33981	Dual specificity protein kinase TTK	TTK	S	VPVNLLNS(1)PDCDVK	281	0.0386757	0.025136	0.0288551	0.0150337	0.00804676	0.0227018	74.786	1	0.0557179	0.494053
P33981	Dual specificity protein kinase TTK	TTK	S	QS(0.987)PPISTSK	436	0.063444	0.0649108	0.0705632	0.0472907	0.0400194	0.0673391	69.815	0.987173	0.155775	0.777452
P33991	DNA replication licensing factor MCM4	MCM4	S	QRPDLGS(1)AQK	120	0.181088	0.194068	0.16434	0.0907323	0.0604824	0.119761	112.5	1	0.00949831	0.502275
P33991	DNA replication licensing factor MCM4	MCM4	T	AT(1)PAQT(1)PRS(1)EDAR	19	0.00436989	0.00474792	0.00471505	0.00324046	0.00194107	0.00307164	110.74	1	0.0119535	0.596635
P33991	DNA replication licensing factor MCM4	MCM4	T	AT(1)PAQT(1)PRS(1)EDAR	23	0.00436989	0.00474792	0.00471505	0.00324046	0.00194107	0.00307164	110.74	1	0.0119535	0.596635
P33991	DNA replication licensing factor MCM4	MCM4	S	AT(1)PAQT(1)PRS(1)EDAR	26	0.00436989	0.00474792	0.00471505	0.00324046	0.00194107	0.00307164	86.497	1	0.0119535	0.596635
P33991	DNA replication licensing factor MCM4	MCM4	S	SEDARS(0.992)S(0.837)PSQR	31	0.012568	0.0124586	0.0159696	0.00853722	0.00569395	0.00742557	134.08	0.991613	0.0104657	0.528263
P33991	DNA replication licensing factor MCM4	MCM4	S	SEDARS(0.992)S(0.837)PSQR	32	0.012568	0.0124586	0.0159696	0.00853722	0.00569395	0.00742557	78.324	0.83654	0.0104657	0.528263
P33991	DNA replication licensing factor MCM4	MCM4	S	IAEPS(1)VCGR	326	0.0311092	0.0328739	0.035811	0.0279349	0.0299912	0.0361365	89.317	1	0.535215	0.942567
P33993	DNA replication licensing factor MCM7	MCM7	S	FS(1)EAEQR	678	0.00628613	0.00602002	0.00700807	0.00621975	0.00812479	0.00779646	64.711	1	0.225356	1.14636
P34932	Heat shock 70 kDa protein 4	HSPA4	S	FVSEDDRNS(1)FTLK	647	0.0115274	0.0122637	0.0136304	0.013247	0.0140937	0.0153364	84.14	0.999548	0.11273	1.14044
P34932	Heat shock 70 kDa protein 4	HSPA4	S	AFS(1)DPFVEAEK	76	0.00360753	0.00280217	0.00377791	0.00271777	0.00315134	0.00361748	96.82	1	0.58823	0.931189
P35221	Catenin alpha-1	CTNNA1	S	TPEELDDS(1)DFETEDFDVR	641	0.0359652	0.0305489	0.0326359	0.0306991	0.0329136	0.0290515	271.31	1	0.326179	0.934586
P35221	Catenin alpha-1;Catenin alpha-2	CTNNA1	S	TPEELDDS(1)DFETEDFDVRS(1)R	652	0.0260843	0.0291137	0.03052	0.0307377	0.0318292	0.0341135	221.77	1	0.0903085	1.12789
P35221	Catenin alpha-1;Catenin alpha-2	CTNNA1	T	S(0.892)RT(0.801)SVQTEDDQLIAGQSAR	654	0.0170926	0.0194467	0.0192141	0.0209346	0.0219566	0.021094	243.09	0.801375	0.0279621	1.14765
P35221	Catenin alpha-1;Catenin alpha-2	CTNNA1	S	S(0.946)RTS(0.991)VQTEDDQLIAGQSAR	655	0.0190273	0.0241288	0.0228596	0.0194136	0.0267574	0.0232794	340.31	0.991295	0.684364	1.05203
P35222	Catenin beta-1	CTNNB1	S	S(1)PQMVSAIVR	191	0.0489691	0.0616563	0.0604603	0.0405854	0.0488219	0.0590312	102.45	0.999997	0.322546	0.867627
P35222	Catenin beta-1	CTNNB1	T	T(0.954)SMGGTQQQFVEGVR	551	0.0526496	0.0553038	0.0610335	0.0548328	0.0571331	0.0534832	289.95	0.953744	0.684121	0.979064
P35222	Catenin beta-1	CTNNB1	S	RTS(0.995)MGGTQQQFVEGVR	552	0.03854	0.0400031	0.0441367	0.0394478	0.0379224	0.0364712	192.24	0.995219	0.192791	0.927956
P35226	Polycomb complex protein BMI-1	BMI1	S	DGLTNAGELES(1)DS(1)GS(1)DK	251	0.00136472	0.00532816	0.00580769	0.00661125	0.010778	0.00841243	48.883	0.999802	0.0750661	2.06404
P35226	Polycomb complex protein BMI-1	BMI1	S	DGLTNAGELES(1)DS(1)GS(1)DK	253	0.00136472	0.00532816	0.00580769	0.00661125	0.010778	0.00841243	48.883	0.999802	0.0750661	2.06404
P35226	Polycomb complex protein BMI-1	BMI1	S	DGLTNAGELES(1)DS(1)GS(1)DK	255	0.00136472	0.00532816	0.00580769	0.00661125	0.010778	0.00841243	48.883	0.999887	0.0750661	2.06404
P35232	Prohibitin	PHB	S	QVS(1)DDLTER	151	0.0116431	0.0120111	0.0131843	0.00877855	0.0167129	0.0197345	78.744	0.999836	0.444572	1.22768
P35240	Merlin	NF2	S	KADS(1)LEVQQMK	315	0.0288633	0.0277288	0.0300322	0.0351273	0.0309169	0.0413632	124.62	1	0.089599	1.23992
P35240	Merlin	NF2	S	RLS(1)MEIEK	518	0.28697	0.288431	0.311642	0.227625	0.24875	0.260361	140.57	1	0.0159243	0.830553
[truncated: 8,040 more rows]

## Sheet: Description
Name	Description
Gene names	Names of genes this peptide is associated with.
Control	Untreated RBE cells
CB treated	CB treated RBE cells
Protein names	Names of proteins this peptide is associated with
Protein IDs	Identifier(s) of protein(s) contained in the protein group. They are sorted by number of identified peptides in descending order
Score	The Andromeda score of the best identified modified peptide containing this site
Positions within proteins	For each protein identifier in the 'Proteins' column you find here the position of the site in the respective protein sequence. The index of the first amino acid in the sequence is 1
pvalue	The significance between CB treated and untreated tested by student‘s t-test
FC(CB treated/Control)	The ratio of average of relative intensity of phosphosites of CB treated versus untreated
