# Supplementary material for: Phosphoproteomics reveals that cinobufotalin promotes intrahepatic cholangiocarcinoma cell apoptosis by activating the ATM/CHK2/p53 signaling pathway
Source: Front Oncol. 2022 Sep 16;12:982961. doi: 10.3389/fonc.2022.982961 (PMC9523695; doi:10.3389/fonc.2022.982961)
Supplement: Supplementary file 1 [file DataSheet_1.zip › Supplementary Table/Supplementary table4.xlsx]

## Sheet: Up-regulated phosphosites
Up-regulated Phosphosites in our analyses.
Values represent the relative intensity of phosphosites in each sample.
Protein IDs	Protein names	Gene names	Amino acid	Sequence	Positions within proteins	Control			CB treated			Score	Localization prob	p value	FC(CB treated/control)
						Replicate 1	Replicate 2	Replicate 3	Replicate 1	Replicate 2	Replicate 3
O00391	Sulfhydryl oxidase 1	QSOX1	S	QNVDHS(1)QEAAK	426	1.64895	1.64472	2.40826	5.23526	4.53375	3.40388	151.8	1	0.013528	2.31025
O00515	Ladinin-1	LAD1	S	TQES(0.953)GDQDPQEAQK	485	0.00460513	0.00376284	0.00375572	0.00675203	0.00834905	0.00552975	139.08	0.953391	0.0303956	1.7017
O00515	Ladinin-1	LAD1	S	LPS(1)VEEAEVPKPLPPASK	64	0.0117035	0.00752387	0.0118189	0.0147124	0.0147892	0.0143785	126.91	1	0.0393196	1.41338
O00562	Membrane-associated phosphatidylinositol transfer protein 1	PITPNM1	S	WNS(1)NDFIDAFASPVEAEGTPEPGAEAAK	373	0.137609	0.140423	0.13676	0.159129	0.204537	0.199472	128.04	1	0.0264919	1.35764
O14497	AT-rich interactive domain-containing protein 1A	ARID1A	S	TLLDPGRFS(0.998)K	1751	0.0279108	0.0321323	0.0381002	0.0480016	0.0679337	0.0487111	45.257	0.997724	0.0364653	1.67761
O15511	Actin-related protein 2/3 complex subunit 5	ARPC5	S	AGS(1)IVLK	77	0.0379593	0.0397454	0.036499	0.042614	0.0526034	0.0535888	81.296	1	0.0335915	1.30299
O43379	WD repeat-containing protein 62	WDR62	S	TRLS(0.997)TASEETVQNR	49	0.170848	0.193305	0.198035	0.265283	0.220345	0.249726	208.52	0.996797	0.0209106	1.30802
O43719	HIV Tat-specific factor 1	HTATSF1	S	GFEGSCS(0.918)QKESEEGNPVR	481	0.0905113	0.0970117	0.0892041	0.133434	0.1403	0.142436	178.22	0.917969	0.000215268	1.5039
O60216	Double-strand-break repair protein rad21 homolog	RAD21	S	EKEDDEEEEDEDAS(1)GGDQDQEER	545	0.0257345	0.0271105	0.0380898	0.0420887	0.0531782	0.0419723	272.27	1	0.0458539	1.5092
O60343	TBC1 domain family member 4	TBC1D4	S	HAS(0.999)APSHVQPSDSEK	341	0.392853	0.392107	0.315621	0.472896	0.545546	0.560312	236.27	0.998697	0.0128381	1.43447
O60504	Vinexin	SORBS3	S	SLS(0.999)PHK	339	0.0469589	0.0353295	0.0540579	0.0615227	0.0738016	0.0692285	69.198	0.999438	0.0253088	1.50024
O60664	Perilipin-3	PLIN3	S	LGS(0.992)LSER	241	0.0135097	0.0152608	0.0201843	0.0288901	0.0427198	0.03118	119.21	0.991661	0.0191124	2.09969
O60934	Nibrin	NBN	S	TTTPGPSLS(0.999)QGVSVDEK	343	0.0218872	0.0225011	0.027938	0.0375383	0.0523202	0.0434439	123.6	0.999285	0.0124615	1.84307
O60934	Nibrin	NBN	S	MLS(1)QDAPTVK	397	0.0668717	0.0688029	0.0845821	0.128247	0.14703	0.121641	118.37	0.999984	0.00337795	1.80207
O75151	Lysine-specific demethylase PHF2	PHF2	S	KGS(1)DDAPYSPTAR	899	0.504273	0.812064	0.758748	0.947461	1.00429	0.991478	106.67	0.999994	0.0400072	1.41836
O75190	DnaJ homolog subfamily B member 6	DNAJB6	S	HAS(1)PEDIKK	15	0.236032	0.285291	0.296865	0.322918	0.380476	0.345524	88.441	1	0.037341	1.282
O75475	PC4 and SFRS1-interacting protein	PSIP1	S	ETSVSKEDTDHEEKAS(1)NEDVTK	129	0.184131	0.216364	0.203594	0.249066	0.323814	0.280009	251.13	1	0.0246547	1.41186
O75569	Interferon-inducible double-stranded RNA-dependent protein kinase activator A	PRKRA	S	AEAPPLEREDS(0.999)GTFSLGK	18	1.28312	1.72217	1.54505	1.96229	1.98523	2.04515	173.6	0.999429	0.0208154	1.31697
O75962	Triple functional domain protein	TRIO	S	EVKDS(0.984)SGR	1525	0.0356786	0.0441023	0.0452099	0.0609568	0.0799817	0.0717409	57.019	0.983503	0.00961326	1.70156
O76074	cGMP-specific 3',5'-cyclic phosphodiesterase	PDE5A	S	GHTESCSCPLQQS(1)PR	86	1.46391	1.91923	1.75111	2.4551	2.58176	2.25068	163.8	1	0.0119643	1.4194
O76080	AN1-type zinc finger protein 5	ZFAND5	T	EDKITT(0.751)PK	114	0.629678	0.754224	0.646124	1.11152	1.26483	1.57812	48.981	0.750933	0.0108765	1.94799
O76080	AN1-type zinc finger protein 5	ZFAND5	S	MS(1)PMGTASGSNSPTSDSASVQR	48	0.88103	1.26064	0.932472	2.03223	2.13451	2.23125	280.89	0.999999	0.00110409	2.08123
O94964	Protein SOGA1;N-terminal form;C-terminal 80 kDa form	SOGA1	S	SGS(0.891)LER	1122	0.04357	0.0564184	0.0511835	0.0685308	0.0824638	0.0777119	69.825	0.891407	0.00952288	1.51289
O95071	E3 ubiquitin-protein ligase UBR5	UBR5	S	RIS(1)QSQPVR	1549	0.0641079	0.0562861	0.0582787	0.0715435	0.0921406	0.0866806	163.46	0.999999	0.0222604	1.40125
O95071	E3 ubiquitin-protein ligase UBR5	UBR5	S	S(0.986)TPAPK	636	0.747537	0.864049	0.937977	1.03433	1.27129	1.09681	81.119	0.986054	0.0342263	1.33452
O95239	Chromosome-associated kinesin KIF4A	KIF4A	S	TFS(0.992)LTEVR	801	0.0551158	0.0695437	0.0710036	0.0893139	0.0797771	0.10002	196.37	0.991632	0.0340678	1.37538
O95251	Histone acetyltransferase KAT7	KAT7	S	LS(0.853)QSS(0.808)QDSS(0.941)PVR	50	0.068908	0.0824868	0.0843972	0.101313	0.1098	0.104659	101.2	0.853044	0.00817137	1.3392
O95251	Histone acetyltransferase KAT7	KAT7	S	LS(0.853)QSS(0.808)QDSS(0.941)PVR	53	0.068908	0.0824868	0.0843972	0.101313	0.1098	0.104659	101.2	0.807965	0.00817137	1.3392
O95251	Histone acetyltransferase KAT7	KAT7	S	LS(0.853)QSS(0.808)QDSS(0.941)PVR	57	0.068908	0.0824868	0.0843972	0.101313	0.1098	0.104659	134.08	0.941388	0.00817137	1.3392
O95425	Supervillin	SVIL	S	CTS(0.947)HSETPTVDDEEKVDER	673	0.0532752	0.0583647	0.0579517	0.0716454	0.0670001	0.0735583	252.79	0.946989	0.00502249	1.25126
O95759	TBC1 domain family member 8	TBC1D8	S	GSSSGS(0.967)CSQECGEELR	1039	0.302082	0.165685	0.288952	0.486412	0.396475	0.399242	86.378	0.967363	0.0289941	1.69433
O95759	TBC1 domain family member 8	TBC1D8	S	ASAPS(0.991)PEDSVFADTGK	1054	0.558078	0.417004	0.52871	0.836877	0.784255	0.684056	152.71	0.991308	0.0126262	1.53292
O95816	BAG family molecular chaperone regulator 2	BAG2	S	SSS(0.869)MADR	20	0.0457569	0.0515395	0.067099	0.0716816	0.0807794	0.0789355	141.48	0.868893	0.0325018	1.40756
P02545	Prelamin-A/C;Lamin-A/C	LMNA	S	IDS(0.999)LSAQLSQLQK	301	0.00128407	0.00128878	0.00125566	0.00206859	0.00212722	0.00206356	185.27	0.999435	3.80828e-06	1.63494
P02545	Prelamin-A/C;Lamin-A/C	LMNA	S	GRAS(0.987)S(0.976)HS(0.794)SQTQGGGSVTK	403	0.0070251	0.00766388	0.00824195	0.0101546	0.0098689	0.00880292	138.09	0.986572	0.0221095	1.2571
P04150	Glucocorticoid receptor	NR3C1	S	STS(0.998)VPENPK	134	0.202935	0.205035	0.211524	0.273403	0.344407	0.269397	155.26	0.998284	0.0219186	1.43215
P05114	Non-histone chromosomal protein HMG-14	HMGN1	S	TEESPAS(0.945)DEAGEKEAKS(1)D	99	0.0380119	0.0399161	0.0417597	0.0463227	0.0585046	0.0538985	125.82	1	0.02478	1.32617
P08238	Heat shock protein HSP 90-beta;Putative heat shock protein HSP 90-beta 2	HSP90AB1	S	IEDVGS(1)DEEDDS(1)GKDKK	255	0.0573214	0.0606989	0.0619089	0.0729872	0.0923081	0.0738532	368.44	1	0.0376205	1.32913
P08238	Heat shock protein HSP 90-beta;Putative heat shock protein HSP 90-beta 2	HSP90AB1	S	IEDVGS(1)DEEDDS(1)GKDKK	261	0.0573214	0.0606989	0.0619089	0.0729872	0.0923081	0.0738532	214.35	1	0.0376205	1.32913
P08581	Hepatocyte growth factor receptor	MET	S	SVSPTTEMVS(1)NES(1)VDYR	1000	0.0719503	0.0931813	0.0921291	0.18778	0.158372	0.134589	216.35	1	0.0115333	1.86869
P08581	Hepatocyte growth factor receptor	MET	S	SVS(0.997)PTTEMVSNESVDYR	990	0.10014	0.104719	0.102572	0.156893	0.144962	0.144135	187.78	0.997133	0.000437049	1.4507
P09543	2',3'-cyclic-nucleotide 3'-phosphodiesterase	CNP	S	S(0.997)HTFLPK	9	0.0925387	0.127396	0.131541	0.166665	0.173253	0.208002	106.67	0.997165	0.0212874	1.55891
P0DMV9	Heat shock 70 kDa protein 1B;Heat shock 70 kDa protein 1A;Heat shock 70 kDa protein 1-like	HSPA1B	S	DIS(1)QNKR	254	0.0108698	0.0103239	0.0115296	0.0143356	0.0133563	0.0140275	77.533	1	0.00269778	1.27491
P11388	DNA topoisomerase 2-alpha	TOP2A	S	RKPSTS(0.956)DDS(0.997)DSNFEK	1474	0.0151721	0.0130609	0.0176137	0.0268494	0.024624	0.0258388	157.53	0.997248	0.00201097	1.68632
P11388	DNA topoisomerase 2-alpha	TOP2A	S	RKPS(0.93)TSDDSDS(0.751)NFEK	1476	0.0113001	0.0113221	0.011912	0.0185707	0.0197163	0.0210978	117.38	0.751143	0.000397346	1.71959
P12956	X-ray repair cross-complementing protein 6	XRCC6	S	LGS(1)LVDEFK	520	0.00234944	0.00359561	0.00334371	0.00518833	0.00574064	0.00502098	108.7	1	0.0071434	1.71712
P13639	Elongation factor 2	EEF2	S	FSVS(0.997)PVVR	502	0.000786592	0.000950649	0.00101179	0.00125371	0.00155186	0.00128784	83.456	0.996864	0.0179665	1.48904
P15924	Desmoplakin	DSP	S	GLPSPYNMSS(0.76)APGS(1)R	2821	0.0193699	0.0213545	0.016261	0.0225153	0.0238516	0.0253797	99.055	0.759615	0.044186	1.25904
P15924	Desmoplakin	DSP	S	GLPSPYNMSS(0.76)APGS(1)R	2825	0.0193699	0.0213545	0.016261	0.0225153	0.0238516	0.0253797	99.055	0.999999	0.044186	1.25904
P17096	High mobility group protein HMG-I/HMG-Y	HMGA1	S	KQPPVSPGTALVGS(1)QK	44	0.0918413	0.0835655	0.0973219	0.153781	0.206806	0.150628	201.13	1	0.0130442	1.87444
P17096	High mobility group protein HMG-I/HMG-Y	HMGA1	S	S(0.955)SQPLASK	8	0.0376997	0.0350703	0.047567	0.0717186	0.112356	0.0803456	152.64	0.955464	0.0205918	2.19733
P17858	ATP-dependent 6-phosphofructokinase, liver type	PFKL	S	TLS(0.866)MDK	775	0.152679	0.173254	0.167605	0.225281	0.204285	0.210931	95.815	0.866389	0.00493734	1.29777
P18206	Vinculin	VCL	S	ALASQLQDS(1)LK	579	0.00559987	0.00560273	0.00530415	0.00681157	0.00696615	0.00740518	141.54	1	0.00156229	1.28329
P18206	Vinculin	VCL	S	S(1)LLDASEEAIK	721	0.0187823	0.0223034	0.0205812	0.0241181	0.0317001	0.0266254	256.96	1	0.0475528	1.33692
P18583	Protein SON	SON	S	S(1)KS(1)S(1)EHK	1829	0.125482	0.141957	0.123862	0.157898	0.173804	0.163783	62.466	1	0.00942134	1.26625
P18583	Protein SON	SON	S	S(1)KS(1)S(1)EHK	1831	0.125482	0.141957	0.123862	0.157898	0.173804	0.163783	62.466	1	0.00942134	1.26625
P18583	Protein SON	SON	S	S(1)KS(1)S(1)EHK	1832	0.125482	0.141957	0.123862	0.157898	0.173804	0.163783	62.466	1	0.00942134	1.26625
P18583	Protein SON	SON	S	CVS(1)VQTDPTDEIPTKK	94	0.0235423	0.0304537	0.0305779	0.0350998	0.0420068	0.0363104	100.21	0.999536	0.0380424	1.34104
P19338	Nucleolin	NCL	S	EVEEDSEDEEMSEDEEDDS(1)S(1)GEEVVIPQKK	41	0.00593348	0.00496967	0.00554828	0.00743478	0.00674314	0.00735908	162.86	0.999982	0.00885516	1.30913
P19338	Nucleolin	NCL	S	EVEEDSEDEEMSEDEEDDS(1)S(1)GEEVVIPQKK	42	0.00593348	0.00496967	0.00554828	0.00743478	0.00674314	0.00735908	162.86	0.999976	0.00885516	1.30913
P21333	Filamin-A	FLNA	S	SPFSVAVSPS(0.999)LDLSK	968	0.00348707	0.0041008	0.00453352	0.00803052	0.00947808	0.00769147	198.95	0.998899	0.00223917	2.07898
P22314	Ubiquitin-like modifier-activating enzyme 1	UBA1	S	VS(1)GPDPK	13	0.114661	0.132838	0.141539	0.163409	0.212586	0.170568	108.32	1	0.0383336	1.40491
P23497	Nuclear autoantigen Sp-100	SP100	S	DTTSDKDDSLGS(0.998)QQTNEQCAQK	231	0.211043	0.149808	0.197316	0.235182	0.274843	0.243584	273.88	0.998193	0.0422325	1.35015
P23743	Diacylglycerol kinase alpha	DGKA	S	KVS(1)DVLK	28	0.0388011	0.0477298	0.0586505	0.156388	0.180006	0.0803893	52.79	1	0.0415951	2.87078
P25205	DNA replication licensing factor MCM3	MCM3	S	KRS(1)EDES(1)ET(1)EDEEEK	672	0.178708	0.193482	0.192878	0.244829	0.262306	0.279621	272.74	1	0.00268313	1.39232
P25205	DNA replication licensing factor MCM3	MCM3	T	KRS(1)EDES(1)ET(1)EDEEEK	674	0.178708	0.193482	0.192878	0.244829	0.262306	0.279621	272.74	1	0.00268313	1.39232
P25205	DNA replication licensing factor MCM3	MCM3	S	SEDES(1)ET(1)EDEEEKS(1)QEDQEQK	681	0.0942126	0.10841	0.115051	0.168505	0.182286	0.196728	249.41	1	0.00168493	1.72353
P25205	DNA replication licensing factor MCM3	MCM3	S	TADS(0.987)QETK	728	0.00902788	0.0111101	0.0104336	0.0126362	0.013653	0.0154862	89.9	0.986544	0.0225972	1.36648
P25685	DnaJ homolog subfamily B member 1	DNAJB1	S	S(1)AQEPAR	151	0.00894411	0.0113505	0.0115416	0.0146431	0.0157502	0.0141262	80.037	1	0.0117954	1.39839
P27105	Erythrocyte band 7 integral membrane protein	STOM	S	LPDS(0.995)FKDSPSK	18	0.0356011	0.0532906	0.0467986	0.0680032	0.0862219	0.0597257	66.246	0.995085	0.0497267	1.57676
P28290	Sperm-specific antigen 2	SSFA2	S	EAS(1)AES(1)DVGK	641	0.0335132	0.0338762	0.0308451	0.0453257	0.039374	0.0441012	109.6	1	0.00766173	1.31116
P28290	Sperm-specific antigen 2	SSFA2	S	EAS(1)AES(1)DVGK	644	0.0335132	0.0338762	0.0308451	0.0453257	0.039374	0.0441012	109.6	1	0.00766173	1.31116
P29590	Protein PML	PML	S	AS(1)PEAASTPR	403	0.077865	0.0838943	0.0971894	0.120798	0.11416	0.129081	140.31	1	0.00807256	1.40584
P29590	Protein PML	PML	S	KCS(0.983)QTQCPR	480	0.00621112	0.00716332	0.0068918	0.0138022	0.0157726	0.0107343	49.081	0.983426	0.011033	1.98898
P35579	Myosin-9	MYH9	T	YEILT(0.981)PNSIPK	725	4.8e-05	5.01e-05	7.69e-05	8.33e-05	0.00011145	9.6e-05	60.628	0.981477	0.035479	1.66143
P36871	Phosphoglucomutase-1	PGM1	S	AIGGIILTAS(0.999)HNPGGPNGDFGIK	117	0.0617938	0.0640258	0.0865494	0.110193	0.123882	0.0888133	283.37	0.999068	0.046215	1.52041
P38398	Breast cancer type 1 susceptibility protein	BRCA1	S	KENNS(1)PEHLK	114	0.177488	0.152115	0.15587	0.218765	0.187113	0.229128	50.563	1	0.0287355	1.30801
P38398	Breast cancer type 1 susceptibility protein	BRCA1	S	NYPS(1)QEELIK	1524	0.514209	0.442173	0.585317	0.657728	0.655104	0.69125	166.62	1	0.0229564	1.29992
P42166	Lamina-associated polypeptide 2, isoform alpha;Thymopoietin;Thymopentin;Lamina-associated polypeptide 2, isoforms beta/gamma;Thymopoietin;Thymopentin	TMPO	S	EQGTESRS(0.943)S(0.943)T(0.945)PLPTISSSAENTR	158	0.00331534	0.00412337	0.00458914	0.00639581	0.00688271	0.00524891	172.95	0.94337	0.0238553	1.54038
P42858	Huntingtin	HTT	S	LLSPQMS(0.999)GEEEDSDLAAK	1874	0.0799738	0.0812533	0.0857519	0.131464	0.149065	0.10401	168.75	0.999022	0.0256561	1.55697
P43243	Matrin-3	MATR3	S	KDGS(0.941)ASAAAK	705	0.00225279	0.00336917	0.00254641	0.00394379	0.00408954	0.00383493	83.617	0.941444	0.0226691	1.45295
P46013	Antigen KI-67	MKI67	S	S(0.969)SFSSDPDEK	127	0.0112752	0.0119712	0.0125312	0.0186678	0.0193713	0.0156074	206.36	0.96944	0.00794153	1.49944
P46013	Antigen KI-67	MKI67	S	TPVQYSQQQNS(1)PQK	357	0.022638	0.0209706	0.0231547	0.030629	0.0254946	0.0306154	206.52	1	0.0220644	1.2992
P46934	E3 ubiquitin-protein ligase NEDD4	NEDD4	S	RQIS(1)EETESVDNR	670	0.156083	0.159224	0.177951	0.255605	0.19596	0.216469	229.23	0.999977	0.0361492	1.35433
P47974	Zinc finger protein 36, C3H1 type-like 2;Zinc finger protein 36, C3H1 type-like 1	ZFP36L2	S	LS(1)IS(1)DD	490	0.0208356	0.0472645	0.0320461	0.172141	0.158734	0.190104	42.109	1	0.000294835	5.20219
P47974	Zinc finger protein 36, C3H1 type-like 2;Zinc finger protein 36, C3H1 type-like 1	ZFP36L2	S	LS(1)IS(1)DD	492	0.0208356	0.0472645	0.0320461	0.172141	0.158734	0.190104	135.35	1	0.000294835	5.20219
P49321	Nuclear autoantigenic sperm protein	NASP	S	LVPS(1)QEETK	421	0.0373121	0.0448003	0.0424993	0.0638641	0.0597148	0.0614527	151.98	1	0.00132933	1.48487
P50219	Motor neuron and pancreas homeobox protein 1	MNX1	S	LRAES(1)PS(1)PPR	77	0.415031	0.485484	0.564544	0.805588	0.815786	0.661846	50.102	1	0.0143522	1.55845
P50219	Motor neuron and pancreas homeobox protein 1	MNX1	S	LRAES(1)PS(1)PPR	79	0.415031	0.485484	0.564544	0.805588	0.815786	0.661846	64.841	1	0.0143522	1.55845
P51812	Ribosomal protein S6 kinase alpha-3	RPS6KA3	S	NQS(1)PVLEPVGR	715	0.0824897	0.0865705	0.0984072	0.100572	0.116114	0.119007	145.41	1	0.0379807	1.25508
P54259	Atrophin-1	ATN1	S	SLNDDGSS(0.847)DPR	119	0.0430172	0.0546125	0.0488766	0.0690352	0.0809873	0.0603437	89.013	0.847429	0.0360619	1.43589
P54259	Atrophin-1	ATN1	S	GRAS(1)PGGVSTSSSDGK	34	1.31896	1.53548	1.62098	1.90231	2.15076	1.76646	242.43	0.999999	0.0358298	1.30033
P55196	Afadin	MLLT4	S	LQLS(0.992)VTEVGTEK	424	0.0135675	0.0147303	0.014802	0.0175435	0.0217329	0.0181368	119.65	0.992071	0.0252133	1.3321
P63208	S-phase kinase-associated protein 1	SKP1	T	GKT(1)PEEIRK	131	0.0940149	0.105567	0.131604	0.204238	0.223754	0.193802	64.878	1	0.0023916	1.87747
P84103	Serine/arginine-rich splicing factor 3	SRSF3	S	NHKPS(1)R	148	0.0401157	0.0525612	0.0514414	0.0593534	0.0621934	0.0624084	55.37	1	0.0315957	1.27642
Q00610	Clathrin heavy chain 1	CLTC	T	T(1)PDTIR	394	0.00971859	0.0113379	0.0124826	0.0148572	0.0177611	0.0148534	135.77	0.999999	0.0209548	1.41541
Q01105	Protein SET;Protein SETSIP	SET	S	RSS(0.89)QTQNK	184	0.0114221	0.0135467	0.0134024	0.0206215	0.0272994	0.0282139	96.009	0.890391	0.00719596	1.98416
Q01433	AMP deaminase 2	AMPD2	S	S(1)LPGPAPCLK	100	0.0310473	0.0382959	0.0469713	0.053553	0.0502567	0.0611809	100.93	1	0.044836	1.41849
Q01581	Hydroxymethylglutaryl-CoA synthase, cytoplasmic	HMGCS1	S	PGS(1)LPLNAEACWPK	4	0.010523	0.0142306	0.0153441	0.0245191	0.0255111	0.0220313	119.23	1	0.00397698	1.79715
Q02790	Peptidyl-prolyl cis-trans isomerase FKBP4;Peptidyl-prolyl cis-trans isomerase FKBP4, N-terminally processed	FKBP4	S	SNTAGSQS(0.989)QVETEA	453	0.00205895	0.00206161	0.00240027	0.00273843	0.00361821	0.00282567	83.252	0.989123	0.0424617	1.40815
Q07352	Zinc finger protein 36, C3H1 type-like 1	ZFP36L1	S	SFS(1)EGGER	92	0.410821	0.563528	0.485515	0.603113	0.666652	0.747894	137.05	0.999876	0.0377665	1.38209
Q07889	Son of sevenless homolog 1	SOS1	S	RPES(1)APAESSPSK	1161	0.216835	0.253598	0.202689	0.272665	0.327604	0.321877	69.081	0.999964	0.0229352	1.36995
Q07960	Rho GTPase-activating protein 1	ARHGAP1	S	S(1)PATAPK	223	0.473064	0.457024	0.502277	0.832687	0.843289	0.631263	111.64	0.999575	0.0142368	1.61079
Q08174	Protocadherin-1	PCDH1	S	SNSPLPSIQLQPQS(0.977)PSASK	984	0.316911	0.327485	0.328729	0.443256	0.386409	0.416619	157.59	0.9767	0.00567065	1.2807
Q09666	Neuroblast differentiation-associated protein AHNAK	AHNAK	S	APS(1)LDIK	3326	0.00085022	0.000920458	0.000877969	0.00154202	0.00118698	0.00195446	100.02	1	0.0381868	1.76825
Q09666	Neuroblast differentiation-associated protein AHNAK	AHNAK	S	GGVTGS(1)PEASISGSK	5731	0.0223006	0.0241126	0.0248284	0.0291824	0.032182	0.0325431	335.6	0.999937	0.00441157	1.31816
Q0VF96	Cingulin-like protein 1	CGNL1	S	RQDS(1)AGPVLDGAR	283	0.109436	0.122349	0.12045	0.236129	0.252393	0.238724	111.33	1	4.18888e-05	2.06466
Q12797	Aspartyl/asparaginyl beta-hydroxylase	ASPH	S	SSGNSSSSGSGSGSTSAGSSS(1)PGAR	29	0.0143635	0.0180398	0.0157741	0.0208044	0.0187197	0.0207054	394.05	0.999918	0.0339064	1.25016
Q12888	Tumor suppressor p53-binding protein 1	TP53BP1	S	FVPAENDSILMNPAQDGEVQLS(0.996)QNDDKTK	580	0.0180648	0.0198495	0.0216464	0.0262871	0.029464	0.0256431	201.88	0.996123	0.00975919	1.36657
Q12933	TNF receptor-associated factor 2	TRAF2	S	CES(1)LEKK	274	0.0269702	0.0406067	0.0409168	0.0471601	0.0555808	0.0520982	50.123	1	0.0412665	1.42717
Q13131	5'-AMP-activated protein kinase catalytic subunit alpha-1	PRKAA1	S	SGSVS(0.913)NYR	498	0.243899	0.260848	0.281175	0.336995	0.350245	0.317186	121.93	0.913456	0.00725354	1.27802
Q13322	Growth factor receptor-bound protein 10	GRB10	S	SVS(0.819)ENSLVAMDFSGQTGR	428	0.0661297	0.0503932	0.0583455	0.0837024	0.0731199	0.0713498	105.72	0.819225	0.0406714	1.30482
Q13371	Phosducin-like protein	PDCL	S	NSATCHS(0.999)EDS(1)DLEID	293	0.310926	0.275443	0.264543	0.402316	0.38704	0.417508	116.35	0.998951	0.00199758	1.41832
Q13371	Phosducin-like protein	PDCL	S	NSATCHS(0.999)EDS(1)DLEID	296	0.310926	0.275443	0.264543	0.402316	0.38704	0.417508	157.12	0.999998	0.00199758	1.41832
Q13428	Treacle protein	TCOF1	S	APESSDDSEDSSDSSSGS(0.97)EEDGEGPQGAK	1156	0.00213001	0.00187426	0.00216088	0.00237167	0.00283911	0.00283777	238.36	0.970196	0.0252457	1.30549
Q13428	Treacle protein	TCOF1	S	LS(1)GDQPAAR	1350	0.0882591	0.0980125	0.103792	0.111983	0.126703	0.125084	117.93	1	0.0194502	1.2541
Q13428	Treacle protein	TCOF1	S	GSLGS(1)QGAKDEPEEELQK	1410	0.0229569	0.0243106	0.0241588	0.0343416	0.0390512	0.0354924	202.17	0.99998	0.00108327	1.52444
Q13428	Treacle protein	TCOF1	S	AAS(1)APAK	304	0.0128714	0.0140088	0.0160567	0.0198312	0.0271586	0.020212	91.085	1	0.0340954	1.56513
Q13428	Treacle protein	TCOF1	S	AAS(1)APAKES(1)PR	375	0.0319566	0.0279765	0.032448	0.0377623	0.0367299	0.0421929	106.6	1	0.0209619	1.26308
Q13428	Treacle protein	TCOF1	S	AAS(1)APAKES(1)PR	381	0.0319566	0.0279765	0.032448	0.0377623	0.0367299	0.0421929	216.32	1	0.0209619	1.26308
Q13428	Treacle protein	TCOF1	S	REEDSQS(0.953)SSEESDSEEEAPAQAK	412	0.00262802	0.00311225	0.00363651	0.00567144	0.00606252	0.00519236	347.67	0.952892	0.00282664	1.80513
Q13428	Treacle protein	TCOF1	S	SSSEESDS(0.977)DREALAAMNAAQVKPLGK	484	0.0234129	0.0222753	0.0251975	0.0340353	0.0418634	0.0380633	272.99	0.976984	0.00401285	1.60769
Q13428	Treacle protein	TCOF1	S	AEKPMDNSESSEESSDSADS(0.999)EEAPAAMTAAQAK	620	0.0105069	0.0109094	0.0123211	0.0173552	0.0192052	0.0171413	365.51	0.999157	0.00147282	1.59175
Q13428	Treacle protein	TCOF1	S	PAEDSSSSEESDS(1)EEEK	701	0.0159473	0.0146731	0.0167688	0.0198861	0.0217544	0.0232812	248.46	0.999989	0.00719499	1.36997
Q13428	Treacle protein	TCOF1	S	QEDSESSEEES(0.999)DS(1)EEAAASPAQVK	771	0.00532761	0.00516504	0.00632071	0.00814291	0.00748498	0.00661405	255.33	0.999963	0.0339616	1.32287
Q13428	Treacle protein	TCOF1	S	QEDSESSEEESDS(0.991)EEAAAS(1)PAQVK	777	0.00248425	0.00273809	0.00302136	0.00416356	0.00551506	0.00456015	305.64	1	0.00968382	1.72723
Q13428	Treacle protein	TCOF1	S	VS(0.984)DPISTSESSEEEEEAEAETAK	79	0.00902762	0.0094804	0.00978404	0.0120165	0.0147234	0.0144027	276.16	0.9836	0.00829023	1.45421
Q13428	Treacle protein	TCOF1	S	AS(0.856)ESTAR	990	0.00289578	0.00315404	0.00421804	0.00549347	0.00641744	0.00599228	129.42	0.85604	0.00629775	1.74361
Q13435	Splicing factor 3B subunit 2	SF3B2	S	GFEEEHKDSDDDS(1)S(1)DDEQEK	435	0.193013	0.14567	0.201033	0.231304	0.24753	0.25184	241.71	0.999972	0.0257011	1.35381
Q13435	Splicing factor 3B subunit 2	SF3B2	S	GFEEEHKDSDDDS(1)S(1)DDEQEK	436	0.193013	0.14567	0.201033	0.231304	0.24753	0.25184	241.71	0.999998	0.0257011	1.35381
Q13439	Golgin subfamily A member 4	GOLGA4	T	LKT(1)T(1)DEEFQSLK	1180	0.0471065	0.0560769	0.0463872	0.0614421	0.0807192	0.068027	57.136	0.999983	0.0352422	1.40528
Q13439	Golgin subfamily A member 4	GOLGA4	T	LKT(1)T(1)DEEFQSLK	1181	0.0471065	0.0560769	0.0463872	0.0614421	0.0807192	0.068027	57.136	0.999983	0.0352422	1.40528
Q13451	Peptidyl-prolyl cis-trans isomerase FKBP5;Peptidyl-prolyl cis-trans isomerase FKBP5, N-terminally processed	FKBP5	S	GTDS(0.974)QAMEEEKPEGHV	445	0.0428354	0.0452492	0.0481562	0.0535564	0.0615799	0.0609233	202.43	0.974355	0.0114321	1.29227
Q13555	Calcium/calmodulin-dependent protein kinase type II subunit gamma	CAMK2G	T	QET(1)VECLR	287	0.0960052	0.166577	0.0599059	0.203717	0.220828	0.198897	97.911	1	0.0350963	1.93323
Q13576	Ras GTPase-activating-like protein IQGAP2	IQGAP2	S	YGS(1)IVDDER	16	0.0260763	0.0496258	0.0325393	0.0898654	0.0907405	0.0767105	131.83	0.999969	0.00402377	2.37724
Q13813	Spectrin alpha chain, non-erythrocytic 1	SPTAN1	S	FLS(1)DFR	1346	0.000563111	0.000768355	0.00106636	0.00136254	0.00152324	0.00114952	64.567	1	0.0398625	1.6829
Q14566	DNA replication licensing factor MCM6	MCM6	S	EIESEIDS(1)EEELINK	762	0.00452437	0.00498306	0.00454742	0.0066724	0.00677297	0.00762398	173.03	0.999904	0.00225852	1.49908
Q14573	Inositol 1,4,5-trisphosphate receptor type 3	ITPR3	S	LGFVDVQNCIS(1)R	2670	0.0145674	0.0161449	0.0184505	0.0199552	0.021466	0.0202415	126.56	1	0.0268272	1.25425
Q14669	E3 ubiquitin-protein ligase TRIP12;Symplekin	TRIP12	S	LS(1)DVLK	997	0.016408	0.0156291	0.0139009	0.021361	0.0184369	0.0208482	82.279	1	0.0136771	1.32017
Q14683	Structural maintenance of chromosomes protein 1A	SMC1A	S	MEEESQS(0.97)QGR	360	0.00292665	0.00324415	0.0031406	0.00496281	0.00523306	0.00606958	103.21	0.969742	0.00258317	1.74683
Q14683	Structural maintenance of chromosomes protein 1A	SMC1A	S	GTMDDISQEEGSS(0.983)QGEDSVSGSQR	957	0.00297171	0.00237483	0.00282543	0.00366562	0.00402066	0.00436434	213.54	0.982985	0.00873189	1.47463
Q14686	Nuclear receptor coactivator 6	NCOA6	S	PAS(0.965)ASSSTK	2043	0.291581	0.355567	0.356815	0.459353	0.784774	0.591669	103.08	0.964635	0.0458743	1.82855
Q14696	LDLR chaperone MESD	MESDC2	S	SS(0.872)KEENR	221	0.0194154	0.020685	0.0240185	0.0351688	0.0286416	0.0272674	55.549	0.872479	0.0325082	1.42045
Q14839	Chromodomain-helicase-DNA-binding protein 4	CHD4	S	SDSEGS(1)DYTPGK	108	0.0184904	0.018601	0.0179241	0.0271198	0.0305062	0.0303056	162.72	0.999857	0.000601733	1.5983
Q14978	Nucleolar and coiled-body phosphoprotein 1	NOLC1	S	S(0.813)SSSEDSSSDEEEEQKKPMK	264	0.0162563	0.011877	0.0255041	0.0414497	0.0458524	0.0320076	229.2	0.813202	0.0187525	2.22438
Q14978	Nucleolar and coiled-body phosphoprotein 1	NOLC1	S	QQPVESSEDSSDESDS(0.924)S(0.924)SEEEKKPPTK	331	0.0158831	0.0158674	0.0203045	0.0333933	0.0381361	0.0316323	163.22	0.924367	0.00221237	1.98178
Q14978	Nucleolar and coiled-body phosphoprotein 1	NOLC1	S	AAESSSDSSDSDS(0.997)S(0.996)EDDEAPSKPAGTTK	370	0.0126382	0.0152523	0.0159945	0.0208628	0.0220703	0.020374	277.45	0.996901	0.00468243	1.44257
Q14978	Nucleolar and coiled-body phosphoprotein 1	NOLC1	S	KADSSSSEEESS(0.88)S(0.959)S(0.943)EEEK	432	0.0164596	0.0195218	0.0214487	0.0342442	0.0380141	0.0344071	145.63	0.95934	0.000995214	1.85731
Q14978	Nucleolar and coiled-body phosphoprotein 1	NOLC1	S	KADSSSSEEESS(0.88)S(0.959)S(0.943)EEEK	433	0.0114575	0.0136531	0.0149897	0.0215553	0.0239951	0.0229616	104.88	0.942991	0.00162254	1.70852
Q14978	Nucleolar and coiled-body phosphoprotein 1	NOLC1	S	QAPQGSRDS(0.966)SSDSDSSSSEEEEEK	469	0.00205937	0.00289352	0.0041411	0.00580352	0.00686461	0.00618384	114.03	0.966199	0.00874817	2.07301
Q14978	Nucleolar and coiled-body phosphoprotein 1	NOLC1	S	DSSSDSDSSS(0.791)S(0.976)EEEEEK	477	0.00271259	0.00443696	0.00442581	0.00843226	0.00783856	0.00638705	112.17	0.790716	0.0114752	1.95742
Q14978	Nucleolar and coiled-body phosphoprotein 1	NOLC1	S	DSSSDSDSSS(0.791)S(0.976)EEEEEK	478	0.00271259	0.00443696	0.00442581	0.00843226	0.00783856	0.00638705	112.17	0.976055	0.0114752	1.95742
Q14978	Nucleolar and coiled-body phosphoprotein 1	NOLC1	S	AESSNSS(0.776)SSDDS(0.847)SEEEEEK	520	0.00420431	0.00394178	0.00405381	0.00714778	0.00737266	0.00574953	195.09	0.776214	0.00634176	1.66149
Q14978	Nucleolar and coiled-body phosphoprotein 1	NOLC1	S	AESSNSSSSDDS(1)S(1)EEEEEKLK	525	0.017796	0.0176522	0.0222585	0.029162	0.030494	0.0274072	195.09	0.999999	0.00508676	1.50872
Q14978	Nucleolar and coiled-body phosphoprotein 1	NOLC1	S	AESSNSSSSDDS(1)S(1)EEEEEKLK	526	0.0135919	0.0137105	0.0182047	0.0220137	0.0231216	0.0216587	195.09	1	0.0109183	1.46777
Q15154	Pericentriolar material 1 protein	PCM1	S	KAS(0.997)AQASLASK	1283	0.0904904	0.09684	0.0834171	0.169375	0.154143	0.175718	114.29	0.997356	0.00052515	1.84392
Q15311	RalA-binding protein 1	RALBP1	S	TPS(0.821)SEEISPTK	29	0.276044	0.323137	0.293345	0.427186	0.36391	0.389273	161.48	0.821182	0.0139316	1.3225
Q15345	Leucine-rich repeat-containing protein 41	LRRC41	S	APS(1)RDEGSLLLGSR	276	0.193113	0.196396	0.229313	0.3657	0.406849	0.284809	95.554	0.99999	0.0178252	1.70866
Q15643	Thyroid receptor-interacting protein 11	TRIP11	S	S(1)VPNTPLRPNQQSVVNSSFSELFVK	1842	0.0203795	0.0222556	0.0263114	0.0276273	0.0306947	0.0278885	212.68	0.99984	0.0455962	1.2504
Q15651	High mobility group nucleosome-binding domain-containing protein 3	HMGN3	S	RKS(1)PENTEGK	6	0.54547	0.473397	0.551814	0.736747	0.950188	0.740488	178.22	1	0.0188787	1.54546
Q15651	High mobility group nucleosome-binding domain-containing protein 3	HMGN3	S	EGTAPS(1)ENGETK	78	0.14186	0.121824	0.121653	0.16553	0.184283	0.175204	137.8	0.999993	0.00568703	1.36249
Q15751	Probable E3 ubiquitin-protein ligase HERC1	HERC1	S	SES(0.991)LTAESR	1491	0.05794	0.0576069	0.0661483	0.0953318	0.087787	0.0828918	128.81	0.991358	0.00354875	1.46405
Q15773	Myeloid leukemia factor 2	MLF2	S	LAIQGPEDS(1)PSR	238	0.658438	0.727032	0.746184	0.852622	1.04066	0.852025	270.91	0.999999	0.039965	1.28788
Q16629	Serine/arginine-rich splicing factor 7	SRSF7	S	S(0.893)PSGS(0.993)PR	223	0.030818	0.0420308	0.0305781	0.0645409	0.0489126	0.0476226	51.488	0.892854	0.0440154	1.55739
Q16629	Serine/arginine-rich splicing factor 7	SRSF7	S	S(0.893)PSGS(0.993)PR	227	0.030818	0.0420308	0.0305781	0.0645409	0.0489126	0.0476226	51.488	0.993329	0.0440154	1.55739
Q16891	MICOS complex subunit MIC60	IMMT	T	T(1)VEGALK	276	0.0065692	0.00679118	0.0085943	0.0098027	0.0122724	0.00956945	61.679	1	0.0399309	1.44136
Q27J81	Inverted formin-2	INF2	S	GARPPAAGPGGDEDEDEEDTAPESALDTS(0.966)LDK	1188	0.0253993	0.030012	0.0286032	0.0360323	0.0417185	0.0354527	232.28	0.965714	0.0158682	1.34743
Q53EL6	Programmed cell death protein 4	PDCD4	S	RFVS(1)EGDGGR	457	0.467048	0.415596	0.524302	0.659024	0.791041	0.723747	179.09	1	0.00662101	1.54506
Q53EL6	Programmed cell death protein 4	PDCD4	T	SGLTVPT(0.904)SPK	93	0.528798	0.525142	0.579076	0.612881	0.724043	0.789215	96.067	0.903627	0.0389715	1.30197
Q5JSZ5	Protein PRRC2B	PRRC2B	S	KGS(1)EGAER	1754	0.152861	0.154558	0.165008	0.205576	0.204912	0.196486	88.021	1	0.000727077	1.2848
Q5SSJ5	Heterochromatin protein 1-binding protein 3	HP1BP3	S	GEPENEEKEENKS(0.953)SEETK	110	0.0958005	0.100902	0.110009	0.137185	0.161471	0.122628	95.71	0.953398	0.0340289	1.37355
Q5SSJ5	Heterochromatin protein 1-binding protein 3	HP1BP3	S	TIPSWATLSAS(0.984)QLAR	142	0.00335254	0.00262087	0.00460585	0.00662764	0.00828953	0.00566358	125.97	0.984399	0.0256277	1.94539
Q5T4S7	E3 ubiquitin-protein ligase UBR4	UBR4	S	TGS(0.872)TSSKEDDYESDAATIVQK	362	0.0243687	0.0243765	0.0296842	0.0326071	0.032638	0.033061	244.14	0.87164	0.0203073	1.25343
Q5T5U3	Rho GTPase-activating protein 21	ARHGAP21	S	SKS(0.979)YDEGLDDYREDAK	881	0.143126	0.126447	0.161602	0.170672	0.198299	0.201392	125.73	0.978961	0.0301141	1.32281
Q5T9C2	Protein FAM102A	FAM102A	S	KKDS(0.972)VESHPTWVDDTR	311	0.0596338	0.0387658	0.041109	0.0794274	0.090338	0.104631	126.22	0.97229	0.0102637	1.96688
Q5TAQ9	DDB1- and CUL4-associated factor 8	DCAF8	S	VHDRS(1)EEEEEEEEEEEEEQPR	99	2.21961	2.05716	2.56202	3.17402	3.04976	3.48245	485.42	1	0.00828143	1.41929
Q5VT52	Regulation of nuclear pre-mRNA domain-containing protein 2	RPRD2	T	SAT(0.992)PEPVTDNR	358	0.069892	0.0754846	0.0822408	0.0936266	0.104894	0.0947891	232.56	0.991977	0.012326	1.28861
Q5VTL8	Pre-mRNA-splicing factor 38B	PRPF38B	S	S(0.998)GS(0.992)QGRTDS(0.996)VEK	473	0.0923134	0.102661	0.135295	0.172053	0.20325	0.172979	69.737	0.998206	0.0116906	1.66011
Q5VTL8	Pre-mRNA-splicing factor 38B	PRPF38B	S	S(0.998)GS(0.992)QGRTDS(0.996)VEK	475	0.0923134	0.102661	0.135295	0.172053	0.20325	0.172979	69.737	0.99159	0.0116906	1.66011
Q5VTL8	Pre-mRNA-splicing factor 38B	PRPF38B	S	S(0.998)GS(0.992)QGRTDS(0.996)VEK	481	0.0923134	0.102661	0.135295	0.172053	0.20325	0.172979	88.177	0.995714	0.0116906	1.66011
Q5VTL8	Pre-mRNA-splicing factor 38B	PRPF38B	S	EHS(1)PS(1)KEK	491	0.230286	0.256451	0.312741	0.474533	0.653925	0.433133	130.94	1	0.0242612	1.95326
Q5VTL8	Pre-mRNA-splicing factor 38B	PRPF38B	S	EHS(1)PS(1)KEK	493	0.230286	0.256451	0.312741	0.474533	0.653925	0.433133	57.225	1	0.0242612	1.95326
Q5VUA4	Zinc finger protein 318	ZNF318	S	LEDQLSEGRNS(1)PEK	1243	0.286761	0.319358	0.311895	0.411989	0.414954	0.383671	137.61	0.999889	0.00224518	1.31873
Q5VUA4	Zinc finger protein 318	ZNF318	S	RVS(1)PS(1)PPR	79	0.0982751	0.116195	0.118227	0.160282	0.149673	0.135387	46.796	1	0.0173891	1.33858
Q5VUA4	Zinc finger protein 318	ZNF318	S	RVS(1)PS(1)PPR	81	0.0982751	0.116195	0.118227	0.160282	0.149673	0.135387	46.796	1	0.0173891	1.33858
Q5VWN6	Protein FAM208B	FAM208B	S	ES(0.977)PTQISIGAFPSTK	2009	0.443434	0.487058	0.365274	0.523338	0.644953	0.576489	124.08	0.976604	0.0403949	1.34652
Q5VZ89	DENN domain-containing protein 4C	DENND4C	S	S(0.799)TSLSALVR	1323	0.025667	0.0460418	0.0327492	0.0487629	0.0572074	0.0663695	150.81	0.799255	0.0447857	1.64985
Q5VZ89	DENN domain-containing protein 4C	DENND4C	S	RAS(1)GDVQTMK	1613	0.231786	0.283524	0.296801	0.573227	0.636457	0.574475	157.22	1	0.000355171	2.19694
Q5VZ89	DENN domain-containing protein 4C	DENND4C	S	HSQPS(0.999)PEPHSPTEPPAWGSSIVK	968	0.0337144	0.0322279	0.0311873	0.04136	0.043815	0.0445437	166.2	0.999465	0.000853062	1.33552
Q5VZL5	Zinc finger MYM-type protein 4	ZMYM4	S	KKS(1)IVAVEPR	1181	0.169449	0.228217	0.227756	0.321815	0.436131	0.289029	90.412	1	0.0446866	1.67403
Q6PJF5	Inactive rhomboid protein 2	RHBDF2	S	GIPHSASPVS(0.998)PDGVQIPLK	328	0.146137	0.174175	0.134034	0.194699	0.239996	0.200232	114.9	0.99775	0.0316339	1.39745
Q6PJG2	ELM2 and SANT domain-containing protein 1	ELMSAN1	S	SHESNAPGS(0.991)AGGQASEKPR	996	0.0419317	0.0496496	0.0496413	0.0632234	0.0633192	0.0753694	64.954	0.991479	0.0133729	1.42974
Q6WKZ4	Rab11 family-interacting protein 1	RAB11FIP1	S	SS(0.881)LLSLMTGK	435	0.0256321	0.0327969	0.0339337	0.0451079	0.0632256	0.0425493	147.62	0.880707	0.0496278	1.63359
Q6Y7W6	PERQ amino acid-rich with GYF domain-containing protein 2	GIGYF2	S	SES(0.923)ENWR	201	0.0105889	0.0183642	0.0148219	0.0260917	0.0253781	0.0268407	81.547	0.923214	0.0073127	1.78893
Q71DI3	Histone H3.2;Histone H3.1t;Histone H3.1;Histone H3.3;Histone H3.3C	HIST2H3A	S	S(0.987)TELLIR	58	0.0144687	0.0146024	0.0144257	0.0162196	0.017949	0.0205827	93.178	0.986878	0.0417701	1.25875
Q7L4I2	Arginine/serine-rich coiled-coil protein 2	RSRC2	S	SEEHNDKEHS(0.997)SDK	94	0.12021	0.0447372	0.184551	0.264069	0.413776	0.264885	171.98	0.996708	0.0367599	2.69738
Q7LBC6	Lysine-specific demethylase 3B	KDM3B	S	S(1)ASDSGCDPASK	289	0.288409	0.315791	0.319261	0.381537	0.522207	0.406931	259.4	0.999723	0.0437199	1.41931
Q7LBC6	Lysine-specific demethylase 3B	KDM3B	S	RFS(1)LDER	798	0.0121557	0.0148119	0.0150944	0.0214881	0.0301573	0.0227866	67.334	1	0.0194944	1.76958
Q7Z333	Probable helicase senataxin	SETX	S	SDTLTDS(1)QIDRDLHK	956	0.048789	0.0560558	0.0590242	0.0715325	0.0876866	0.0877637	168.09	0.999996	0.0110564	1.5072
Q7Z401	C-myc promoter-binding protein	DENND4A	S	HKS(1)DNETNLQQQVVWGNR	1015	0.572536	0.655939	0.652313	0.804299	0.897155	1.0543	259.45	0.999998	0.0200286	1.46521
Q7Z5L9	Interferon regulatory factor 2-binding protein 2	IRF2BP2	S	RPAS(0.999)VSSSAAVEHEQR	240	0.191274	0.180092	0.170873	0.271452	0.247442	0.249353	189.09	0.999146	0.00148329	1.41681
Q7Z5L9	Interferon regulatory factor 2-binding protein 2	IRF2BP2	S	RNS(1)NS(0.997)PPS(0.904)PSSMNQR	455	0.063765	0.058639	0.0766296	0.0856701	0.091377	0.0849216	78.333	0.999621	0.0215138	1.3162
Q7Z5L9	Interferon regulatory factor 2-binding protein 2	IRF2BP2	S	RNS(1)NS(0.997)PPS(0.904)PSSMNQR	457	0.063765	0.058639	0.0766296	0.0856701	0.091377	0.0849216	140.49	0.99658	0.0215138	1.3162
Q86UU1	Pleckstrin homology-like domain family B member 1	PHLDB1	S	KGGHERPPS(1)PGLR	324	0.923951	0.888497	0.989693	1.27553	1.258	1.21272	118.55	1	0.00085227	1.33693
Q86UU1	Pleckstrin homology-like domain family B member 1	PHLDB1	S	IGTLQDRPPS(1)PFREPPGSER	404	0.379868	0.372592	0.49811	0.549568	0.576318	0.516142	107.75	0.99999	0.042014	1.31302
Q86UU1	Pleckstrin homology-like domain family B member 1	PHLDB1	S	VLTTS(0.909)PSR	419	0.75066	0.788709	0.992388	1.18047	1.00958	1.14383	62.869	0.908691	0.0428303	1.31682
Q86UU1	Pleckstrin homology-like domain family B member 1	PHLDB1	S	KLS(0.985)SGDLR	563	0.454685	0.521103	0.610212	0.784791	0.664557	0.724037	59.542	0.985287	0.0262322	1.37036
Q86YQ8	Copine-8	CPNE8	S	YAS(0.967)SVK	427	0.0918142	0.128663	0.163831	0.359502	0.458624	0.252529	92.47	0.967431	0.0221722	2.78593
Q8IUC4	Rhophilin-2;Putative rhophilin-2-like protein RHPN2P1	RHPN2	T	SAT(0.985)YSVGMQK	606	0.808567	0.970111	1.05841	1.21078	1.29102	1.11132	162.68	0.984682	0.0448903	1.27353
Q8IVF2	Protein AHNAK2	AHNAK2	S	ERLS(1)WPK	260	0.0197949	0.0216758	0.0235053	0.0279554	0.027698	0.0258798	99.653	1	0.0116989	1.25482
Q8IVF2	Protein AHNAK2	AHNAK2	S	RLS(0.938)TPQR	509	0.00509748	0.00525967	0.00631226	0.00742911	0.00641021	0.00733118	89.886	0.937663	0.0399905	1.27002
Q8IVF2	Protein AHNAK2	AHNAK2	S	RRS(1)WWK	86	0.0312198	0.0383719	0.0345146	0.0435552	0.0458533	0.0454704	53.968	1	0.00935507	1.29559
Q8IYB3	Serine/arginine repetitive matrix protein 1	SRRM1	S	RES(1)PS(1)PAPKPR	450	0.613631	0.726137	0.751143	0.784288	0.969512	0.930295	145.23	1	0.0484966	1.2837
Q8IYB3	Serine/arginine repetitive matrix protein 1	SRRM1	S	RES(1)PS(1)PAPKPR	452	0.613631	0.726137	0.751143	0.784288	0.969512	0.930295	119.96	1	0.0484966	1.2837
Q8N1W1	Rho guanine nucleotide exchange factor 28	ARHGEF28	S	SSS(0.826)LDALDADS(1)EGEGHSEPSHICYTPGSQSSSR	478	0.011986	0.0150525	0.0139293	0.0168175	0.0216249	0.0191006	272.24	0.82574	0.0287292	1.40459
Q8N2M8	CLK4-associating serine/arginine rich protein	CLASRP	T	SPT(0.931)PGREEK	319	0.269071	0.342756	0.284839	0.479776	0.520153	0.358567	73.951	0.931258	0.0450576	1.51505
Q8N4S0	Coiled-coil domain-containing protein 82	CCDC82	S	HLS(1)QEDNDLNK	131	2.50379	2.66536	2.91266	3.18813	3.75483	3.33113	183.06	1	0.0244391	1.27126
Q8N573	Oxidation resistance protein 1	OXR1	S	RMS(1)FQKPK	91	0.425935	0.435518	0.424142	0.497436	0.661023	0.555544	73.067	1	0.0409611	1.33324
Q8NCN4	E3 ubiquitin-protein ligase RNF169	RNF169	S	CVS(1)APDLTIEK	339	0.399795	0.482292	0.545848	0.654256	0.843665	0.667969	119.39	0.999974	0.0295155	1.5168
Q8ND56	Protein LSM14 homolog A	LSM14A	S	TQLS(0.978)QGRSS(0.974)PQLDPLR	178	0.0866269	0.083548	0.0957095	0.110819	0.119826	0.120283	109.32	0.978173	0.00404248	1.31985
Q8NDI1	EH domain-binding protein 1	EHBP1	S	KPS(1)EDEVLNK	1058	0.707971	0.699627	0.801509	0.877887	0.987383	0.904756	149.69	1	0.0157284	1.25391
Q8NDI1	EH domain-binding protein 1	EHBP1	S	ATDEDMQS(1)LASLMSMK	171	0.00528879	0.00654212	0.00698503	0.0078217	0.00933209	0.0109826	135.09	0.999961	0.0409742	1.49535
Q8NDI1	EH domain-binding protein 1	EHBP1	S	TKS(0.999)DTEPQK	649	0.172148	0.206165	0.224834	0.282909	0.373409	0.296691	127.17	0.99871	0.0221001	1.58006
Q8NFC6	Biorientation of chromosomes in cell division protein 1-like 1	BOD1L1	S	RGS(1)LSQEMAK	1077	0.0553266	0.0700279	0.0632517	0.0803512	0.0746313	0.0827754	165.51	0.99995	0.0284894	1.2606
Q8NI27	THO complex subunit 2	THOC2	T	KEKT(0.984)PATTPEAR	1285	0.0505095	0.0488625	0.0597049	0.0635291	0.0767426	0.0666641	61.265	0.984448	0.0378423	1.30085
Q8TEU7	Rap guanine nucleotide exchange factor 6	RAPGEF6	S	SLS(0.76)QGSTNSNMLDVQGGAHK	1070	0.0456369	0.0305407	0.0388071	0.0556454	0.062837	0.0512389	113.6	0.760156	0.029789	1.47603
Q8TF01	Arginine/serine-rich protein PNISR	PNISR	T	GSESSDT(0.785)DDEELR	410	0.0288644	0.0344331	0.036187	0.112165	0.0874754	0.0666454	89.46	0.785266	0.0140546	2.67666
Q8TF42	Ubiquitin-associated and SH3 domain-containing protein B	UBASH3B	S	VNS(1)QPGPQK	377	0.0576766	0.0835161	0.0900236	0.15749	0.225935	0.153989	110.93	1	0.0159242	2.32429
Q8WWI1	LIM domain only protein 7	LMO7	S	TSTTGVATTQS(0.998)PTPR	1586	0.0257464	0.0293309	0.0359494	0.0408166	0.0414827	0.0378791	188.44	0.998016	0.0380608	1.32025
Q92576	PHD finger protein 3	PHF3	S	VAQNS(0.777)PSVENIQTSQAEQAK	1722	0.0137964	0.0144065	0.0191513	0.0197332	0.0216142	0.0243094	77.641	0.776704	0.0470625	1.3865
Q92597	Protein NDRG1	NDRG1	T	SRT(0.835)AS(0.882)GSSVTSLDGTR	328	0.0974874	0.142912	0.129391	0.166973	0.232959	0.272112	119.84	0.834664	0.0396619	1.81736
Q92766	Ras-responsive element-binding protein 1	RREB1	S	KLS(1)HDAESEREDPAPAK	175	0.935358	0.884085	0.978469	1.26384	1.78804	1.3008	122.3	0.999999	0.0388176	1.55569
Q969T4	Ubiquitin-conjugating enzyme E2 E3	UBE2E3	S	QRS(1)DDES(0.973)PSTSSGSSDADQR	12	0.0117852	0.0101554	0.0171319	0.0178234	0.0212407	0.0235127	112.8	0.97328	0.0430191	1.60155
Q96B23	Uncharacterized protein C18orf25	C18orf25	S	SRS(0.942)ESETSTMAAK	145	0.544409	0.533496	0.48872	0.681992	0.914417	0.733898	141.1	0.941962	0.0246107	1.48747
Q96G01	Protein bicaudal D homolog 1	BICD1	S	SGS(0.868)LKGPDDPR	548	0.549885	0.522165	0.581196	0.739538	0.761329	0.748016	110.92	0.868322	0.000400284	1.36028
Q96HC4	PDZ and LIM domain protein 5	PDLIM5	S	RGS(1)QGDSK	228	0.17521	0.19394	0.206631	0.245594	0.264453	0.228326	110.08	1	0.0173918	1.28239
Q96M96	FYVE, RhoGEF and PH domain-containing protein 4	FGD4	S	S(1)ADLPHSFK	702	0.485641	0.585999	0.535884	0.723812	0.807181	0.790026	154.15	1	0.00350181	1.44385
Q96RQ1	Endoplasmic reticulum-Golgi intermediate compartment protein 2	ERGIC2	S	TLS(1)LVK	11	0.0544663	0.070466	0.0579143	0.0877978	0.130897	0.0962153	87.323	0.999919	0.0351286	1.72227
Q96RT1	Protein LAP2	ERBB2IP	S	SES(0.994)TENQSYAK	1015	0.148736	0.17867	0.19423	0.218866	0.244117	0.212383	304.93	0.993759	0.0359552	1.29471
Q96RT1	Protein LAP2	ERBB2IP	S	VGS(0.998)EHSLLDPPGK	1179	0.0390165	0.0340413	0.0366654	0.0464246	0.0474575	0.0437181	96.64	0.998094	0.00693812	1.25407
Q96S55	ATPase WRNIP1	WRNIP1	S	RLS(1)ESSALK	75	0.624668	0.675966	0.84242	1.19848	1.27925	0.975649	128.91	0.999865	0.0175851	1.61143
Q96SN8	CDK5 regulatory subunit-associated protein 2	CDK5RAP2	S	TLEEQIS(1)EIR	613	0.0760539	0.0823582	0.0569726	0.129672	0.142962	0.117515	50.354	0.999961	0.00533243	1.8114
Q96T88	E3 ubiquitin-protein ligase UHRF1	UHRF1	S	KAPS(1)RDEPCSSTSR	165	0.0728488	0.0936168	0.0893095	0.102005	0.111048	0.1194	95.814	0.999986	0.0340692	1.29979
Q99523	Sortilin	SORT1	S	SGYHDDS(1)DEDLLE	825	0.161061	0.135193	0.162822	0.199727	0.193305	0.216575	138.24	0.999694	0.0113621	1.3279
Q99549	M-phase phosphoprotein 8	MPHOSPH8	S	LSLNNDIFEANSDS(0.999)DQQSETK	138	0.130539	0.160746	0.210308	0.227625	0.243345	0.281396	146.2	0.998537	0.0413982	1.49995
Q99575	Ribonucleases P/MRP protein subunit POP1	POP1	S	SAVCIADPLPTPS(0.995)QEK	367	0.0418007	0.0348067	0.039284	0.0473249	0.04575	0.0549133	102.39	0.994676	0.0374747	1.27696
Q99704	Docking protein 1	DOK1	S	ADS(1)HEGEVAEGK	269	0.858238	0.871625	0.923299	1.52951	1.62317	1.74413	154.13	1	0.000329947	1.84565
Q99828	Calcium and integrin-binding protein 1	CIB1	S	SVESS(0.986)LR	48	1.12169	1.39388	1.19383	2.01684	1.69705	1.51648	74.184	0.986466	0.0388474	1.41003
Q9BRK5	45 kDa calcium-binding protein	SDF4	S	S(1)VHEEF	357	0.0148194	0.0149406	0.0151754	0.0605297	0.059711	0.0589907	89.296	1	6.49466e-08	3.98865
Q9BT40	Inositol polyphosphate 5-phosphatase K	INPP5K	S	KLS(1)GPK	7	0.143687	0.124192	0.1568	0.188854	0.217303	0.181072	58.981	1	0.0202934	1.38276
Q9BTU6	Phosphatidylinositol 4-kinase type 2-alpha	PI4K2A	S	SSS(0.999)ESYTQSFQSR	462	0.212856	0.213545	0.228615	0.266433	0.303675	0.291089	182.72	0.99853	0.00472233	1.31477
Q9BUI4	DNA-directed RNA polymerase III subunit RPC3	POLR3C	S	RRS(1)S(1)DEDAAGEPK	204	1.21347	1.10734	1.38868	2.45006	3.83145	2.22341	205.31	1	0.0348677	2.29274
Q9BUI4	DNA-directed RNA polymerase III subunit RPC3	POLR3C	S	RRS(1)S(1)DEDAAGEPK	205	1.21347	1.10734	1.38868	2.45006	3.83145	2.22341	99.044	1	0.0348677	2.29274
Q9BUI4	DNA-directed RNA polymerase III subunit RPC3	POLR3C	S	TGS(0.999)QPLR	33	2.48887	1.87063	2.42181	4.26315	4.65353	4.22109	90.135	0.9986	0.000899958	1.93735
Q9BWG4	Single-stranded DNA-binding protein 4	SSBP4	T	SSPGAVAGLSNAPGT(0.999)PR	355	0.156489	0.093152	0.136665	0.235184	0.241098	0.170476	93.804	0.99934	0.0416441	1.67421
Q9BXP5	Serrate RNA effector molecule homolog	SRRT	S	ERS(0.994)DYDR	21	0.0017542	0.00221463	0.00212997	0.00313956	0.00304968	0.0030694	60.628	0.994045	0.00186329	1.51811
Q9C0C2	182 kDa tankyrase-1-binding protein	TNKS1BP1	S	GWS(1)QEGPVK	221	0.0281567	0.0319242	0.0352635	0.0427691	0.0491903	0.039902	119.39	1	0.0237902	1.383
Q9GZY8	Mitochondrial fission factor	MFF	S	SMS(0.869)ENAVR	157	0.213511	0.229713	0.218403	0.273046	0.27219	0.281919	80.782	0.868545	0.000644972	1.25018
Q9H4A3	Serine/threonine-protein kinase WNK1	WNK1	S	DRPVS(1)QPSLVGSK	167	0.0349425	0.0413979	0.0397654	0.0574263	0.055913	0.0574941	90.654	0.999918	0.000809901	1.47136
Q9H4A3	Serine/threonine-protein kinase WNK1	WNK1	S	S(0.767)GSGGGSAK	183	0.0414072	0.0480917	0.0484392	0.0625169	0.0656978	0.0686695	104.07	0.766882	0.00246654	1.42734
Q9H4A3	Serine/threonine-protein kinase WNK1	WNK1	S	SGS(0.807)GGGSAK	185	0.150509	0.162361	0.165232	0.198881	0.192575	0.214362	102.46	0.807272	0.00570057	1.26713
Q9H4A3	Serine/threonine-protein kinase WNK1	WNK1	T	RHT(1)MDKDSR	60	0.0975841	0.113516	0.0970714	0.139093	0.142323	0.160396	70.622	0.999989	0.00646626	1.43366
Q9H4G0	Band 4.1-like protein 1	EPB41L1	S	S(1)LDGAEFSR	430	0.0762321	0.0790876	0.0862402	0.103799	0.109304	0.115444	179.2	1	0.00296362	1.3601
Q9H6Z4	Ran-binding protein 3	RANBP3	S	ENAAAES(0.938)GSESSS(0.795)QEATPEK	359	0.0281273	0.0270255	0.0318525	0.0427113	0.0519521	0.0488547	188.29	0.7949	0.00363293	1.64954
Q9HB71	Calcyclin-binding protein	CACYBP	S	AS(1)EELQK	3	0.00515475	0.00909962	0.00763377	0.0108806	0.014063	0.0152847	61.997	1	0.0248647	1.8379
Q9HBR0	Putative sodium-coupled neutral amino acid transporter 10	SLC38A10	S	GGDHVPVS(1)HEQPR	997	0.05967	0.0553619	0.0632022	0.0942435	0.0840236	0.0812847	116.86	1	0.0039802	1.45624
Q9NPF0	CD320 antigen	CD320	S	DLDCSDGS(0.988)DEEECR	84	0.211768	0.253165	0.349601	0.464974	0.498981	0.441872	194.23	0.988339	0.0110566	1.72593
Q9NPR2	Semaphorin-4B	SEMA4B	S	GYQSLSDS(0.99)PPGSR	793	0.0755093	0.0870198	0.0997236	0.137607	0.140601	0.113762	108.66	0.990057	0.0170922	1.49463
Q9NPR2	Semaphorin-4B	SEMA4B	S	RPLS(1)IQDSFVEVSPVCPR	809	0.00622631	0.00972853	0.0228371	0.0252825	0.0308728	0.0380862	104.53	0.99997	0.0420236	2.42941
Q9NPR2	Semaphorin-4B	SEMA4B	S	RPLSIQDSFVEVS(1)PVCPR	818	0.0660976	0.0609872	0.0752906	0.0962994	0.116098	0.10298	134.47	1	0.00626499	1.55838
Q9NPR2	Semaphorin-4B	SEMA4B	S	LGS(1)EIR	830	0.445611	0.446026	0.477335	0.918305	0.873003	0.681821	90.308	1	0.00735253	1.80656
Q9NQC3	Reticulon-4	RTN4	S	QPS(0.975)WDPSPVSSTVPAPSPLSAAAVSPSK	107	0.224667	0.260233	0.280889	0.344126	0.410774	0.338765	148.23	0.975452	0.0183087	1.42815
Q9NSC5	Homer protein homolog 3	HOMER3	S	SQS(0.953)ADAPGPTER	159	0.0670021	0.109587	0.0937023	0.141139	0.144501	0.14776	97.073	0.952533	0.0123974	1.60346
Q9NYF8	Bcl-2-associated transcription factor 1	BCLAF1	S	SSSPYS(0.927)KS(0.934)PVSK	151	0.0304345	0.0304217	0.0320483	0.0456311	0.0629236	0.0441294	63.682	0.926814	0.030177	1.64345
Q9NYF8	Bcl-2-associated transcription factor 1	BCLAF1	S	SSSPYS(0.927)KS(0.934)PVSK	153	0.0304345	0.0304217	0.0320483	0.0456311	0.0629236	0.0441294	63.682	0.933553	0.030177	1.64345
Q9NYF8	Bcl-2-associated transcription factor 1	BCLAF1	S	SSATSGDIWPGLS(0.997)AYDNSPR	217	0.00332341	0.00254765	0.00342557	0.00540856	0.00413994	0.00556368	79.426	0.997088	0.0215384	1.62556
Q9NYF8	Bcl-2-associated transcription factor 1	BCLAF1	S	KS(1)VLADQGK	414	0.0348296	0.0339202	0.0392617	0.0498699	0.0520143	0.0469431	94.191	1	0.00353039	1.37789
Q9NYV4	Cyclin-dependent kinase 12	CDK12	S	EKS(1)QEVSSK	133	0.100343	0.108625	0.0999511	0.117367	0.161746	0.15086	81.494	1	0.0417129	1.39186
Q9NYV4	Cyclin-dependent kinase 12	CDK12	S	KWS(0.994)DSSK	228	0.113243	0.0998278	0.102188	0.151956	0.150073	0.134774	77.662	0.99366	0.00405602	1.38554
Q9NZ32	Actin-related protein 10	ACTR10	S	RAFS(0.997)TEK	414	2.55827	2.92865	2.56348	3.79497	3.41151	3.42337	113.94	0.99715	0.00808461	1.32041
Q9P260	LisH domain and HEAT repeat-containing protein KIAA1468	KIAA1468	T	EPST(0.849)ASGGGQLNR	168	0.0270117	0.0323265	0.028244	0.0345522	0.0376286	0.0426611	131.35	0.849363	0.0335392	1.31125
Q9P2M7	Cingulin	CGN	S	SHS(0.812)QASLAGPGPVDPSNR	131	0.143626	0.112357	0.172739	0.285792	0.333476	0.242963	92.565	0.811625	0.0100398	2.01117
Q9UI08	Ena/VASP-like protein	EVL	S	SNS(0.873)VEKPVSSILSR	331	0.128286	0.140409	0.127082	0.178688	0.170839	0.159037	101.38	0.873446	0.00617575	1.28498
Q9UIF9	Bromodomain adjacent to zinc finger domain protein 2A	BAZ2A	S	GRES(1)PAAGPR	1770	0.106198	0.132841	0.130317	0.156312	0.182316	0.157963	84.169	1	0.0238104	1.34448
Q9UJY4	ADP-ribosylation factor-binding protein GGA2	GGA2	S	RNPS(0.962)SSTLPGGGVQNPSADR	400	0.0317653	0.0209955	0.0182363	0.0434557	0.0360241	0.0362998	81.839	0.962195	0.0356708	1.63077
Q9UKK3	Poly [ADP-ribose] polymerase 4	PARP4	T	NYDPYKPLDIT(0.992)PPPDQK	101	0.0383681	0.0434897	0.0405759	0.0556583	0.066358	0.048096	71.592	0.99215	0.0446119	1.38942
Q9UKK3	Poly [ADP-ribose] polymerase 4	PARP4	S	VLHYS(1)QG	1722	0.0684576	0.0643301	0.0784048	0.113013	0.100783	0.106805	64.42	0.999979	0.00262848	1.51805
Q9UKV3	Apoptotic chromatin condensation inducer in the nucleus	ACIN1	S	KESS(0.96)LPK	815	0.0401185	0.0435143	0.0510856	0.0593416	0.0642324	0.0753943	78.556	0.960377	0.0204033	1.47692
Q9ULT8	E3 ubiquitin-protein ligase HECTD1	HECTD1	S	TSAAAGSSS(0.991)R	1380	0.0244686	0.0259002	0.0251057	0.0392471	0.0387974	0.0429012	106.29	0.99118	0.000372987	1.60247
Q9ULT8	E3 ubiquitin-protein ligase HECTD1	HECTD1	S	KGS(0.863)SSSVCSVASSSDISLGSTK	1384	0.073002	0.0831772	0.0790283	0.109989	0.106801	0.126834	290.94	0.863407	0.00628976	1.46094
Q9ULT8	E3 ubiquitin-protein ligase HECTD1	HECTD1	S	RQFS(1)ALVPAFDPR	1772	0.00558434	0.00956536	0.00757877	0.0121679	0.0119802	0.0154325	115.91	1	0.0249109	1.74145
Q9ULT8	E3 ubiquitin-protein ligase HECTD1	HECTD1	S	RLDS(0.995)SGER	357	0.0191771	0.02254	0.0196604	0.0307342	0.0278328	0.0279587	117.84	0.995074	0.00405352	1.40973
Q9ULT8	E3 ubiquitin-protein ligase HECTD1	HECTD1	S	VSTLAGPSS(0.871)DDENEEESKPEKEDEPQEDAK	632	0.0232644	0.0224277	0.0212083	0.0255939	0.031306	0.0310246	121.23	0.871389	0.0229746	1.31426
Q9UNE7	E3 ubiquitin-protein ligase CHIP	STUB1	S	LGAGGGSPEKS(0.998)PSAQELK	23	0.177256	0.169303	0.204999	0.253857	0.335729	0.243415	205.96	0.998175	0.0394019	1.51027
Q9UNN5	FAS-associated factor 1	FAF1	S	TPS(0.946)GEFLER	582	0.0507576	0.0503566	0.0555403	0.0823461	0.102218	0.0817499	130.23	0.945579	0.00618844	1.70001
Q9UPM8	AP-4 complex subunit epsilon-1	AP4E1	S	ETNS(0.811)LKLEGIK	700	0.098807	0.132729	0.131797	0.157427	0.197229	0.173773	45.115	0.810676	0.0266067	1.4544
Q9UPN4	Centrosomal protein of 131 kDa	CEP131	S	KRPAS(0.999)LSTAPSEK	114	0.182711	0.148189	0.149084	0.191467	0.200595	0.229749	94.01	0.999006	0.0432959	1.29548
Q9UPN4	Centrosomal protein of 131 kDa	CEP131	S	SVS(0.978)VVTGSEQK	47	0.239591	0.304542	0.291826	0.362782	0.398201	0.393663	153.49	0.97778	0.00956074	1.38122
Q9UPN9	E3 ubiquitin-protein ligase TRIM33	TRIM33	S	LKS(1)DERPVHIK	1119	0.356266	0.384806	0.413665	0.471745	0.543025	0.493129	153.09	1	0.0118239	1.30584
Q9UPQ0	LIM and calponin homology domains-containing protein 1	LIMCH1	S	S(0.998)VSQDLIK	377	0.313076	0.309723	0.337586	0.451804	0.627333	0.429738	121.02	0.997636	0.0442845	1.57111
Q9UQ35	Serine/arginine repetitive matrix protein 2	SRRM2	S	EQNSALPTSS(0.95)QDEELMEVVEK	1233	0.0787637	0.0851383	0.0865249	0.106277	0.109677	0.113725	211.66	0.950498	0.00119745	1.31647
Q9UQ35	Serine/arginine repetitive matrix protein 2	SRRM2	S	SESDSSPDS(0.999)KAK	1565	0.0200663	0.0238019	0.0306975	0.0362202	0.0450774	0.042507	131.69	0.99917	0.0157813	1.66034
Q9UQ35	Serine/arginine repetitive matrix protein 2	SRRM2	S	AQS(1)GS(1)DS(1)S(1)PEPK	1618	0.0488131	0.0534277	0.0555105	0.0643546	0.081315	0.0664915	115.34	1	0.0332694	1.34491
Q9UQ35	Serine/arginine repetitive matrix protein 2	SRRM2	S	AQS(1)GS(1)DS(1)S(1)PEPK	1620	0.0488131	0.0534277	0.0555105	0.0643546	0.081315	0.0664915	115.34	1	0.0332694	1.34491
Q9UQ35	Serine/arginine repetitive matrix protein 2	SRRM2	S	AQS(1)GS(1)DS(1)S(1)PEPK	1621	0.0488131	0.0534277	0.0555105	0.0643546	0.081315	0.0664915	115.34	1	0.0332694	1.34491
Q9UQ35	Serine/arginine repetitive matrix protein 2	SRRM2	S	GPSPEGSSSTESS(0.85)PEHPPK	1658	0.00414159	0.00435925	0.00331991	0.00523935	0.00681413	0.00627226	137.89	0.849619	0.0179543	1.5503
Q9UQ35	Serine/arginine repetitive matrix protein 2	SRRM2	S	S(1)RS(1)AAAK	279	0.0124085	0.0159225	0.014963	0.0186615	0.0256607	0.0214937	52.278	1	0.0304379	1.52021
Q9UQ35	Serine/arginine repetitive matrix protein 2	SRRM2	S	S(1)RS(1)AAAK	281	0.0124085	0.0159225	0.014963	0.0186615	0.0256607	0.0214937	52.278	1	0.0304379	1.52021
Q9UQ35	Serine/arginine repetitive matrix protein 2	SRRM2	S	QSHSGS(0.98)IS(0.987)PYPK	992	0.0460044	0.0575595	0.0560896	0.0656053	0.0737403	0.0651969	83.499	0.980491	0.0307687	1.28117
Q9Y2F5	Little elongation complex subunit 1	ICE1	S	RAS(0.997)PPDPSPSPSAASASER	1692	0.171337	0.139638	0.130402	0.230061	0.264738	0.212685	49.973	0.997041	0.0107849	1.6029
Q9Y2H0	Disks large-associated protein 4	DLGAP4	S	KLS(0.879)SIGIQVDCIQPVPK	665	0.0517737	0.0377747	0.0585865	0.0714432	0.0741292	0.0646437	146.06	0.879121	0.0373673	1.41909
Q9Y2H0	Disks large-associated protein 4	DLGAP4	S	DKAS(0.999)DASDK	946	0.133052	0.147592	0.155353	0.238936	0.304621	0.288415	97.86	0.998692	0.00316406	1.90821
Q9Y3A4	Ribosomal RNA-processing protein 7 homolog A	RRP7A	S	PDLAES(1)PK	99	0.336963	0.321739	0.288527	0.422678	0.380454	0.462433	82.171	1	0.0185036	1.33607
Q9Y448	Small kinetochore-associated protein	KNSTRN	S	QKS(1)EEELKDK	171	0.161794	0.191888	0.226833	0.347263	0.258398	0.272922	72.496	1	0.0406859	1.51345
Q9Y4A5	Transformation/transcription domain-associated protein	TRRAP	S	SQS(0.981)LPGADSLLAK	2077	0.0154529	0.0184658	0.0194972	0.0265909	0.025934	0.0303855	94.639	0.980974	0.00594786	1.55217
Q9Y4F5	Centrosomal protein of 170 kDa protein B	CEP170B	S	WASLADSYS(0.943)DPGLTEDGLGR	673	0.0114434	0.0101164	0.0130893	0.015139	0.0185505	0.0170325	72.316	0.94308	0.0149345	1.46388
Q9Y4I1	Unconventional myosin-Va	MYO5A	S	TSS(0.998)IADEGTYTLDSILR	1652	0.0362742	0.0385314	0.0304517	0.0502722	0.0472385	0.04563	240.5	0.997869	0.0102844	1.35991
Q9Y5K6	CD2-associated protein	CD2AP	S	TRTS(0.96)SSETEEK	232	0.0665185	0.0746957	0.0702769	0.088335	0.0881996	0.091769	170.74	0.959815	0.0019884	1.26863
Q9Y5K6	CD2-associated protein	CD2AP	S	TSS(0.967)SETEEK	233	0.0457422	0.056407	0.0608652	0.0671932	0.069275	0.0757504	218.11	0.967479	0.0338529	1.30184
Q9Y618	Nuclear receptor corepressor 2	NCOR2	S	LEPVS(1)PPS(1)PPHTDPELELVPPR	149	0.125801	0.119744	0.135817	0.175666	0.165922	0.169571	204.31	1	0.00139287	1.34036
Q9Y618	Nuclear receptor corepressor 2	NCOR2	S	LEPVS(1)PPS(1)PPHTDPELELVPPR	152	0.125801	0.119744	0.135817	0.175666	0.165922	0.169571	204.31	0.999857	0.00139287	1.34036

## Sheet: Down-regulated phosphosites
Down-regulated Phosphosites in our analyses.
Values represent the relative intensity of phosphosites in each sample.
Protein IDs	Protein names	Gene names	Amino acid	Sequence	Positions within proteins	Control			CB treated			Score	Localization prob	p value	FC(CB treated/control)
						Replicate 1	Replicate 2	Replicate 3	Replicate 1	Replicate 2	Replicate 3
A7E2V4	Zinc finger SWIM domain-containing protein 8	ZSWIM8	S	KQSAGPNS(0.988)PTGGGGGGGSGGTR	53	0.320119	0.28546	0.315633	0.15198	0.212202	0.186191	134.91	0.987634	0.00385032	0.597444
O00151	PDZ and LIM domain protein 1	PDLIM1	T	SAMPFT(0.775)ASPASSTTAR	128	0.00847086	0.00935383	0.00716864	0.00447688	0.00410428	0.0069249	112.5	0.774629	0.0439173	0.620408
O00257	E3 SUMO-protein ligase CBX4	CBX4	S	KLS(0.98)PTK	349	4.32528	4.76175	4.66965	4.10692	3.32226	3.41831	78.113	0.979691	0.0258979	0.788525
O00515	Ladinin-1	LAD1	S	NSLS(0.998)PVQATQK	123	0.114795	0.10856	0.119911	0.0793631	0.0727205	0.0870427	134.29	0.997866	0.00277368	0.696622
O00515	Ladinin-1	LAD1	S	ALASEKS(0.994)PTADAK	272	0.109406	0.109532	0.105317	0.0845916	0.0811823	0.0835413	143.14	0.993887	0.000128454	0.768887
O00567	Nucleolar protein 56	NOP56	S	EELMS(1)S(1)DLEETAGSTSIPK	519	0.0560008	0.0454654	0.0492043	0.0307724	0.0316232	0.0435966	218.43	0.999978	0.044795	0.70347
O00567	Nucleolar protein 56	NOP56	S	EELMS(1)S(1)DLEETAGSTSIPK	520	0.0560008	0.0454654	0.0492043	0.0307724	0.0316232	0.0435966	381.45	0.999978	0.044795	0.70347
O14617	AP-3 complex subunit delta-1	AP3D1	S	NTETSKS(0.997)PEK	829	0.586741	0.613692	0.633766	0.46976	0.371949	0.528549	152.99	0.997472	0.0315312	0.747061
O14639	Actin-binding LIM protein 1	ABLIM1	S	PGSSIPGS(0.937)PGHTIYAK	367	0.0280864	0.0280297	0.0271435	0.0206629	0.0218572	0.0236361	69.188	0.937356	0.00339543	0.794576
O14639	Actin-binding LIM protein 1	ABLIM1	S	TLS(0.998)PTPSAEGYQDVR	431	0.242577	0.27644	0.259033	0.158384	0.186836	0.173675	284.24	0.997649	0.00249378	0.666918
O14639	Actin-binding LIM protein 1	ABLIM1	S	TLS(0.928)PTPS(1)AEGYQDVR	435	0.0348932	0.0377522	0.044647	0.029031	0.0285267	0.0275247	107.69	0.999712	0.0214635	0.725388
O14639	Actin-binding LIM protein 1	ABLIM1	S	STS(1)QGSINSPVYSR	452	0.153085	0.184359	0.178684	0.112018	0.144475	0.13192	294.52	0.99957	0.034275	0.752552
O14639	Actin-binding LIM protein 1	ABLIM1	S	S(0.992)SEDIIK	540	0.158681	0.146918	0.15672	0.0658419	0.103488	0.0854619	131.5	0.991651	0.00380176	0.551116
O14639	Actin-binding LIM protein 1	ABLIM1	S	TAS(0.996)LPGYGR	655	0.239666	0.22797	0.25154	0.0850459	0.126596	0.11968	159.11	0.995989	0.000884784	0.460696
O14639	Actin-binding LIM protein 1	ABLIM1	S	GVS(1)MPNMLEPK	706	0.300209	0.284056	0.350536	0.146606	0.178988	0.184846	121.76	1	0.00370903	0.546041
O14733	Dual specificity mitogen-activated protein kinase kinase 7	MAP2K7	S	IDLNLDIS(1)PQRPR	35	0.304079	0.319692	0.22201	0.154012	0.161466	0.219031	57.288	1	0.0471257	0.631971
O14920	Inhibitor of nuclear factor kappa-B kinase subunit beta	IKBKB	S	GPVSGS(0.999)PDSMNASR	672	0.132868	0.137925	0.140062	0.093916	0.105479	0.102867	195.6	0.998538	0.000908113	0.735688
O14929	Histone acetyltransferase type B catalytic subunit	HAT1	S	LIS(1)PYK	361	1.45526	1.70874	1.37274	0.926649	0.82286	1.18907	70.69	0.999532	0.023088	0.64773
O14974	Protein phosphatase 1 regulatory subunit 12A	PPP1R12A	S	IS(1)PKEEER	422	0.0341845	0.038329	0.0434058	0.0287799	0.029249	0.0317501	74.611	1	0.0366318	0.774496
O14974	Protein phosphatase 1 regulatory subunit 12A	PPP1R12A	S	STGVSFWTQDS(1)DENEQEQQS(0.991)DTEEGSNKK	862	0.0300053	0.0292183	0.0324851	0.0214446	0.0236149	0.0227587	327.46	1	0.00242926	0.739497
O15027	Protein transport protein Sec16A	SEC16A	S	SVFWASS(0.949)PYR	29	0.00832294	0.0121208	0.0102678	0.00596382	0.00546373	0.00772187	58.63	0.948982	0.0406839	0.623526
O15027	Protein transport protein Sec16A	SEC16A	S	IVNHWAS(1)PELR	314	0.0322142	0.0369353	0.02955	0.0228208	0.0201227	0.0278215	168.31	1	0.040651	0.716974
O15027	Protein transport protein Sec16A	SEC16A	S	GDS(1)PENR	342	0.0579047	0.0663673	0.066002	0.0439379	0.0501342	0.0508073	117.84	1	0.0126895	0.761425
O15027	Protein transport protein Sec16A	SEC16A	S	QIDSS(0.999)PVGGETDETTVSQNYR	569	0.0463268	0.0583685	0.0485259	0.0277911	0.0353767	0.0340169	359.9	0.998546	0.0129773	0.634277
O15042	U2 snRNP-associated SURP motif-containing protein	U2SURP	T	ADKT(0.987)PGGSQK	5	0.102051	0.126602	0.099616	0.068515	0.0652304	0.0914378	66.492	0.986624	0.0449527	0.685971
O15042	U2 snRNP-associated SURP motif-containing protein	U2SURP	T	EKDECT(0.999)PTR	919	0.612589	0.643897	0.660404	0.435143	0.486747	0.485115	127.56	0.99939	0.00150812	0.734004
O15234	Protein CASC3	CASC3	S	VELKS(1)EANDAVNSSTK	117	0.106379	0.115526	0.131926	0.0953659	0.089101	0.0944658	127.5	1	0.0319151	0.788321
O15446	DNA-directed RNA polymerase I subunit RPA34	CD3EAP	S	QEQINTEPLEDTVLS(0.987)PTK	285	0.798536	0.723829	0.687819	0.453249	0.296428	0.589015	225.34	0.987099	0.0327078	0.605693
O15541	RING finger protein 113A	RNF113A	S	YGVYEDENYEVGS(1)DDEEIPFK	253	0.337663	0.316349	0.295158	0.215034	0.286688	0.205047	151.23	0.999998	0.0470489	0.744618
O15541	RING finger protein 113A	RNF113A	S	AEQLS(1)PGK	6	0.517693	0.58939	0.627535	0.403374	0.394034	0.447095	83.948	1	0.0106268	0.717451
O43148	mRNA cap guanine-N7 methyltransferase	RNMT	T	ESSSCGKDT(1)PSK	77	0.578728	0.576468	0.53926	0.38475	0.297541	0.483184	144.29	0.999894	0.0329492	0.687817
O43149	Zinc finger ZZ-type and EF-hand domain-containing protein 1	ZZEF1	S	GDREEEVERPVSS(0.936)PGDPEQK	2444	0.237165	0.24986	0.251812	0.161835	0.177959	0.175439	192.57	0.936269	0.000392283	0.697355
O43237	Cytoplasmic dynein 1 light intermediate chain 2	DYNC1LI2	S	DFQDYMEPEEGCQGS(1)PQR	194	0.142035	0.132255	0.130793	0.0908951	0.097456	0.109313	363.82	1	0.00512992	0.734823
O43237	Cytoplasmic dynein 1 light intermediate chain 2	DYNC1LI2	S	GGPASVPSSS(0.941)PGTSVK	407	0.0546832	0.0514757	0.0532269	0.0359086	0.0214449	0.0427292	209.39	0.940678	0.0356495	0.627927
O43294	Transforming growth factor beta-1-induced transcript 1 protein	TGFB1I1	S	KRPS(0.999)LPS(0.898)SPSPGLPK	140	0.862748	1.03261	0.998591	0.648693	0.673149	0.624768	138.3	0.89831	0.00418936	0.672649
O43294	Transforming growth factor beta-1-induced transcript 1 protein	TGFB1I1	S	KRPSLPSSPS(0.974)PGLPK	143	0.288285	0.269943	0.283226	0.190068	0.195103	0.178393	127.97	0.973514	0.000231386	0.66975
O43294	Transforming growth factor beta-1-induced transcript 1 protein	TGFB1I1	S	VQNHLPASGPTQPPVVSSTNEGSPS(0.989)PPEPTGK	194	0.032159	0.0312528	0.0374653	0.0225022	0.027029	0.0221339	92.372	0.989466	0.0175298	0.71042
O43294	Transforming growth factor beta-1-induced transcript 1 protein	TGFB1I1	S	S(1)PKPAAPAAPPFSSSSGVLGTGLCELDR	68	0.216564	0.278436	0.264947	0.132379	0.186636	0.174041	198.82	1	0.0234128	0.648802
O43395	U4/U6 small nuclear ribonucleoprotein Prp3	PRPF3	T	T(0.993)PSSSQPER	172	0.0157059	0.0186372	0.0146067	0.0106754	0.0115909	0.0105438	62.466	0.992897	0.0125092	0.67028
O43399	Tumor protein D54	TPD52L2	S	MDSAGQDINLNS(1)PNK	12	0.216091	0.209101	0.206356	0.150106	0.126047	0.179646	242.92	1	0.0205597	0.721716
O43502	DNA repair protein RAD51 homolog 3	RAD51C	S	DLVSFPLS(1)PAVR	20	0.246174	0.254642	0.198161	0.10523	0.0983953	0.0792261	107.09	0.999936	0.00195937	0.404665
O43572	A-kinase anchor protein 10, mitochondrial	AKAP10	S	QSSLAEPVSPS(0.889)KK	189	0.178531	0.16261	0.150525	0.124453	0.128627	0.13438	46.249	0.888949	0.0156492	0.788055
O43572	A-kinase anchor protein 10, mitochondrial	AKAP10	S	NSPAS(0.998)PLK	281	0.54394	0.494894	0.495016	0.348653	0.382839	0.452449	86.114	0.998396	0.0280949	0.771876
O43583	Density-regulated protein	DENR	S	LTVENS(1)PK	73	3.21752	3.05844	2.82534	1.49502	1.5563	2.26817	335.13	0.999999	0.00990147	0.584476
O43598	2'-deoxynucleoside 5'-phosphate N-hydrolase 1	DNPH1	S	YFEADPPGQVAAS(0.999)PDPTT	169	0.157254	0.180917	0.175629	0.129198	0.140023	0.137398	168.64	0.999227	0.0105321	0.791396
O43719	HIV Tat-specific factor 1	HTATSF1	S	TEDGGEFEEGASENNAKES(0.997)S(0.999)PEKEAEEGCPEK	452	0.0162278	0.0181488	0.0181328	0.0119391	0.0139539	0.0156468	219.67	0.99688	0.0427191	0.791092
O43719	HIV Tat-specific factor 1	HTATSF1	S	TEDGGEFEEGASENNAKES(0.997)S(0.999)PEKEAEEGCPEK	453	0.0162278	0.0181488	0.0181328	0.0119391	0.0139539	0.0156468	219.67	0.999295	0.0427191	0.791092
O43776	Asparagine--tRNA ligase, cytoplasmic	NARS	S	EAEDS(1)LRR	88	0.00485645	0.00468723	0.00518454	0.0026389	0.0020535	0.00390982	52.278	1	0.0227334	0.584064
O43847	Nardilysin	NRD1	S	LGADES(1)EEEGRR	86	0.0989298	0.0879258	0.0864496	0.0546437	0.0678116	0.069985	157.22	1	0.0121976	0.704122
O60271	C-Jun-amino-terminal kinase-interacting protein 4	SPAG9	T	GGET(1)PGS(1)EQWK	226	0.0206157	0.020747	0.021866	0.0127679	0.0140349	0.016155	184.1	1	0.00315808	0.679404
O60271	C-Jun-amino-terminal kinase-interacting protein 4	SPAG9	S	GGET(1)PGS(1)EQWK	229	0.0206157	0.020747	0.021866	0.0127679	0.0140349	0.016155	85.271	1	0.00315808	0.679404
O60271	C-Jun-amino-terminal kinase-interacting protein 4	SPAG9	S	VSNS(1)PEPQK	251	0.0639177	0.0623639	0.0643192	0.0409865	0.044662	0.0468368	157.74	0.999848	0.000430334	0.695093
O60271	C-Jun-amino-terminal kinase-interacting protein 4	SPAG9	S	VTDAPNKS(0.999)EISK	311	0.0359828	0.0299883	0.0284292	0.0156574	0.0110814	0.0209601	82.259	0.99858	0.0132109	0.505284
O60271	C-Jun-amino-terminal kinase-interacting protein 4	SPAG9	S	NVSTGS(1)AENEEK	332	0.193739	0.204487	0.216797	0.119793	0.116079	0.136482	234.29	0.999513	0.000904222	0.605431
O60293	Zinc finger C3H1 domain-containing protein	ZFC3H1	S	EEGELEDGEIS(0.998)DDDNNSQIR	28	0.102164	0.132857	0.0900868	0.0304237	0.0489426	0.0778951	101.5	0.997667	0.0408053	0.483721
O60318	Germinal-center associated nuclear protein	MCM3AP	S	SESTDSLGGLS(0.994)PSEVTAIQCK	430	0.05572	0.0675702	0.0481634	0.0336292	0.0264974	0.0362254	114.63	0.994073	0.0169492	0.561971
O60610	Protein diaphanous homolog 1	DIAPH1	S	GRS(1)PDELPSAGGDGGK	22	0.018147	0.0200539	0.0201526	0.0144464	0.0150447	0.0171844	64.454	0.999899	0.0211375	0.799874
O60669	Monocarboxylate transporter 2	SLC16A7	S	TEDDSS(0.981)PK	219	0.0546573	0.0614411	0.064449	0.0442897	0.0450909	0.0392424	80.231	0.980501	0.00722046	0.712405
O60828	Polyglutamine-binding protein 1	PQBP1	S	PYPS(1)PGAVLR	247	0.0473756	0.0681556	0.0571721	0.0263807	0.0322631	0.0312145	92.538	0.999987	0.0116478	0.520304
O60832	H/ACA ribonucleoprotein complex subunit 4	DKC1	S	EVELVS(1)E	513	0.143545	0.155648	0.180516	0.115044	0.114463	0.137586	107.19	1	0.0475132	0.765239
O75152	Zinc finger CCCH domain-containing protein 11A	ZC3H11A	S	TVLPTVPES(1)PEEEVK	108	0.0350419	0.0398335	0.0386321	0.0228364	0.0265731	0.0325396	161.19	1	0.0294532	0.721971
O75152	Zinc finger CCCH domain-containing protein 11A	ZC3H11A	S	LSVQSNPS(1)PQLR	132	0.0249606	0.0269932	0.0219237	0.0178893	0.0186063	0.0179576	169.46	0.999991	0.012217	0.737074
O75175	CCR4-NOT transcription complex subunit 3	CNOT3	S	STDSEVSQS(1)PAK	299	0.538439	0.542697	0.589829	0.41721	0.382444	0.513292	210.96	0.999994	0.048265	0.785741
O75179	Ankyrin repeat domain-containing protein 17	ANKRD17	S	ATVPVAAATAAEGEGS(0.999)PPAVAAVAGPPAAAEVGGGVGGSSR	19	0.0393655	0.0439036	0.0409671	0.0241274	0.0289734	0.0278307	134.94	0.99949	0.00186764	0.651432
O75190	DnaJ homolog subfamily B member 6	DNAJB6	S	HAPHCLS(1)EEEGEQDRPR	277	0.278453	0.255908	0.296883	0.209078	0.235938	0.208345	209.43	1	0.0165041	0.786003
O75369	Filamin-B	FLNB	S	YADEEIPRS(1)PFK	1505	0.00780379	0.0103804	0.00916577	0.00520917	0.00656181	0.00598688	108.71	1	0.0190806	0.649283
O75369	Filamin-B	FLNB	S	YGGPNHIVGS(1)PFK	2465	0.0022403	0.00224666	0.00226702	0.00145135	0.00160421	0.0014698	73.624	0.999999	0.00010895	0.67003
O75376	Nuclear receptor corepressor 1	NCOR1	S	MPIEDSS(0.983)PEK	1196	1.35705	1.43779	1.28867	1.04373	0.81858	1.11254	135.99	0.983332	0.0200321	0.728502
O75376	Nuclear receptor corepressor 1	NCOR1	T	KT(0.999)PEVVQSTR	1367	0.122229	0.117704	0.116396	0.101362	0.0692589	0.0962978	51.013	0.998969	0.0421832	0.74908
O75376	Nuclear receptor corepressor 1	NCOR1	S	AQLS(1)PGIYDDTSAR	1472	0.962067	1.00288	0.930874	0.711063	0.766046	0.802102	193.41	0.999999	0.00365376	0.787069
O75376	Nuclear receptor corepressor 1	NCOR1	S	HEAPSS(0.959)PISGQPCGDDQNAS(0.994)PSK	158	0.625331	0.576739	0.457098	0.393052	0.413599	0.419337	215.34	0.959478	0.0462797	0.738917
O75376	Nuclear receptor corepressor 1	NCOR1	S	HEAPSS(0.959)PISGQPCGDDQNAS(0.994)PSK	172	0.625331	0.576739	0.457098	0.393052	0.413599	0.419337	206.11	0.993992	0.0462797	0.738917
O75376	Nuclear receptor corepressor 1	NCOR1	S	YETPSDAIEVIS(1)PASS(0.996)PAPPQEK	1977	0.414078	0.478152	0.385319	0.346201	0.304608	0.290808	168.69	1	0.0251421	0.73705
O75376	Nuclear receptor corepressor 1	NCOR1	S	YETPSDAIEVIS(1)PASS(0.996)PAPPQEK	1981	0.414078	0.478152	0.385319	0.346201	0.304608	0.290808	168.69	0.996164	0.0251421	0.73705
O75376	Nuclear receptor corepressor 1	NCOR1	S	GSRPGKS(0.993)PER	2136	0.199604	0.191741	0.16284	0.14404	0.132982	0.141736	50.563	0.992531	0.0180389	0.75563
O75381	Peroxisomal membrane protein PEX14	PEX14	S	QFPPS(1)PSAPK	232	0.258105	0.290981	0.253593	0.175865	0.159139	0.220587	109.84	0.999535	0.0194688	0.69217
O75400	Pre-mRNA-processing factor 40 homolog A	PRPF40A	S	SES(0.986)KHK	914	0.0961346	0.095753	0.0995813	0.0704787	0.0706176	0.0580853	64.104	0.985617	0.00207216	0.683372
O75400	Pre-mRNA-processing factor 40 homolog A	PRPF40A	S	SES(0.771)KHKS(1)PK	918	0.103272	0.0985733	0.0878348	0.0609841	0.0710791	0.0826632	64.104	0.99996	0.0321935	0.741254
O75410	Transforming acidic coiled-coil-containing protein 1	TACC1	S	TCSKPSENEVPQQAIDSHS(0.807)VK	131	0.00906269	0.00909973	0.0109898	0.00744165	0.00339989	0.00527898	55.469	0.807169	0.0308895	0.552978
O75410	Transforming acidic coiled-coil-containing protein 1	TACC1	S	GGAAGEDEAGGPEGDPEEEDS(0.998)QAETK	44	0.0266881	0.0266754	0.0272405	0.0175133	0.0203983	0.0188964	172.34	0.997922	0.000746275	0.70478
O75410	Transforming acidic coiled-coil-containing protein 1	TACC1	T	DGHAT(1)DEEK	504	0.172814	0.179665	0.200034	0.135256	0.121409	0.146136	130.16	1	0.0100787	0.729033
O75436	Vacuolar protein sorting-associated protein 26A	VPS26A	S	FESPES(0.786)QASAEQPEM	318	0.0301799	0.024026	0.0257391	0.0200685	0.0115938	0.0129794	296.85	0.786095	0.0212898	0.558405
O75475	PC4 and SFRS1-interacting protein	PSIP1	T	AVDITT(0.987)PK	141	0.0901332	0.101135	0.101976	0.0631216	0.0464406	0.0848556	108.93	0.987034	0.0487233	0.66299
O75683	Surfeit locus protein 6	SURF6	S	ELS(1)PAALEK	138	0.525498	0.64566	0.632902	0.417956	0.39624	0.414245	175.74	1	0.00771144	0.680932
O75683	Surfeit locus protein 6	SURF6	S	VEVS(1)EDEPASK	206	0.0606171	0.0490486	0.0546684	0.0457273	0.040539	0.0401757	85.554	0.999999	0.0290543	0.76942
O75683	Surfeit locus protein 6	SURF6	S	SLGEKS(0.999)PAASGAR	74	0.110424	0.117381	0.114598	0.056747	0.0335387	0.0680995	99.044	0.999059	0.00408997	0.462569
O75822	Eukaryotic translation initiation factor 3 subunit J	EIF3J	T	VLT(1)PEEQLADK	109	0.040088	0.0434553	0.04795	0.0286962	0.0314151	0.0356603	86.944	1	0.0174513	0.728338
O75822	Eukaryotic translation initiation factor 3 subunit J	EIF3J	S	AAAAAAAGDS(0.964)DSWDADAFSVEDPVRK	11	0.110369	0.135209	0.129138	0.071666	0.0756679	0.0740931	203.75	0.964031	0.00250755	0.590919
O75940	Survival of motor neuron-related-splicing factor 30	SMNDC1	S	SIFAS(0.994)PESVTGK	201	0.095431	0.107694	0.100182	0.0791666	0.0694248	0.073253	124.12	0.99403	0.00398425	0.731418
O76021	Ribosomal L1 domain-containing protein 1	RSL1D1	T	KEQT(1)PEHGK	340	0.176848	0.180376	0.179168	0.112366	0.0779544	0.138598	128.31	1	0.0170786	0.613206
O76021	Ribosomal L1 domain-containing protein 1	RSL1D1	S	ATNES(1)EDEIPQLVPIGK	361	0.163887	0.159987	0.169636	0.118806	0.109735	0.133576	293.13	0.999852	0.00426911	0.733758
O76021	Ribosomal L1 domain-containing protein 1	RSL1D1	S	KS(1)PAKS(0.996)PNPST(0.856)PR	392	0.120262	0.137585	0.132226	0.0694522	0.0422875	0.0838625	116.43	0.999977	0.00802498	0.501451
O76021	Ribosomal L1 domain-containing protein 1	RSL1D1	S	KS(1)PAKS(0.996)PNPST(0.856)PR	396	0.120262	0.137585	0.132226	0.0694522	0.0422875	0.0838625	116.43	0.996499	0.00802498	0.501451
O76021	Ribosomal L1 domain-containing protein 1	RSL1D1	T	KS(1)PAKS(0.996)PNPST(0.856)PR	401	0.0739796	0.0794479	0.0782365	0.0364965	0.0193684	0.0461583	116.43	0.855884	0.00570277	0.440393
O76021	Ribosomal L1 domain-containing protein 1	RSL1D1	T	ALPASET(1)PK	415	0.0850186	0.0733712	0.0754593	0.0480259	0.0344787	0.0484155	141.88	0.999981	0.0041365	0.559849
O76021	Ribosomal L1 domain-containing protein 1	RSL1D1	T	AAESET(0.96)PGKS(1)PEK	423	0.114197	0.116283	0.116087	0.0628712	0.0326308	0.0857056	128.59	0.959959	0.0231136	0.522864
O76021	Ribosomal L1 domain-containing protein 1	RSL1D1	S	AAESETPGKS(1)PEK	427	0.488409	0.457141	0.443433	0.324184	0.194995	0.38316	194.67	1	0.0469118	0.649641
O76021	Ribosomal L1 domain-containing protein 1	RSL1D1	T	FFTT(0.978)PSK	465	0.0228497	0.0254395	0.0255707	0.0112729	0.00584519	0.0154514	92.439	0.97844	0.0092002	0.440963
O76021	Ribosomal L1 domain-containing protein 1	RSL1D1	T	ASHT(0.998)PK	476	0.0621244	0.0888509	0.06927	0.0302859	0.0221485	0.0413754	92.439	0.998465	0.012379	0.425933
O76094	Signal recognition particle subunit SRP72	SRP72	T	VT(1)PDPER	571	0.0114875	0.0108068	0.0122361	0.00755271	0.00738398	0.00792304	93.166	1	0.000922482	0.662018
O94854	Uncharacterized protein KIAA0754	KIAA0754	S	NLS(1)GDCQDFR	77	0.203808	0.242719	0.239562	0.176413	0.192671	0.169868	142.38	1	0.0259608	0.785542
O94875	Sorbin and SH3 domain-containing protein 2	SORBS2	S	TS(0.838)PGRVDLPGSSTTLTK	278	0.193386	0.230025	0.267158	0.162534	0.146276	0.161578	177.03	0.837822	0.0286878	0.681158
O94903	Proline synthase co-transcribed bacterial homolog protein	PROSC	T	KPT(1)PDK	257	0.565342	0.633044	0.645906	0.347059	0.368326	0.4766	55.567	1	0.0100215	0.64631
O94913	Pre-mRNA cleavage complex 2 protein Pcf11	PCF11	S	NELQEPCDS(1)PK	1520	0.249541	0.231291	0.260469	0.171385	0.165641	0.175378	114.31	1	0.00104675	0.691221
O94913	Pre-mRNA cleavage complex 2 protein Pcf11	PCF11	S	SKS(0.961)PS(0.999)PLK	370	1.75796	1.67131	1.61875	1.28675	1.2232	1.37654	65.234	0.960869	0.00300816	0.769903
O94913	Pre-mRNA cleavage complex 2 protein Pcf11	PCF11	S	SKS(0.961)PS(0.999)PLK	372	1.75796	1.67131	1.61875	1.28675	1.2232	1.37654	65.234	0.999285	0.00300816	0.769903
O94913	Pre-mRNA cleavage complex 2 protein Pcf11	PCF11	S	S(0.999)MS(0.836)PTSTPK	509	0.834663	0.87357	0.872131	0.667866	0.661595	0.664889	70.728	0.998505	0.000109662	0.772895
O94913	Pre-mRNA cleavage complex 2 protein Pcf11	PCF11	S	QRS(0.878)MS(0.922)PTSTPK	511	0.834663	0.87357	0.872131	0.667866	0.661595	0.664889	70.728	0.921611	0.000109662	0.772895
O94913	Pre-mRNA cleavage complex 2 protein Pcf11	PCF11	S	EEQRS(1)PFNDRFPLK	705	0.679721	0.651836	0.804059	0.435877	0.54811	0.510016	143.67	1	0.020172	0.699566
O94915	Protein furry homolog-like	FRYL	S	TYGGDTGS(0.965)PEISFTK	2272	0.0248426	0.0259083	0.0250272	0.0116148	0.0182044	0.0139961	90.706	0.964677	0.00550065	0.578205
O94979	Protein transport protein Sec31A	SEC31A	S	DSDQVAQS(1)DGEESPAAEEQLLGEHIK	527	0.0870945	0.0743397	0.0886457	0.0596604	0.0513952	0.0626533	233.63	1	0.0107488	0.694614
O95218	Zinc finger Ran-binding domain-containing protein 2	ZRANB2	S	EVEDKES(1)EGEEEDEDEDLSK	153	0.619612	0.76374	0.611425	0.318762	0.263534	0.46866	275.6	1	0.0161992	0.526854
O95239	Chromosome-associated kinesin KIF4A;Chromosome-associated kinesin KIF4B	KIF4A	S	ALASNTSFFSGCS(1)PIEEEAH	1225	0.0104237	0.0107765	0.010508	0.00583575	0.00801038	0.00815593	166.21	0.999975	0.0129568	0.693893
O95239	Chromosome-associated kinesin KIF4A;Chromosome-associated kinesin KIF4B	KIF4A	S	NQS(1)LVEENEK	394	0.0805811	0.0807094	0.078744	0.0481153	0.0299883	0.0591512	167.22	1	0.0158797	0.571813
O95239	Chromosome-associated kinesin KIF4A	KIF4A	S	GQVSESEDS(1)ITK	815	0.0532474	0.0541693	0.054535	0.0382269	0.0253108	0.0416814	148.03	0.999547	0.0193569	0.649694
O95292	Vesicle-associated membrane protein-associated protein B/C	VAPB	T	TET(0.998)PIVSK	150	0.187709	0.1759	0.168833	0.11906	0.111912	0.138103	84.054	0.997859	0.00469493	0.693176
O95297	Myelin protein zero-like protein 1	MPZL1	S	DYTGCSTSESLS(1)PVK	210	0.212435	0.181553	0.197002	0.141568	0.148656	0.120505	154.65	0.999533	0.00809753	0.694984
O95400	CD2 antigen cytoplasmic tail-binding protein 2	CD2BP2	S	HSLDS(1)DEEEDDDDGGSSK	49	2.26906	2.52121	2.19333	1.542	1.73817	1.55013	345.2	0.999971	0.00369478	0.691664
O95425	Supervillin	SVIL	S	SNEEEETS(0.98)DSSLEK	63	0.00676582	0.00746087	0.00702887	0.00522103	0.00359365	0.00440173	108.49	0.979897	0.00634992	0.621786
O95429	BAG family molecular chaperone regulator 4	BAG4	S	SSGNS(0.963)PTPVSR	179	0.20742	0.201312	0.249191	0.0736507	0.0882121	0.104672	121.18	0.963126	0.00173402	0.405115
O95503	Chromobox protein homolog 6	CBX6	S	LLPETVS(0.999)PSAPSWR	301	0.116401	0.141237	0.14388	0.0810837	0.10161	0.0824249	131.72	0.998691	0.0143674	0.66029
O95613	Pericentrin	PCNT	S	LS(0.984)PGSGGPEAQTAGPVTPASISGR	2352	0.0571214	0.0716278	0.047275	0.0277241	0.0306275	0.0343176	94.927	0.983587	0.0192215	0.526457
O95684	FGFR1 oncogene partner	FGFR1OP	S	GPTTGEGALDLSDVHS(0.999)PPKS(1)PEGK	156	2.53761	2.68701	2.56116	1.74898	2.24107	1.75007	185.44	0.999471	0.016071	0.737257
O95684	FGFR1 oncogene partner	FGFR1OP	S	GPTTGEGALDLSDVHS(0.999)PPKS(1)PEGK	160	2.53761	2.68701	2.56116	1.74898	2.24107	1.75007	185.44	0.999981	0.016071	0.737257
O95785	Protein Wiz	WIZ	S	S(0.96)PQLSLSPRPAS(1)PK	1006	0.0753927	0.074994	0.0885588	0.0667196	0.0571141	0.0657112	98.165	0.959662	0.0380308	0.793256
O95785	Protein Wiz	WIZ	S	PGGPPNPPGPS(1)PK	1106	0.00684635	0.00628747	0.00815753	0.00351578	0.00187524	0.00476579	48.823	1	0.020883	0.477039
O95785	Protein Wiz	WIZ	S	SPSDLHIS(1)PLAK	1134	0.0149345	0.0158285	0.0110177	0.00870938	0.00594205	0.00866273	83.499	0.999991	0.0239592	0.558013
O95785	Protein Wiz	WIZ	T	ELSLT(0.975)PITGAK	1337	0.0263487	0.0251306	0.027616	0.0186159	0.0156079	0.0151741	79.82	0.974976	0.00158952	0.624536
O95785	Protein Wiz	WIZ	S	TPLALAGS(1)PTPK	996	0.147768	0.140003	0.147725	0.0990667	0.0686916	0.103114	122.97	0.999516	0.00795873	0.621985
O95817	BAG family molecular chaperone regulator 3	BAG3	S	SQS(0.999)PAASDCSSSSSSASLPSSGR	173	0.0870311	0.0854633	0.0964072	0.0611126	0.0759537	0.0761299	307.48	0.999364	0.0370779	0.792841
O95817	BAG family molecular chaperone regulator 3	BAG3	S	AAS(1)PFR	264	0.330094	0.353589	0.35474	0.252273	0.248625	0.269603	104.37	1	0.000978388	0.741992
O95817	BAG family molecular chaperone regulator 3	BAG3	S	SSVQGAS(0.999)S(0.999)REGS(1)PAR	274	0.0137732	0.0105694	0.0123	0.00756969	0.00810308	0.00884742	61.127	0.998655	0.0154496	0.669171
O95817	BAG family molecular chaperone regulator 3	BAG3	S	SSVQGAS(0.999)S(0.999)REGS(1)PAR	275	0.0137732	0.0105694	0.0123	0.00756969	0.00810308	0.00884742	152.17	0.999242	0.0154496	0.669171
O95817	BAG family molecular chaperone regulator 3	BAG3	S	SSVQGASS(0.915)REGS(1)PAR	279	0.185302	0.213484	0.208075	0.128464	0.148874	0.170044	152.17	0.999989	0.0228589	0.737207
O95817	BAG family molecular chaperone regulator 3	BAG3	S	SSTPLHS(0.997)PS(1)PIR	289	0.121927	0.14336	0.134056	0.0865268	0.104242	0.113148	183.58	0.99673	0.0333614	0.761042
O95817	BAG family molecular chaperone regulator 3	BAG3	T	AAPSTAPAEAT(1)PPKPGEAEAPPK	406	0.126718	0.117564	0.139985	0.0830755	0.070574	0.0966641	179.86	1	0.0109488	0.651406
O95819	Mitogen-activated protein kinase kinase kinase kinase 4	MAP4K4	S	RDS(1)PLQGSGQQNSQAGQR	639	0.00966082	0.00731394	0.0102858	0.00456971	0.00399133	0.00539927	136.53	1	0.0111057	0.512106
O95832	Claudin-1	CLDN1	S	PAPSS(0.837)GKDYV	206	0.367884	0.462571	0.597878	0.29412	0.263042	0.283492	57.532	0.836894	0.0437554	0.588556
O96013	Serine/threonine-protein kinase PAK 4	PAK4	S	RDS(1)PPPPAR	104	0.287849	0.288489	0.294607	0.234341	0.225215	0.230971	91.694	1	6.18593e-05	0.792848
O96013	Serine/threonine-protein kinase PAK 4	PAK4	S	FAGHSEAGGGS(1)GDR	148	0.0262909	0.0330391	0.0291663	0.0188228	0.0141483	0.0188552	113.25	0.999932	0.0081455	0.585633
O96013	Serine/threonine-protein kinase PAK 4	PAK4	S	DKRPLS(1)GPDVGTPQPAGLASGAK	181	1.13313	1.1136	1.23177	0.848314	0.809947	0.866513	265.71	0.999999	0.00138218	0.725821
O96013	Serine/threonine-protein kinase PAK 4	PAK4	T	PFNT(0.995)YPR	207	0.157391	0.168078	0.180669	0.106781	0.0840496	0.131155	85.666	0.994808	0.0155344	0.636163
O96013	Serine/threonine-protein kinase PAK 4	PAK4	S	S(1)LVGTPYWMAPELISR	474	0.0787618	0.0939156	0.080779	0.0561002	0.0660386	0.0664508	175.16	0.999713	0.020706	0.744071
O96028	Histone-lysine N-methyltransferase NSD2	WHSC1	T	GIGTPPNT(0.752)T(0.752)PIKNGS(0.999)PEIK	114	0.21562	0.190975	0.19997	0.164351	0.143999	0.158058	57.293	0.751592	0.00760207	0.768933
O96028	Histone-lysine N-methyltransferase NSD2	WHSC1	S	GIGTPPNT(0.752)T(0.752)PIKNGS(0.999)PEIK	121	0.21562	0.190975	0.19997	0.164351	0.143999	0.158058	57.293	0.999128	0.00760207	0.768933
P00387	NADH-cytochrome b5 reductase 3;NADH-cytochrome b5 reductase 3 membrane-bound form;NADH-cytochrome b5 reductase 3 soluble form	CYB5R3	S	STPAITLES(1)PDIK	38	0.00515353	0.00576341	0.00695316	0.00231845	0.00356565	0.0044666	71.344	0.999638	0.0373379	0.579219
P00519	Tyrosine-protein kinase ABL1	ABL1	S	AGGKPSQS(0.8)PSQEAAGEAVLGAK	917	0.0484883	0.0448675	0.0407389	0.029921	0.03716	0.0381362	143.32	0.799828	0.0482616	0.784648
P00533	Epidermal growth factor receptor	EGFR	S	TPLLSSLS(0.972)ATS(0.978)NNSTVACIDR	1039	0.00449052	0.00516487	0.00541935	0.00395175	0.00336607	0.00354168	103.75	0.971538	0.0126718	0.720378
P00533	Epidermal growth factor receptor	EGFR	S	TPLLSSLS(0.972)ATS(0.978)NNSTVACIDR	1042	0.00449052	0.00516487	0.00541935	0.00395175	0.00336607	0.00354168	125.39	0.977599	0.0126718	0.720378
P00533	Epidermal growth factor receptor	EGFR	S	NGLQSCPIKEDS(1)FLQR	1064	0.00675104	0.00624895	0.00638148	0.00330222	0.00362385	0.00459823	97.457	0.999819	0.00329835	0.594604
P00533	Epidermal growth factor receptor	EGFR	T	ELVEPLT(1)PSGEAPNQALLR	693	0.0331604	0.0369043	0.0332488	0.020284	0.0204008	0.0182373	202.95	0.999909	0.000478441	0.570322
P00533	Epidermal growth factor receptor	EGFR	S	MHLPS(0.993)PTDSNFYR	991	0.0231501	0.0304068	0.0275219	0.0182064	0.0214127	0.0206266	122.46	0.99302	0.0401885	0.743051
P00533	Epidermal growth factor receptor	EGFR	S	MHLPS(0.992)PTDS(0.977)NFYR	995	0.00334359	0.00309682	0.00516096	0.00160747	0.00167066	0.00239525	44.662	0.976573	0.0473335	0.489026
P01106	Myc proto-oncogene protein	MYC	S	KDSGS(0.832)PNPAR	161	0.800376	0.636485	0.910375	0.341383	0.359279	0.381328	78.814	0.831583	0.00631822	0.460964
P01106	Myc proto-oncogene protein;N-myc proto-oncogene protein	MYC	S	FELLPTPPLS(0.968)PSR	62	0.31895	0.259066	0.289533	0.128259	0.0689682	0.0849707	102.9	0.968252	0.00139952	0.325281
P02545	Prelamin-A/C;Lamin-A/C	LMNA	T	SGAQASST(0.982)PLS(1)PTR	19	0.0139075	0.0142884	0.0153088	0.0086324	0.00496495	0.0104434	229.02	0.98192	0.0175873	0.552602
P02545	Prelamin-A/C;Lamin-A/C	LMNA	S	SGAQASST(0.875)PLS(1)PTR	22	0.015925	0.0166556	0.0174029	0.0099299	0.00601385	0.0124804	229.02	0.999902	0.020355	0.568672
P02545	Prelamin-A/C;Lamin-A/C	LMNA	S	LS(1)PS(0.908)PTSQR	390	0.0211509	0.0212932	0.0223276	0.0160368	0.0129202	0.018123	235.55	0.999996	0.0192899	0.726862
P02545	Prelamin-A/C;Lamin-A/C	LMNA	S	LSPS(1)PTSQR	392	0.0234519	0.022389	0.0233665	0.0185095	0.0164737	0.0201481	270.61	0.999995	0.0136533	0.796611
P02545	Prelamin-A/C;Lamin-A/C	LMNA	S	ASSHSSQTQGGGS(1)VTK	414	0.0203515	0.0208932	0.0215194	0.0151199	0.0127752	0.0170069	162.81	0.999894	0.00938087	0.715408
P02545	Prelamin-A/C;Lamin-A/C	LMNA	S	KTLDS(0.998)VAK	94	0.0107136	0.010623	0.0109958	0.00831108	0.00855889	0.00873564	84.615	0.997668	0.000176388	0.791949
P04049	RAF proto-oncogene serine/threonine-protein kinase	RAF1	S	STS(0.79)TPNVHMVSTTLPVDSR	259	0.666378	0.636923	0.5682	0.405522	0.35379	0.401844	193.88	0.790123	0.00211941	0.620441
P05783	Keratin, type I cytoskeletal 18	KRT18	S	SLGS(0.974)VQAPSYGAR	18	0.00538745	0.00500607	0.00442382	0.00354828	0.00428759	0.00355286	162.41	0.974491	0.0374033	0.768608
P05783	Keratin, type I cytoskeletal 18	KRT18	S	PVSSAAS(1)VYAGAGGSGSR	34	0.0131886	0.014156	0.0113233	0.00992336	0.00919702	0.010662	241.98	0.999841	0.0336785	0.77021
P05783	Keratin, type I cytoskeletal 18	KRT18	S	S(0.983)TFSTNYR	7	0.0189996	0.0215913	0.0172866	0.0147108	0.0146485	0.0144081	141.29	0.9832	0.0199698	0.756208
P06400	Retinoblastoma-associated protein	RB1	S	TAVIPINGS(1)PR	249	0.0511002	0.0459437	0.056367	0.0397543	0.0329573	0.0385916	193	1	0.0186849	0.725523
P06400	Retinoblastoma-associated protein	RB1	T	TLQTDSIDSFETQRT(0.956)PR	356	0.0887856	0.0863261	0.0862193	0.0653261	0.0539279	0.0775376	217.54	0.955766	0.0351081	0.753036
P06400	Retinoblastoma-associated protein	RB1	S	IPGGNIYIS(0.923)PLKS(1)PYK	811	0.268507	0.281578	0.312255	0.215995	0.169377	0.244247	133.84	0.999931	0.0378282	0.73013
P06400	Retinoblastoma-associated protein	RB1	T	ISEGLPT(0.991)PT(0.771)KMTPR	823	0.146878	0.148029	0.139136	0.108877	0.106771	0.118465	80.967	0.771443	0.0018601	0.769769
P06400	Retinoblastoma-associated protein	RB1	T	ISEGLPT(0.92)PTKMT(0.999)PR	826	0.0690834	0.0709094	0.0725127	0.0556063	0.0451987	0.0592996	79.676	0.999277	0.0157581	0.753413
P06400	Retinoblastoma-associated protein	RB1	S	INQMVCNS(1)DR	855	0.0373898	0.0461132	0.046197	0.0248642	0.0199251	0.0327756	154.36	1	0.0215784	0.598033
P06748	Nucleophosmin	NPM1	S	S(1)APGGGSK	143	0.0240316	0.0262214	0.0234785	0.0152791	0.0142275	0.0151522	93.096	1	0.000422999	0.605695
P06748	Nucleophosmin	NPM1	T	SIRDT(0.999)PAK	199	0.0799714	0.081965	0.0828618	0.0420742	0.0226244	0.049739	92.866	0.9991	0.00586724	0.467478
P06748	Nucleophosmin	NPM1	T	DSKPSST(0.994)PR	219	0.0128126	0.0148673	0.0144609	0.00634387	0.00274515	0.00843391	84.687	0.994243	0.00988047	0.415818
P06748	Nucleophosmin	NPM1	T	T(1)PKT(1)PK	234	0.183623	0.170777	0.179832	0.0931268	0.0604946	0.120177	75.045	1	0.00796913	0.512508
P06748	Nucleophosmin	NPM1	T	T(1)PKT(1)PK	237	0.183623	0.170777	0.179832	0.0931268	0.0604946	0.120177	75.045	1	0.00796913	0.512508
P06748	Nucleophosmin	NPM1	S	GPS(0.824)SVEDIK	242	0.00896606	0.00819731	0.00854626	0.00621093	0.00536738	0.00705317	90.142	0.824023	0.0115989	0.724688
P06748	Nucleophosmin	NPM1	S	MQAS(1)IEK	254	0.065036	0.0653649	0.0630611	0.0396107	0.0238124	0.048024	98.254	1	0.0185777	0.576067
P06748	Nucleophosmin	NPM1	S	DELHIVEAEAMNYEGS(1)PIK	70	0.0869615	0.0926197	0.0887683	0.0623589	0.0729534	0.06522	239.57	1	0.00320825	0.74728
P07910	Heterogeneous nuclear ribonucleoproteins C1/C2	HNRNPC	S	NDKS(1)EEEQSSSSVK	233	0.23805	0.253384	0.265132	0.183775	0.165873	0.201273	292.8	1	0.00599819	0.728187
P08648	Integrin alpha-5;Integrin alpha-5 heavy chain;Integrin alpha-5 light chain	ITGA5	S	LLESSLSS(0.828)SEGEEPVEYK	127	0.18931	0.236285	0.212827	0.165556	0.165721	0.147542	220.34	0.827746	0.0230743	0.750005
P08651	Nuclear factor 1 C-type	NFIC	S	TEMDKS(0.998)PFNSPS(1)PQDS(1)PR	339	0.0728069	0.076957	0.0779425	0.0496605	0.0538032	0.0681485	197.47	0.99977	0.0324736	0.753655
P08651	Nuclear factor 1 C-type	NFIC	S	TEMDKS(0.998)PFNSPS(1)PQDS(1)PR	343	0.0728069	0.076957	0.0779425	0.0496605	0.0538032	0.0681485	133.44	0.999998	0.0324736	0.753655
P08670	Vimentin	VIM	S	SVSSSS(0.989)YR	10	0.0050926	0.00588691	0.00680781	0.00463653	0.00452273	0.00436319	136.21	0.988937	0.047223	0.76023
P08670	Vimentin	VIM	S	MFGGPGTAS(0.958)RPSSSR	22	0.0042163	0.00465831	0.0052873	0.00354959	0.00338706	0.00345032	88.115	0.957974	0.0160859	0.733445
P08670	Vimentin	VIM	S	TYSLGS(0.999)ALR	42	0.00515167	0.00547225	0.00559771	0.00343203	0.00259222	0.00380009	81.327	0.999119	0.00501688	0.605632
P08670	Vimentin	VIM	S	ETNLDS(1)LPLVDTHSK	430	0.00820306	0.00967746	0.00949802	0.00449645	0.00403724	0.00599035	215.98	0.999998	0.00465552	0.53049
P08670	Vimentin	VIM	T	ETNLDSLPLVDT(0.81)HSKR	436	0.00166235	0.00166906	0.00174622	0.00112908	0.00125223	0.00135051	86.539	0.810114	0.00296208	0.734951
P08670	Vimentin	VIM	S	DGQVINETS(0.957)QHHDDLE	459	0.00379217	0.00315641	0.00357527	0.00237731	0.00206498	0.00292355	172.2	0.956893	0.0281299	0.699919
P0DN79	Cystathionine beta-synthase	CBS	S	GSLEKGS(0.998)PEDKEAK	32	0.324481	0.293812	0.315404	0.155506	0.13033	0.233669	77.468	0.998419	0.013059	0.556396
P10070	Zinc finger protein GLI2	GLI2	S	LPS(1)PGLHGQR	1101	0.271053	0.241159	0.284647	0.206777	0.168409	0.227803	64.55	1	0.0403599	0.756706
P10070	Zinc finger protein GLI2	GLI2	S	GLS(1)PADVAQEHLK	149	0.329732	0.364542	0.367375	0.237652	0.177602	0.231314	87.287	1	0.00358713	0.609022
P10398	Serine/threonine-protein kinase A-Raf	ARAF	S	S(1)PHSKSPAEQR	269	0.0811703	0.100367	0.105362	0.0663975	0.0736612	0.077251	94.119	0.999998	0.0447028	0.757443
P10809	60 kDa heat shock protein, mitochondrial	HSPD1	S	TVIIEQSWGS(0.992)PK	70	0.0226995	0.0227231	0.0255625	0.0173061	0.0162085	0.018161	151.22	0.991666	0.00433702	0.727978
P11166	Solute carrier family 2, facilitated glucose transporter member 1	SLC2A1	S	QGGAS(0.972)QSDKTPEELFHPLGADSQV	473	0.0356874	0.0378942	0.0345645	0.0279747	0.0250331	0.026881	104.29	0.972208	0.00193326	0.738712
P11233	Ras-related protein Ral-A	RALA	S	MEDS(1)KEK	183	0.444438	0.458266	0.441693	0.276077	0.32647	0.332399	67.153	1	0.00183233	0.695439
P11387	DNA topoisomerase 1	TOP1	S	LNDS(1)HK	21	0.0122074	0.0112564	0.0142566	0.00919861	0.00787343	0.0075211	59.245	1	0.0128304	0.651985
P11387	DNA topoisomerase 1	TOP1	S	HKDGS(0.971)SEK	73	0.0995329	0.115501	0.089317	0.0644207	0.0642922	0.0723894	59.57	0.971143	0.0130379	0.660759
P11388	DNA topoisomerase 2-alpha	TOP2A	S	TQMAEVLPS(1)PR	1213	0.0494984	0.0514103	0.0531072	0.0371684	0.0264308	0.0418585	147.36	1	0.0259164	0.68472
P11388	DNA topoisomerase 2-alpha	TOP2A	S	MEVS(1)PLQPVNENMQVNK	4	0.035848	0.0330083	0.0327366	0.0202201	0.0134868	0.0234128	113.59	1	0.00866443	0.56224
P12956	X-ray repair cross-complementing protein 6	XRCC6	T	IMAT(1)PEQVGK	455	0.0544175	0.0551235	0.0573304	0.0380001	0.0396833	0.042883	132.5	1	0.000778438	0.72251
P13639	Elongation factor 2	EEF2	S	SATS(1)PEGK	279	0.00977615	0.0117868	0.0102663	0.00720483	0.00763318	0.00746314	183.22	0.99984	0.00679375	0.700652
P13639	Elongation factor 2	EEF2	T	IMGPNYT(0.999)PGK	435	0.002353	0.00256202	0.00218136	0.00154398	0.00188887	0.00180247	65.395	0.998863	0.0148047	0.737745
P13798	Acylamino-acid-releasing enzyme	APEH	S	ALDVSAS(0.995)DDEIAR	187	0.0697061	0.0660897	0.0669622	0.0560668	0.0478037	0.0544286	263.51	0.994612	0.00574147	0.780729
P15336	Cyclic AMP-dependent transcription factor ATF-2	ATF2	S	MPLDLS(0.999)PLATPIIR	112	0.175396	0.161851	0.187908	0.0705583	0.118107	0.133187	63.488	0.999326	0.0289529	0.612869
P15407	Fos-related antigen 1	FOSL1	S	RRPCEQIS(1)PEEEER	101	0.113434	0.107512	0.113884	0.0338806	0.0423933	0.0461476	105.39	1	7.05196e-05	0.365622
P15407	Fos-related antigen 1	FOSL1	S	EGDTGSTSGTSS(0.929)PPAPCR	191	0.145159	0.108105	0.138838	0.0736437	0.084634	0.0599855	170.98	0.929407	0.0126696	0.556649
P15407	Fos-related antigen 1	FOSL1	S	PLTYPQYS(1)PPQPR	74	0.221642	0.188215	0.221134	0.0869483	0.0956445	0.112917	148.57	0.999999	0.00113869	0.468327
P15408	Fos-related antigen 2	FOSL2	S	RRDEQLS(1)PEEEEK	120	0.818755	0.76745	0.855139	0.354543	0.381552	0.459163	171.08	1	0.000503567	0.48959
P15408	Fos-related antigen 2	FOSL2	S	RS(1)PPAPGLQPMR	200	0.602285	0.642123	0.668241	0.399057	0.453061	0.405727	74.428	1	0.00104242	0.657646
P15408	Fos-related antigen 2	FOSL2	S	QEPLEEDS(0.993)PSSSSAGLDK	230	0.374866	0.372586	0.463771	0.1641	0.256485	0.230819	139.46	0.993261	0.0101767	0.537807
P16383	GC-rich sequence DNA-binding factor 2	GCFC2	S	RES(1)EDDPES(1)EPDDHEK	174	2.11007	2.14699	2.36284	1.65699	1.86816	1.48239	190.8	1	0.0170271	0.756437
P16383	GC-rich sequence DNA-binding factor 2	GCFC2	S	RES(1)EDDPES(1)EPDDHEK	180	2.11007	2.14699	2.36284	1.65699	1.86816	1.48239	190.8	1	0.0170271	0.756437
P17096	High mobility group protein HMG-I/HMG-Y	HMGA1	S	LEKEEEEGIS(1)QES(1)S(1)EEEQ	102	0.59594	0.529562	0.650486	0.37158	0.414569	0.464375	311.27	1	0.0164654	0.704129
P17096	High mobility group protein HMG-I/HMG-Y	HMGA1	S	LEKEEEEGIS(1)QES(1)S(1)EEEQ	103	0.59594	0.529562	0.650486	0.37158	0.414569	0.464375	347.39	1	0.0164654	0.704129
P17096	High mobility group protein HMG-I/HMG-Y	HMGA1	T	TTTT(0.995)PGR	78	0.0806246	0.0790983	0.0809614	0.0538686	0.0415207	0.0577852	110.67	0.994577	0.00409931	0.636413
P17096	High mobility group protein HMG-I/HMG-Y	HMGA1	S	LEKEEEEGIS(1)QES(1)S(1)EEEQ	99	0.59594	0.529562	0.650486	0.37158	0.414569	0.464375	231.06	1	0.0164654	0.704129
P17480	Nucleolar transcription factor 1	UBTF	S	LPES(1)PKR	484	0.0601767	0.0590073	0.0673787	0.047855	0.0442174	0.0497925	83.862	1	0.00847009	0.760414
P17535	Transcription factor jun-D	JUND	S	DEPQTVPDVPSFGES(0.999)PPLS(1)PIDMDTQER	259	0.520858	0.392103	0.404321	0.254714	0.290062	0.292765	152.87	0.999976	0.0202251	0.63581
P17535	Transcription factor jun-D	JUND	S	ADGAPSAAPPDGLLAS(1)PDLGLLK	90	0.304976	0.213686	0.237248	0.142224	0.162322	0.159845	147.18	1	0.025816	0.614347
P17706	Tyrosine-protein phosphatase non-receptor type 2	PTPN2	S	EDLSPAFDHS(1)PNK	304	2.70209	2.95067	3.07404	1.75946	1.46824	2.50335	166.92	1	0.0378966	0.656718
P17812	CTP synthase 1	CTPS1	S	DTYS(0.811)DRSGS(0.77)S(0.77)SPDSEITELK	568	0.0119329	0.011602	0.0111557	0.00724962	0.00713187	0.00784082	75.226	0.811003	0.000189094	0.640587
P18031	Tyrosine-protein phosphatase non-receptor type 1	PTPN1	S	ELS(1)HEDLEPPPEHIPPPPRPPK	295	0.0411002	0.0328005	0.0339601	0.0195683	0.0199013	0.0286472	142.41	1	0.0283696	0.631526
P18206	Vinculin	VCL	S	ALAS(1)IDSK	272	0.000625747	0.000578823	0.000501624	0.000427852	0.000406164	0.00044731	53.756	0.999827	0.0205017	0.750985
P18206	Vinculin	VCL	Y	SFLDSGY(1)R	822	0.00574292	0.00642377	0.00719856	0.00445875	0.00460629	0.00480292	193.28	1	0.0132614	0.716126
P18615	Negative elongation factor E	NELFE	S	SVWGSLAVQNS(1)PK	353	0.079467	0.0730361	0.0705151	0.0496557	0.0506693	0.0454235	133.87	1	0.00116292	0.653527
P18669	Phosphoglycerate mutase 1;Probable phosphoglycerate mutase 4	PGAM1	S	S(0.995)YDVPPPPMEPDHPFYSNISK	118	0.117745	0.102553	0.106863	0.0642722	0.0678953	0.0683674	153.94	0.995124	0.000852024	0.612954
P18887	DNA repair protein XRCC1	XRCC1	S	TKPTQAAGPSS(0.985)PQKPPTPEETK	447	0.38169	0.372383	0.403886	0.311447	0.260075	0.293969	189.2	0.985425	0.00534473	0.747427
P19338	Nucleolin	NCL	T	AVTT(0.922)PGK	106	0.030742	0.0305704	0.0290572	0.0154796	0.00789248	0.0196683	105.94	0.921851	0.0106293	0.476272
P19338	Nucleolin	NCL	T	GAT(1)PGK	113	0.0266573	0.0282369	0.0281761	0.014035	0.00757996	0.0163628	75.854	1	0.00494724	0.457177
P19338	Nucleolin	NCL	T	ALVAT(1)PGKK	121	0.0916647	0.0840612	0.0910555	0.0456005	0.0245325	0.0469711	86.313	1	0.00286893	0.438952
P19338	Nucleolin	NCL	S	LELQGPRGS(1)PNAR	563	0.0172178	0.0200183	0.0218336	0.0148898	0.0128028	0.0143816	77.318	1	0.018748	0.71228
P19338	Nucleolin	NCL	T	VAVAT(1)PAKK	76	0.105271	0.100036	0.104503	0.059458	0.0294458	0.058797	92.538	1	0.00573886	0.476748
P19338	Nucleolin	NCL	T	AAVT(1)PGKK	84	0.0672505	0.0622105	0.0596935	0.0364843	0.0212479	0.0389533	66.595	1	0.00666634	0.511145
P19338	Nucleolin	NCL	T	AAAT(1)PAKK	92	0.0339312	0.03297	0.0329513	0.0203671	0.0108252	0.0203462	74.173	1	0.00726762	0.516146
P19338	Nucleolin	NCL	T	T(0.99)VTPAK	97	0.0655522	0.0650377	0.0591701	0.0370658	0.0203832	0.0393668	110.31	0.990478	0.00804044	0.510201
P19338	Nucleolin	NCL	T	TVT(0.957)PAK	99	0.00598035	0.0057905	0.00605834	0.0031132	0.00176283	0.00334493	66.682	0.957388	0.00304386	0.461095
P20290	Transcription factor BTF3	BTF3	S	GGCPGGEATLS(0.998)QPPPR	30	0.0621902	0.0615647	0.0620538	0.0449176	0.0430068	0.0490137	154.31	0.997537	0.000794745	0.736984
P20645	Cation-dependent mannose-6-phosphate receptor	M6PR	S	GVGDDQLGEES(1)EERDDHLLPM	267	0.0611513	0.0546976	0.0588783	0.0290482	0.0401089	0.0436948	132.1	1	0.0126402	0.645875
P20700	Lamin-B1;Lamin-B2	LMNB1	S	LKLS(0.991)PSPSSR	391	0.161327	0.163251	0.164659	0.122003	0.0908299	0.131155	121.82	0.990662	0.0167574	0.703112
P20700	Lamin-B1;Lamin-B2	LMNB1	S	LSPS(0.988)PSSR	393	0.0113077	0.0104294	0.0101858	0.00782092	0.00668072	0.00739057	126.49	0.988456	0.00216413	0.685784
P20810	Calpastatin	CAST	S	EGITGPPADSSKPIGPDDAIDALSSDFTCGS(0.999)PTAAGK	243	0.0742359	0.075158	0.0818046	0.0513281	0.0469738	0.0615639	263.41	0.999428	0.00855289	0.691465
P21291	Cysteine and glycine-rich protein 1	CSRP1	S	GFGFGQGAGALVHS(1)E	192	0.0771408	0.0756741	0.0894471	0.0462637	0.0471314	0.0502573	168.89	1	0.00191923	0.592963
P21333	Filamin-A	FLNA	S	AFGPGLQGGSAGS(1)PAR	1084	0.00311628	0.00353179	0.00342971	0.00252874	0.00201451	0.00256098	181.51	0.999978	0.0102334	0.70494
P21333	Filamin-A	FLNA	S	AEIS(1)FEDR	2284	0.00042335	0.000530047	0.000502658	0.000346191	0.000298753	0.000300441	83.869	1	0.0087373	0.649278
P21333	Filamin-A	FLNA	S	FNEEHIPDSPFVVPVAS(0.988)PSGDAR	2327	0.00172939	0.00180649	0.00186125	0.00140685	0.00146877	0.00141395	142.53	0.987853	0.0010074	0.794789
P21359	Neurofibromin;Neurofibromin truncated	NF1	S	ETQPWSS(0.999)PK	2496	0.229317	0.212151	0.178752	0.144747	0.126921	0.127336	122.55	0.999096	0.00989146	0.643329
P21359	Neurofibromin;Neurofibromin truncated	NF1	S	GSEGYLAATYPTVGQTS(0.941)PR	2515	0.0642698	0.0664057	0.0710851	0.0425389	0.0545203	0.0546695	151.39	0.940951	0.0206455	0.752023
P21675	Transcription initiation factor TFIID subunit 1	TAF1	S	DDDTAS(0.956)VTS(0.766)LNSSATGR	1152	0.0951434	0.0899416	0.0974107	0.0589681	0.0813429	0.0725951	81.656	0.955581	0.027942	0.753661
P21675	Transcription initiation factor TFIID subunit 1	TAF1	S	DDDTAS(0.93)VTS(0.78)LNSSATGR	1155	0.0951434	0.0899416	0.0974107	0.0589681	0.0813429	0.0725951	81.656	0.779553	0.027942	0.753661
P22626	Heterogeneous nuclear ribonucleoproteins A2/B1	HNRNPA2B1	S	GFGDGYNGYGGGPGGGNFGGS(1)PGYGGGR	259	0.00323833	0.00336243	0.00320433	0.00211962	0.00210067	0.00230756	113.47	0.999924	0.000180575	0.665762
P22626	Heterogeneous nuclear ribonucleoproteins A2/B1	HNRNPA2B1	S	PHS(1)IDGR	85	0.00288383	0.00339881	0.00291832	0.00209122	0.00268486	0.00234215	53.751	1	0.0440265	0.773639
P23246	Splicing factor, proline- and glutamine-rich	SFPQ	T	GMGPGT(0.995)PAGYGR	687	0.00196651	0.00222968	0.00172634	0.00100369	0.000968523	0.00116836	62.528	0.994992	0.00419568	0.530276
P23396	40S ribosomal protein S3	RPS3	T	GGKPEPPAMPQPVPT(1)A	242	0.00409801	0.00522739	0.00463819	0.00295182	0.00350999	0.00330892	56.54	1	0.0185803	0.69973
P23588	Eukaryotic translation initiation factor 4B	EIF4B	S	NRDS(0.976)DKTDTDWR	192	0.0119312	0.0124771	0.0121317	0.00685121	0.00591126	0.00745387	111.64	0.975701	0.000335046	0.553266
P23588	Eukaryotic translation initiation factor 4B	EIF4B	S	RGDDS(1)FGDK	219	0.0285822	0.022598	0.0313003	0.0192262	0.0175224	0.0217845	100.38	1	0.048929	0.709659
P23588	Eukaryotic translation initiation factor 4B	EIF4B	S	EEDCHS(0.969)PTSKPPKPDQPLK	459	0.00946987	0.0100605	0.00992692	0.00667196	0.00796759	0.00673519	138.93	0.969294	0.00417662	0.725617
P23588	Eukaryotic translation initiation factor 4B	EIF4B	S	SQS(0.809)S(0.854)DTEQQSPTSGGGK	497	0.0271428	0.0279184	0.0309504	0.0185686	0.0185547	0.0197975	198.35	0.808581	0.00141094	0.661779
P23588	Eukaryotic translation initiation factor 4B	EIF4B	S	SQSS(0.999)DTEQQSPTSGGGK	498	0.0384585	0.0383085	0.0435177	0.0241088	0.0238091	0.0272254	480.26	0.999115	0.00176995	0.624712
P23588	Eukaryotic translation initiation factor 4B	EIF4B	S	SQSSDTEQQS(1)PTSGGGK	504	0.16047	0.162473	0.168312	0.108548	0.105036	0.113919	357.38	0.99966	9.79761e-05	0.666665
P24534	Elongation factor 1-beta	EEF1B2	S	DDDDIDLFGS(1)DDEEESEEAKR	106	0.215809	0.212725	0.241829	0.161635	0.184835	0.156056	323	1	0.0118369	0.749633
P25205	DNA replication licensing factor MCM3	MCM3	T	DGDSYDPYDFS(1)DT(1)EEEMPQVHTPK	713	0.0197818	0.0257534	0.020711	0.0167219	0.0155057	0.017033	181.62	0.999999	0.0415538	0.7436
P25445	Tumor necrosis factor receptor superfamily member 6	FAS	S	NEIQS(1)LV	333	0.0118651	0.0103408	0.00972814	0.00777602	0.00606913	0.0064165	81.642	1	0.0090631	0.634484
P26038	Moesin	MSN	S	IDEFES(1)M	576	0.00628198	0.00662485	0.00726602	0.00450137	0.00529098	0.00508591	74.127	1	0.00909313	0.737539
P26373	60S ribosomal protein L13	RPL13	S	NKS(0.88)TESLQANVQR	106	0.0174341	0.0162823	0.0141396	0.0125712	0.0113106	0.0112291	52.112	0.88001	0.0159507	0.733678
P26639	Threonine--tRNA ligase, cytoplasmic	TARS	S	ASS(0.982)PSGK	8	0.061592	0.065663	0.0657689	0.0371153	0.02733	0.0384204	82.426	0.982365	0.00132851	0.532916
P26641	Elongation factor 1-gamma	EEF1G	T	T(1)PEFLR	46	0.154787	0.157022	0.142049	0.0930997	0.0788602	0.128155	126.28	1	0.0289983	0.661253
P27348	14-3-3 protein theta	YWHAQ	S	DNLTLWTSDS(0.954)AGEECDAAEGAEN	232	0.00992642	0.0089182	0.00793854	0.00668712	0.00578751	0.0071237	120.93	0.954266	0.0262395	0.731741
P27694	Replication protein A 70 kDa DNA-binding subunit;Replication protein A 70 kDa DNA-binding subunit, N-terminally processed	RPA1	S	IGNPVPYNEGLGQPQVAPPAPAAS(0.927)PAASSR	135	0.0164374	0.0149825	0.014804	0.00929228	0.00991693	0.0104006	103.81	0.927204	0.000809309	0.640575
P27694	Replication protein A 70 kDa DNA-binding subunit;Replication protein A 70 kDa DNA-binding subunit, N-terminally processed	RPA1	S	VS(1)DFGGR	384	0.0251071	0.0234699	0.0300773	0.01717	0.0148198	0.0210338	78.113	1	0.033606	0.674135
P27816	Microtubule-associated protein 4	MAP4	S	DMES(0.999)PTK	280	0.229494	0.231742	0.234411	0.175139	0.185334	0.186615	189.34	0.999263	0.00022135	0.786444
P27816	Microtubule-associated protein 4	MAP4	S	AS(1)PIKMDLAPSK	358	0.218341	0.211517	0.203444	0.152551	0.120036	0.157221	100.22	0.99996	0.00553183	0.678678
P27816	Microtubule-associated protein 4	MAP4	S	DMS(1)PLS(0.999)ETEMALGK	507	0.0136978	0.0152758	0.0147362	0.00946628	0.0123177	0.0125759	266.35	1	0.0470205	0.786092
P27816	Microtubule-associated protein 4	MAP4	S	DMS(1)PLS(0.999)ETEMALGK	510	0.0136978	0.0152758	0.0147362	0.00946628	0.0123177	0.0125759	134.85	0.999134	0.0470205	0.786092
P27816	Microtubule-associated protein 4	MAP4	S	KCS(1)LPAEEDSVLEK	636	0.0685965	0.0633225	0.0628644	0.0358504	0.0284887	0.0379495	219.22	1	0.000826613	0.52514
P27816	Microtubule-associated protein 4	MAP4	T	PEEGRPVVSGTGNDITT(0.976)PPNK	687	0.028802	0.0301386	0.031661	0.020854	0.0196304	0.0246855	124	0.97602	0.00807954	0.719302
P27816	Microtubule-associated protein 4	MAP4	S	S(0.998)PSTLLPK	825	0.0303384	0.0315293	0.0307734	0.0205686	0.0185068	0.0246136	117.31	0.997617	0.00616071	0.687481
P27824	Calnexin	CANX	S	QKS(1)DAEEDGGTVS(0.998)QEEEDR	554	0.166751	0.153999	0.175476	0.103033	0.100891	0.131653	410.77	1	0.010251	0.676258
P27824	Calnexin	CANX	S	QKS(1)DAEEDGGTVS(1)QEEEDR	564	0.1664	0.153865	0.174633	0.102744	0.100576	0.130531	367.99	1	0.009185	0.674586
P28290	Sperm-specific antigen 2	SSFA2	S	STIFIS(0.996)PSSVK	803	0.0191952	0.015543	0.0153385	0.012022	0.00918323	0.0109542	116.51	0.996176	0.0164388	0.642201
P29317	Ephrin type-A receptor 2	EPHA2	Y	VLEDDPEATY(1)TTSGGK	772	0.0505868	0.0576676	0.0497039	0.0312365	0.0413432	0.0434982	226.19	0.999843	0.0371845	0.734864
P29692	Elongation factor 1-delta	EEF1D	S	ATAPQTQHVS(1)PMR	133	0.549224	0.593373	0.557297	0.392608	0.397776	0.430299	209.93	0.999995	0.000887399	0.718094
P29692	Elongation factor 1-delta	EEF1D	T	KPAT(1)PAEDDEDDDIDLFGS(1)DNEEEDKEAAQLR	147	0.113898	0.108699	0.117529	0.0795196	0.0896346	0.0889575	298.65	1	0.00275023	0.758871
P29692	Elongation factor 1-delta	EEF1D	S	KPAT(1)PAEDDEDDDIDLFGS(1)DNEEEDKEAAQLR	162	0.113898	0.108699	0.117529	0.0795196	0.0896346	0.0889575	341.67	1	0.00275023	0.758871
P29966	Myristoylated alanine-rich C-kinase substrate	MARCKS	S	AEDGAT(0.999)PS(0.999)PSNETPK	145	0.00976186	0.0105818	0.0114045	0.0070097	0.00670758	0.00841952	168.91	0.998999	0.0106863	0.697262
P29966	Myristoylated alanine-rich C-kinase substrate	MARCKS	T	AEDGATPSPSNET(1)PK	150	0.297142	0.291734	0.268857	0.207555	0.178813	0.207556	328.92	1	0.00243514	0.692435
P29966	Myristoylated alanine-rich C-kinase substrate	MARCKS	S	GEAAAERPGEAAVASS(0.995)PSK	27	0.193114	0.167761	0.187078	0.136021	0.10954	0.139549	167.28	0.9947	0.0111624	0.702816
P30050	60S ribosomal protein L12	RPL12	S	ELS(0.881)GTIK	126	0.189315	0.200818	0.215471	0.148192	0.16109	0.128259	110.88	0.880534	0.0100507	0.722484
P30050	60S ribosomal protein L12	RPL12	S	IGPLGLS(1)PK	38	0.0686094	0.0743107	0.0731315	0.0425129	0.0381887	0.0522345	101.3	1	0.00353772	0.615298
P30086	Phosphatidylethanolamine-binding protein 1;Hippocampal cholinergic neurostimulating peptide	PEBP1	T	VLT(0.822)PTQVK	42	0.0174382	0.017284	0.0154048	0.0133489	0.0115146	0.0119223	75.378	0.821967	0.00659683	0.733851
P30260	Cell division cycle protein 27 homolog	CDC27	S	EVTPILAQTQSSGPQTSTTPQVLS(0.946)PTITSPPNALPR	364	0.0176097	0.0177228	0.0208647	0.00906401	0.00911545	0.0138995	197.06	0.946417	0.0139768	0.570826
P30419	Glycylpeptide N-tetradecanoyltransferase 1	NMT1	S	GGLS(1)PANDTGAK	47	0.276879	0.294254	0.292993	0.199968	0.190817	0.213897	190.06	1	0.000584307	0.699762
P30622	CAP-Gly domain-containing linker protein 1	CLIP1	T	EPSAT(0.99)PPISNLTK	182	0.00741175	0.00717062	0.00869588	0.0045501	0.00479122	0.00657984	90.759	0.990457	0.0369278	0.68395
P30622	CAP-Gly domain-containing linker protein 1	CLIP1	S	VMATTSAS(0.984)LKR	306	0.0261607	0.0313667	0.0239293	0.0164429	0.0176044	0.0226599	107.65	0.984248	0.0473409	0.696165
P31321	cAMP-dependent protein kinase type I-beta regulatory subunit	PRKAR1B	S	AS(1)PPACPSEEDESLK	3	1.62921	1.81042	2.26987	1.09903	0.554876	1.4008	143.97	1	0.0472334	0.535021
P31350	Ribonucleoside-diphosphate reductase subunit M2	RRM2	S	VPLAPITDPQQLQLS(1)PLK	20	0.317876	0.309733	0.319589	0.166305	0.106088	0.168864	252.55	1	0.00124341	0.465855
P31948	Stress-induced-phosphoprotein 1	STIP1	S	HDS(1)PEDVKR	481	0.0893731	0.112358	0.0884849	0.0619765	0.0679566	0.0683649	143.4	1	0.0192521	0.683277
P32519	ETS-related transcription factor Elf-1	ELF1	S	YADS(1)PGAS(1)S(1)PEQPK	163	0.348945	0.346246	0.393496	0.236969	0.246176	0.225983	94.01	0.999952	0.0015176	0.651361
P32519	ETS-related transcription factor Elf-1	ELF1	S	YADS(1)PGAS(1)S(1)PEQPK	167	0.348945	0.346246	0.393496	0.236969	0.246176	0.225983	146.79	1	0.0015176	0.651361
P32519	ETS-related transcription factor Elf-1	ELF1	S	YADS(1)PGAS(1)S(1)PEQPK	168	0.348945	0.346246	0.393496	0.236969	0.246176	0.225983	146.79	1	0.0015176	0.651361
P32519	ETS-related transcription factor Elf-1	ELF1	S	TKPPRPDS(1)PATTPNISVK	187	1.51316	1.4639	1.83834	1.07008	1.35646	1.17995	136.62	0.99988	0.0489593	0.74895
P32519	ETS-related transcription factor Elf-1	ELF1	S	TIQAPTQVPVVVS(0.998)PR	432	0.216293	0.202461	0.224054	0.150063	0.138783	0.156939	82.01	0.998188	0.00134254	0.693497
P33991	DNA replication licensing factor MCM4	MCM4	S	QRPDLGS(1)AQK	120	0.181088	0.194068	0.16434	0.0907323	0.0604824	0.119761	112.5	1	0.00949831	0.502275
P33991	DNA replication licensing factor MCM4	MCM4	T	AT(1)PAQT(1)PRS(1)EDAR	19	0.00436989	0.00474792	0.00471505	0.00324046	0.00194107	0.00307164	110.74	1	0.0119535	0.596635
P33991	DNA replication licensing factor MCM4	MCM4	T	AT(1)PAQT(1)PRS(1)EDAR	23	0.00436989	0.00474792	0.00471505	0.00324046	0.00194107	0.00307164	110.74	1	0.0119535	0.596635
P33991	DNA replication licensing factor MCM4	MCM4	S	AT(1)PAQT(1)PRS(1)EDAR	26	0.00436989	0.00474792	0.00471505	0.00324046	0.00194107	0.00307164	86.497	1	0.0119535	0.596635
P33991	DNA replication licensing factor MCM4	MCM4	S	SEDARS(0.992)S(0.837)PSQR	31	0.012568	0.0124586	0.0159696	0.00853722	0.00569395	0.00742557	134.08	0.991613	0.0104657	0.528263
P33991	DNA replication licensing factor MCM4	MCM4	S	SEDARS(0.992)S(0.837)PSQR	32	0.012568	0.0124586	0.0159696	0.00853722	0.00569395	0.00742557	78.324	0.83654	0.0104657	0.528263
P35251	Replication factor C subunit 1	RFC1	S	NKPLS(1)PIK	156	0.248752	0.241339	0.235625	0.198652	0.159231	0.214442	80.979	1	0.038622	0.788635
P35251	Replication factor C subunit 1	RFC1	S	TKS(0.835)DEETLK	29	0.155511	0.136056	0.134222	0.108327	0.0932163	0.12601	103.76	0.834538	0.0485217	0.769285
P35251	Replication factor C subunit 1	RFC1	S	SS(0.855)PAKK	360	0.299537	0.302091	0.306215	0.213425	0.196044	0.27373	44.395	0.854651	0.0338492	0.752552
P35568	Insulin receptor substrate 1	IRS1	S	VNLS(1)PNR	1078	0.485627	0.503449	0.496935	0.442566	0.344068	0.385428	112.04	1	0.0226502	0.788731
P35568	Insulin receptor substrate 1	IRS1	S	THSAGTS(0.909)PTITHQK	531	0.144835	0.178051	0.147063	0.115433	0.122771	0.0848937	98.507	0.909441	0.0362391	0.687514
P35579	Myosin-9	MYH9	S	DEQS(1)EEK	1580	0.000443506	0.000549113	0.000518089	0.000289878	0.000365073	0.000384774	83.869	1	0.0211679	0.688237
P35579	Myosin-9	MYH9	S	QAQQERDELADEIANSS(0.838)GK	1714	0.000491555	0.000435829	0.00047955	0.000401037	0.000317267	0.000369357	52.909	0.837615	0.0231408	0.773072
P35658	Nuclear pore complex protein Nup214	NUP214	S	SAQGSSS(0.988)PVPSMVQK	657	0.0156292	0.0180151	0.0184286	0.0135111	0.0137742	0.013973	137.46	0.988282	0.0150444	0.792317
P35658	Nuclear pore complex protein Nup214	NUP214	T	IT(1)PPAAKPGS(1)PQAK	670	0.0288175	0.0214589	0.0257629	0.0164571	0.0175074	0.0163875	155.49	1	0.0167468	0.662184
P35659	Protein DEK	DEK	S	S(1)LIVEGK	51	0.0547208	0.0621191	0.057244	0.0367476	0.0240796	0.0468769	91.584	1	0.0333132	0.61869
P36578	60S ribosomal protein L4	RPL4	S	ILKS(1)PEIQR	295	0.0443754	0.0411678	0.0428667	0.0259464	0.0248112	0.028479	86.772	1	0.000327124	0.61706
P37275	Zinc finger E-box-binding homeobox 1	ZEB1	S	TSQCSSPSLSAS(0.906)PGS(0.944)PTRPQIR	319	0.229128	0.233002	0.238185	0.188517	0.152142	0.154588	55.783	0.905915	0.0047329	0.707179
P37275	Zinc finger E-box-binding homeobox 1	ZEB1	S	NNDQPQSANANEPQDSTVNLQS(1)PLK	679	0.9165	1.09536	1.01609	0.854859	0.662454	0.716546	193.05	1	0.0265634	0.737747
P38936	Cyclin-dependent kinase inhibitor 1	CDKN1A	S	SGEQAEGS(1)PGGPGDSQGR	130	1.08102	1.52468	1.63568	0.726767	0.570196	0.872364	326.51	1	0.0222777	0.511467
P39687	Acidic leucine-rich nuclear phosphoprotein 32 family member A	ANP32A	S	ELVLDNS(1)R	27	0.0372493	0.0319458	0.0431953	0.0213158	0.0303831	0.025309	77.288	1	0.04763	0.685183
P40123	Adenylyl cyclase-associated protein 2	CAP2	S	KEESS(0.908)PSR	257	0.177742	0.18199	0.171515	0.0737428	0.0591064	0.0925154	101.5	0.908076	0.000549309	0.424218
P40123	Adenylyl cyclase-associated protein 2	CAP2	S	AQGGQTQS(1)PTK	301	0.545629	0.542904	0.553664	0.38269	0.279111	0.370992	194.86	0.999955	0.00349876	0.628909
P40123	Adenylyl cyclase-associated protein 2	CAP2	S	SHTPS(1)PTS(0.99)PK	309	0.352553	0.337062	0.337225	0.202331	0.190573	0.18927	132.03	0.999652	2.33621e-05	0.566957
P40123	Adenylyl cyclase-associated protein 2	CAP2	T	SHTPSPT(0.981)SPK	311	0.221896	0.217761	0.237874	0.165578	0.150898	0.146894	139.31	0.980597	0.00103157	0.68391
P40123	Adenylyl cyclase-associated protein 2	CAP2	S	SHTPSPTS(0.997)PK	312	0.273698	0.303068	0.283155	0.204142	0.207489	0.189453	158.59	0.997254	0.00110118	0.699
P40222	Alpha-taxilin	TXLNA	S	S(0.924)SPGQPEAGPEGAQER	18	0.0291639	0.0317552	0.0317594	0.0188763	0.00760519	0.0168845	292.45	0.923771	0.0100855	0.467919
P40855	Peroxisomal biogenesis factor 19	PEX19	S	NATDLQNSS(0.963)MSEEELTK	147	0.0882519	0.0877504	0.107825	0.0660732	0.0536213	0.0736148	149.33	0.962582	0.0266893	0.681081
P41250	Glycine--tRNA ligase	GARS	S	NEIS(1)PR	335	0.0167997	0.0180625	0.01946	0.0127132	0.0155066	0.0126103	72.23	1	0.0211306	0.751629
P41250	Glycine--tRNA ligase	GARS	Y	Y(1)PLFEGQET(1)GK	723	0.0153981	0.0147651	0.0191288	0.0075322	0.00731303	0.00671665	48.14	1	0.00260576	0.437431
P41250	Glycine--tRNA ligase	GARS	T	Y(1)PLFEGQET(1)GK	731	0.0153981	0.0147651	0.0191288	0.0075322	0.00731303	0.00671665	48.14	1	0.00260576	0.437431
P42166	Lamina-associated polypeptide 2, isoform alpha;Thymopoietin;Thymopentin	TMPO	S	QNGSNDSDRYS(1)DNEEGK	184	0.210507	0.210131	0.224997	0.142667	0.156421	0.163091	264.8	1	0.00139684	0.71585
P42696	RNA-binding protein 34	RBM34	S	SVQEGENPDDGVRGS(1)PPEDYR	28	0.0375102	0.0401051	0.0376175	0.0233335	0.0215066	0.0254755	176.68	1	0.000465418	0.610205
P42858	Huntingtin	HTT	S	AALPSLTNPPSLS(0.962)PIR	1179	0.00749348	0.00480234	0.00394622	0.00222137	0.00128777	0.00205636	124.25	0.961622	0.0324156	0.342661
P43007	Neutral amino acid transporter A	SLC1A4	S	SEEETS(0.87)PLVTHQNPAGPVASAPELESK	507	0.610209	0.552417	0.580776	0.364587	0.273993	0.437379	284.44	0.870241	0.011341	0.617161
P45880	Voltage-dependent anion-selective channel protein 2	VDAC2	S	LTFDTTFS(1)PNTGK	115	0.0440191	0.0482064	0.0471227	0.0328042	0.0369138	0.0355202	200.13	0.999972	0.00283873	0.755217
P45973	Chromobox protein homolog 5	CBX5	S	RKS(0.95)NFSNSADDIK	92	0.0442562	0.0466941	0.0476357	0.0263164	0.0160482	0.0256918	137.61	0.950175	0.002484	0.491077
P46013	Antigen KI-67	MKI67	S	TFKES(0.994)PK	1071	0.0601296	0.0594491	0.061487	0.0452986	0.0319931	0.0507918	76.143	0.994261	0.0346296	0.707387
P46013	Antigen KI-67	MKI67	T	KLT(0.974)PSAGK	1167	0.0447383	0.0507121	0.0492876	0.0325985	0.0204269	0.0351674	86.014	0.97399	0.0182343	0.609327
P46013	Antigen KI-67	MKI67	T	AMLT(1)PKPAGGDEK	1176	0.00348728	0.00323818	0.00341219	0.00248248	0.00195792	0.00262956	69.594	1	0.00919093	0.697397
P46013	Antigen KI-67	MKI67	T	AFMGT(1)PVQK	1193	0.0111804	0.0126677	0.0122006	0.00890113	0.0049343	0.00855567	127.87	1	0.0275008	0.621134
P46013	Antigen KI-67	MKI67	S	LDLAGTLPGS(1)KR	1207	0.00824956	0.00891107	0.00934264	0.00514544	0.00302965	0.00521352	104.41	0.999872	0.00507495	0.505168
P46013	Antigen KI-67	MKI67	T	LDLTENLT(0.998)GSK	1327	0.00328189	0.00347528	0.0029682	0.00242224	0.00122808	0.00238579	108.59	0.998052	0.0426112	0.620655
P46013	Antigen KI-67	MKI67	T	RPQT(1)PK	1335	0.00730796	0.00909844	0.00824925	0.00583356	0.00478359	0.00625766	118.35	1	0.0186691	0.684419
P46013	Antigen KI-67	MKI67	S	MPCESS(0.94)PPESADTPTSTR	1376	0.0139359	0.0149211	0.0161624	0.00963129	0.0102899	0.012563	244.97	0.939955	0.0189608	0.721558
P46013	Antigen KI-67	MKI67	S	ELS(1)ALK	1405	0.00512413	0.00522863	0.0051143	0.00349468	0.00195116	0.00368124	73.665	1	0.0183632	0.590097
P46013	Antigen KI-67	MKI67	T	ELFQT(1)PVCTDKPTTHEK	1476	0.00464184	0.00387224	0.00373415	0.00235511	0.00194476	0.00299114	111.13	0.999998	0.0164044	0.595271
P46013	Antigen KI-67	MKI67	T	KRT(1)PS(1)AGK	1531	0.0218383	0.0214945	0.0199886	0.0131587	0.0070764	0.0159818	71.349	1	0.0282817	0.571954
P46013	Antigen KI-67	MKI67	S	KRT(1)PS(1)AGK	1533	0.0218383	0.0214945	0.0199886	0.0131587	0.0070764	0.0159818	65.179	1	0.0282817	0.571954
P46013	Antigen KI-67	MKI67	T	AMHT(1)PKPAVSGEK	1540	0.0185974	0.0184164	0.0187719	0.0130615	0.0113722	0.0145277	73.464	0.999999	0.00362622	0.698413
P46013	Antigen KI-67	MKI67	S	SSQPDPDKNPAS(0.952)SK	1628	0.00385942	0.00468736	0.00381812	0.00255883	0.00197318	0.00256938	88.565	0.952449	0.0070467	0.574318
P46013	Antigen KI-67	MKI67	S	AFMES(1)PK	1679	0.0325246	0.0307421	0.0309427	0.0214389	0.013189	0.0245266	98.033	1	0.0271272	0.627904
P46013	Antigen KI-67	MKI67	T	KQT(0.978)PSAGK	1775	0.0299369	0.031323	0.0304479	0.0196907	0.0127756	0.022512	82.261	0.978305	0.0137819	0.599493
P46013	Antigen KI-67	MKI67	T	DINTFLGT(1)PVQK	1801	0.00344481	0.00379789	0.00352173	0.00233077	0.00141708	0.00292403	132.08	0.999978	0.0390313	0.619807
P46013	Antigen KI-67	MKI67	S	LDQPGNLPGS(1)NRR	1815	0.00604735	0.0061631	0.00617094	0.0040467	0.00334338	0.00494835	83.404	1	0.0124411	0.671246
P46013	Antigen KI-67	MKI67	S	ILCKS(0.993)PQSDPADTPTNTK	1861	0.0139136	0.0126192	0.012762	0.0104404	0.00636221	0.0100204	137.9	0.993459	0.0376389	0.682609
P46013	Antigen KI-67	MKI67	T	ILCKS(0.961)PQSDPADT(0.995)PTNTK	1869	0.00416762	0.00478948	0.00467316	0.00279144	0.00254355	0.003445	80.83	0.994937	0.00802526	0.644155
P46013	Antigen KI-67	MKI67	T	DINTFVGT(1)PVEK	1923	0.00498741	0.00502415	0.00580973	0.00438467	0.00335433	0.00427868	162.29	0.999919	0.0400697	0.759589
P46013	Antigen KI-67	MKI67	S	LDLLGNLPGS(1)K	1937	0.00332337	0.00369832	0.00309546	0.00137144	0.00104952	0.00210117	79.81	1	0.00642928	0.446976
P46013	Antigen KI-67	MKI67	S	LKIS(1)LGK	2002	0.00754612	0.00731854	0.0074808	0.00470408	0.00234597	0.00563529	93.111	1	0.0304518	0.567692
P46013	Antigen KI-67	MKI67	T	RPKT(1)PLGK	2123	0.0144314	0.0146179	0.0144854	0.0106809	0.0115015	0.00897768	58.37	1	0.00520964	0.715752
P46013	Antigen KI-67	MKI67	T	ELFQT(0.998)PICTDKPTTHEK	2203	0.00132468	0.00129491	0.00168558	0.000834358	0.000954921	0.00113867	88.396	0.998077	0.0403863	0.680101
P46013	Antigen KI-67	MKI67	S	IACRS(1)PQPDPVGTPTIFKPQSK	2223	0.0250854	0.0249025	0.0260092	0.0200902	0.0185655	0.0207843	174.06	1	0.00172198	0.782135
P46013	Antigen KI-67	MKI67	T	AMDT(1)PKPAGGDEK	2268	0.00307117	0.00281018	0.00262637	0.00189874	0.00128642	0.00183624	52.522	1	0.00760719	0.590217
P46013	Antigen KI-67	MKI67	S	LDLPGNLPGS(1)KR	2299	0.00284729	0.00246939	0.00231321	0.00191288	0.0013488	0.00191709	69.729	1	0.0295237	0.678748
P46013	Antigen KI-67	MKI67	T	ELFQT(0.995)PGTDKPTTDEK	2325	0.00834319	0.00803955	0.00771665	0.00537264	0.00471887	0.00661329	119.31	0.99484	0.0134906	0.693163
P46013	Antigen KI-67	MKI67	S	IACKS(1)PQPDPVDTPASTK	2344	0.0222456	0.023224	0.0238957	0.0169773	0.0133538	0.0176317	149.32	1	0.00725468	0.691454
P46013	Antigen KI-67	MKI67	T	IACKS(1)PQPDPVDT(0.999)PAS(0.841)TK	2352	0.00233644	0.00234228	0.00159328	0.00154036	0.00100257	0.00104822	54.259	0.999223	0.0417876	0.572569
P46013	Antigen KI-67	MKI67	S	IACKS(1)PQPDPVDT(0.999)PAS(0.841)TK	2355	0.00233644	0.00234228	0.00159328	0.00154036	0.00100257	0.00104822	54.259	0.841354	0.0417876	0.572569
P46013	Antigen KI-67	MKI67	T	NINTFVET(1)PVQK	2406	0.00193673	0.00224939	0.00228074	0.00131759	0.000882837	0.00156913	118.13	1	0.0170503	0.582904
P46013	Antigen KI-67	MKI67	S	AFKES(1)PK	2528	0.0184695	0.0200294	0.017749	0.0133505	0.0100712	0.0140511	63.216	1	0.0110491	0.666208
P46013	Antigen KI-67	MKI67	S	SS(0.833)PELEDTATSSK	2828	0.0190742	0.0200682	0.0230976	0.016161	0.0135778	0.0155575	234.93	0.832616	0.0172043	0.727766
P46013	Antigen KI-67	MKI67	S	DGS(0.999)VTGTK	3005	0.00509805	0.00506418	0.00548919	0.00359586	0.00402744	0.00437498	74.841	0.999291	0.00985861	0.766593
P46013	Antigen KI-67	MKI67	S	S(1)LVMHT(1)PPVLK	538	0.00568588	0.00541456	0.00532209	0.00434446	0.00289358	0.00408951	63.337	1	0.0210354	0.689757
P46013	Antigen KI-67	MKI67	T	S(1)LVMHT(1)PPVLK	543	0.00568588	0.00541456	0.00532209	0.00434446	0.00289358	0.00408951	63.337	1	0.0210354	0.689757
P46013	Antigen KI-67	MKI67	T	KT(1)PVASDQR	588	0.0129426	0.0132741	0.0122767	0.00832477	0.00558723	0.0087581	129.37	0.999921	0.00700331	0.588935
P46013	Antigen KI-67	MKI67	S	TAPAS(0.911)SSK	605	0.0111069	0.0109887	0.0125479	0.0080988	0.00506324	0.0081164	78.136	0.910686	0.0170144	0.614211
P46013	Antigen KI-67	MKI67	S	S(0.999)GASEANLIVAK	648	0.0090064	0.00848464	0.00886559	0.00616686	0.00459683	0.00710557	172.43	0.999165	0.0194172	0.67798
P46060	Ran GTPase-activating protein 1	RANGAP1	T	SAT(0.821)PSRK	409	0.017286	0.0143719	0.0114662	0.00838065	0.00337861	0.00755743	49.715	0.821174	0.0255068	0.447933
P46063	ATP-dependent DNA helicase Q1	RECQL	S	AANMLQQS(0.967)GSK	634	0.015396	0.0113476	0.0128457	0.00951333	0.00806693	0.00952321	62.162	0.966568	0.0311018	0.684616
P46087	Probable 28S rRNA (cytosine(4447)-C(5))-methyltransferase	NOP2	S	EAAAGIQWS(1)EEET(1)EDEEEEKEVTPESGPPK	181	0.277085	0.253084	0.268715	0.193846	0.214245	0.209755	314.57	1	0.00298872	0.773385
P46087	Probable 28S rRNA (cytosine(4447)-C(5))-methyltransferase	NOP2	T	EAAAGIQWS(1)EEET(1)EDEEEEK	185	0.284963	0.264337	0.280277	0.204464	0.225724	0.219329	314.57	1	0.00248545	0.782949
P46087	Probable 28S rRNA (cytosine(4447)-C(5))-methyltransferase	NOP2	S	GTDTQTPAVLS(1)PSK	732	0.363807	0.371038	0.347381	0.230587	0.142765	0.277658	216	0.999975	0.0231544	0.601548
P46087	Probable 28S rRNA (cytosine(4447)-C(5))-methyltransferase	NOP2	S	GPQPPTVS(1)PIR	786	0.0403872	0.0416303	0.0400227	0.0270955	0.0176128	0.0315296	170.95	1	0.0209507	0.624695
P46087	Probable 28S rRNA (cytosine(4447)-C(5))-methyltransferase	NOP2	S	GNSQLLLS(1)	812	0.0124272	0.00923339	0.01244	0.00827597	0.00630124	0.00791991	85.642	1	0.0344965	0.659729
P46379	Large proline-rich protein BAG6	BAG6	S	LQEDPNYS(1)PQR	1117	0.258979	0.27184	0.300429	0.208218	0.198669	0.219358	218.02	1	0.00741948	0.753379
P46821	Microtubule-associated protein 1B;MAP1B heavy chain;MAP1 light chain LC1	MAP1B	T	AAEAGGAEEQYGFLTT(0.975)PTK	1067	0.0428289	0.0427394	0.0411674	0.0311969	0.0297516	0.0327508	190.63	0.974648	0.000417963	0.739328
P46821	Microtubule-associated protein 1B;MAP1B heavy chain;MAP1 light chain LC1	MAP1B	S	DVMSDETNNEETES(1)PSQEFVNITK	1154	0.0356872	0.0394311	0.0374058	0.0276696	0.0326193	0.0296748	297.62	0.999958	0.013919	0.799506
P46821	Microtubule-associated protein 1B;MAP1B heavy chain;MAP1 light chain LC1	MAP1B	S	DSISAVSSEKVS(0.997)PSK	1252	0.0103868	0.0122056	0.0112216	0.00779315	0.00715752	0.00919083	170.06	0.996807	0.015606	0.713949
P46821	Microtubule-associated protein 1B;MAP1B heavy chain;MAP1 light chain LC1	MAP1B	T	SVNFSLT(0.998)PNEIK	1282	0.0057744	0.00567241	0.00519079	0.00329045	0.0030588	0.00407454	138.77	0.997812	0.0043515	0.62652
P46821	Microtubule-associated protein 1B;MAP1B heavy chain;MAP1 light chain LC1	MAP1B	S	VSAEAEVAPVS(1)PEVTQEVVEEHCAS(1)PEDK	1298	0.0243302	0.0254558	0.0272285	0.0156212	0.0163158	0.0158225	236.33	0.999996	0.000358246	0.620136
P46821	Microtubule-associated protein 1B;MAP1B heavy chain;MAP1 light chain LC1	MAP1B	S	ASVS(0.999)PMDEPVPDSESPIEK	1378	0.0452553	0.0470866	0.0497643	0.033062	0.0367435	0.0324607	266.28	0.998818	0.00208715	0.719646
P46821	Microtubule-associated protein 1B;MAP1B heavy chain;MAP1 light chain LC1	MAP1B	S	GAES(1)PFEEK	1427	0.0420502	0.04462	0.0427948	0.0282275	0.0311974	0.0263509	120.06	1	0.000816174	0.66254
P46821	Microtubule-associated protein 1B;MAP1B heavy chain;MAP1 light chain LC1	MAP1B	S	VQSLEGEKLS(0.981)PKS(1)DIS(1)PLT(1)PR	1782	0.0470736	0.0497393	0.0507328	0.0325535	0.0351105	0.0340189	107.29	0.999669	0.000317496	0.689162
P46821	Microtubule-associated protein 1B;MAP1B heavy chain;MAP1 light chain LC1	MAP1B	S	VQSLEGEKLS(0.981)PKS(1)DIS(1)PLT(1)PR	1785	0.0130115	0.0134933	0.0145828	0.00889951	0.0102544	0.00988461	138.25	0.999952	0.00285769	0.706747
P46821	Microtubule-associated protein 1B;MAP1B heavy chain;MAP1 light chain LC1	MAP1B	S	S(0.998)PSDSGYSYETIGK	1915	0.0609903	0.0797489	0.0646605	0.0366158	0.0473676	0.0354215	256.08	0.998178	0.0140924	0.581329
P46821	Microtubule-associated protein 1B;MAP1B heavy chain;MAP1 light chain LC1	MAP1B	T	T(1)PEEGGYSYDISEK	1949	0.053466	0.0579434	0.0566268	0.0376138	0.0353973	0.0381344	201.29	1	0.000270379	0.661438
P46821	Microtubule-associated protein 1B;MAP1B heavy chain;MAP1 light chain LC1	MAP1B	S	TTS(0.974)PPEVSGYSYEK	1965	0.0125301	0.0166879	0.0141882	0.00723873	0.00937853	0.00861693	166.86	0.974159	0.0112417	0.581349
P46821	Microtubule-associated protein 1B;MAP1B heavy chain;MAP1 light chain LC1	MAP1B	S	KS(0.978)PSEAR	2072	0.0600801	0.0648681	0.0677839	0.0381508	0.0428531	0.0393755	83.869	0.977677	0.000809326	0.624594
P46821	Microtubule-associated protein 1B;MAP1B heavy chain;MAP1 light chain LC1	MAP1B	S	HMDPPPAPVQDRS(1)PS(1)PR	2209	0.0430231	0.0434984	0.0433936	0.026886	0.0321971	0.0293117	110.61	1	0.000852406	0.680404
P46821	Microtubule-associated protein 1B;MAP1B heavy chain;MAP1 light chain LC1	MAP1B	S	HMDPPPAPVQDRS(1)PS(1)PR	2211	0.0430231	0.0434984	0.0433936	0.026886	0.0321971	0.0293117	93.583	1	0.000852406	0.680404
P46821	Microtubule-associated protein 1B;MAP1B heavy chain;MAP1 light chain LC1	MAP1B	T	AAKPTTT(0.886)PEVK	2305	0.0210722	0.0219728	0.0209779	0.0152311	0.012233	0.0176896	89.013	0.885623	0.0174178	0.705275
P46821	Microtubule-associated protein 1B;MAP1B heavy chain;MAP1 light chain LC1	MAP1B	S	EVPSKEEPS(1)PVKAEVAEK	614	0.297145	0.297748	0.309075	0.185005	0.162509	0.202507	188.69	0.999999	0.000641615	0.608452
P46937	Transcriptional coactivator YAP1	YAP1	S	QAS(0.916)TDAGTAGALTPQHVR	109	0.72457	0.68732	0.639393	0.500775	0.566606	0.49106	278.27	0.915605	0.00864126	0.759739
P46937	Transcriptional coactivator YAP1	YAP1	S	QPPPLAPQS(1)PQGGVMGGSNSNQQQQMR	289	0.074687	0.0527351	0.0532683	0.0386408	0.0393808	0.0300825	169.18	1	0.0364523	0.598283
P48634	Protein PRRC2A	PRRC2A	S	EGTLTQVPLAPPPPGAPPS(1)PAPAR	1147	0.0161954	0.0166729	0.0181795	0.010216	0.0119697	0.0101684	86.933	0.999999	0.00177713	0.633799
P48634	Protein PRRC2A	PRRC2A	T	EGPEPPEEVPPPTT(0.822)PPVPK	610	0.307076	0.265786	0.316031	0.217815	0.217496	0.248198	101.89	0.822419	0.0209057	0.768945
P48634	Protein PRRC2A	PRRC2A	T	IQT(1)PPPK	878	0.0441697	0.058269	0.0521128	0.0313252	0.0261419	0.0401034	94.302	1	0.0301147	0.631314
P48651	Phosphatidylserine synthase 1	PTDSS1	S	GSEDS(1)PPK	442	1.09744	1.18493	1.20744	0.424575	0.352682	0.628193	117.7	0.999987	0.00145707	0.402729
P48681	Nestin	NES	T	LELQFPRT(1)PEGR	338	0.0303576	0.0299922	0.0376245	0.0242089	0.0250004	0.0268414	79.81	1	0.0485433	0.776233
P49006	MARCKS-related protein	MARCKSL1	S	GDVTAEEAAGAS(1)PAK	22	0.445128	0.500077	0.465233	0.39228	0.330175	0.378477	109.87	1	0.0140325	0.780561
P49006	MARCKS-related protein	MARCKSL1	T	GEVPPKET(1)PK	85	0.632083	0.741685	0.664118	0.612664	0.513097	0.476763	71.548	1	0.0493978	0.786366
P49023	Paxillin	PXN	S	TSSVSNPQDSVGS(1)PCSR	106	0.246059	0.264325	0.269967	0.159917	0.176535	0.1943	425.33	1	0.00247094	0.680145
P49023	Paxillin	PXN	Y	VGEEEHVY(0.998)SFPNK	118	0.608199	0.598401	0.609863	0.353534	0.443334	0.460589	195.77	0.998132	0.00504836	0.692256
P49023	Paxillin	PXN	S	SAEPSPTVMSTS(0.919)LGSNLSELDR	137	0.0522776	0.053222	0.0542182	0.0342792	0.0372579	0.0446631	182.15	0.91922	0.00985534	0.727534
P49023	Paxillin	PXN	S	VTS(0.91)TQQQTR	250	0.0711558	0.0786588	0.0840206	0.0384936	0.0564378	0.05842	152.96	0.909847	0.021811	0.65581
P49023	Paxillin	PXN	S	IS(1)ASSATR	258	0.270039	0.291012	0.295202	0.172301	0.233017	0.193914	150.06	0.999651	0.0115415	0.699832
P49023	Paxillin	PXN	S	SS(0.979)PGGQDEGGFMAQGK	303	0.867695	0.851436	0.972892	0.492501	0.602813	0.55924	282.86	0.978795	0.00225534	0.614614
P49023	Paxillin	PXN	S	TGSSS(0.89)PPGGPPK	322	0.653041	0.66855	0.747701	0.474472	0.52731	0.549651	390.23	0.89033	0.0093944	0.749741
P49023	Paxillin	PXN	S	FIHQQPQSS(0.964)SPVYGSSAK	84	0.273203	0.256359	0.278926	0.159993	0.180591	0.189096	196.4	0.964054	0.00106695	0.655149
P49454	Centromere protein F	CENPF	T	SQQAAQSADVSLNPCNT(1)PQK	144	0.0203316	0.0137586	0.0181854	0.0115632	0.00879943	0.0122578	145.61	0.999999	0.0410724	0.624009
P49454	Centromere protein F	CENPF	S	LALS(0.999)PLSLGK	3023	0.0370226	0.0429971	0.0350965	0.0249277	0.0143545	0.0302393	92.866	0.999423	0.0440888	0.603925
P49589	Cysteine--tRNA ligase, cytoplasmic	CARS	S	VQPQWS(1)PPAGTQPCR	19	0.0208106	0.019385	0.0231383	0.0142086	0.0143249	0.0141282	88.264	0.999957	0.00326196	0.673599
P49736	DNA replication licensing factor MCM2	MCM2	T	RTDALT(0.999)S(0.999)S(0.999)PGR	39	0.0265913	0.0266058	0.0258124	0.0230077	0.0180727	0.0202534	63.966	0.998544	0.0153656	0.776285
P49736	DNA replication licensing factor MCM2	MCM2	S	RTDALT(0.999)S(0.999)S(0.999)PGR	40	0.0265913	0.0266058	0.0258124	0.0230077	0.0180727	0.0202534	101.35	0.999404	0.0153656	0.776285
P49736	DNA replication licensing factor MCM2	MCM2	S	RTDALT(0.989)S(0.999)S(1)PGR	41	0.0265913	0.0266058	0.0258124	0.0230077	0.0180727	0.0202534	153.05	0.999643	0.0153656	0.776285
P49790	Nuclear pore complex protein Nup153	NUP153	S	MSS(0.995)PLADAK	320	0.0246896	0.0264711	0.0219821	0.0149548	0.0111029	0.0165092	170.89	0.995308	0.00791029	0.581971
P49790	Nuclear pore complex protein Nup153	NUP153	S	IPSIVSS(0.923)PLNSPLDR	334	0.00186429	0.00277529	0.00281738	0.00124221	0.00131377	0.00121759	91.401	0.922567	0.0170735	0.506046
P49790	Nuclear pore complex protein Nup153	NUP153	S	VQMTSPSSTGS(0.952)PMFK	522	0.0101245	0.0110199	0.00916269	0.00614408	0.00515644	0.00879526	94.057	0.951548	0.0483452	0.663073
P49790	Nuclear pore complex protein Nup153	NUP153	S	FSS(0.998)PIVK	529	0.0205815	0.0212293	0.0163433	0.012092	0.0112782	0.0137902	166.52	0.997586	0.0146989	0.638999
P49792	E3 SUMO-protein ligase RanBP2	RANBP2	S	ELVGPPLAETVFT(1)PKTS(0.931)PENVQDR	1400	0.00979248	0.0123355	0.0112191	0.00590334	0.00626855	0.00849222	195.85	0.930616	0.01806	0.619669
P49792	E3 SUMO-protein ligase RanBP2	RANBP2	S	CVACQNPDKPS(0.959)PSTSVPAPASFK	1573	0.00746885	0.00677655	0.00686347	0.00531815	0.00561225	0.00568586	137.16	0.959263	0.00362685	0.78717
P49792	E3 SUMO-protein ligase RanBP2	RANBP2	S	KIESFGS(0.999)PK	3207	0.0223274	0.024491	0.0253822	0.0189872	0.0184919	0.0202206	85.536	0.998944	0.00975786	0.799156
P50402	Emerin	EMD	S	TYGEPES(0.798)AGPSR	110	0.0101467	0.0114388	0.0108574	0.00665338	0.00849902	0.00723821	109.84	0.797918	0.00711178	0.690153
P50402	Emerin	EMD	S	QSVTSFPDADAFHHQVHDDDLLS(1)S(1)S(1)EEECKDR	141	0.0406828	0.033314	0.0369809	0.0161947	0.0160991	0.0201443	327.06	1	0.00147646	0.472511
P50402	Emerin	EMD	S	QSVTSFPDADAFHHQVHDDDLLS(1)S(1)S(1)EEECKDR	142	0.0406828	0.033314	0.0369809	0.0161947	0.0160991	0.0201443	380.83	1	0.00147646	0.472511
P50402	Emerin	EMD	S	QSVTSFPDADAFHHQVHDDDLLS(1)S(1)S(1)EEECKDR	143	0.0406828	0.033314	0.0369809	0.0161947	0.0160991	0.0201443	296.78	1	0.00147646	0.472511
P50402	Emerin	EMD	S	RLS(1)PPSSSAASSYSFSDLNSTR	49	0.112019	0.138374	0.137546	0.0877781	0.0971399	0.101314	306.2	0.999984	0.02365	0.737829
P50479	PDZ and LIM domain protein 4	PDLIM4	S	IHIDPEIQDGS(0.997)PTTSR	112	0.269584	0.307986	0.313013	0.22063	0.21549	0.174115	174.04	0.997099	0.00970381	0.685209
P50479	PDZ and LIM domain protein 4	PDLIM4	S	RPSGTGTGPEDGRPSLGS(0.93)PYGQPPR	135	0.053419	0.0545166	0.0771716	0.0273748	0.0212164	0.0295571	77.791	0.929506	0.0118449	0.422179
P50851	Lipopolysaccharide-responsive and beige-like anchor protein	LRBA	S	LELKAS(1)PNVEAPQPHR	1261	0.042761	0.040188	0.0361035	0.030713	0.0341613	0.0286648	129.01	1	0.0277739	0.785696
P50851	Lipopolysaccharide-responsive and beige-like anchor protein	LRBA	S	SAAKS(0.954)PVDIVTGGISPVR	1488	0.0077562	0.00783818	0.00867555	0.00596839	0.00632131	0.00610712	81.922	0.953912	0.00326056	0.758009
P50991	T-complex protein 1 subunit delta	CCT4	S	ITGCAS(1)PGK	381	0.0339392	0.0337753	0.0352641	0.024843	0.0298715	0.0261247	100.92	0.999974	0.00952407	0.78501
P51003	Poly(A) polymerase alpha	PAPOLA	S	HYGITS(0.824)PISLAAPK	24	0.0139616	0.0170031	0.0128272	0.00871689	0.00771017	0.00862141	57.288	0.823789	0.0083191	0.571989
P51513	RNA-binding protein Nova-1	NOVA1	S	QTLPSS(0.888)PTTTK	154	0.739615	0.866701	0.907699	0.605627	0.589979	0.640448	143.94	0.88787	0.0128067	0.730327
P51532	Transcription activator BRG1	SMARCA4	S	GRPPAEKLS(1)PNPPNLTK	1452	0.317416	0.312839	0.330855	0.246672	0.239467	0.282536	150.98	1	0.011139	0.799779
P51532	Transcription activator BRG1	SMARCA4	S	KIPDPDS(1)DDVS(1)EVDAR	695	0.0278176	0.0204001	0.0276075	0.0160925	0.015134	0.0199393	71.344	1	0.0446544	0.674786
P51532	Transcription activator BRG1	SMARCA4	S	KIPDPDS(1)DDVS(1)EVDAR	699	0.0278176	0.0204001	0.0276075	0.0160925	0.015134	0.0199393	97.417	1	0.0446544	0.674786
P51608	Methyl-CpG-binding protein 2	MECP2	S	MPFQTS(0.887)PGGK	229	0.553648	0.547371	0.484999	0.319154	0.250099	0.395986	107.34	0.887131	0.0120889	0.608592
P51610	Host cell factor 1;HCF N-terminal chain 1;HCF N-terminal chain 2;HCF N-terminal chain 3;HCF N-terminal chain 4;HCF N-terminal chain 5;HCF N-terminal chain 6;HCF C-terminal chain 1;HCF C-terminal chain 2;HCF C-terminal chain 3;HCF C-terminal chain 4;HCF C-terminal chain 5;HCF C-terminal chain 6	HCFC1	S	EPGGRS(1)PAFVQLAPLSSK	1205	0.0176532	0.0128637	0.0146048	0.00931225	0.0121786	0.00798297	112.88	1	0.0492435	0.653207
P51610	Host cell factor 1;HCF N-terminal chain 1;HCF N-terminal chain 2;HCF N-terminal chain 3;HCF N-terminal chain 4;HCF N-terminal chain 5;HCF N-terminal chain 6;HCF C-terminal chain 1;HCF C-terminal chain 2;HCF C-terminal chain 3;HCF C-terminal chain 4;HCF C-terminal chain 5;HCF C-terminal chain 6	HCFC1	S	RPMS(0.87)SPEMK	2019	0.0406373	0.0438278	0.0463367	0.0322736	0.028594	0.0388858	79.82	0.870243	0.0393675	0.762629
P51610	Host cell factor 1;HCF N-terminal chain 1;HCF N-terminal chain 2;HCF N-terminal chain 3;HCF N-terminal chain 4;HCF N-terminal chain 5;HCF N-terminal chain 6;HCF C-terminal chain 1;HCF C-terminal chain 2;HCF C-terminal chain 3;HCF C-terminal chain 4;HCF C-terminal chain 5;HCF C-terminal chain 6	HCFC1	S	RPMSS(0.958)PEMK	2020	0.0795197	0.0848147	0.0843954	0.061884	0.0530759	0.0691723	88.338	0.957968	0.0121917	0.74029
P51610	Host cell factor 1;HCF N-terminal chain 1;HCF N-terminal chain 2;HCF N-terminal chain 3;HCF N-terminal chain 4;HCF N-terminal chain 5;HCF N-terminal chain 6;HCF C-terminal chain 1;HCF C-terminal chain 2;HCF C-terminal chain 3;HCF C-terminal chain 4;HCF C-terminal chain 5;HCF C-terminal chain 6	HCFC1	S	S(0.998)PISVPGGSALISNLGK	666	0.015907	0.0183796	0.0168454	0.0102204	0.0146377	0.0117219	172.37	0.997545	0.0307988	0.715404
P51858	Hepatoma-derived growth factor	HDGF	S	RAGDLLEDS(1)PK	165	0.538695	0.564097	0.608634	0.465828	0.452426	0.428213	157.74	1	0.00633906	0.786751
P51858	Hepatoma-derived growth factor	HDGF	T	NST(0.985)PSEPGSGR	200	0.00410084	0.00508886	0.00470637	0.00344473	0.00287715	0.0032924	104.3	0.984837	0.0129048	0.69187
P51991	Heterogeneous nuclear ribonucleoprotein A3	HNRNPA3	S	PQPDS(1)GRR	14	0.0239958	0.0270937	0.025532	0.0172149	0.0161714	0.0206632	64.203	1	0.00981379	0.705409
P52306	Rap1 GTPase-GDP dissociation stimulator 1	RAP1GDS1	S	LRS(1)HENK	586	0.025674	0.0249039	0.0195746	0.0163626	0.0172749	0.0190463	40.352	1	0.0483846	0.750988
P52948	Nuclear pore complex protein Nup98-Nup96;Nuclear pore complex protein Nup98;Nuclear pore complex protein Nup96	NUP98	S	ADTS(0.973)QEICS(1)PR	1023	0.0141366	0.0163508	0.0171967	0.00750562	0.00523168	0.00927003	141.75	0.972583	0.00447203	0.461523
P52948	Nuclear pore complex protein Nup98-Nup96;Nuclear pore complex protein Nup98;Nuclear pore complex protein Nup96	NUP98	S	ADTS(0.973)QEICS(1)PR	1028	0.0141366	0.0163508	0.0171967	0.00750562	0.00523168	0.00927003	158.31	1	0.00447203	0.461523
P52948	Nuclear pore complex protein Nup98-Nup96;Nuclear pore complex protein Nup98;Nuclear pore complex protein Nup96	NUP98	S	TSDS(0.766)TPDPQR	1771	0.0144273	0.017241	0.0144123	0.012625	0.0108346	0.0116971	107.03	0.765855	0.0274489	0.762939
P52948	Nuclear pore complex protein Nup98-Nup96;Nuclear pore complex protein Nup98;Nuclear pore complex protein Nup96	NUP98	S	DSENLAS(1)PSEYPENGER	623	0.047519	0.0524996	0.0491333	0.0380546	0.0413544	0.0390569	280.31	0.999944	0.00438505	0.794263
P52948	Nuclear pore complex protein Nup98-Nup96;Nuclear pore complex protein Nup98;Nuclear pore complex protein Nup96	NUP98	S	CLIKS(1)PDR	839	0.0496475	0.0535432	0.0507056	0.0301371	0.0253172	0.0324185	62.303	1	0.000778487	0.570987
P53355	Death-associated protein kinase 1	DAPK1	S	KAS(1)AVNMEK	289	0.326444	0.417951	0.350683	0.272735	0.231211	0.232057	69.03	1	0.017391	0.6721
P53355	Death-associated protein kinase 1	DAPK1	S	LFGHS(0.962)GSGK	696	1.39724	1.67211	1.20102	1.08276	0.84041	0.844005	77.062	0.961842	0.034088	0.647993
P53367	Arfaptin-1	ARFIP1	S	KWS(0.999)LNTYK	132	0.105859	0.0961896	0.0793465	0.0480293	0.064978	0.0629163	66.595	0.999054	0.0201757	0.625183
P53611	Geranylgeranyl transferase type-2 subunit beta	RABGGTB	T	GT(1)PQKDVIIK	3	0.451677	0.482883	0.432058	0.231007	0.243661	0.297194	62.924	1	0.00139167	0.564797
P53814	Smoothelin	SMTN	S	ETPAAQS(0.991)PTR	277	0.162261	0.149543	0.157492	0.0857828	0.0729489	0.113683	97.716	0.990729	0.00644758	0.580475
P53985	Monocarboxylate transporter 1	SLC16A1	S	SKAS(0.934)LEK	213	0.541896	0.523665	0.590654	0.454663	0.440307	0.362561	50.108	0.934456	0.0189834	0.75928
P53985	Monocarboxylate transporter 1	SLC16A1	S	AAES(1)PDQK	483	0.0892448	0.0712753	0.0817113	0.0418212	0.0393156	0.0619894	138.22	1	0.0203856	0.590866
P55010	Eukaryotic translation initiation factor 5	EIF5	T	NPPENSDSGT(0.826)GKK	153	0.0320426	0.0415055	0.0404381	0.0255904	0.0268117	0.0271272	159.69	0.825669	0.019233	0.69771
P55196	Afadin	MLLT4	S	SS(0.752)PNVANQPPS(1)PGGK	1182	0.249357	0.227895	0.25936	0.179642	0.198876	0.208716	233.46	1	0.0168415	0.797208
P55327	Tumor protein D52	TPD52	S	KLEDVKNS(0.995)PTFK	171	0.629502	0.768866	0.712395	0.43888	0.477895	0.440198	114.63	0.994979	0.00407861	0.642883
P55884	Eukaryotic translation initiation factor 3 subunit B	EIF3B	S	SDS(0.996)RAQAVSEDAGGNEGR	119	0.0397937	0.0448746	0.0418441	0.0291972	0.0324975	0.0277535	211.49	0.996045	0.0037314	0.707031
P55884	Eukaryotic translation initiation factor 3 subunit B	EIF3B	S	TEPAAEAEAASGPSES(0.978)PSPPAAEELPGSHAEPPVPAQGEAPGEQAR	83	0.0413593	0.0379103	0.0392655	0.0258891	0.0213254	0.0295741	220.86	0.977974	0.00578096	0.647813
P56182	Ribosomal RNA processing protein 1 homolog A	RRP1	S	GKGEKEPPS(1)PGMER	383	0.0732845	0.0648486	0.0645756	0.0423657	0.0327115	0.0528871	57.045	1	0.0184711	0.631272
P56211	cAMP-regulated phosphoprotein 19	ARPP19	S	VTS(0.839)PEKAEEAK	23	2.00066	1.85896	1.85381	1.19096	0.871212	1.67067	100.11	0.839097	0.0496804	0.653346
P56945	Breast cancer anti-estrogen resistance protein 1	BCAR1	S	PLPS(1)PPK	639	0.211525	0.218293	0.258327	0.163697	0.137278	0.172566	71.223	1	0.0166168	0.68814
P57081	tRNA (guanine-N(7)-)-methyltransferase non-catalytic subunit WDR4	WDR4	S	S(1)PPPGPDGHAK	391	2.05291	2.10315	2.02029	1.44504	1.63713	1.673	150.22	1	0.00317561	0.769901
P60468	Protein transport protein Sec61 subunit beta	SEC61B	S	PGPTPSGTNVGSSGRS(0.934)PSK	17	0.708765	0.626143	0.80978	0.323432	0.251811	0.452199	231.49	0.933728	0.00925183	0.479063
P61247	40S ribosomal protein S3a	RPS3A	S	ADGYEPPVQES(1)V	263	0.00478979	0.00358974	0.00407653	0.00287059	0.00319153	0.00309964	134.18	1	0.0384294	0.735527
P62140	Serine/threonine-protein phosphatase PP1-beta catalytic subunit	PPP1CB	T	YQYGGLNSGRPVT(1)PPR	316	0.149048	0.160099	0.167605	0.104482	0.124595	0.116677	115.63	0.999955	0.0053632	0.725229
P62256	Ubiquitin-conjugating enzyme E2 H	UBE2H	S	S(0.996)S(0.996)PSPGK	2	0.169959	0.169352	0.18285	0.126892	0.149235	0.115861	41.502	0.995751	0.0156927	0.750703
P62256	Ubiquitin-conjugating enzyme E2 H	UBE2H	S	S(0.996)S(0.996)PSPGK	3	0.275453	0.285614	0.294334	0.199738	0.207189	0.205181	57.859	0.99629	0.000161494	0.71558
P62753	40S ribosomal protein S6	RPS6	S	RLS(1)S(1)LRAS(0.957)TSK	235	0.45377	0.392063	0.29189	0.192097	0.125701	0.245019	83.823	0.999985	0.0305393	0.494688
P62753	40S ribosomal protein S6	RPS6	S	RLS(1)S(1)LRAS(0.957)TSK	236	0.45377	0.392063	0.29189	0.192097	0.125701	0.245019	121.48	0.999985	0.0305393	0.494688
P62753	40S ribosomal protein S6	RPS6	S	RLS(1)S(1)LRAS(0.957)TSK	240	0.468813	0.40622	0.304556	0.194435	0.122686	0.259885	150.12	0.957008	0.0318921	0.489159
P62753	40S ribosomal protein S6	RPS6	S	ASTS(0.776)KSESSQK	242	0.074477	0.0818231	0.0695158	0.0614699	0.038411	0.0566841	125.03	0.77585	0.0428884	0.69333
P62826	GTP-binding nuclear protein Ran	RAN	S	AKS(1)IVFHR	135	0.0740028	0.0772247	0.0837567	0.0596699	0.0556323	0.0505766	66.267	1	0.00408377	0.705914
P62899	60S ribosomal protein L31	RPL31	S	RNEDEDS(1)PNK	98	0.039262	0.0452488	0.0413607	0.0311513	0.0330812	0.0319289	102.97	1	0.0057735	0.763965
P62995	Transformer-2 protein homolog beta	TRA2B	S	SGS(0.91)AHGS(1)GK	22	0.224682	0.228456	0.238049	0.170889	0.188617	0.171265	78.548	0.909713	0.00164058	0.767913
P62995	Transformer-2 protein homolog beta	TRA2B	S	SGS(0.91)AHGS(1)GK	26	0.28497	0.273054	0.304788	0.213957	0.231782	0.214029	82.705	0.999996	0.00353012	0.764671
P62995	Transformer-2 protein homolog beta;Transformer-2 protein homolog alpha;Serine/arginine repetitive matrix protein 1	TRA2B	S	S(0.972)RS(0.956)RS(0.956)YS(0.978)PR	278	0.0442426	0.0486362	0.0444968	0.0337584	0.0401896	0.0304632	53.448	0.971909	0.0262193	0.760041
P62995	Transformer-2 protein homolog beta;Transformer-2 protein homolog alpha;Serine/arginine repetitive matrix protein 1	TRA2B	S	S(0.972)RS(0.956)RS(0.956)YS(0.978)PR	280	0.0442426	0.0486362	0.0444968	0.0337584	0.0401896	0.0304632	53.448	0.956133	0.0262193	0.760041
P62995	Transformer-2 protein homolog beta;Transformer-2 protein homolog alpha;Serine/arginine repetitive matrix protein 1	TRA2B	S	S(0.972)RS(0.956)RS(0.956)YS(0.978)PR	282	0.0442426	0.0486362	0.0444968	0.0337584	0.0401896	0.0304632	53.448	0.956133	0.0262193	0.760041
P62995	Transformer-2 protein homolog beta;Transformer-2 protein homolog alpha;Serine/arginine repetitive matrix protein 1	TRA2B	S	S(0.949)RS(0.806)RS(0.853)YS(0.979)PR	284	0.0442426	0.0486362	0.0444968	0.0337584	0.0401896	0.0304632	53.448	0.978634	0.0262193	0.760041
P62995	Transformer-2 protein homolog beta	TRA2B	S	S(0.999)RSKEDS(0.975)R	43	0.167177	0.168737	0.169854	0.122812	0.124617	0.12377	97.779	0.975401	1.1293e-06	0.73393
P67809	Nuclease-sensitive element-binding protein 1	YBX1	S	NYQQNYQNS(1)ESGEKNEGS(0.924)ESAPEGQAQQR	165	0.022816	0.0234459	0.0243172	0.0156949	0.0215696	0.0181643	322.77	0.999996	0.0453324	0.785345
P67809	Nuclease-sensitive element-binding protein 1	YBX1	S	NEGS(1)ES(1)APEGQAQQR	174	0.0374726	0.0343958	0.0367552	0.0250021	0.0305186	0.0275984	270.3	1	0.00996518	0.765204
P67809	Nuclease-sensitive element-binding protein 1	YBX1	S	NEGS(1)ES(1)APEGQAQQR	176	0.0146566	0.0109499	0.012438	0.00930758	0.00894858	0.00943454	282.67	1	0.0336685	0.72785
P68366	Tubulin alpha-4A chain	TUBA4A	S	TIGGGDDS(0.856)FTTFFCETGAGK	48	0.0105609	0.0139578	0.0141786	0.00117684	0.0089881	0.00352493	59.814	0.856136	0.0324524	0.353767
P78316	Nucleolar protein 14	NOP14	S	FGEYNSNMS(1)PEEK	96	0.057775	0.0549218	0.0540985	0.034604	0.0299732	0.0443026	115.63	0.999953	0.011499	0.652775
P78345	Ribonuclease P protein subunit p38	RPP38	S	ELLDTS(0.807)FEDLSKPK	235	0.191156	0.202176	0.182549	0.163111	0.112356	0.153293	101.39	0.807417	0.0414103	0.744529
P78536	Disintegrin and metalloproteinase domain-containing protein 17	ADAM17	T	IIKPFPAPQT(1)PGR	735	0.0264226	0.0258922	0.0248848	0.0189041	0.0238782	0.0175283	68.944	1	0.0467592	0.781229
P78549	Endonuclease III-like protein 1	NTHL1	S	KS(1)HS(1)PVK	51	0.880552	0.922584	0.989301	0.737341	0.692753	0.767269	66.56	1	0.00664476	0.786898
P78549	Endonuclease III-like protein 1	NTHL1	S	KS(1)HS(1)PVK	53	0.880552	0.922584	0.989301	0.737341	0.692753	0.767269	106.94	1	0.00664476	0.786898
P85037	Forkhead box protein K1	FOXK1	S	QS(1)PGPALAR	101	0.138913	0.146374	0.141541	0.0999299	0.0880416	0.121386	114.71	1	0.017302	0.724782
P85037	Forkhead box protein K1	FOXK1	S	SMVS(0.954)PVPS(0.964)PTGTISVPNSCPAS(0.895)PR	239	0.0397705	0.0384475	0.0456269	0.0268802	0.0254988	0.0366715	104.81	0.954412	0.049118	0.719048
P85037	Forkhead box protein K1	FOXK1	S	SMVS(0.954)PVPS(0.964)PTGTISVPNSCPAS(0.895)PR	243	0.0397705	0.0384475	0.0456269	0.0268802	0.0254988	0.0366715	104.81	0.963781	0.049118	0.719048
P85037	Forkhead box protein K1	FOXK1	S	SMVS(0.954)PVPS(0.964)PTGTISVPNSCPAS(0.895)PR	257	0.0397705	0.0384475	0.0456269	0.0268802	0.0254988	0.0366715	104.81	0.894963	0.049118	0.719048
P85037	Forkhead box protein K1	FOXK1	S	AASEQQADTS(0.977)GGDSPK	295	0.0633244	0.0573786	0.053651	0.0385722	0.0407276	0.0514789	155.53	0.976871	0.0410196	0.750075
P98082	Disabled homolog 2	DAB2	S	SSPNPFVGS(1)PPK	401	0.533228	0.431848	0.515816	0.329182	0.255759	0.385486	116.78	1	0.0253416	0.655299
Q00587	Cdc42 effector protein 1	CDC42EP1	S	S(0.989)SPVGGGPR	302	3.71028	4.11404	3.9254	2.22929	3.3425	2.36321	175.88	0.989411	0.0263211	0.675335
Q00613	Heat shock factor protein 1	HSF1	T	GHTDTEGRPPS(0.999)PPPTST(0.961)PEK	369	0.62714	0.607499	0.656438	0.433482	0.379236	0.533839	181.02	0.961175	0.0187162	0.712058
Q00653	Nuclear factor NF-kappa-B p100 subunit;Nuclear factor NF-kappa-B p52 subunit	NFKB2	S	LNSS(0.905)IVEPK	23	0.0786337	0.0805678	0.0724875	0.0358456	0.0305121	0.0543105	113.42	0.904962	0.00826385	0.52082
Q01082	Spectrin beta chain, non-erythrocytic 1	SPTBN1	S	GEQVSQNGLPAEQGS(1)PR	2138	0.0112892	0.0113627	0.0122186	0.0083725	0.00898097	0.00963129	391.67	1	0.00502359	0.773858
Q01085	Nucleolysin TIAR;Nucleolysin TIA-1 isoform p40	TIAL1	T	VNWATT(0.967)PSSQK	85	0.02955	0.0311857	0.028471	0.0244007	0.0215429	0.0235434	73.927	0.966963	0.0047445	0.778943
Q01130	Serine/arginine-rich splicing factor 2	SRSF2	S	TS(0.891)PDTLR	26	0.106982	0.111895	0.0997739	0.0759561	0.073827	0.0806743	125.49	0.890926	0.00193035	0.72323
Q01167	Forkhead box protein K2	FOXK2	S	FAQSAPGS(1)PLSSQPVLITVQR	428	0.0929753	0.102388	0.123	0.0709741	0.0663592	0.0772075	208.47	0.999842	0.0212227	0.673886
Q01484	Ankyrin-2	ANK2	S	ESES(0.967)DQEQEEEIDMTSEK	1461	0.133197	0.154274	0.131808	0.110127	0.0948873	0.104322	186.13	0.967292	0.0126197	0.737782
Q01484	Ankyrin-2	ANK2	S	AMIVPSS(0.816)PSK	3793	0.0496094	0.0454897	0.0562288	0.038178	0.0405921	0.0391434	79.148	0.815786	0.0254789	0.779192
Q01518	Adenylyl cyclase-associated protein 1	CAP1	T	PQT(0.84)SPS(0.997)PKR	307	0.0607982	0.0622772	0.0720623	0.0307862	0.0250655	0.0437794	87.001	0.839913	0.00835859	0.510568
Q01518	Adenylyl cyclase-associated protein 1	CAP1	S	GYADS(0.998)PSK	34	0.110309	0.115749	0.110945	0.0776516	0.0493312	0.0902848	126.39	0.997614	0.030974	0.644707
Q01970	1-phosphatidylinositol 4,5-bisphosphate phosphodiesterase beta-3	PLCB3	S	S(1)LGDEGLNR	537	0.233922	0.17102	0.228673	0.147383	0.150827	0.0845321	168.05	1	0.0471207	0.604059
Q02040	A-kinase anchor protein 17A	AKAP17A	S	VVPEDGS(1)PEKR	537	0.650951	0.678265	0.738367	0.482144	0.512435	0.527195	140.31	1	0.0033059	0.736016
Q02241	Kinesin-like protein KIF23	KIF23	S	YMLTHQELAS(1)DGEIETK	867	0.32637	0.309928	0.282819	0.190563	0.192081	0.197787	211.06	1	0.000935668	0.631509
Q02241	Kinesin-like protein KIF23	KIF23	S	RRS(0.815)ST(0.8)VAPAQPDGAESEWTDVETR	911	0.11231	0.116199	0.115257	0.0603535	0.0531305	0.0823837	289.87	0.815421	0.00514155	0.56977
Q02241	Kinesin-like protein KIF23	KIF23	T	RRS(0.815)ST(0.8)VAPAQPDGAESEWTDVETR	913	0.11231	0.116199	0.115257	0.0603535	0.0531305	0.0823837	156.9	0.800402	0.00514155	0.56977
Q02878	60S ribosomal protein L6	RPL6	S	KYS(1)AAK	74	0.100024	0.115765	0.110099	0.0826439	0.0861463	0.0791522	58.981	0.999835	0.00665624	0.760822
Q02952	A-kinase anchor protein 12	AKAP12	T	VVGQTT(0.988)PESFEK	1116	0.0111246	0.0112225	0.0102773	0.00614999	0.00812012	0.00783321	113.77	0.987518	0.00684682	0.67751
Q02952	A-kinase anchor protein 12	AKAP12	S	SPPS(0.982)PVER	1331	0.0399728	0.0355262	0.0396813	0.0218643	0.0297208	0.0248125	86.276	0.982246	0.00877206	0.663287
Q02952	A-kinase anchor protein 12	AKAP12	S	EVSSLEGS(0.996)PPPCLGQEEAVCTK	1395	0.0108472	0.00962648	0.0115565	0.00472116	0.00570389	0.00568006	135.58	0.996228	0.0012236	0.502812
Q02952	A-kinase anchor protein 12	AKAP12	S	SAES(0.973)PTSPVTSETGSTFK	283	0.0240578	0.0232642	0.023742	0.0128187	0.0174288	0.0163725	221.31	0.973378	0.00449244	0.656029
Q02952	A-kinase anchor protein 12	AKAP12	S	SAESPTS(0.8)PVTSETGSTFK	286	0.0268117	0.0238562	0.0262177	0.0117614	0.017826	0.0147925	270.17	0.799632	0.00532465	0.57722
Q02952	A-kinase anchor protein 12	AKAP12	S	VELPS(1)EEQVSGSQGPSEEKPAPLATEVFDEK	381	0.0255829	0.0247072	0.0281432	0.0142146	0.0179279	0.0166431	268.65	0.999999	0.00274429	0.622001
Q02952	A-kinase anchor protein 12	AKAP12	S	GLAEVQQDGEAEEGATS(0.995)DGEK	598	0.0287658	0.0265499	0.0277619	0.0151609	0.018013	0.0200077	318.8	0.995136	0.00297707	0.640144
Q02952	A-kinase anchor protein 12	AKAP12	S	EGVTPWAS(1)FK	612	0.0322289	0.0376593	0.0339426	0.0221962	0.0281448	0.0235867	111.94	1	0.014375	0.712002
Q02952	A-kinase anchor protein 12	AKAP12	S	RPS(1)ES(1)DKEDELDK	627	0.066297	0.0670286	0.072167	0.0422404	0.0462559	0.0488781	199.41	1	0.00105068	0.668512
Q02952	A-kinase anchor protein 12	AKAP12	S	RPS(1)ES(1)DKEDELDK	629	0.066297	0.0670286	0.072167	0.0422404	0.0462559	0.0488781	78.234	1	0.00105068	0.668512
Q02952	A-kinase anchor protein 12	AKAP12	S	SATLSSTES(0.8)TAS(1)EMQEEMK	648	0.00563572	0.00469613	0.00578459	0.00308516	0.00374318	0.00340382	183.24	0.800266	0.00734489	0.63489
Q02952	A-kinase anchor protein 12	AKAP12	S	SATLSSTES(0.8)TAS(1)EMQEEMK	651	0.00563572	0.00469613	0.00578459	0.00308516	0.00374318	0.00340382	186.13	0.999969	0.00734489	0.63489
Q02952	A-kinase anchor protein 12	AKAP12	S	RGS(1)S(1)S(1)DEEGGPK	696	0.0256433	0.0263649	0.0289723	0.0161358	0.0187417	0.0185075	157.07	1	0.0021644	0.659233
Q02952	A-kinase anchor protein 12	AKAP12	S	RGS(1)S(1)S(1)DEEGGPK	697	0.0256433	0.0263649	0.0289723	0.0161358	0.0187417	0.0185075	123.76	1	0.0021644	0.659233
Q02952	A-kinase anchor protein 12	AKAP12	S	RGS(1)S(1)S(1)DEEGGPK	698	0.0256433	0.0263649	0.0289723	0.0161358	0.0187417	0.0185075	155.61	1	0.0021644	0.659233
Q03164	Histone-lysine N-methyltransferase 2A;MLL cleavage product N320;MLL cleavage product C180	KMT2A	S	VFS(1)PIR	742	0.0728762	0.0810828	0.0829463	0.0602379	0.0673916	0.0609976	65.235	1	0.0137487	0.796213
Q03252	Lamin-B2	LMNB2	S	ATSS(0.835)SSGSLSATGR	420	0.0124268	0.0150502	0.0141504	0.00677747	0.00914265	0.011244	142.66	0.835457	0.0326119	0.652553
Q03252	Lamin-B2	LMNB2	S	ATSSS(0.81)SGS(0.925)LSATGR	421	0.00586053	0.00660151	0.00718259	0.00448342	0.00369909	0.00523422	83.169	0.80954	0.0238888	0.682971
Q03252	Lamin-B2	LMNB2	S	ATSSSS(0.985)GSLSATGR	422	0.017968	0.0194734	0.0188319	0.014125	0.0158523	0.0144954	271	0.984868	0.00449887	0.7903
Q04637	Eukaryotic translation initiation factor 4 gamma 1	EIF4G1	T	ART(1)PATK	1179	0.0116663	0.0120029	0.00937613	0.00676014	0.00757369	0.00605311	46.462	0.999705	0.0107125	0.616937
Q04637	Eukaryotic translation initiation factor 4 gamma 1	EIF4G1	S	S(1)FS(1)KEVEER	1187	0.0150098	0.0165501	0.0168168	0.0119492	0.0144382	0.0106521	131.69	1	0.0386195	0.765649
Q04637	Eukaryotic translation initiation factor 4 gamma 1	EIF4G1	S	EVEERS(1)R	1194	0.0181104	0.0184278	0.0200168	0.0118939	0.0151656	0.0123634	84.817	1	0.0083875	0.697072
Q04724	Transducin-like enhancer protein 1	TLE1	T	AST(0.924)PVLK	312	0.378847	0.503136	0.423001	0.33874	0.327561	0.326912	76.064	0.923856	0.0468163	0.761093
Q04727	Transducin-like enhancer protein 4	TLE4	S	GS(1)PAHS(1)PR	269	0.19031	0.143017	0.158506	0.0534577	0.0864534	0.10723	46.819	1	0.0176402	0.50249
Q04727	Transducin-like enhancer protein 4	TLE4	S	GS(1)PAHS(1)PR	273	0.19031	0.143017	0.158506	0.0534577	0.0864534	0.10723	46.819	1	0.0176402	0.50249
Q05397	Focal adhesion kinase 1	PTK2	S	S(1)PGAMER	29	0.144203	0.163124	0.149729	0.0908015	0.076368	0.124486	80.787	1	0.0227969	0.638117
Q05397	Focal adhesion kinase 1	PTK2	Y	YMEDSTY(0.839)YK	576	0.118133	0.127726	0.12357	0.0848811	0.0797921	0.0894046	88.819	0.838526	0.000609902	0.687757
Q05397	Focal adhesion kinase 1	PTK2	S	QATVSWDSGGSDEAPPKPSRPGYPS(0.999)PR	722	0.109618	0.112801	0.130778	0.0937325	0.0894212	0.0940759	228.8	0.998618	0.0199715	0.784914
Q05397	Focal adhesion kinase 1	PTK2	S	LQPQEIS(1)PPPTANLDR	910	0.301423	0.283294	0.262265	0.210271	0.217066	0.240656	158.45	0.999992	0.0149734	0.788674
Q05682	Caldesmon	CALD1	S	GNVFSS(0.835)PTAAGT(0.997)PNKETAGLK	724	0.0151294	0.0161151	0.0152534	0.00644925	0.00738514	0.0118687	98.326	0.835158	0.0151588	0.55278
Q05682	Caldesmon	CALD1	T	T(1)PDGNKS(1)PAPK	753	0.0346863	0.0327636	0.0341425	0.0187389	0.0166162	0.0261964	77.191	1	0.0107576	0.605868
Q05682	Caldesmon	CALD1	S	T(1)PDGNKS(1)PAPK	759	0.0346863	0.0327636	0.0341425	0.0187389	0.0166162	0.0261964	77.191	1	0.0107576	0.605868
Q05682	Caldesmon	CALD1	S	VTS(0.983)PTKV	789	0.130047	0.132855	0.122265	0.0909	0.0798086	0.099676	93.166	0.983076	0.00431345	0.701992
Q07065	Cytoskeleton-associated protein 4	CKAP4	S	GGHGAAS(0.971)PSEK	17	0.0391348	0.0371264	0.0361594	0.0208944	0.0153887	0.0258649	82.202	0.970572	0.00600533	0.552817
Q07157	Tight junction protein ZO-1	TJP1	S	KFES(1)PK	1545	0.0537255	0.0624259	0.064143	0.0426024	0.0386877	0.0512773	65.305	1	0.0319278	0.735283
Q07157	Tight junction protein ZO-1	TJP1	T	NEKQT(0.955)PSLPEPK	379	0.008102	0.0101593	0.00919931	0.00663786	0.00656425	0.00789801	126.88	0.955237	0.0448489	0.768378
Q07157	Tight junction protein ZO-1	TJP1	S	IDS(1)PGFK	912	0.116336	0.117877	0.127819	0.0911265	0.0919718	0.0974999	167.14	1	0.00273914	0.775064
Q07157	Tight junction protein ZO-1	TJP1	S	LEEPTPAPSTSYS(0.999)PQADSLR	968	0.0359648	0.0337799	0.0304804	0.0280114	0.024956	0.026763	262.21	0.999189	0.0200347	0.795514
Q07352	Zinc finger protein 36, C3H1 type-like 1	ZFP36L1	S	DLS(1)ADRPR	192	0.597802	0.568587	0.617332	0.273929	0.441352	0.363325	67.081	1	0.00956426	0.604695
Q07352	Zinc finger protein 36, C3H1 type-like 1	ZFP36L1	S	DRS(0.998)FSEGGER	90	0.143767	0.120244	0.124168	0.0786571	0.109661	0.0810922	66.533	0.998236	0.0325567	0.694036
Q07617	Sperm-associated antigen 1	SPAG1	S	GQTPEAGADKRS(1)PR	418	0.329291	0.294897	0.320092	0.244135	0.227691	0.279718	104.61	1	0.0254233	0.79589
Q07889	Son of sevenless homolog 1	SOS1	S	TSISDPPES(1)PPLLPPR	1210	0.050196	0.0431342	0.0556722	0.0184644	0.0372113	0.0299252	116.51	0.999997	0.032125	0.574493
Q07955	Serine/arginine-rich splicing factor 1	SRSF1	S	S(1)PSYGR	199	0.178395	0.151377	0.192865	0.127246	0.109387	0.145352	142.1	0.999773	0.0427084	0.730882
Q07955	Serine/arginine-rich splicing factor 1	SRSF1	S	YS(0.951)PRHS(0.993)RS(0.997)R	242	0.0123618	0.0127168	0.0118277	0.00917889	0.00928885	0.00984951	40.552	0.993083	0.0009883	0.767272
Q07955	Serine/arginine-rich splicing factor 1	SRSF1	S	YS(0.951)PRHS(0.993)RS(0.997)R	244	0.0123618	0.0127168	0.0118277	0.00917889	0.00928885	0.00984951	40.552	0.997358	0.0009883	0.767272
Q08170	Serine/arginine-rich splicing factor 4	SRSF4	S	RDS(1)KAGS(1)S(1)K	386	0.0357923	0.0369908	0.0354133	0.0194901	0.0198191	0.0209519	42.095	1	1.62178e-05	0.55696
Q08170	Serine/arginine-rich splicing factor 4	SRSF4	S	RDS(1)KAGS(1)S(1)K	390	0.0357923	0.0369908	0.0354133	0.0194901	0.0198191	0.0209519	42.095	1	1.62178e-05	0.55696
Q08170	Serine/arginine-rich splicing factor 4	SRSF4	S	RDS(1)KAGS(1)S(1)K	391	0.0357923	0.0369908	0.0354133	0.0194901	0.0198191	0.0209519	42.095	1	1.62178e-05	0.55696
Q08945	FACT complex subunit SSRP1	SSRP1	S	QLSES(1)FK	659	0.304546	0.278346	0.312518	0.249541	0.204382	0.18583	93.111	0.999843	0.0167587	0.714481
Q08AD1	Calmodulin-regulated spectrin-associated protein 2	CAMSAP2	S	LNQSS(0.792)PDNVTDTK	599	0.105441	0.097304	0.106298	0.0795407	0.07048	0.08817	106.82	0.792179	0.0156971	0.770738
Q09666	Neuroblast differentiation-associated protein AHNAK	AHNAK	S	ISMPDLDLHLKS(1)PK	2397	0.0129638	0.0135756	0.0110638	0.00495178	0.00617436	0.0059329	182.34	1	0.00125212	0.453658
Q09666	Neuroblast differentiation-associated protein AHNAK	AHNAK	S	VSMPDVELNLKS(1)PK	3426	0.027615	0.0330002	0.0287315	0.0156251	0.0217852	0.0145654	170.5	1	0.0110573	0.58173
Q09666	Neuroblast differentiation-associated protein AHNAK	AHNAK	S	DDGVFVQEVTQNS(1)PAAR	41	0.00293166	0.00265678	0.00238559	0.00181767	0.00173753	0.00227535	224.41	1	0.0360082	0.731192
Q09666	Neuroblast differentiation-associated protein AHNAK	AHNAK	S	S(0.968)PQISMSDIDLNLK	4516	0.000633337	0.000778507	0.000584991	0.000339697	0.000289574	0.000501654	109	0.96848	0.0288873	0.566359
Q09666	Neuroblast differentiation-associated protein AHNAK	AHNAK	T	VKT(1)PEMIIQKPK	490	0.0022705	0.0021757	0.0020905	0.0011728	0.00155518	0.00184632	96.464	1	0.0316443	0.699785
Q09666	Neuroblast differentiation-associated protein AHNAK	AHNAK	S	VDVKS(1)PK	5077	0.0376631	0.033265	0.0351473	0.0271369	0.028965	0.0253197	85.377	1	0.00763351	0.767582
Q09666	Neuroblast differentiation-associated protein AHNAK	AHNAK	S	MYFPDVEFDIKS(1)PK	5099	0.00952954	0.0139789	0.00790755	0.0043937	0.00402375	0.00469306	184.01	1	0.0287524	0.417319
Q09666	Neuroblast differentiation-associated protein AHNAK	AHNAK	S	FKAEAPLPS(1)PK	5110	0.0355328	0.0377911	0.0326903	0.0222164	0.0234009	0.025839	115.29	1	0.00319404	0.674026
Q09666	Neuroblast differentiation-associated protein AHNAK	AHNAK	S	GPAFNMAS(1)PESDFGINLK	5552	0.00074673	0.000507068	0.000621899	0.000369412	0.000392873	0.000448273	117.37	0.999983	0.0385828	0.645391
Q09666	Neuroblast differentiation-associated protein AHNAK	AHNAK	T	MPTFST(0.988)PGAK	638	0.00156429	0.000806228	0.00140258	0.000428993	0.000390526	0.000397673	90.653	0.987819	0.0209978	0.322597
Q0JRZ9	F-BAR domain only protein 2	FCHO2	T	LSGINEIPRPFSPPVT(0.957)SNTS(0.756)PPPAAPLAR	492	0.0674392	0.0805717	0.0838084	0.0482301	0.0458289	0.0433623	145.16	0.95721	0.00375945	0.592795
Q0ZGT2	Nexilin	NEXN	S	RAEQIEDINNTGTES(0.972)ASEEGDDSLLITVVPVK	160	0.0373164	0.0291717	0.0382746	0.0271059	0.0222211	0.0240245	132.6	0.971994	0.0313504	0.700168
Q0ZGT2	Nexilin	NEXN	S	KESLS(0.986)PGK	243	0.477925	0.45609	0.480319	0.308373	0.289149	0.3408	88.338	0.986415	0.000721728	0.663437
Q0ZGT2	Nexilin	NEXN	S	TIS(0.981)QEFLTPGK	365	0.128244	0.137698	0.13734	0.110315	0.102362	0.0925032	190.27	0.981338	0.00553622	0.756743
Q12789	General transcription factor 3C polypeptide 1	GTF3C1	S	NSSTDQGS(1)DEEGSLQK	1068	0.147733	0.152469	0.155084	0.108496	0.0995602	0.116277	311.97	1	0.00117405	0.712372
Q12789	General transcription factor 3C polypeptide 1	GTF3C1	S	PLEGSSSEDSPPEGQAPPSHS(0.831)PR	1856	0.0340352	0.0282198	0.0302041	0.0223565	0.0198975	0.0248765	257.25	0.830882	0.0193728	0.726056
Q12802	A-kinase anchor protein 13	AKAP13	S	VDSLVS(0.988)LSEEDLESDQR	1645	0.00589807	0.00499723	0.00473236	0.00164846	0.00341861	0.00304861	110.56	0.987509	0.0177415	0.519315
Q12802	A-kinase anchor protein 13	AKAP13	S	DMAECSTPLPEDCS(0.95)PTHS(0.932)PR	2402	0.0139092	0.0128752	0.0102802	0.00716849	0.00975828	0.00857863	98.019	0.932486	0.0426753	0.688134
Q12802	A-kinase anchor protein 13	AKAP13	S	ALQLSNS(0.998)PGASSAFLK	983	0.0290191	0.0344017	0.0291	0.020376	0.0129906	0.0200116	143.33	0.99769	0.0120445	0.576932
Q12873	Chromodomain-helicase-DNA-binding protein 3	CHD3	S	ASS(0.994)PTK	1533	1.21299	1.06753	1.20164	0.803422	0.863763	0.970333	131.03	0.993728	0.014054	0.757439
Q12873	Chromodomain-helicase-DNA-binding protein 3	CHD3	S	METEADAPS(1)PAPSLGER	1601	0.414098	0.352398	0.332997	0.210403	0.215754	0.306384	121.35	0.999928	0.0365932	0.666252
Q12888	Tumor suppressor p53-binding protein 1	TP53BP1	S	LMLSTSEYSQS(1)PK	525	0.0122592	0.0119421	0.0120287	0.00813317	0.00818378	0.00949038	127.71	0.999802	0.00156923	0.71232
Q12923	Tyrosine-protein phosphatase non-receptor type 13	PTPN13	S	GS(1)PNLTLPK	2032	1.29247	1.43113	1.74119	0.650161	0.990276	1.0786	90.913	0.999853	0.0353219	0.608997
Q12986	Transcriptional repressor NF-X1	NFX1	S	RQDPQVVS(0.944)PFSR	326	0.163794	0.119949	0.140717	0.106749	0.0911736	0.0969917	48.177	0.944223	0.0325967	0.694799
Q13033	Striatin-3	STRN3	S	NLEQILNGGES(1)PK	229	0.119063	0.103068	0.116295	0.0887145	0.0959937	0.0846852	114.96	1	0.0179561	0.796019
Q13077	TNF receptor-associated factor 1	TRAF1	S	GEDLQSIS(0.999)PGSR	66	1.40365	1.08831	1.4186	0.922222	0.883632	0.848287	154.72	0.998556	0.0188631	0.678711
Q13112	Chromatin assembly factor 1 subunit B	CHAF1B	T	TQDPSS(0.753)PGTT(0.759)PPQAR	433	0.0219239	0.0255211	0.0210858	0.0168134	0.0161538	0.0171695	58.914	0.759261	0.0116659	0.731594
Q13112	Chromatin assembly factor 1 subunit B	CHAF1B	S	DPPSITPAVKS(1)PLPGPSEEK	458	0.181817	0.167758	0.176878	0.152852	0.118264	0.149544	166.06	0.999971	0.0400298	0.799045
Q13177	Serine/threonine-protein kinase PAK 2;PAK-2p27;PAK-2p34	PAK2	T	FYDSNT(0.942)VK	134	0.096831	0.0996983	0.104984	0.0676982	0.0677333	0.0583599	69.65	0.942141	0.000794539	0.64273
Q13177	Serine/threonine-protein kinase PAK 2;PAK-2p27;PAK-2p34	PAK2	T	GTEAPAVVT(1)EEEDDDEETAPPVIAPRPDHTK	169	0.0711702	0.0595529	0.0614858	0.0494647	0.0507232	0.0452397	200.52	1	0.0169631	0.756612
Q13185	Chromobox protein homolog 3	CBX3	S	KS(1)LS(0.996)DSESDDSK	93	0.942159	0.980918	0.983266	0.673536	0.709995	0.814392	287.62	1	0.00594558	0.756251
Q13185	Chromobox protein homolog 3	CBX3	S	S(1)LS(1)DS(0.93)ESDDSK	95	0.470736	0.484548	0.549256	0.341828	0.337604	0.425322	164.62	0.999604	0.0235928	0.73428
Q13185	Chromobox protein homolog 3	CBX3	S	RKS(0.982)LSDS(0.998)ESDDSK	97	0.806243	0.868142	0.829992	0.587003	0.601074	0.688324	209.19	0.998104	0.00456043	0.749248
Q13185	Chromobox protein homolog 3	CBX3	S	RKS(0.999)LS(0.967)DS(0.997)ES(0.997)DDSK	99	0.266867	0.288058	0.331	0.219277	0.200613	0.255368	214.72	0.996996	0.0471741	0.762206
Q13206	Probable ATP-dependent RNA helicase DDX10	DDX10	S	TANS(0.989)PGSGARPDPVR	7	0.144716	0.135696	0.168496	0.108937	0.104974	0.128297	116.99	0.989027	0.0429313	0.762315
Q13206	Probable ATP-dependent RNA helicase DDX10	DDX10	S	SNS(0.83)EVEDVGPTSHNR	831	0.0208687	0.0272937	0.0249518	0.0165102	0.0184047	0.0158138	104.38	0.830221	0.0213057	0.69383
Q13242	Serine/arginine-rich splicing factor 9	SRSF9	S	STSYGYS(1)R	193	0.461721	0.487754	0.640577	0.221171	0.239374	0.255136	104.42	1	0.00676616	0.450099
Q13242	Serine/arginine-rich splicing factor 9	SRSF9	S	STSYGYS(0.996)RS(1)R	195	0.0402686	0.0723677	0.0671716	0.0205706	0.0297457	0.0209498	94.538	0.999986	0.0252937	0.396346
Q13242	Serine/arginine-rich splicing factor 9	SRSF9	S	GRDS(1)PYQSR	204	0.240378	0.243672	0.312109	0.150003	0.144562	0.142595	140	0.999999	0.00700533	0.549086
Q13247	Serine/arginine-rich splicing factor 6	SRSF6	S	SKPKS(1)DR	253	0.189903	0.173824	0.217342	0.10945	0.133075	0.151294	60.434	0.999723	0.0236754	0.677749
Q13247	Serine/arginine-rich splicing factor 6	SRSF6	S	SKDEYEKS(1)R	272	0.107857	0.127071	0.132584	0.103042	0.090056	0.0849564	69.03	0.999966	0.0319303	0.756585
Q13247	Serine/arginine-rich splicing factor 6	SRSF6	S	S(1)VS(1)PPPKR	314	1.7666	1.82736	2.14317	1.3794	1.52337	1.52115	79.974	1	0.025529	0.771104
Q13247	Serine/arginine-rich splicing factor 6	SRSF6	S	S(1)VS(1)PPPKR	316	1.7666	1.82736	2.14317	1.3794	1.52337	1.52115	79.974	1	0.025529	0.771104
Q13263	Transcription intermediary factor 1-beta	TRIM28	T	GAAAAATGQPGTAPAGT(1)PGAPPLAGMAIVK	541	0.0403763	0.0377839	0.0413884	0.029916	0.0285338	0.0301705	137.25	0.999864	0.000969515	0.741291
Q13263	Transcription intermediary factor 1-beta	TRIM28	S	LAS(0.928)PSGSTSSGLEVVAPEGTSAPGGGPGTLDDSATICR	594	0.0171245	0.0175874	0.0173072	0.00858933	0.0142269	0.0126	207.18	0.928366	0.0301299	0.680831
Q13283	Ras GTPase-activating protein-binding protein 1	G3BP1	S	SSS(0.999)PAPADIAQTVQEDLR	232	0.0407383	0.0437591	0.0477331	0.0358457	0.0302141	0.0385586	300.25	0.999261	0.0445544	0.791182
Q13428	Treacle protein	TCOF1	S	TQPSSGVDSAVGTLPATS(0.785)PQSTSVQAK	1111	0.00465645	0.00399187	0.00408308	0.00274452	0.00192144	0.00307291	168.87	0.785401	0.0142221	0.607857
Q13428	Treacle protein	TCOF1	S	LDSS(0.77)PSVSSTLAAK	1228	0.0220141	0.0228824	0.0230075	0.0181704	0.0167585	0.0181192	312.67	0.769587	0.000890368	0.781221
Q13428	Treacle protein	TCOF1	S	QEAKPQQAAGMLS(1)PK	1257	0.14368	0.133313	0.130951	0.0968583	0.0755639	0.118309	164.94	1	0.0392204	0.712673
Q13428	Treacle protein	TCOF1	S	LGAGEGGEAS(1)VS(1)PEK	1376	0.0158752	0.0144995	0.0158563	0.0107402	0.0105013	0.0136266	146.2	1	0.026422	0.754216
Q13428	Treacle protein	TCOF1	S	LGAGEGGEAS(1)VS(1)PEK	1378	0.0158752	0.0144995	0.0158563	0.0107402	0.0105013	0.0136266	266.17	1	0.026422	0.754216
Q13428	Treacle protein	TCOF1	S	DSES(0.999)PSQKK	1471	0.126257	0.13286	0.13098	0.0952355	0.0845434	0.107788	213.8	0.99932	0.00814129	0.737168
Q13428	Treacle protein	TCOF1	S	SAEPSANTTLVS(0.99)ETEEEGSVPAFGAAAK	171	0.034342	0.0387094	0.0368154	0.0281934	0.0277947	0.0309595	237.28	0.990187	0.00898513	0.791391
Q13428	Treacle protein	TCOF1	T	SAEPSANTTLVS(0.899)ET(0.983)EEEGSVPAFGAAAK	173	0.0121347	0.0138691	0.0130403	0.00963478	0.0114178	0.00989998	175.95	0.98258	0.0226308	0.792759
Q13428	Treacle protein	TCOF1	S	S(1)PQVKPASTMGMGPLGK	503	0.0152359	0.015874	0.014981	0.00929027	0.00813091	0.0130299	80.156	0.99961	0.0255529	0.660673
Q13428	Treacle protein	TCOF1	T	VGPAT(0.995)PSAQVGK	533	0.0369238	0.0363499	0.0423707	0.0268479	0.0226352	0.0284868	196.74	0.994732	0.00836847	0.674221
Q13428	Treacle protein	TCOF1	S	AEKQEDS(1)ES(1)S(1)EEES(0.965)DSEEAAASPAQVK	762	0.00652049	0.00633507	0.00595961	0.00337702	0.00306467	0.00388886	142.56	0.999998	0.00063111	0.549054
Q13428	Treacle protein	TCOF1	S	AEKQEDS(1)ES(1)S(1)EEES(0.965)DSEEAAASPAQVK	764	0.00652049	0.00633507	0.00595961	0.00337702	0.00306467	0.00388886	121.39	0.999943	0.00063111	0.549054
Q13428	Treacle protein	TCOF1	S	AEKQEDS(1)ES(1)S(1)EEES(0.965)DSEEAAASPAQVK	765	0.00767425	0.00717718	0.00689431	0.00462769	0.00410391	0.00502637	121.39	0.999803	0.00162251	0.632674
Q13428	Treacle protein	TCOF1	S	AALAPAKES(1)PRK	906	0.173341	0.170232	0.165705	0.131599	0.116283	0.156355	133.04	1	0.0421121	0.793746
Q13435	Splicing factor 3B subunit 2	SF3B2	S	SSLGQS(1)AS(1)ET(1)EEDTVSVSK	307	0.0400345	0.0414536	0.0438817	0.0286038	0.0323426	0.0372694	183.06	0.999993	0.0301518	0.783409
Q13435	Splicing factor 3B subunit 2	SF3B2	S	SSLGQS(1)AS(1)ET(1)EEDTVSVSK	309	0.0400345	0.0414536	0.0438817	0.0286038	0.0323426	0.0372694	279.53	1	0.0301518	0.783409
Q13435	Splicing factor 3B subunit 2	SF3B2	T	SSLGQS(0.999)AS(1)ET(1)EEDTVSVSK	311	0.0352949	0.0364305	0.0385833	0.0254582	0.0281541	0.031822	183.06	0.999941	0.016344	0.774501
Q13469	Nuclear factor of activated T-cells, cytoplasmic 2	NFATC2	T	T(0.962)SPIMS(1)PR	216	0.192366	0.184647	0.179656	0.132899	0.161766	0.137206	157.25	0.961975	0.0128554	0.775813
Q13469	Nuclear factor of activated T-cells, cytoplasmic 2	NFATC2	S	PASRS(0.777)S(0.834)S(0.956)PGAK	246	0.600744	0.564837	0.762159	0.466927	0.44052	0.393986	55.37	0.833769	0.0314987	0.675108
Q13469	Nuclear factor of activated T-cells, cytoplasmic 2	NFATC2	S	TS(0.871)PDPSPVSAAPSK	326	0.638574	0.643709	0.764566	0.549367	0.505967	0.513057	250.05	0.870855	0.0211542	0.766247
Q13469	Nuclear factor of activated T-cells, cytoplasmic 2	NFATC2	S	LS(0.999)PGSYPTVIQQQNATSQR	856	0.138692	0.146179	0.17706	0.103241	0.114914	0.108615	198.84	0.99913	0.0210585	0.7074
Q13501	Sequestosome-1	SQSTM1	T	SRLT(0.949)PVSPESSSTEEK	269	0.340575	0.374112	0.431364	0.304014	0.254585	0.291582	185.71	0.949053	0.0314807	0.741835
Q13501	Sequestosome-1	SQSTM1	S	LTPVS(0.999)PESSSTEEK	272	1.05206	1.0165	1.13043	0.680408	0.581267	0.722006	206.49	0.99878	0.00164481	0.620097
Q13523	Serine/threonine-protein kinase PRP4 homolog	PRPF4B	S	VQSGMGLILQGYES(0.961)GS(0.992)EEEGEIHEK	142	0.0184885	0.0203976	0.0156581	0.0120745	0.0142275	0.0139697	119.89	0.961256	0.0362437	0.73833
Q13523	Serine/threonine-protein kinase PRP4 homolog	PRPF4B	S	VQSGMGLILQGYES(0.961)GS(0.992)EEEGEIHEK	144	0.0184885	0.0203976	0.0156581	0.0120745	0.0142275	0.0139697	119.89	0.991546	0.0362437	0.73833
Q13523	Serine/threonine-protein kinase PRP4 homolog	PRPF4B	S	EQPEMEDANS(1)EKS(1)INEENGEVS(1)EDQSQNK	20	0.190581	0.194365	0.201242	0.125136	0.118459	0.125173	253.39	1	4.62571e-05	0.629095
Q13523	Serine/threonine-protein kinase PRP4 homolog	PRPF4B	S	EQPEMEDANS(1)EKS(1)INEENGEVS(1)EDQSQNK	23	0.190581	0.194365	0.201242	0.125136	0.118459	0.125173	253.39	1	4.62571e-05	0.629095
Q13523	Serine/threonine-protein kinase PRP4 homolog	PRPF4B	S	S(0.994)KS(0.927)PTLR	239	0.338668	0.28315	0.307793	0.216126	0.248015	0.246347	58.246	0.994091	0.0187555	0.764286
Q13523	Serine/threonine-protein kinase PRP4 homolog	PRPF4B	S	S(0.994)KS(0.927)PTLR	241	0.338668	0.28315	0.307793	0.216126	0.248015	0.246347	58.246	0.927136	0.0187555	0.764286
Q13523	Serine/threonine-protein kinase PRP4 homolog	PRPF4B	S	EQPEMEDANS(1)EKS(1)INEENGEVS(1)EDQSQNK	32	0.190581	0.194365	0.201242	0.125136	0.118459	0.125173	253.39	1	4.62571e-05	0.629095
Q13523	Serine/threonine-protein kinase PRP4 homolog	PRPF4B	S	S(0.976)PSKDASSGK	328	0.083449	0.099449	0.109094	0.0724569	0.0670034	0.0807823	66.262	0.975553	0.0478766	0.754275
Q13619	Cullin-4A	CUL4A	S	KGS(0.998)FSALVGR	10	0.0882938	0.0850549	0.0732693	0.060246	0.05812	0.0693293	92.265	0.997762	0.0263655	0.761077
Q13625	Apoptosis-stimulating of p53 protein 2	TP53BP2	S	QES(1)PPAAAVRPFTPQPSK	576	0.0464608	0.0389663	0.0365904	0.0257427	0.0255286	0.0308578	106.11	0.999999	0.0181855	0.673093
Q13637	Ras-related protein Rab-32	RAB32	S	VLNWDS(1)R	71	0.23978	0.239983	0.212267	0.171237	0.146873	0.179367	71.614	1	0.00844198	0.718867
Q13813	Spectrin alpha chain, non-erythrocytic 1	SPTAN1	S	CTELNQAWSS(0.812)LGK	1323	0.00144892	0.00147947	0.0018989	0.00112756	0.00118316	0.00114945	122.93	0.812133	0.0355316	0.716793
Q14152	Eukaryotic translation initiation factor 3 subunit A	EIF3A	S	VPPPALS(1)RDR	1336	0.0255896	0.0228187	0.0275848	0.0180889	0.0192322	0.0205838	122.15	1	0.0180222	0.761976
Q14152	Eukaryotic translation initiation factor 3 subunit A	EIF3A	S	LGDSS(0.962)LSR	882	0.0649824	0.0560888	0.0647214	0.0431735	0.0430948	0.0384181	128.57	0.961751	0.00357016	0.671105
Q14157	Ubiquitin-associated protein 2-like	UBAP2L	S	DGGQTES(0.995)NEEGKENR	116	0.0264752	0.0227921	0.0262156	0.0169705	0.0117266	0.0125884	101.49	0.995455	0.00477773	0.546953
Q14157	Ubiquitin-associated protein 2-like	UBAP2L	S	NPSDSAVHS(1)PFTK	416	0.0654973	0.0838509	0.0536736	0.0353512	0.0361005	0.0433876	133.52	0.99997	0.0324652	0.56565
Q14160	Protein scribble homolog	SCRIB	T	AFAAVPTSHPPEDAPAQPPT(0.999)PGPAAS(0.79)PEQLSFR	1342	0.0137765	0.0130422	0.0163908	0.00752452	0.00736779	0.00984834	135.15	0.999142	0.00893416	0.572574
Q14160	Protein scribble homolog	SCRIB	S	ALS(1)PAELR	1486	0.156838	0.187466	0.192848	0.129218	0.13052	0.141416	132.57	1	0.0187536	0.746817
Q14160	Protein scribble homolog	SCRIB	S	SLEPSPS(1)PGPQEEDGEVALVLLGR	1581	0.034194	0.0326764	0.0353026	0.0194062	0.0231061	0.0266336	316.38	0.999962	0.00772461	0.676753
Q14181	DNA polymerase alpha subunit B	POLA2	T	AIST(0.918)PET(1)PLTK	127	0.494713	0.523716	0.474443	0.279548	0.27311	0.395726	105.19	0.917723	0.0127702	0.635275
Q14181	DNA polymerase alpha subunit B	POLA2	T	AIST(0.918)PET(1)PLTK	130	0.494713	0.523716	0.474443	0.279548	0.27311	0.395726	105.19	0.99991	0.0127702	0.635275
Q14202	Zinc finger MYM-type protein 3	ZMYM3	S	FYSQQNQPNLDTQSGPESLLNSQS(0.832)PESKPQTPSQTK	774	0.0217663	0.0217532	0.0229872	0.0126226	0.0141558	0.00480225	141.25	0.831945	0.0164006	0.474849
Q14207	Protein NPAT	NPAT	S	RFS(1)EDSSTSK	1296	0.203411	0.203825	0.208983	0.131602	0.17067	0.16429	88.021	0.999706	0.0151211	0.757135
Q14493	Histone RNA hairpin-binding protein	SLBP	T	T(1)PNKFK	171	1.88996	1.99339	2.06396	1.40564	1.29627	1.36411	43.246	1	0.000465735	0.683674
Q14493	Histone RNA hairpin-binding protein	SLBP	S	S(1)WDQQIK	182	0.685471	0.797997	0.69261	0.520745	0.515873	0.511054	98.898	1	0.00456045	0.711221
Q14493	Histone RNA hairpin-binding protein	SLBP	S	CDGDAS(1)PPS(1)PAR	20	0.209975	0.253482	0.236419	0.128511	0.149565	0.183134	162.32	1	0.0173373	0.658989
Q14493	Histone RNA hairpin-binding protein	SLBP	S	CDGDAS(1)PPS(1)PAR	23	0.209975	0.253482	0.236419	0.128511	0.149565	0.183134	167.03	1	0.0173373	0.658989
Q14493	Histone RNA hairpin-binding protein	SLBP	T	RPESFTT(0.814)PEGPKPR	62	0.386465	0.48911	0.380734	0.255541	0.200095	0.280509	85.563	0.813929	0.0150753	0.585959
Q14558	Phosphoribosyl pyrophosphate synthase-associated protein 1	PRPSAP1	S	LGLAVIHGEAQCTELDMDDGRHS(1)PPMVK	215	0.515703	0.569991	0.477709	0.413586	0.393017	0.414832	148.76	1	0.0146633	0.781267
Q14669	E3 ubiquitin-protein ligase TRIP12	TRIP12	S	ALQHTES(1)PSETNKPHSK	100	0.0962168	0.0844471	0.0849982	0.0525834	0.0542657	0.054913	246.67	0.999972	0.000885752	0.608902
Q14674	Separin	ESPL1	S	GS(1)DGEDSASGGK	1508	1.87816	1.74638	1.94365	1.40604	1.59882	1.31129	202.92	1	0.015239	0.775147
Q14676	Mediator of DNA damage checkpoint protein 1	MDC1	S	SQPPGEDS(1)DT(1)DVDDDSRPPGR	299	0.0674399	0.0800971	0.0769418	0.0480949	0.0448863	0.0655073	170.75	0.999999	0.0418683	0.706028
Q14676	Mediator of DNA damage checkpoint protein 1	MDC1	T	SQPPGEDS(1)DT(1)DVDDDSRPPGRPAEVHLER	301	0.0674399	0.0800971	0.0769418	0.0480949	0.0448863	0.0655073	192.18	1	0.0418683	0.706028
Q14676	Mediator of DNA damage checkpoint protein 1	MDC1	S	SQTTTERDS(1)DT(1)DVEEEELPVENR	453	0.0385921	0.0351136	0.0425951	0.0318655	0.0302656	0.0304059	199.8	0.999503	0.0234556	0.79567
Q14676	Mediator of DNA damage checkpoint protein 1	MDC1	T	SQTTTERDS(1)DT(1)DVEEEELPVENR	455	0.0437293	0.0390442	0.0438079	0.0338605	0.0321142	0.0339877	234.57	1	0.00625539	0.789708
Q14676	Mediator of DNA damage checkpoint protein 1	MDC1	S	ESEDSETQPFDTHLEAYGPCLS(1)PPR	780	0.034492	0.0336645	0.0346039	0.0262114	0.0279251	0.026474	237.32	1	0.000266736	0.784451
Q14684	Ribosomal RNA processing protein 1 homolog B	RRP1B	S	VFCVEEEDS(0.999)ESSLQK	392	0.0489122	0.0361406	0.0479489	0.0304443	0.0296706	0.0344704	133.86	0.999464	0.0427246	0.711159
Q14684	Ribosomal RNA processing protein 1 homolog B	RRP1B	S	VAEPGAEATSSTGEES(0.993)GSEHPPAVPMHNK	458	0.123105	0.100523	0.0986918	0.0690178	0.0693684	0.0715323	196.68	0.99256	0.00897816	0.651273
Q14684	Ribosomal RNA processing protein 1 homolog B	RRP1B	S	GS(0.998)PTGGAQLLK	513	0.272366	0.274687	0.259087	0.178385	0.133008	0.20959	146.58	0.998035	0.0139561	0.646267
Q14684	Ribosomal RNA processing protein 1 homolog B	RRP1B	S	SILVS(0.882)PTGPSR	706	0.0447641	0.0391706	0.0417766	0.0249782	0.0304008	0.033277	68.676	0.881672	0.0133808	0.705235
Q14684	Ribosomal RNA processing protein 1 homolog B	RRP1B	S	TPTSS(0.927)PASSPLVAK	732	0.127067	0.123312	0.134583	0.111898	0.0811048	0.0980123	195.1	0.926661	0.0300356	0.755958
Q14684	Ribosomal RNA processing protein 1 homolog B	RRP1B	S	TPTSSPAS(0.932)SPLVAK	735	0.0161974	0.016472	0.0166987	0.0103944	0.00929021	0.0124737	136.6	0.931553	0.00371146	0.651397
Q14694	Ubiquitin carboxyl-terminal hydrolase 10	USP10	S	TCNS(0.963)PQNSTDSVSDIVPDSPFPGALGSDTR	211	0.0643515	0.0689072	0.0721638	0.0551894	0.0595898	0.047624	174.4	0.962873	0.0262134	0.790582
Q14847	LIM and SH3 domain protein 1	LASP1	S	RDS(1)QDGSSYR	146	0.117123	0.119387	0.129779	0.0906161	0.0984955	0.0992286	224.06	1	0.0055294	0.787192
Q14847	LIM and SH3 domain protein 1	LASP1	T	QSFTMVADT(1)PENLR	68	0.029435	0.0330861	0.0299245	0.0211951	0.0191982	0.0268964	174.87	1	0.0311734	0.727885
Q14978	Nucleolar and coiled-body phosphoprotein 1	NOLC1	T	IT(0.988)PVTVK	188	0.00238056	0.00348456	0.00277184	0.00143566	0.000894536	0.00216542	66.692	0.987895	0.0479397	0.520509
Q14978	Nucleolar and coiled-body phosphoprotein 1	NOLC1	S	VAGGAAPSKPAS(1)AK	508	0.0575	0.0605961	0.0630378	0.0334163	0.0200508	0.0461496	113.88	0.999556	0.024288	0.549961
Q14978	Nucleolar and coiled-body phosphoprotein 1	NOLC1	T	EAET(1)PQAK	597	0.0545006	0.0483381	0.053554	0.0358207	0.0268772	0.0443962	79.489	1	0.0384633	0.684777
Q14978	Nucleolar and coiled-body phosphoprotein 1	NOLC1	T	LQT(1)PNT(1)FPK	607	0.0203729	0.0202415	0.0203099	0.0119803	0.00868285	0.0160805	75.739	1	0.0196659	0.603104
Q14978	Nucleolar and coiled-body phosphoprotein 1	NOLC1	T	LQT(1)PNT(1)FPK	610	0.0203729	0.0202415	0.0203099	0.0119803	0.00868285	0.0160805	75.739	1	0.0196659	0.603104
Q14978	Nucleolar and coiled-body phosphoprotein 1	NOLC1	S	VADNS(1)FDAK	643	0.0563977	0.054601	0.0584933	0.039403	0.0277416	0.0456161	130.15	1	0.0242522	0.665286
Q14980	Nuclear mitotic apparatus protein 1	NUMA1	S	APVPSTCSSTFPEELS(1)PPSHQAK	169	0.0118447	0.0128699	0.011761	0.00801528	0.00775924	0.0100184	210.5	0.999907	0.011153	0.707128
Q14BN4	Sarcolemmal membrane-associated protein	SLMAP	S	ESDFSDTLS(0.889)PSKEK	452	0.0748579	0.0851252	0.0978281	0.0675736	0.0524427	0.0601911	52.862	0.88853	0.0312727	0.69899
Q15003	Condensin complex subunit 2	NCAPH	S	LLAS(0.995)PSSR	87	0.0561629	0.0519525	0.0527516	0.0299519	0.0194696	0.0424061	108.26	0.994962	0.0270926	0.57083
Q15021	Condensin complex subunit 1	NCAPD2	S	NPRES(0.824)TGNMVTGQTVCK	585	0.00602478	0.00668343	0.00639932	0.00282378	0.00362067	0.00404669	49.089	0.824371	0.00210689	0.549058
Q15058	Kinesin-like protein KIF14	KIF14	T	RPSGRDT(0.967)PISEGPK	915	0.0964116	0.0814976	0.0908152	0.0699623	0.0671206	0.0724615	118.48	0.966597	0.0129067	0.779774
Q15061	WD repeat-containing protein 43	WDR43	S	LQAKES(1)PQR	77	0.28678	0.29821	0.35012	0.230632	0.201692	0.232905	115.33	1	0.0148195	0.711391
Q15067	Peroxisomal acyl-coenzyme A oxidase 1	ACOX1	S	DSASFNPELLTHILDGS(1)PEK	26	0.0541996	0.0615312	0.0610592	0.0342494	0.0438468	0.0406039	80.847	0.999865	0.00625953	0.671419
Q15147	1-phosphatidylinositol 4,5-bisphosphate phosphodiesterase beta-4	PLCB4	T	ANVT(0.93)PQSSSELRPTTTAALASGVEAK	886	0.0576366	0.0630557	0.0668905	0.0231216	0.0251201	0.0189153	110.47	0.92962	0.000246333	0.358012
Q15149	Plectin	PLEC	S	S(1)LQEEHVAVAQLR	1732	0.000639146	0.000728546	0.000806421	0.000504344	0.000403207	0.000604394	126.46	1	0.0431843	0.695431
Q15149	Plectin	PLEC	S	SRS(0.756)S(0.756)S(0.802)VGS(0.879)SSSYPISPAVSR	4384	0.00151926	0.00145135	0.00153783	0.0012695	0.00105128	0.0012028	144.07	0.75604	0.00924266	0.781554
Q15149	Plectin	PLEC	S	SRS(0.756)S(0.756)S(0.802)VGS(0.879)SSSYPISPAVSR	4385	0.00166067	0.00166031	0.00180582	0.00145916	0.00124883	0.00133854	144.07	0.75604	0.00983827	0.789288
Q15149	Plectin	PLEC	S	SSS(0.782)VGS(0.926)SSSYPISPAVSR	4389	0.00381737	0.00429659	0.00365191	0.00274195	0.0032408	0.0034266	238.13	0.926026	0.0492125	0.799716
Q15149	Plectin	PLEC	S	GYYS(1)PYSVSGSGSTAGS(1)R	4613	0.000876012	0.00103775	0.00102958	0.000679871	0.000796591	0.000788066	258.13	0.999611	0.024886	0.769373
Q15233	Non-POU domain-containing octamer-binding protein	NONO	T	GAMPPAPVPAGTPAPPGPATMMPDGTLGLT(0.897)PPTTER	428	0.0114068	0.0124625	0.0126283	0.00943144	0.00938201	0.0100379	136.89	0.897153	0.00429938	0.7905
Q15262	Receptor-type tyrosine-protein phosphatase kappa	PTPRK	S	IDSQTNS(0.981)S(0.977)HLK	1170	0.0641315	0.0565711	0.0586054	0.0504885	0.0456498	0.0422448	76.655	0.981207	0.0142983	0.771762
Q15262	Receptor-type tyrosine-protein phosphatase kappa	PTPRK	S	IDSQTNS(0.981)S(0.977)HLK	1171	0.0641315	0.0565711	0.0586054	0.0504885	0.0456498	0.0422448	76.655	0.977134	0.0142983	0.771762
Q15366	Poly(rC)-binding protein 2	PCBP2	S	QICVVMLETLSQS(1)PPK	173	0.0278461	0.0309046	0.0295806	0.0182734	0.0178156	0.0246942	231.91	0.999703	0.01844	0.688126
Q15397	Pumilio domain-containing protein KIAA0020	KIAA0020	S	QQGDKS(1)PK	77	0.0599572	0.0647051	0.0650123	0.0443629	0.0337665	0.0433361	50.353	1	0.00373597	0.640389
Q15527	Surfeit locus protein 2	SURF2	T	DLGSTEDGDGTDDFLT(1)DKEDEK	195	3.36495	2.74295	3.26225	2.11187	1.66664	2.64496	273.02	1	0.0454174	0.685525
Q15596	Nuclear receptor coactivator 2	NCOA2	S	ECPDQLGPS(1)PK	29	1.18918	1.2081	1.54518	1.0289	0.798941	0.899576	105.99	1	0.038571	0.691805
Q15637	Splicing factor 1	SF1	S	S(1)PS(1)PEPIYNSEGK	80	0.64878	0.679488	0.745423	0.482479	0.563132	0.590419	189.79	1	0.0277824	0.788946
Q15637	Splicing factor 1	SF1	S	TGDLGIPPNPEDRS(1)PS(1)PEPIYNSEGK	82	0.64878	0.679488	0.745423	0.482479	0.563132	0.590419	189.79	1	0.0277824	0.788946
Q15642	Cdc42-interacting protein 4	TRIP10	S	APS(0.994)DSS(0.759)LGTPSDGRPELR	296	0.19329	0.192508	0.163822	0.115074	0.121807	0.118769	178.05	0.993746	0.00282731	0.647084
Q15652	Probable JmjC domain-containing histone demethylation protein 2C	JMJD1C	S	ITAHSS(0.968)PPLTK	943	0.25583	0.284025	0.273954	0.189795	0.189885	0.23307	98.337	0.967987	0.0156513	0.75294
Q15678	Tyrosine-protein phosphatase non-receptor type 14	PTPN14	T	RQPT(0.998)WSR	323	0.0237861	0.0164288	0.0218971	0.0113867	0.015778	0.01009	54.608	0.998222	0.0415014	0.599801
Q15717	ELAV-like protein 1	ELAVL1	S	NVALLSQLYHS(1)PAR	202	0.026513	0.0229558	0.0276198	0.0139272	0.0112617	0.0147463	152.89	0.999995	0.00213471	0.518043
Q15758	Neutral amino acid transporter B(0)	SLC1A5	S	S(0.991)TEPELIQVK	493	0.176061	0.166398	0.20018	0.121562	0.132286	0.129956	169.23	0.991051	0.00741776	0.707291
Q15758	Neutral amino acid transporter B(0)	SLC1A5	S	GPAGDATVAS(0.999)EKESVM	535	0.0877416	0.0904713	0.102414	0.0640296	0.0646102	0.0759748	136.35	0.998997	0.0130802	0.729135
Q15758	Neutral amino acid transporter B(0)	SLC1A5	S	VADPPRDS(1)K	9	0.176764	0.160205	0.178965	0.116145	0.113726	0.14041	62.162	1	0.00945197	0.717692
Q15910	Histone-lysine N-methyltransferase EZH2	EZH2	T	IKT(1)PPK	345	1.7524	2.12668	1.71395	0.938934	0.964417	1.43813	50.878	1	0.0229369	0.597436
Q15910	Histone-lysine N-methyltransferase EZH2	EZH2	S	DTDS(0.888)DREAGTET(0.993)GGENNDKEEEEK	380	0.659298	0.637838	0.560064	0.254739	0.365133	0.318165	191.54	0.88802	0.0022266	0.505082
Q15910	Histone-lysine N-methyltransferase EZH2	EZH2	T	DTDS(0.888)DREAGTET(0.993)GGENNDKEEEEK	388	0.659298	0.637838	0.560064	0.254739	0.365133	0.318165	123.75	0.992676	0.0022266	0.505082
Q15910	Histone-lysine N-methyltransferase EZH2	EZH2	S	KDETSSSSEANS(1)R	412	1.13551	1.26779	0.914532	0.603963	0.388729	0.839641	107.57	0.999938	0.040658	0.552269
Q15910	Histone-lysine N-methyltransferase EZH2	EZH2	T	CQT(1)PIK	416	7.80169	7.83178	7.45682	5.47285	5.15864	6.51562	96.948	1	0.00976871	0.742611
Q15942	Zyxin	ZYX	S	FS(1)PVT(1)PK	267	0.0960343	0.0919137	0.0893008	0.0584268	0.0350597	0.0735603	77.732	1	0.0319412	0.602516
Q15942	Zyxin	ZYX	T	FS(1)PVT(1)PK	270	0.0960343	0.0919137	0.0893008	0.0584268	0.0350597	0.0735603	70.441	1	0.0319412	0.602516
Q15942	Zyxin	ZYX	T	FT(0.998)PVASK	274	0.0347471	0.0419043	0.0388195	0.0218383	0.0153466	0.0305	59.153	0.998255	0.030458	0.586164
Q15942	Zyxin	ZYX	S	FS(1)PGAPGGSGSQPNQK	281	0.184727	0.215585	0.202733	0.110348	0.0857509	0.141648	309.98	1	0.00875057	0.56007
Q15942	Zyxin	ZYX	S	S(1)PGAPGPLTLK	344	0.117182	0.126788	0.125172	0.0994657	0.0952022	0.0938803	127.71	1	0.0014101	0.781672
Q16181	Septin-7	44811	S	S(1)PLAQMEEER	334	0.0469157	0.0576652	0.0539345	0.0376116	0.0313534	0.0427845	103.11	1	0.026933	0.704976
Q16204	Coiled-coil domain-containing protein 6	CCDC6	S	LDQPVS(1)APPS(1)PR	240	0.119948	0.118341	0.125946	0.0886019	0.0955518	0.0892564	137.61	1	0.000699407	0.750642
Q16204	Coiled-coil domain-containing protein 6	CCDC6	S	LDQPVS(1)APPS(1)PR	244	0.119948	0.118341	0.125946	0.0886019	0.0955518	0.0892564	188.59	1	0.000699407	0.750642
Q16204	Coiled-coil domain-containing protein 6	CCDC6	T	TVSS(0.908)PIPYT(0.824)PSPSSSR	357	0.0278921	0.0279114	0.0278113	0.0221473	0.0170524	0.0214275	122.75	0.824006	0.00857011	0.725078
Q16204	Coiled-coil domain-containing protein 6	CCDC6	S	TVSSPIPYTPS(0.853)PSSSR	359	0.0204125	0.0207538	0.0168523	0.0142441	0.011206	0.0130279	97.797	0.852666	0.0130335	0.663203
Q16204	Coiled-coil domain-containing protein 6	CCDC6	S	SGGIVIS(1)PFR	52	0.0338762	0.0361667	0.0393245	0.0205804	0.0198216	0.0273119	69.346	0.999991	0.00827743	0.619141
Q16555	Dihydropyrimidinase-related protein 2	DPYSL2	S	TVTPASS(0.888)AKTS(0.767)PAK	522	0.102051	0.103552	0.111707	0.0932969	0.070474	0.0822753	153.45	0.767153	0.030477	0.775414
Q1ED39	Lysine-rich nucleolar protein 1	KNOP1	S	NLS(0.868)PSFSR	387	0.258861	0.252909	0.273721	0.165256	0.152601	0.194079	73.499	0.86762	0.00267906	0.651739
Q1MSJ5	Centrosome and spindle pole-associated protein 1	CSPP1	S	VAASGAQDPEKS(1)PDRLK	459	0.706075	0.587304	0.631671	0.379536	0.38127	0.475697	110.41	1	0.00814671	0.642322
Q1MSJ5	Centrosome and spindle pole-associated protein 1	CSPP1	S	AQS(1)PPVPAR	920	0.725682	0.737724	0.6667	0.450566	0.580019	0.530076	96.604	1	0.0121385	0.732668
Q1MSJ5	Centrosome and spindle pole-associated protein 1	CSPP1	S	LLHMDS(1)DDEIPIR	966	0.0545158	0.0566529	0.0441601	0.040248	0.0299339	0.0322122	204.82	1	0.023742	0.659208
Q27J81	Inverted formin-2	INF2	S	SFSEDAVTDS(0.788)SGSGTLPR	1201	0.00311243	0.00435833	0.00396424	0.00276617	0.00252968	0.00257947	104.38	0.788384	0.0339494	0.688703
Q2KHR3	Glutamine and serine-rich protein 1	QSER1	S	PSSTTPTPLVSETGGNS(0.881)PSDKVDNELK	1211	1.13441	1.13751	1.34696	0.714363	0.760259	0.940824	277.38	0.881213	0.0152512	0.667456
Q2KHT3	Protein CLEC16A	CLEC16A	S	SAAVETASLS(0.994)PSLVPAR	980	0.171916	0.134297	0.142815	0.122192	0.116755	0.102999	168.99	0.993834	0.0487327	0.761526
Q2M2I8	AP2-associated protein kinase 1	AAK1	T	VQTT(0.807)PPPAVQGQK	606	0.959259	1.01888	0.808789	0.588569	0.790982	0.671625	127.94	0.807418	0.0459738	0.735998
Q2NKX8	DNA excision repair protein ERCC-6-like	ERCC6L	S	NDIS(1)PPGR	1069	0.062061	0.0641481	0.075318	0.0450465	0.0520619	0.0500688	83.862	1	0.0171601	0.73031
Q2NKX8	DNA excision repair protein ERCC-6-like	ERCC6L	S	GPEDYPEEGVEES(1)S(0.999)GEASK	1134	0.215114	0.195399	0.234857	0.116519	0.1052	0.15024	107.07	0.999565	0.00672788	0.57635
Q2NKX8	DNA excision repair protein ERCC-6-like	ERCC6L	S	GPEDYPEEGVEES(1)S(0.999)GEASK	1135	0.215114	0.195399	0.234857	0.116519	0.1052	0.15024	107.07	0.999004	0.00672788	0.57635
Q2TAZ0	Autophagy-related protein 2 homolog A	ATG2A	S	LSES(0.826)PASLPSCPPVETALINQR	1263	0.0228092	0.0210005	0.0199547	0.0132	0.00826561	0.01533	104.33	0.825883	0.0162449	0.577055
Q2TB10	Zinc finger protein 800	ZNF800	S	QDSES(0.996)PK	457	0.773199	0.765456	0.781214	0.534891	0.546112	0.559755	69.108	0.995545	1.18572e-05	0.707263
Q2TB10	Zinc finger protein 800	ZNF800	S	STS(0.998)PSAAGGQQK	462	0.861708	0.852042	0.942812	0.628615	0.575646	0.739789	171.54	0.998361	0.0134788	0.731791
Q2TB10	Zinc finger protein 800	ZNF800	S	HDGTSNS(0.998)PSK	595	0.26657	0.257556	0.234536	0.17149	0.184697	0.194751	116.19	0.997554	0.0040524	0.726196
Q32MZ4	Leucine-rich repeat flightless-interacting protein 1	LRRFIP1	S	TEVPGS(0.999)PAGTEGNCQEATGPSTVDTQNEPLDMKEPDEEK	521	0.0842652	0.0864838	0.0829137	0.0695213	0.0593718	0.0729827	287.08	0.999088	0.0149051	0.795844
Q32MZ4	Leucine-rich repeat flightless-interacting protein 1	LRRFIP1	S	IDGATQSS(0.963)PAEPK	714	0.0345993	0.0370776	0.0378638	0.0261114	0.019014	0.0249088	203.27	0.963145	0.0054022	0.639343
Q32MZ4	Leucine-rich repeat flightless-interacting protein 1	LRRFIP1	S	CTLPEHES(0.999)PSQDISDACEAESTER	733	0.0147246	0.0166058	0.014402	0.0113576	0.00808216	0.00960919	298.69	0.999337	0.00893588	0.635194
Q3B726	DNA-directed RNA polymerase I subunit RPA43	TWISTNB	S	HIALS(1)PR	60	0.0271565	0.0202047	0.0273206	0.00822786	0.00632859	0.01511	72.325	1	0.0134274	0.397238
Q3KQU3	MAP7 domain-containing protein 1	MAP7D1	S	RSS(0.85)QPS(0.983)PTAVPASDS(0.99)PPTK	113	0.42998	0.435046	0.425867	0.251375	0.25867	0.251548	221.04	0.849831	1.01507e-06	0.589974
Q3KQU3	MAP7 domain-containing protein 1	MAP7D1	S	RSS(0.85)QPS(0.983)PTAVPASDS(0.99)PPTK	116	0.42998	0.435046	0.425867	0.251375	0.25867	0.251548	190.54	0.982599	1.01507e-06	0.589974
Q3KQU3	MAP7 domain-containing protein 1	MAP7D1	T	T(1)PPEPR	21	0.14017	0.146906	0.132937	0.0878243	0.0835702	0.103973	79.116	1	0.00287692	0.655617
Q3KQU3	MAP7 domain-containing protein 1	MAP7D1	T	PSPEGDPSPPPPPMSALVPDT(0.769)PPDTPPAMK	47	0.00628331	0.00517782	0.00487626	0.00271569	0.00298157	0.000834606	66.282	0.769198	0.01501	0.399811
Q3KQU3	MAP7 domain-containing protein 1	MAP7D1	S	ESAAPAS(1)PAPS(1)PAPS(0.958)PTPAPPQK	544	0.341994	0.325222	0.349539	0.255569	0.291734	0.254009	206.94	0.999645	0.00731217	0.788107
Q3KQU3	MAP7 domain-containing protein 1	MAP7D1	S	ESAAPAS(0.998)PAPS(1)PAPS(0.884)PTPAPPQK	548	0.341994	0.325222	0.349539	0.255569	0.291734	0.254009	132.12	0.999887	0.00731217	0.788107
Q3KQU3	MAP7 domain-containing protein 1	MAP7D1	S	ESAAPAS(1)PAPS(1)PAPS(0.958)PTPAPPQK	552	0.341994	0.325222	0.349539	0.255569	0.291734	0.254009	132.12	0.958021	0.00731217	0.788107
Q3KQU3	MAP7 domain-containing protein 1	MAP7D1	S	S(1)PGLQK	753	0.27862	0.301973	0.292723	0.216263	0.264082	0.212053	68.787	1	0.0286295	0.792838
Q3KQU3	MAP7 domain-containing protein 1	MAP7D1	S	PAPPQEES(1)PSS(0.994)EAK	86	0.0516291	0.0413705	0.0408873	0.0261016	0.0226234	0.033103	229.23	0.999951	0.0204841	0.611173
Q3KQU3	MAP7 domain-containing protein 1	MAP7D1	S	PAPPQEES(1)PSS(0.994)EAK	89	0.0516291	0.0413705	0.0408873	0.0261016	0.0226234	0.033103	107.57	0.993637	0.0204841	0.611173
Q3YEC7	Rab-like protein 6	RABL6	S	NDSDLFGLGLEEAGPKES(1)S(1)EEGKEGK	640	0.0786199	0.0827874	0.0791513	0.0537248	0.056237	0.0514659	159.05	1	0.000156417	0.671054
Q3YEC7	Rab-like protein 6	RABL6	S	NDSDLFGLGLEEAGPKES(1)S(1)EEGKEGK	641	0.0786199	0.0827874	0.0791513	0.0537248	0.056237	0.0514659	111.1	1	0.000156417	0.671054
Q4G0J3	La-related protein 7	LARP7	S	DIEIS(1)T(1)EEEKDTGDLK	337	0.311646	0.26508	0.263251	0.154375	0.142077	0.185503	145.02	1	0.00428929	0.573772
Q4G0J3	La-related protein 7	LARP7	T	DIEIS(1)T(1)EEEKDTGDLK	338	0.311646	0.26508	0.263251	0.154375	0.142077	0.185503	145.02	1	0.00428929	0.573772
Q4KMP7	TBC1 domain family member 10B	TBC1D10B	S	ALAAGADS(1)PK	132	2.00214	1.9201	1.91956	1.50038	1.45892	1.50033	135.1	1	0.000115135	0.763402
Q4KMQ1	Taperin	TPRN	S	LAGS(1)PPGSGQWKPK	241	3.02821	2.16298	2.47942	1.22156	1.55456	1.74639	126.63	0.999995	0.0238048	0.589589
Q53EU6	Glycerol-3-phosphate acyltransferase 3	AGPAT9	S	DES(1)PMEK	77	0.970612	0.984975	1.12809	0.738224	0.683656	0.687236	83.456	1	0.00365795	0.683961
Q53SF7	Cordon-bleu protein-like 1	COBLL1	S	TDDDVIGQAPAEAS(1)PPPIAPK	1023	0.817128	0.675529	0.775603	0.537713	0.648579	0.592806	131.04	1	0.0366901	0.784344
Q53SF7	Cordon-bleu protein-like 1	COBLL1	S	KAPS(0.962)PPSK	404	1.11306	1.04699	1.05984	0.669639	0.674525	0.811588	56.087	0.961524	0.00220116	0.66951
Q58A45	PAB-dependent poly(A)-specific ribonuclease subunit PAN3	PAN3	T	ITPHT(0.752)SPAPR	353	0.237818	0.210312	0.232534	0.174987	0.130222	0.166329	134.18	0.751853	0.0123307	0.692763
Q5H9R7	Serine/threonine-protein phosphatase 6 regulatory subunit 3	PPP6R3	S	NTVDLVTTCHIHS(0.999)S(0.999)S(0.999)DDEIDFK	523	0.0302605	0.0309753	0.0358495	0.0244151	0.0250523	0.0250905	188.41	0.998644	0.013229	0.767963
Q5H9R7	Serine/threonine-protein phosphatase 6 regulatory subunit 3	PPP6R3	S	NTVDLVTTCHIHS(0.999)S(0.999)S(0.999)DDEIDFK	524	0.0302605	0.0309753	0.0358495	0.0244151	0.0250523	0.0250905	160.16	0.998691	0.013229	0.767963
Q5H9R7	Serine/threonine-protein phosphatase 6 regulatory subunit 3	PPP6R3	S	NTVDLVTTCHIHS(0.999)S(0.999)S(0.999)DDEIDFK	525	0.0302605	0.0309753	0.0358495	0.0244151	0.0250523	0.0250905	188.41	0.998691	0.013229	0.767963
Q5HYK7	SH3 domain-containing protein 19	SH3D19	S	CLHEDPQS(1)PPPLPAEKPIGNTFSTVSGK	275	0.0981641	0.0902091	0.0812356	0.0642191	0.0759309	0.0748357	104.48	0.999999	0.0415882	0.797398
Q5JRA6	Melanoma inhibitory activity protein 3	MIA3	S	DEPPPASQSTSQDCSQALKQS(1)P	1906	0.06899	0.0683285	0.0764377	0.04336	0.0487862	0.0491638	239.21	1	0.0016623	0.661081
Q5JSH3	WD repeat-containing protein 44	WDR44	S	VS(0.817)PSPSQESLSSSK	561	0.23033	0.24585	0.302978	0.128256	0.125259	0.124287	168.91	0.816774	0.00377089	0.484885
Q5JTD0	Tight junction-associated protein 1	TJAP1	T	AFVDRT(1)PPPAAVAQR	422	3.02476	3.55757	3.62519	2.24052	2.52154	2.19761	81.51	1	0.00734713	0.681818
Q5JTD0	Tight junction-associated protein 1	TJAP1	S	KDS(0.958)LTQAQEQGNLLN	545	2.9587	3.54083	3.64972	2.52202	2.90758	2.31133	149.36	0.95753	0.0440027	0.76271
Q5JTH9	RRP12-like protein	RRP12	S	GDSIEEILADS(1)EDEEDNEEEER	1080	0.0205278	0.0189138	0.0232313	0.0158831	0.0161852	0.0177796	301.34	1	0.037103	0.795367
Q5JTV8	Torsin-1A-interacting protein 1	TOR1AIP1	S	LQQQHSEQPPLQPS(0.999)PVMTR	143	0.147014	0.164355	0.154145	0.123399	0.112936	0.118611	165.47	0.998675	0.00328732	0.762483
Q5JTV8	Torsin-1A-interacting protein 1	TOR1AIP1	S	DSHS(0.784)S(0.963)EEDEAS(0.885)SQTDLSQTISK	163	0.00774549	0.0115513	0.0120153	0.00582064	0.00655457	0.00718664	162.76	0.885251	0.0498282	0.624738
Q5JTV8	Torsin-1A-interacting protein 1	TOR1AIP1	S	SRDS(0.993)DESGDK	242	0.175505	0.192681	0.194918	0.136214	0.130263	0.137997	126.1	0.993286	0.00128857	0.718293
Q5JTV8	Torsin-1A-interacting protein 1	TOR1AIP1	S	SRDS(0.91)DES(1)GDK	245	0.0512935	0.0687617	0.0702281	0.0449064	0.0397138	0.0402278	61.732	0.999988	0.0257949	0.656116
Q5M775	Cytospin-B	SPECC1	S	TILETS(0.834)FHQHR	425	0.105085	0.104914	0.102428	0.0800719	0.0729052	0.0918521	102.97	0.833821	0.0157182	0.783637
Q5QJE6	Deoxynucleotidyltransferase terminal-interacting protein 2	DNTTIP2	S	QILIACS(1)PVSSVR	117	0.178064	0.198033	0.194089	0.134069	0.113219	0.152459	144.29	0.999884	0.0115776	0.701082
Q5QJE6	Deoxynucleotidyltransferase terminal-interacting protein 2	DNTTIP2	S	ESYTEEIVS(1)EAES(0.999)HVS(0.958)GISR	148	0.033517	0.0270621	0.0368454	0.0185082	0.0220147	0.0221521	81.888	0.957528	0.0203847	0.643318
Q5QJE6	Deoxynucleotidyltransferase terminal-interacting protein 2	DNTTIP2	S	SLTDPSQESHTEAIS(1)DAETSSSDISFSGIATR	184	0.0204187	0.0227952	0.0187459	0.0111131	0.0102158	0.0124265	205.28	0.999998	0.00216578	0.544796
Q5SW79	Centrosomal protein of 170 kDa	CEP170	S	LGEAS(0.997)DSELADADK	1112	0.0973578	0.116411	0.0988234	0.0764192	0.084392	0.0883034	195.6	0.997402	0.0398888	0.796931
Q5SW79	Centrosomal protein of 170 kDa	CEP170	S	LVPSDKFS(0.998)PR	1198	0.0269086	0.0265022	0.0242369	0.0137154	0.010019	0.0207068	71.548	0.998119	0.0269265	0.572345
Q5SW79	Centrosomal protein of 170 kDa	CEP170	T	T(1)LPQLPNEEK	644	0.00615475	0.00546619	0.00516919	0.00326587	0.00363874	0.00354721	92.856	1	0.00250274	0.622498
Q5T1M5	FK506-binding protein 15	FKBP15	S	LSLTSDPEEGDPLALGPES(1)PGEPQPPQLK	1114	0.0333101	0.0321951	0.0289883	0.0171085	0.0211438	0.0225019	106.39	1	0.0056069	0.642945
Q5T1M5	FK506-binding protein 15	FKBP15	S	DSAAPSPIPGADNLS(0.935)ADPVVSPPTSIPFK	320	0.00927228	0.0102904	0.0111284	0.00595442	0.00308221	0.00125514	71.149	0.934527	0.00982091	0.335334
Q5T200	Zinc finger CCCH domain-containing protein 13	ZC3H13	S	VLHSGS(0.754)R	1232	0.0545451	0.0653611	0.0565901	0.0393943	0.0407677	0.0361486	80.684	0.753753	0.00502489	0.658997
Q5T200	Zinc finger CCCH domain-containing protein 13	ZC3H13	S	HS(1)PS(1)PR	346	0.0328465	0.0372157	0.0298522	0.0130886	0.0166458	0.0200099	42.075	1	0.00463841	0.497869
Q5T200	Zinc finger CCCH domain-containing protein 13	ZC3H13	S	HS(1)PS(1)PR	348	0.0328465	0.0372157	0.0298522	0.0130886	0.0166458	0.0200099	42.075	1	0.00463841	0.497869
Q5T3I0	G patch domain-containing protein 4	GPATCH4	S	DLES(1)CS(1)DDDNQGSKS(0.91)PK	128	0.17012	0.166674	0.176583	0.11328	0.113619	0.128384	164.41	1	0.000794496	0.692051
Q5T3I0	G patch domain-containing protein 4	GPATCH4	S	DLES(1)CS(1)DDDNQGSKS(0.91)PK	130	0.17012	0.166674	0.176583	0.11328	0.113619	0.128384	218.63	1	0.000794496	0.692051
Q5T3I0	G patch domain-containing protein 4	GPATCH4	S	DLES(1)CS(1)DDDNQGSKS(0.91)PK	139	0.17012	0.166674	0.176583	0.11328	0.113619	0.128384	125.91	0.909727	0.000794496	0.692051
Q5T4S7	E3 ubiquitin-protein ligase UBR4	UBR4	S	HAS(0.764)TSS(0.998)PADK	1763	0.0745129	0.0691873	0.0761664	0.0573091	0.051637	0.0524676	168.31	0.998421	0.00209431	0.734144
Q5T4S7	E3 ubiquitin-protein ligase UBR4	UBR4	S	ELAS(0.997)PVSPELR	178	0.00612375	0.00786525	0.00719334	0.00537773	0.00511216	0.00588842	134.98	0.996775	0.0449816	0.773206
Q5T5P2	Sickle tail protein homolog	KIAA1217	S	LGGKS(1)PPPPPPPPR	1044	0.0892067	0.0892374	0.0824211	0.061405	0.0534979	0.0671856	110.12	1	0.00454428	0.698018
Q5T5P2	Sickle tail protein homolog	KIAA1217	S	RQEQPSIESTS(0.957)PISR	1650	0.0597494	0.076628	0.0687981	0.0479759	0.0442965	0.0446594	176.39	0.956582	0.010531	0.667389
Q5T5U3	Rho GTPase-activating protein 21	ARHGAP21	S	FAILKES(1)PR	1527	0.0603161	0.0647099	0.0502486	0.0310016	0.0321686	0.0288516	43.297	1	0.00320204	0.525015
Q5T5U3	Rho GTPase-activating protein 21	ARHGAP21	S	GISQDRS(0.998)PLVK	616	0.631824	0.645846	0.735413	0.552833	0.539776	0.458489	85.163	0.997992	0.0246505	0.770508
Q5T6S3	PHD finger protein 19	PHF19	S	WTVGS(1)R	472	1.02103	1.02568	1.2905	0.544698	0.744573	0.564501	69.105	0.999996	0.0106676	0.555485
Q5VT52	Regulation of nuclear pre-mRNA domain-containing protein 2	RPRD2	S	LESESTS(0.883)PSLEMK	665	0.213183	0.212315	0.217613	0.157309	0.136574	0.189235	74.296	0.88341	0.0257644	0.751221
Q5VZK9	Leucine-rich repeat-containing protein 16A	LRRC16A	S	SNDS(1)GEEAEK	1360	1.51574	1.32755	1.39856	1.14947	1.13642	1.10062	155.64	0.999872	0.00737648	0.798356
Q63HN8	E3 ubiquitin-protein ligase RNF213	RNF213	S	EDQEAAELLS(1)EPEEESER	1258	0.00354213	0.00408691	0.00402193	0.00321937	0.00204385	0.00281821	166.76	0.999998	0.0366712	0.693627
Q63HR2	Tensin-2	TNS2	S	LS(1)PGEALPPVSQAGTGK	941	0.086482	0.100529	0.0835474	0.043769	0.0460872	0.0280039	106.39	1	0.00275276	0.435618
Q641Q2	WASH complex subunit FAM21A	FAM21A	S	AASGEDSTEEALAAAAAPWEGGPVPGVDRS(1)PFAK	1114	1.16012	1.053	0.670557	0.38137	0.48142	0.635207	238.45	1	0.0496196	0.519474
Q66K74	Microtubule-associated protein 1S;MAP1S heavy chain;MAP1S light chain	MAP1S	S	SPAEGSERLS(1)LS(1)PLR	655	0.0677307	0.0671471	0.0729829	0.0372287	0.0340034	0.051021	97.271	0.999838	0.00673512	0.588149
Q66K74	Microtubule-associated protein 1S;MAP1S heavy chain;MAP1S light chain	MAP1S	S	SPAEGSERLS(1)LS(1)PLR	657	0.0677307	0.0671471	0.0729829	0.0372287	0.0340034	0.051021	97.271	0.999993	0.00673512	0.588149
Q66K74	Microtubule-associated protein 1S;MAP1S heavy chain;MAP1S light chain	MAP1S	S	S(1)AS(1)PHDVDLCLVSPCEFEHR	729	0.029806	0.0241142	0.0252779	0.0201403	0.0175103	0.0189686	147.11	1	0.0165292	0.714906
Q68CZ2	Tensin-3	TNS3	S	AGVDYAPNLPPFPS(1)PADVK	811	0.00472432	0.00742737	0.00754717	0.00402537	0.00284286	0.00367305	61.648	0.999826	0.0363711	0.535121
Q69YQ0	Cytospin-A	SPECC1L	S	SKS(0.978)DNQISDR	171	0.0806431	0.0932272	0.0926436	0.0513949	0.0625422	0.062924	77.078	0.97845	0.0058558	0.66361
Q69YQ0	Cytospin-A	SPECC1L	S	AQLGINEDHS(1)EGDEK	220	0.183421	0.17021	0.169678	0.105113	0.107999	0.121509	195.39	1	0.000744056	0.639433
Q69YQ0	Cytospin-A	SPECC1L	S	KGS(1)S(1)GNAS(0.999)EVSVACLTER	384	0.0597735	0.0690976	0.066109	0.0483111	0.0489722	0.0517334	121.58	0.999999	0.00648056	0.764266
Q69YQ0	Cytospin-A	SPECC1L	S	KGS(1)S(1)GNAS(0.999)EVSVACLTER	385	0.0597735	0.0690976	0.066109	0.0483111	0.0489722	0.0517334	121.58	0.999998	0.00648056	0.764266
Q69YQ0	Cytospin-A	SPECC1L	S	KGS(1)S(1)GNAS(1)EVSVACLTER	389	0.0597735	0.0690976	0.066109	0.0483111	0.0489722	0.0517334	86.519	0.999547	0.00648056	0.764266
Q6IAA8	Ragulator complex protein LAMTOR1	LAMTOR1	S	LLLDPSS(0.963)PPTK	27	0.0696622	0.0677378	0.11401	0.0348384	0.0368715	0.0322352	63.76	0.962833	0.0316855	0.413448
Q6MZP7	Protein lin-54 homolog	LIN54	T	VLSQSTPGT(0.996)PSK	280	0.189238	0.205629	0.221174	0.125111	0.0948574	0.128104	119.87	0.996328	0.00314819	0.565015
Q6NYC8	Phostensin	PPP1R18	S	RPS(1)PGEMR	125	0.126886	0.14469	0.154309	0.102382	0.10841	0.111566	72.096	1	0.0151855	0.756914
Q6NYC8	Phostensin	PPP1R18	S	EERLS(1)PR	145	0.174873	0.173883	0.194485	0.125067	0.147971	0.144653	96.331	1	0.0129534	0.768889
Q6NYC8	Phostensin	PPP1R18	S	QS(1)PGEVGDR	175	0.0312897	0.0417932	0.0315325	0.0236998	0.0109966	0.0184184	93.649	1	0.027383	0.507716
Q6NYC8	Phostensin	PPP1R18	S	LAES(1)REQS(1)PR	209	0.121617	0.135205	0.128694	0.0705809	0.0747937	0.0705619	86.135	1	0.000171184	0.560125
Q6NYC8	Phostensin	PPP1R18	S	LAES(1)REQS(1)PR	213	0.121617	0.135205	0.128694	0.0705809	0.0747937	0.0705619	86.135	1	0.000171184	0.560125
Q6NYC8	Phostensin	PPP1R18	S	LS(1)PGESAYQK	224	0.55421	0.617479	0.593142	0.418718	0.433924	0.477394	182.41	0.999967	0.00470918	0.753633
Q6NYC8	Phostensin	PPP1R18	S	QQEEEAVELQPPPPAPLS(0.929)PPPPAPTAPQPPGDPLMSR	432	0.0121367	0.0109971	0.0094188	0.00529608	0.00539873	0.00669713	50.057	0.928565	0.00510211	0.534271
Q6NZI2	Polymerase I and transcript release factor	PTRF	T	TRHT(0.994)LEK	269	0.187195	0.225611	0.186137	0.101138	0.123459	0.125154	79.201	0.99449	0.00534554	0.583948
Q6NZY4	Zinc finger CCHC domain-containing protein 8	ZCCHC8	T	GT(1)PPPVFT(1)PPLPK	479	0.0460913	0.0631421	0.0661037	0.0344492	0.0349593	0.0375757	118.13	1	0.0225494	0.610163
Q6NZY4	Zinc finger CCHC domain-containing protein 8	ZCCHC8	T	GT(1)PPPVFT(1)PPLPK	485	0.0460913	0.0631421	0.0661037	0.0344492	0.0349593	0.0375757	87.287	1	0.0225494	0.610163
Q6NZY4	Zinc finger CCHC domain-containing protein 8	ZCCHC8	S	LFPADTS(0.821)PSTATK	649	0.0821363	0.0716908	0.0812189	0.0530151	0.042718	0.0500685	55.186	0.82101	0.00278353	0.620311
Q6NZY4	Zinc finger CCHC domain-containing protein 8	ZCCHC8	S	IHS(1)PIPDMSK	658	0.479106	0.370071	0.381692	0.31164	0.285145	0.272484	89.301	0.999999	0.0297306	0.706224
Q6P2E9	Enhancer of mRNA-decapping protein 4	EDC4	S	ETCSTLAES(1)PR	844	0.120194	0.1493	0.129134	0.0843946	0.106589	0.105181	184.98	1	0.0381107	0.742961
Q6P4Q7	Metal transporter CNNM4	CNNM4	S	SAS(0.784)LSYPDR	664	1.29541	1.48915	1.30873	0.926198	0.971612	1.14943	126.33	0.784483	0.0195645	0.74445
Q6P4R8	Nuclear factor related to kappa-B-binding protein	NFRKB	S	S(0.997)PSPAVPLR	226	0.270717	0.283716	0.243429	0.205627	0.200318	0.216535	142.98	0.99681	0.0102684	0.780186
Q6PJF5	Inactive rhomboid protein 2	RHBDF2	S	DLELPSQEAPSFQGTES(0.991)PKPCK	177	0.109771	0.134413	0.141942	0.104091	0.0933481	0.084709	168.55	0.991094	0.0365737	0.730716
Q6PJT7	Zinc finger CCCH domain-containing protein 14	ZC3H14	S	NGDECAYHHPIS(1)PCK	620	0.0393927	0.0496726	0.0464049	0.0359007	0.0346211	0.0351979	136.14	1	0.0314899	0.780391
Q6PKG0	La-related protein 1	LARP1	S	NALPPVLTTVNGQS(1)PPEHSAPAK	143	0.0299058	0.0299875	0.0258248	0.0180738	0.0147333	0.0203123	233.19	0.999933	0.00691765	0.6197
Q6PKG0	La-related protein 1	LARP1	S	GEGS(0.999)DSKES(0.907)PK	215	0.0576673	0.0632939	0.0668323	0.0363759	0.0325276	0.0431296	55.66	0.998571	0.00349234	0.596576
Q6PKG0	La-related protein 1	LARP1	S	GEGSDSKES(0.986)PK	220	0.160733	0.167019	0.167215	0.115881	0.111524	0.122971	83.692	0.986293	0.000260765	0.707877
Q6PKG0	La-related protein 1	LARP1	S	TKS(1)DES(1)GEEK	225	0.209145	0.24408	0.202252	0.137213	0.125377	0.148638	155.09	0.999797	0.00505075	0.627372
Q6PKG0	La-related protein 1	LARP1	S	TKS(1)DES(1)GEEK	228	0.209145	0.24408	0.202252	0.137213	0.125377	0.148638	155.09	1	0.00505075	0.627372
Q6PKG0	La-related protein 1	LARP1	S	S(1)LPTTVPES(1)PNYR	766	0.119625	0.10894	0.109132	0.0779584	0.0726294	0.0798119	244.18	1	0.000982433	0.682266
Q6PKG0	La-related protein 1	LARP1	S	SLPTTVPES(1)PNYR	774	0.132711	0.129999	0.132996	0.102347	0.0903242	0.121857	275.23	1	0.0428438	0.794854
Q6PKG0	La-related protein 1	LARP1	T	T(1)PRT(1)PRT(1)PQLK	782	0.0534482	0.0532492	0.0494151	0.0302035	0.0214569	0.0348904	59.862	1	0.00503132	0.554413
Q6PKG0	La-related protein 1	LARP1	T	T(1)PRT(1)PRT(1)PQLK	785	0.0534482	0.0532492	0.0494151	0.0302035	0.0214569	0.0348904	98.694	1	0.00503132	0.554413
Q6PKG0	La-related protein 1	LARP1	T	T(1)PRT(1)PRT(1)PQLK	788	0.0534482	0.0532492	0.0494151	0.0302035	0.0214569	0.0348904	104.79	1	0.00503132	0.554413
Q6PKG0	La-related protein 1	LARP1	S	PLQLPGAEGPAIS(1)DGEEGGGEPGAGGGAAGAAGAGR	90	0.048344	0.0386462	0.0449899	0.0347242	0.0272498	0.0331895	231.19	1	0.0281057	0.721045
Q6QNY0	Biogenesis of lysosome-related organelles complex 1 subunit 3	BLOC1S3	T	VAGEAAET(1)DS(1)EPEPEPEPTAAPR	63	0.301592	0.277333	0.313887	0.250234	0.210556	0.240092	254.26	1	0.0162519	0.785028
Q6QNY0	Biogenesis of lysosome-related organelles complex 1 subunit 3	BLOC1S3	S	VAGEAAET(1)DS(1)EPEPEPEPTAAPR	65	0.301592	0.277333	0.313887	0.250234	0.210556	0.240092	254.26	1	0.0162519	0.785028
Q6R327	Rapamycin-insensitive companion of mTOR	RICTOR	S	HNS(0.931)ESESVPSSMFILEDDR	1035	0.0244748	0.0219382	0.0202885	0.0127382	0.0135647	0.0130304	72.158	0.931303	0.00182545	0.589693
Q6UN15	Pre-mRNA 3'-end-processing factor FIP1	FIP1L1	S	AEFTS(0.99)PPSLFK	259	0.0443794	0.0567679	0.0614662	0.0213455	0.022605	0.0337812	113.63	0.989661	0.011808	0.478015
Q6UN15	Pre-mRNA 3'-end-processing factor FIP1	FIP1L1	S	AES(1)PDLR	304	0.413593	0.491879	0.543627	0.301343	0.338632	0.377928	105.94	1	0.030434	0.702439
Q6WCQ1	Myosin phosphatase Rho-interacting protein	MPRIP	S	VESGYFS(1)LEK	269	0.0460576	0.0463411	0.0463496	0.0337538	0.0373277	0.0346358	107.09	0.999994	0.000519958	0.761935
Q6WCQ1	Myosin phosphatase Rho-interacting protein	MPRIP	S	TLLTGDGGGEATGS(0.988)PLAQGK	891	0.0173666	0.0188174	0.0177237	0.0128747	0.0162956	0.0138054	102.58	0.987935	0.0304627	0.797211
Q6ZRP7	Sulfhydryl oxidase 2	QSOX2	S	DNLLDTYSADQGDS(0.972)SEGGTLAR	578	0.0915857	0.0944149	0.0975994	0.0747894	0.0721443	0.0759041	243.72	0.971968	0.000604637	0.785747
Q6ZUM4	Rho GTPase-activating protein 27	ARHGAP27	S	ACS(1)VAGSWVCPR	182	0.0987822	0.063304	0.0952445	0.014093	0.0238921	0.054296	134.61	1	0.0292422	0.358609
Q6ZUM4	Rho GTPase-activating protein 27	ARHGAP27	S	ATS(0.82)PGAAAAPLPSPVWETHTDAGTGR	239	0.408532	0.302458	0.367887	0.154561	0.249898	0.185701	185.47	0.820317	0.0175033	0.547013
Q6ZUM4	Rho GTPase-activating protein 27	ARHGAP27	S	SSQDGDTPAQAS(1)PPEEK	466	0.432321	0.421526	0.48316	0.26585	0.201199	0.257783	138.09	1	0.0018428	0.54213
Q6ZUT6	Uncharacterized protein C15orf52	C15orf52	S	NQGIEGS(1)PGGR	193	0.0550602	0.0591845	0.0539949	0.0268285	0.0293661	0.0343267	139.7	1	0.000670437	0.53805
Q6ZUT6	Uncharacterized protein C15orf52	C15orf52	S	S(1)PPTQVAISSDSAR	201	0.167159	0.162678	0.179023	0.111258	0.123819	0.112741	185.18	0.999562	0.00103038	0.683524
Q6ZUT6	Uncharacterized protein C15orf52	C15orf52	S	ETPS(0.932)EEEQAQK	364	0.0228974	0.0200952	0.0260683	0.0189857	0.015904	0.0143587	129.71	0.931574	0.0397041	0.713114
Q6ZUT6	Uncharacterized protein C15orf52	C15orf52	S	LGSAPAASPALAS(1)PEGPK	392	0.0333761	0.0313198	0.0342049	0.0232019	0.0191858	0.0279383	130.73	1	0.0234562	0.711076
Q70E73	Ras-associated and pleckstrin homology domains-containing protein 1	RAPH1	S	LTQAEISEQPTMATVVPQVPTS(0.847)PK	1154	0.112294	0.102004	0.115012	0.0632954	0.0862929	0.0894711	163.73	0.846708	0.0302655	0.72594
Q70E73	Ras-associated and pleckstrin homology domains-containing protein 1	RAPH1	S	TSS(0.969)PGGK	965	0.161054	0.1583	0.166513	0.0984224	0.0993326	0.134316	138.78	0.969436	0.0131479	0.683461
Q70E73	Ras-associated and pleckstrin homology domains-containing protein 1	RAPH1	S	RPS(0.99)VDSLVSK	996	0.0316717	0.034968	0.0400005	0.0245191	0.02815	0.029348	84.753	0.990329	0.0438135	0.769102
Q71DI3	Histone H3.2;Histone H3.1t;Histone H3.1;Histone H3.3;Histone H3.3C	HIST2H3A	S	KS(0.969)TGGK	11	0.0882125	0.104212	0.0867989	0.0408372	0.0264893	0.0466969	49.097	0.968824	0.00255767	0.408359
Q71DI3	Histone H3.2;Histone H3.1t;Histone H3.1	HIST2H3A	S	S(1)APATGGVK	29	0.0958341	0.116403	0.0965793	0.0643665	0.0439067	0.0811108	147.19	0.999999	0.0349623	0.613258
Q76L83	Putative Polycomb group protein ASXL2	ASXL2	S	FCLSS(0.977)PTEALK	1154	0.130238	0.179464	0.127746	0.0684809	0.0732784	0.0990897	133.89	0.976676	0.0275544	0.550577
Q76L83	Putative Polycomb group protein ASXL2	ASXL2	S	SESQESLVTS(0.94)PSKPK	524	0.719932	0.866774	0.761744	0.430556	0.382457	0.544628	176.42	0.939792	0.00706178	0.578101
Q76L83	Putative Polycomb group protein ASXL2	ASXL2	S	APSPTGPALISGAS(0.932)PVHCAADGTVELK	845	0.0303205	0.0230901	0.0315902	0.0199413	0.0102706	0.0119288	74.28	0.932318	0.0231615	0.495768
Q7L4E1	Protein FAM73B	FAM73B	S	NPETASEPLS(1)EPESQR	224	0.184377	0.23815	0.258552	0.174344	0.0771409	0.0668789	117.03	0.999847	0.0413116	0.46744
Q7L7X3	Serine/threonine-protein kinase TAO1	TAOK1	S	ASDPQS(1)PPQVSR	421	0.373304	0.406945	0.433161	0.270075	0.308288	0.354737	162.94	1	0.0356713	0.768989
Q7RTP6	Protein-methionine sulfoxide oxidase MICAL3	MICAL3	S	LGS(1)PLAVDEALR	1310	0.0817299	0.0996405	0.0926599	0.0509277	0.0674357	0.0602369	217.46	1	0.0108336	0.651754
Q7Z2T5	TRMT1-like protein	TRMT1L	S	DSAGVPAPAPDSALDSAPTPASAPAPAPALAQAPALS(0.939)PSLASAPEEAK	66	0.228528	0.225294	0.219599	0.15728	0.179479	0.196108	112.41	0.938582	0.0153758	0.791283
Q7Z2W4	Zinc finger CCCH-type antiviral protein 1	ZC3HAV1	T	SCT(0.838)PSPDQISHR	273	0.0703042	0.0626495	0.0619057	0.0524432	0.0485946	0.0538342	100.4	0.837552	0.0127608	0.794788
Q7Z2W4	Zinc finger CCCH-type antiviral protein 1	ZC3HAV1	S	AS(1)LEDAPVDDLTR	284	0.113844	0.131172	0.126604	0.096851	0.0975054	0.0871481	266.75	1	0.00824063	0.757507
Q7Z2W4	Zinc finger CCCH-type antiviral protein 1	ZC3HAV1	S	ARPPS(0.996)GSSK	310	0.108232	0.129512	0.105807	0.0817166	0.0708365	0.0893193	90.614	0.995622	0.0214646	0.704036
Q7Z2W4	Zinc finger CCCH-type antiviral protein 1	ZC3HAV1	S	SS(0.951)LGSLQTPEAVTTR	387	0.038908	0.0431184	0.0317668	0.024414	0.0226551	0.027371	114.73	0.951181	0.0216464	0.65417
Q7Z333	Probable helicase senataxin	SETX	S	KSS(0.979)PFK	911	0.358762	0.316295	0.349785	0.250231	0.163922	0.244074	69.598	0.978885	0.0163164	0.642272
Q7Z3C6	Autophagy-related protein 9A	ATG9A	S	HPEPVPEEGS(1)EDELPPQVHK	828	0.55011	0.480387	0.457257	0.256275	0.350878	0.35296	195.13	1	0.0142525	0.645344
Q7Z417	Nuclear fragile X mental retardation-interacting protein 2	NUFIP2	S	DYEIESQNPLAS(1)PTNTLLGSAK	629	0.085939	0.101412	0.0891773	0.0644872	0.0807748	0.0694746	272.27	0.999804	0.0377885	0.776546
Q7Z460	CLIP-associating protein 1	CLASP1	T	GPPVT(1)PSS(0.849)EKR	711	0.0517855	0.0544193	0.0544558	0.0410568	0.044441	0.0385704	102.97	0.999792	0.00312938	0.772238
Q7Z460	CLIP-associating protein 1	CLASP1	S	GPPVT(1)PSS(0.849)EKR	714	0.0517855	0.0544193	0.0544558	0.0410568	0.044441	0.0385704	67.115	0.849291	0.00312938	0.772238
Q7Z4H7	HAUS augmin-like complex subunit 6	HAUS6	S	S(0.811)LSPLIK	906	0.314192	0.329859	0.324015	0.244204	0.219912	0.24368	62.969	0.811389	0.000712032	0.731143
Q7Z4H7	HAUS augmin-like complex subunit 6	HAUS6	S	EEDILNKS(1)LDAK	943	0.06771	0.0893589	0.067811	0.0560864	0.0546636	0.0443414	56.147	1	0.0452974	0.689663
Q7Z5Q1	Cytoplasmic polyadenylation element-binding protein 2	CPEB2	S	RS(1)PVS(1)PQLQQQHQAAAAAFLQQR	89	0.493209	0.389758	0.367957	0.305817	0.29102	0.229107	140.09	1	0.0350864	0.660267
Q7Z5Q1	Cytoplasmic polyadenylation element-binding protein 2	CPEB2	S	RS(1)PVS(1)PQLQQQHQAAAAAFLQQR	92	0.493209	0.389758	0.367957	0.305817	0.29102	0.229107	131.13	1	0.0350864	0.660267
Q7Z6B7	SLIT-ROBO Rho GTPase-activating protein 1	SRGAP1	S	S(1)QYNTK	497	0.276015	0.405515	0.331543	0.223405	0.239881	0.224956	85.862	0.999895	0.0459871	0.67936
Q7Z6B7	SLIT-ROBO Rho GTPase-activating protein 1	SRGAP1	S	GLNNDS(1)PERR	906	0.290719	0.354304	0.324725	0.219419	0.22529	0.239364	96.604	1	0.00785052	0.705413
Q7Z6E9	E3 ubiquitin-protein ligase RBBP6	RBBP6	S	YHS(0.889)RS(0.911)RS(0.98)PQAFR	768	0.0252613	0.0250437	0.0210133	0.0109681	0.0160705	0.0191958	46.964	0.88866	0.0391019	0.648282
Q7Z6E9	E3 ubiquitin-protein ligase RBBP6	RBBP6	S	YHS(0.889)RS(0.911)RS(0.98)PQAFR	770	0.0252613	0.0250437	0.0210133	0.0109681	0.0160705	0.0191958	57.267	0.910661	0.0391019	0.648282
Q7Z6E9	E3 ubiquitin-protein ligase RBBP6	RBBP6	S	YHS(0.889)RS(0.911)RS(0.98)PQAFR	772	0.0252613	0.0250437	0.0210133	0.0109681	0.0160705	0.0191958	60.167	0.980426	0.0391019	0.648282
Q86SQ0	Pleckstrin homology-like domain family B member 2	PHLDB2	S	SGAAS(0.966)MPS(0.957)SPK	203	0.1267	0.123541	0.11288	0.0940017	0.0951853	0.0994123	83.182	0.956675	0.00522359	0.794774
Q86SQ0	Pleckstrin homology-like domain family B member 2	PHLDB2	S	NS(0.897)LGNSK	277	0.119978	0.119523	0.119833	0.0753328	0.091019	0.0936484	57.477	0.896704	0.00442359	0.723561
Q86SQ0	Pleckstrin homology-like domain family B member 2	PHLDB2	T	T(0.996)PPPPSSTFPK	550	0.0479386	0.0461505	0.0601225	0.0331492	0.0397613	0.0386221	76.198	0.996012	0.0424432	0.723244
Q86SQ0	Pleckstrin homology-like domain family B member 2	PHLDB2	S	AHLPLGQSNS(0.976)CGSVLPPSLAAMAK	934	0.0709175	0.0632615	0.0514075	0.0355435	0.0396021	0.0384043	191.18	0.976203	0.0143896	0.611844
Q86TB9	Protein PAT1 homolog 1	PATL1	T	AVPIGT(1)PPK	194	0.0661907	0.0659677	0.0722205	0.0470506	0.0474589	0.0520406	70.977	1	0.00176296	0.717051
Q86U38	Nucleolar protein 9	NOP9	S	GQGPRS(1)PHK	7	0.299431	0.330719	0.337043	0.223194	0.235511	0.291517	58.132	1	0.0395389	0.775669
Q86U42	Polyadenylate-binding protein 2	PABPN1	S	QMNMS(1)PPPGNAGPVIMSIEEK	150	0.161745	0.149546	0.156272	0.120711	0.102319	0.120102	158.8	1	0.00403811	0.733874
Q86U86	Protein polybromo-1	PBRM1	S	GEADDEDDDEDGQDNQGTVTEGSS(0.751)PAYLK	178	0.0216211	0.0217445	0.0172901	0.0127837	0.00460779	0.00961926	213.41	0.750737	0.015958	0.445313
Q86U90	YrdC domain-containing protein, mitochondrial	YRDC	S	LFRPPS(1)PAPAAPGAR	37	0.957823	0.878172	0.973131	0.726939	0.789479	0.693338	118.76	1	0.00802265	0.786635
Q86U90	YrdC domain-containing protein, mitochondrial	YRDC	S	LPGSGAVQAAS(1)PER	60	0.366117	0.338385	0.302397	0.194786	0.205896	0.24403	75.682	1	0.00703229	0.640296
Q86UE4	Protein LYRIC	MTDH	S	WNSVS(0.995)PASAGK	308	0.0772236	0.078681	0.0702879	0.0370116	0.0293356	0.0479389	113.69	0.994831	0.00337897	0.505261
Q86UE4	Protein LYRIC	MTDH	S	QGEDNS(0.814)TAQDTEELEK	457	0.00748442	0.00794231	0.00742145	0.00587034	0.0061024	0.00567638	93.776	0.814457	0.00107663	0.772452
Q86UE4	Protein LYRIC	MTDH	S	SETSWES(1)PK	568	0.332631	0.328053	0.285648	0.154936	0.111283	0.233512	199.21	1	0.0184525	0.52807
Q86UP2	Kinectin	KTN1	T	QPT(0.99)PPSEAAASK	153	0.00828221	0.00874971	0.00819367	0.00542371	0.00514522	0.00550313	76.759	0.990355	0.000115934	0.637133
Q86UP2	Kinectin	KTN1	S	EIQNGNLHES(1)DSESVPR	75	0.00674519	0.00585243	0.00714857	0.00397795	0.00446192	0.00490098	175.42	0.999984	0.0102143	0.675616
Q86US8	Telomerase-binding protein EST1A	SMG6	S	AEIEKS(1)PGGGR	203	0.456919	0.506054	0.464224	0.364304	0.27713	0.411135	69.878	1	0.041422	0.737508
Q86UU0	B-cell CLL/lymphoma 9-like protein	BCL9L	S	TAMPS(1)PGVSQNK	1017	0.436296	0.382682	0.441556	0.276015	0.268559	0.354184	154.1	0.999901	0.0221611	0.712998
Q86UU0	B-cell CLL/lymphoma 9-like protein	BCL9L	T	EAGT(0.995)PSLDSEAK	129	0.12926	0.113942	0.126412	0.0989601	0.0992606	0.0967756	152.55	0.995299	0.00644483	0.798121
Q86UU0	B-cell CLL/lymphoma 9-like protein	BCL9L	S	ANQIS(0.999)PSNSSLK	88	0.425631	0.38205	0.373743	0.304603	0.282215	0.330524	111.81	0.9986	0.014465	0.776472
Q86UU0	B-cell CLL/lymphoma 9-like protein	BCL9L	S	LKS(0.838)PSMAVPS(0.994)PGWVASPK	997	0.075909	0.0666341	0.0815767	0.0539385	0.042204	0.0540547	119.45	0.837848	0.0136962	0.670164
Q86V48	Leucine zipper protein 1	LUZP1	S	SQRPFS(1)PR	745	0.0446064	0.0316915	0.0453715	0.0267435	0.0211569	0.0274037	71.555	0.99975	0.0335381	0.618924
Q86VM9	Zinc finger CCCH domain-containing protein 18	ZC3H18	S	GPSQEEEDNHS(1)DEEDRAS(1)EPK	67	0.0954823	0.0859866	0.101307	0.0591017	0.0635952	0.0643925	264.48	1	0.00257835	0.661618
Q86VM9	Zinc finger CCCH domain-containing protein 18	ZC3H18	S	GPSQEEEDNHS(1)DEEDRAS(1)EPK	74	0.0923318	0.0827795	0.0983196	0.0560511	0.0617036	0.0603796	278.05	1	0.00278045	0.651478
Q86VM9	Zinc finger CCCH domain-containing protein 18	ZC3H18	S	KRDS(0.833)STQPPK	774	0.0233469	0.0222234	0.0246616	0.019414	0.0187816	0.016187	70.412	0.832647	0.0121027	0.77433
Q86W56	Poly(ADP-ribose) glycohydrolase	PARG	S	LENVSQLSLDKS(0.986)PTEK	137	0.441211	0.462951	0.432059	0.366539	0.320179	0.343605	206.01	0.98593	0.00326927	0.771072
Q86W92	Liprin-beta-1	PPFIBP1	S	NSPFQIPPPS(0.994)PDSK	579	0.0818835	0.0754454	0.0823577	0.053409	0.0502748	0.0670111	81.311	0.993819	0.0147689	0.712158
Q86WB0	Nuclear-interacting partner of ALK	ZC3HC1	S	SQDATFS(1)PGSEQAEKS(1)PGPIVSR	335	0.31703	0.317372	0.31174	0.243431	0.201927	0.258671	223.46	0.999931	0.00908715	0.744106
Q86WR7	Proline and serine-rich protein 2	PROSER2	T	KQDAET(1)PPPPDPPAPETLLAPPPLPSTPDPPR	146	0.0158309	0.021625	0.0222506	0.0104681	0.0121995	0.0124787	99.725	0.999957	0.0186375	0.588651
Q86WR7	Proline and serine-rich protein 2	PROSER2	S	KSDASDMNSDTS(0.967)PSCR	18	0.198479	0.195447	0.221518	0.115711	0.12772	0.127652	199.7	0.966581	0.00087944	0.60295
Q86WR7	Proline and serine-rich protein 2	PROSER2	S	MAGNEALS(1)PTSPFR	212	0.2762	0.338248	0.276223	0.163412	0.177339	0.213368	215.93	0.999994	0.0116631	0.622135
Q86WR7	Proline and serine-rich protein 2	PROSER2	S	AQVLATIHGHAGAFPAAGDAGEGAPGGGSS(0.784)PER	312	0.0529818	0.052615	0.0579219	0.027408	0.0325181	0.0272476	192.79	0.783737	0.000472736	0.533112
Q86WR7	Proline and serine-rich protein 2	PROSER2	S	RADS(1)LPRPQGITVQFAGR	400	0.00763772	0.00869394	0.00707848	0.00499693	0.00465168	0.00465455	75.773	0.999802	0.00338223	0.610981
Q86WR7	Proline and serine-rich protein 2	PROSER2	S	SRS(0.997)FTLDDESLK	43	0.725589	0.780714	0.78999	0.444207	0.612248	0.523755	246.59	0.996781	0.0104654	0.688157
Q86X29	Lipolysis-stimulated lipoprotein receptor	LSR	T	AMSEVT(0.802)SLHEDDWR	435	0.157575	0.182833	0.209979	0.113917	0.135614	0.144976	69.069	0.802387	0.0426309	0.716782
Q86X29	Lipolysis-stimulated lipoprotein receptor	LSR	S	AMSEVTS(0.974)LHEDDWR	436	0.0815144	0.0740964	0.0706644	0.0498881	0.0474315	0.0656197	118.21	0.974486	0.031967	0.720094
Q86XL3	Ankyrin repeat and LEM domain-containing protein 2	ANKLE2	S	TSLPLS(1)PVK	268	0.110048	0.118283	0.110583	0.076763	0.0710589	0.0964797	94.465	0.999984	0.0179814	0.720838
Q86XL3	Ankyrin repeat and LEM domain-containing protein 2	ANKLE2	T	SVSKT(0.795)PDESTK	751	0.0613459	0.0664186	0.0669543	0.030246	0.0238478	0.0466308	58.831	0.795089	0.0111093	0.517283
Q86Y91	Kinesin-like protein KIF18B	KIF18B	S	LQVYEGGGQPPPQDLPGS(1)PK	404	0.256431	0.24144	0.206027	0.137296	0.141479	0.14973	77.322	0.999998	0.0039606	0.608759
Q86YP4	Transcriptional repressor p66-alpha	GATAD2A	T	EATAQKPTGSVGSTVTT(0.957)PPPLVR	189	0.153472	0.153764	0.130325	0.0946166	0.0936687	0.120072	126.25	0.956861	0.0207313	0.704717
Q86YV5	Tyrosine-protein kinase SgK223	SGK223	S	DCS(0.921)PTCWEQGK	285	0.319105	0.328604	0.334653	0.293436	0.220399	0.212936	122.46	0.920996	0.0308665	0.739819
Q86YV5	Tyrosine-protein kinase SgK223	SGK223	S	SGIETFS(0.979)PPPPPPK	712	0.209241	0.236782	0.19975	0.149715	0.128846	0.170379	116.96	0.97853	0.0159339	0.695196
Q86YV5	Tyrosine-protein kinase SgK223	SGK223	S	VSQGSAESLS(0.958)PSFR	745	0.279397	0.366865	0.382952	0.225708	0.245269	0.253566	126.4	0.957855	0.0377541	0.703977
Q8IUD2	ELKS/Rab6-interacting/CAST family member 1;ERC protein 2	ERC1	S	TFWS(0.827)PELK	191	0.0196269	0.0178884	0.0182152	0.0136452	0.0108242	0.0138231	62.303	0.826997	0.00631741	0.687099
Q8IVF2	Protein AHNAK2	AHNAK2	S	DAHDVS(1)PTS(0.995)TDTEAQLTVER	294	0.00953108	0.00975347	0.0094116	0.00585694	0.00699031	0.00564966	367.94	0.999873	0.00136653	0.644578
Q8IVF2	Protein AHNAK2	AHNAK2	S	DAHDVS(1)PTS(0.995)TDTEAQLTVER	297	0.00215834	0.00162408	0.00185507	0.00125252	0.00152162	0.00115941	222.07	0.995165	0.0397439	0.697749
Q8IVF2	Protein AHNAK2	AHNAK2	T	DAHDVS(0.99)PTST(0.992)DTEAQLTVER	298	0.00737288	0.00812939	0.00755653	0.00460437	0.00546872	0.00449028	244.26	0.991634	0.00179881	0.631575
Q8IVF2	Protein AHNAK2	AHNAK2	S	MPSFGMLS(1)PGK	4477	0.0151711	0.0137734	0.014523	0.00815719	0.00810907	0.00872941	102.73	0.999999	0.000165702	0.575042
Q8IVL0	Neuron navigator 3	NAV3	S	SPS(0.771)DAGKS(0.998)S(0.999)GDEGK	1039	0.415541	0.355763	0.442616	0.24503	0.330517	0.27437	43.37	0.771278	0.0277393	0.700142
Q8IVL0	Neuron navigator 3	NAV3	S	SPS(0.771)DAGKS(0.998)S(0.999)GDEGK	1044	0.415541	0.355763	0.442616	0.24503	0.330517	0.27437	43.37	0.99849	0.0277393	0.700142
Q8IVL0	Neuron navigator 3	NAV3	S	SPS(0.771)DAGKS(0.998)S(0.999)GDEGK	1045	0.415541	0.355763	0.442616	0.24503	0.330517	0.27437	123.55	0.999422	0.0277393	0.700142
Q8IVL0	Neuron navigator 3;Neuron navigator 2	NAV3	S	S(1)LPRPSK	1137	1.3613	1.30708	1.07776	0.63286	0.68697	0.759525	91.867	0.999999	0.00415476	0.555066
Q8IVL0	Neuron navigator 3	NAV3	S	SQS(0.86)FNSIDK	275	2.02164	1.81276	1.70447	1.16457	1.45957	1.20971	129.04	0.859722	0.0121694	0.692171
Q8IVL0	Neuron navigator 3	NAV3	S	SKS(0.91)MNVK	336	2.67415	2.34836	2.26655	1.33769	1.62167	1.4435	68.893	0.90972	0.00300288	0.604036
Q8IVT2	Mitotic interactor and substrate of PLK1	MISP	T	AST(0.998)PDWVSEGPQPGLR	377	0.157163	0.145718	0.146707	0.0937302	0.116513	0.10394	207.31	0.997525	0.00391124	0.698825
Q8IVT2	Mitotic interactor and substrate of PLK1	MISP	S	ALS(0.97)SDSILSPAPDAR	394	0.120584	0.107464	0.104451	0.0743617	0.0865063	0.0900526	260.09	0.970279	0.0166453	0.754654
Q8IVT2	Mitotic interactor and substrate of PLK1	MISP	S	NALFPEVFS(1)PTPDENSDQNSR	575	0.044584	0.041154	0.0490005	0.0268359	0.0330047	0.0322232	232.69	0.99989	0.00888305	0.683278
Q8IVT2	Mitotic interactor and substrate of PLK1	MISP	S	NALFPEVFSPTPDENS(0.954)DQNSR	582	0.0113283	0.0112605	0.0117689	0.00825393	0.00787424	0.00691464	151.95	0.953983	0.000924877	0.670675
Q8IWC1	MAP7 domain-containing protein 3	MAP7D3	S	ESVKGS(1)PK	433	0.612264	0.591783	0.628506	0.324786	0.35319	0.419682	72.434	0.999973	0.00123396	0.598978
Q8IWC1	MAP7 domain-containing protein 3	MAP7D3	S	ESMEAS(0.989)PEAMVK	441	0.0882728	0.081332	0.0742811	0.0625686	0.0611016	0.0518821	95.631	0.988569	0.0122191	0.719813
Q8IWC1	MAP7 domain-containing protein 3	MAP7D3	S	NCPPS(1)PLPLISK	524	0.00987412	0.010302	0.0100943	0.00816085	0.00394935	0.00179424	62.378	0.999903	0.0436077	0.459341
Q8IWI9	MAX gene-associated protein	MGA	S	WLPSS(0.891)PSGVAK	449	1.7886	1.53235	2.09232	1.10143	1.23813	1.3296	110.66	0.89122	0.0292658	0.677808
Q8IWI9	MAX gene-associated protein	MGA	S	SILPYPVS(1)PK	924	0.868947	1.06056	1.08798	0.590114	0.546029	0.79024	102.87	0.999992	0.0234267	0.638405
Q8IWS0	PHD finger protein 6	PHF6	S	DRS(1)PHR	199	0.00521439	0.00685165	0.00671588	0.00420676	0.00419122	0.00494699	60.436	1	0.0355221	0.710522
Q8IWW6	Rho GTPase-activating protein 12	ARHGAP12	S	GDFQNPGDQELLSSEENYYSTSYSQSDSQCGS(0.895)PPR	338	0.0174843	0.0149112	0.0176065	0.0107576	0.0102608	0.0125137	53.608	0.894943	0.00786366	0.670617
Q8IX90	Spindle and kinetochore-associated protein 3	SKA3	S	KNS(1)VHEQEAINSDPELSNCENFQK	110	0.4643	0.353715	0.488878	0.303229	0.306707	0.288348	279.32	1	0.0314645	0.687342
Q8IX90	Spindle and kinetochore-associated protein 3	SKA3	S	S(1)PQLSDFGLER	155	0.669976	0.569078	0.647988	0.397384	0.469755	0.402291	200.19	1	0.00590563	0.672709
Q8IXQ4	GPALPP motifs-containing protein 1	GPALPP1	T	GRDDPGQQET(1)DS(1)S(1)EDEDIIGPMPAK	138	0.161944	0.165941	0.206706	0.115442	0.112276	0.148296	88.191	1	0.0450654	0.703369
Q8IXQ4	GPALPP motifs-containing protein 1	GPALPP1	S	GRDDPGQQET(1)DS(1)S(1)EDEDIIGPMPAK	140	0.161944	0.165941	0.206706	0.115442	0.112276	0.148296	151.73	1	0.0450654	0.703369
Q8IXQ4	GPALPP motifs-containing protein 1	GPALPP1	S	GRDDPGQQET(1)DS(1)S(1)EDEDIIGPMPAK	141	0.161944	0.165941	0.206706	0.115442	0.112276	0.148296	151.73	1	0.0450654	0.703369
Q8IXT5	RNA-binding protein 12B	RBM12B	S	KRS(1)GS(1)LER	375	0.106095	0.10615	0.100583	0.0865984	0.0684071	0.0722136	49.934	1	0.00811919	0.726339
Q8IXT5	RNA-binding protein 12B	RBM12B	S	KRS(1)GS(1)LER	377	0.106095	0.10615	0.100583	0.0865984	0.0684071	0.0722136	69.825	1	0.00811919	0.726339
Q8IY33	MICAL-like protein 2	MICALL2	S	ASEDS(1)EEEPSGK	125	0.116878	0.139633	0.115453	0.0843761	0.0863716	0.105627	183.06	0.99993	0.0370629	0.743016
Q8IY33	MICAL-like protein 2	MICALL2	S	ATGEPGTFVCTSHLPAAASAS(0.989)PK	249	0.130262	0.142522	0.11729	0.0910356	0.112056	0.10167	216.14	0.989377	0.0399663	0.781291
Q8IY81	pre-rRNA processing protein FTSJ3	FTSJ3	T	QQLPQT(1)PPSCLK	573	0.029546	0.0324001	0.0345702	0.0231719	0.0184141	0.0228655	64.394	0.999547	0.00723311	0.667778
Q8IY81	pre-rRNA processing protein FTSJ3	FTSJ3	S	TEIMS(1)PLYQDEAPK	584	0.130479	0.127782	0.133368	0.095086	0.0852277	0.103883	220.21	0.999999	0.00312026	0.725681
Q8IYB3	Serine/arginine repetitive matrix protein 1	SRRM1	T	KET(1)ES(1)EAEDNLDDLEK	872	1.53311	1.4426	1.53461	0.860779	0.998127	1.12919	228.15	1	0.00366469	0.662501
Q8IYB3	Serine/arginine repetitive matrix protein 1	SRRM1	S	KET(1)ES(1)EAEDNLDDLEK	874	1.53311	1.4426	1.53461	0.860779	0.998127	1.12919	324.63	1	0.00366469	0.662501
Q8IYB5	Stromal membrane-associated protein 1	SMAP1	S	KS(0.78)TS(0.985)PK	207	0.527191	0.556361	0.583514	0.262897	0.203473	0.305104	60.91	0.984541	0.000893387	0.462773
Q8IZD4	mRNA-decapping enzyme 1B	DCP1B	S	QTLPISGSQTGSSGVIS(1)PQELLK	448	0.0255019	0.028212	0.0223747	0.0164341	0.0171505	0.0207319	213.84	1	0.027798	0.71386
Q8N108	Mesoderm induction early response protein 1	MIER1	S	APS(0.998)PPPTASNSSNSQSEK	377	0.587747	0.610692	0.632854	0.480621	0.453475	0.5045	274.75	0.998048	0.00264698	0.785563
Q8N122	Regulatory-associated protein of mTOR	RPTOR	S	VLDTSSLTQS(0.977)APAS(0.985)PTNK	859	0.111417	0.102207	0.113486	0.0863409	0.0779038	0.0808141	120.32	0.97707	0.00302298	0.749161
Q8N122	Regulatory-associated protein of mTOR	RPTOR	S	VLDTSSLTQSAPAS(0.99)PTNK	863	0.116829	0.135468	0.109185	0.0971128	0.0787403	0.0856106	145.73	0.990009	0.0244228	0.723309
Q8N122	Regulatory-associated protein of mTOR	RPTOR	S	GVHIHQAGGS(0.991)PPASSTSSSSLTNDVAK	877	0.0518104	0.0492689	0.0582515	0.0320617	0.0341127	0.038399	142.38	0.991447	0.0049992	0.656328
Q8N1F7	Nuclear pore complex protein Nup93	NUP93	S	GTS(0.987)PSSSSR	767	0.0828115	0.0776641	0.0796606	0.0592001	0.060225	0.067543	145.9	0.987343	0.00423158	0.778591
Q8N1G2	Cap-specific mRNA (nucleoside-2'-O-)-methyltransferase 1	CMTR1	S	ASTTSLS(0.998)GS(0.998)DS(0.973)ETEGK	51	0.194552	0.15892	0.180706	0.131205	0.14843	0.140117	137.79	0.997674	0.0294812	0.78579
Q8N1G2	Cap-specific mRNA (nucleoside-2'-O-)-methyltransferase 1	CMTR1	S	ASTTSLS(0.998)GS(0.999)DS(0.991)ETEGK	53	0.194552	0.15892	0.180706	0.131205	0.14843	0.140117	137.79	0.998525	0.0294812	0.78579
Q8N1G2	Cap-specific mRNA (nucleoside-2'-O-)-methyltransferase 1	CMTR1	S	ASTTSLS(0.998)GS(0.999)DS(0.991)ETEGK	55	0.194552	0.15892	0.180706	0.131205	0.14843	0.140117	137.79	0.99134	0.0294812	0.78579
Q8N1G4	Leucine-rich repeat-containing protein 47	LRRC47	S	RQS(0.998)VSGLHR	431	0.0215602	0.0188579	0.0215027	0.0174084	0.017408	0.0145393	64.918	0.998262	0.0327778	0.797077
Q8N1Q1	Carbonic anhydrase 13;Plasma alpha-L-fucosidase	CA13	S	LS(1)WGYR	5	0.719422	0.847953	0.793381	0.582793	0.655193	0.612327	97.093	0.999857	0.0164197	0.78378
Q8N201	Integrator complex subunit 1	INTS1	S	VVQGS(1)PEVPGITVR	1395	0.0520308	0.058948	0.0632575	0.0451143	0.0489018	0.0448332	69.522	0.999999	0.0286221	0.796902
Q8N3D4	EH domain-binding protein 1-like protein 1	EHBP1L1	S	ASS(0.977)PEKAEEDR	1017	0.182625	0.197611	0.17977	0.144712	0.14072	0.151773	242.48	0.976847	0.00308124	0.780712
Q8N3F8	MICAL-like protein 1	MICALL1	S	DVPGGGPSSSAPAGAEADGPKAS(1)PEAR	273	0.217461	0.23358	0.218274	0.156039	0.142722	0.158644	275.59	1	0.000604156	0.683392
Q8N3F8	MICAL-like protein 1	MICALL1	S	LQELAS(1)PPAGR	295	0.105761	0.106054	0.115591	0.0822651	0.085384	0.0827097	80.142	1	0.00159618	0.764675
Q8N3F8	MICAL-like protein 1	MICALL1	S	APS(1)AS(1)PLALHASR	484	0.0599091	0.0615402	0.0733743	0.0444388	0.0503093	0.050413	84.759	0.999999	0.0240677	0.74509
Q8N3F8	MICAL-like protein 1	MICALL1	S	APS(1)AS(1)PLALHASR	486	0.0599091	0.0615402	0.0733743	0.0444388	0.0503093	0.050413	118.21	0.999958	0.0240677	0.74509
Q8N3V7	Synaptopodin	SYNPO	S	PFGIQAPGGTSQMERS(0.952)PMLER	501	0.0281524	0.0423857	0.0507122	0.0228185	0.0121621	0.0207687	59.512	0.95193	0.0411396	0.459787
Q8N3V7	Synaptopodin	SYNPO	S	S(1)PMVER	536	0.177299	0.198599	0.227704	0.144988	0.1242	0.116327	78.192	1	0.0126974	0.638691
Q8N3V7	Synaptopodin	SYNPO	S	DRAS(1)PAAAEEVVPEWASCLK	685	0.0948773	0.0983163	0.120729	0.079748	0.0655363	0.076734	154.69	1	0.0289722	0.707239
Q8N3V7	Synaptopodin	SYNPO	S	CPS(0.89)PTMSLPSSWK	754	0.0868905	0.102558	0.1134	0.073461	0.069051	0.0834204	111.83	0.890236	0.0433883	0.746026
Q8N3X1	Formin-binding protein 4	FNBP4	S	ATGGLCLLGAYADS(1)DDDDNDVSEK	116	0.229312	0.258253	0.225662	0.154238	0.182341	0.201125	173.4	1	0.0266689	0.753903
Q8N3X1	Formin-binding protein 4	FNBP4	S	IDENS(1)DKEMEVEES(1)PEK	499	0.841032	0.833027	0.837842	0.590312	0.594308	0.756328	237.22	1	0.0254183	0.772701
Q8N3X1	Formin-binding protein 4	FNBP4	S	IDENS(1)DKEMEVEES(1)PEK	508	0.841032	0.833027	0.837842	0.590312	0.594308	0.756328	162.41	1	0.0254183	0.772701
Q8N5I9	Uncharacterized protein C12orf45	C12orf45	S	ASPSCSS(0.931)PTR	15	0.197437	0.223639	0.248183	0.135193	0.119985	0.141397	93.442	0.930688	0.00470994	0.592558
Q8N5I9	Uncharacterized protein C12orf45	C12orf45	S	IEVLDS(1)PASK	178	2.23484	2.35623	2.40627	1.29585	0.960164	1.98317	150.14	0.999976	0.0395142	0.605829
Q8N5P1	Zinc finger CCCH domain-containing protein 8	ZC3H8	S	HSAIS(1)PK	59	0.7477	0.81087	0.754277	0.402922	0.382566	0.596091	78.098	0.999974	0.0119075	0.59735
Q8N684	Cleavage and polyadenylation specificity factor subunit 7	CPSF7	T	DSSDSADGRAT(0.999)PSENLVPSSAR	203	0.0405168	0.054518	0.0418627	0.0335767	0.0296534	0.0326318	128.58	0.999454	0.0413591	0.700246
Q8N6S5	ADP-ribosylation factor-like protein 6-interacting protein 6	ARL6IP6	S	SVLPPDGNGS(1)PVLPDKR	80	0.147265	0.134775	0.163179	0.100739	0.0880129	0.0842691	83.776	1	0.00395203	0.613231
Q8N6T3	ADP-ribosylation factor GTPase-activating protein 1	ARFGAP1	T	YVGFGNT(1)PPPQK	189	0.0619957	0.0665225	0.0544858	0.0408487	0.0442975	0.0533925	89.629	0.999978	0.0446015	0.757026
Q8N6T3	ADP-ribosylation factor GTPase-activating protein 1	ARFGAP1	S	KS(0.922)PSSDSWTCADTSTER	343	0.101942	0.143358	0.126619	0.0789221	0.0707916	0.0826633	193.64	0.922041	0.0206074	0.624806
Q8N8A6	ATP-dependent RNA helicase DDX51	DDX51	S	KADGEDAGAES(1)NEEAPGEPSAGSSEEAPGEPSAGSSEEAPGER	103	0.075908	0.0749025	0.0719435	0.0584491	0.0543765	0.0522518	162.28	1	0.000901029	0.741075
Q8N8A6	ATP-dependent RNA helicase DDX51	DDX51	S	VNDAEPGS(1)PEAPQGK	83	1.5301	1.47648	1.5967	1.18674	1.15823	1.28227	198.85	1	0.00313115	0.78797
Q8NAV1	Pre-mRNA-splicing factor 38A	PRPF38A	S	VSALEEDMDDVES(1)S(1)EEEEEEDEKLER	193	0.302582	0.307489	0.381111	0.263914	0.248258	0.257101	144.43	1	0.0456004	0.776116
Q8NAV1	Pre-mRNA-splicing factor 38A	PRPF38A	S	VSALEEDMDDVES(1)S(1)EEEEEEDEKLER	194	0.302582	0.307489	0.381111	0.263914	0.248258	0.257101	144.43	1	0.0456004	0.776116
Q8NC51	Plasminogen activator inhibitor 1 RNA-binding protein	SERBP1	S	GGS(0.9)GSHNWGTVK	219	0.0118187	0.0124847	0.0125828	0.00879231	0.00813587	0.0110214	79.633	0.900022	0.0302359	0.757725
Q8NC51	Plasminogen activator inhibitor 1 RNA-binding protein	SERBP1	S	DELTES(1)PK	234	0.107421	0.117778	0.118896	0.0809023	0.0991245	0.0944178	254.11	0.99998	0.024152	0.797584
Q8NC56	LEM domain-containing protein 2	LEMD2	S	WTKPSSFS(0.791)DSER	499	0.332329	0.314127	0.376699	0.204947	0.222086	0.196542	131.48	0.790637	0.00266269	0.609464
Q8ND24	RING finger protein 214	RNF214	S	QKNS(0.94)PLLSVSSQTITK	47	0.0783009	0.0847238	0.0750168	0.054189	0.0672062	0.060437	98.703	0.939718	0.0165141	0.763867
Q8ND56	Protein LSM14 homolog A	LSM14A	S	KS(0.988)PTMEQAVQTASAHLPAPAAVGR	192	0.21979	0.195198	0.199357	0.153918	0.150787	0.155841	177.35	0.987843	0.00269602	0.749653
Q8ND56	Protein LSM14 homolog A	LSM14A	T	SPT(0.905)MEQAVQTASAHLPAPAAVGR	194	0.0635425	0.059016	0.0566779	0.0400117	0.0450441	0.0464079	175.32	0.905344	0.00472343	0.733466
Q8ND82	Zinc finger protein 280C	ZNF280C	S	SEPHS(1)PGIPEIFR	80	0.0233419	0.026684	0.0304417	0.0165706	0.0198572	0.0175333	161.08	0.999955	0.0176789	0.670593
Q8NDT2	Putative RNA-binding protein 15B	RBM15B	S	ASGDPGASGMS(1)PR	109	3.25527	3.91677	4.68647	2.46297	2.68853	2.97635	179.33	1	0.0473464	0.685403
Q8NDT2	Putative RNA-binding protein 15B	RBM15B	S	TFLEGDWTS(0.909)PSK	552	4.89262	5.32965	6.69325	2.37811	2.62019	3.77147	113.8	0.90904	0.0171887	0.518445
Q8NDT2	Putative RNA-binding protein 15B	RBM15B	S	S(0.999)LS(0.867)SDR	598	1.5658	1.93284	2.01489	0.873231	1.20256	1.44594	69.812	0.998603	0.0370919	0.638745
Q8NDT2	Putative RNA-binding protein 15B	RBM15B	S	S(0.999)LS(0.867)SDR	600	1.5658	1.93284	2.01489	0.873231	1.20256	1.44594	69.812	0.866951	0.0370919	0.638745
Q8NDT2	Putative RNA-binding protein 15B	RBM15B	T	GSDRT(0.959)PER	631	1.01837	0.911688	1.05165	0.512025	0.701309	0.559969	48.998	0.959353	0.00470958	0.594727
Q8NE71	ATP-binding cassette sub-family F member 1	ABCF1	S	QQPPEPEWIGDGESTS(0.811)PSDK	22	0.047255	0.0507583	0.0416681	0.0254699	0.0300722	0.0358128	200.39	0.810664	0.0156999	0.654023
Q8NEY1	Neuron navigator 1	NAV1	S	S(0.99)LTNLSFLTDSEK	90	0.114735	0.113011	0.108336	0.0748552	0.0592795	0.0981442	133.28	0.989843	0.0391233	0.691137
Q8NEY8	Periphilin-1	PPHLN1	S	DTS(0.992)PSSGSAVSSSK	205	0.319387	0.348804	0.357397	0.252045	0.26874	0.273045	180.11	0.992169	0.00421773	0.774024
Q8NFC6	Biorientation of chromosomes in cell division protein 1-like 1	BOD1L1	S	DKDVTLS(1)PVK	1531	0.13671	0.151823	0.145931	0.103465	0.103829	0.129148	122.34	0.999887	0.0269339	0.774383
Q8NFH5	Nucleoporin NUP53	NUP35	T	ASTSDYQVISDRQT(1)PK	308	1.0162	1.12126	0.939674	0.734314	0.789344	0.849114	141.97	0.999876	0.0195291	0.771098
Q8NFH5	Nucleoporin NUP53	NUP35	S	S(1)PLLAGGS(1)PPQPVVPAHK	66	0.165603	0.165689	0.190255	0.113735	0.10514	0.10497	62.589	1	0.00162759	0.620932
Q8NFH5	Nucleoporin NUP53	NUP35	S	S(1)PLLAGGS(1)PPQPVVPAHK	73	0.165603	0.165689	0.190255	0.113735	0.10514	0.10497	127.5	1	0.00162759	0.620932
Q8NFJ5	Retinoic acid-induced protein 3	GPRC5A	S	AHAWPS(0.999)PYK	345	0.356304	0.338396	0.361808	0.214652	0.274717	0.271247	82.417	0.998986	0.00889226	0.719934
Q8NHQ9	ATP-dependent RNA helicase DDX55	DDX55	S	KREEGS(1)DIEDEDMEELLNDTR	544	0.685999	0.744787	0.685199	0.492701	0.544796	0.582004	249.88	1	0.00706564	0.765365
Q8NI08	Nuclear receptor coactivator 7	NCOA7	S	ETSHGS(1)PTVTK	384	6.46987	5.65403	5.49171	3.81509	4.09375	4.11659	129.54	0.999606	0.0042232	0.682658
Q8NI35	InaD-like protein	INADL	S	VPDS(1)PENELK	522	0.34074	0.305703	0.3008	0.265211	0.231556	0.255166	151.55	1	0.0154013	0.793811
Q8TAD8	Smad nuclear-interacting protein 1	SNIP1	S	RPDHSGGS(0.999)PSPPTSEPAR	52	0.0704839	0.0782458	0.0652686	0.0474865	0.0344266	0.0516062	136.02	0.999472	0.0138279	0.623927
Q8TAQ2	SWI/SNF complex subunit SMARCC2	SMARCC2	S	TLTDEVNS(1)PDSDR	283	0.0910464	0.0975357	0.0941156	0.0707868	0.0638412	0.0812541	290.39	1	0.0145302	0.76365
Q8TB61	Adenosine 3'-phospho 5'-phosphosulfate transporter 1	SLC35B2	S	AVPVES(1)PVQKV	427	0.957338	0.90746	0.955396	0.755628	0.651841	0.786262	185.3	1	0.00887203	0.777865
Q8TCG1	Protein CIP2A	KIAA1524	T	CLT(1)PHLK	585	0.0873151	0.0820789	0.0908054	0.0610115	0.0602418	0.0547701	60.59	1	0.00094161	0.676494
Q8TE77	Protein phosphatase Slingshot homolog 3	SSH3	S	APSEEELHGDQTDFGQGSQS(1)PQKQEEQR	87	0.43768	0.450031	0.438869	0.30358	0.314898	0.297328	332.46	0.999638	2.95419e-05	0.690351
Q8TEA8	D-tyrosyl-tRNA(Tyr) deacylase 1	DTD1	S	AKGPS(0.985)ESSK	179	0.863155	0.718332	0.727284	0.502284	0.392342	0.621533	56.122	0.985383	0.0311308	0.656695
Q8TEM1	Nuclear pore membrane glycoprotein 210	NUP210	T	DLAVPAALT(1)PR	1844	0.0462902	0.0399603	0.0439905	0.0304641	0.0295691	0.0333755	123.84	1	0.00487198	0.717199
Q8TEW0	Partitioning defective 3 homolog	PARD3	S	NSKPS(0.891)PVDSNR	1139	0.0884728	0.0972995	0.101051	0.0536005	0.0606323	0.0686337	104.55	0.890914	0.00375633	0.637557
Q8TF74	WAS/WASL-interacting protein family member 2	WIPF2	S	EGPPAPPPVKPPPS(1)PVNIR	235	0.125579	0.110778	0.151592	0.0820438	0.102855	0.0720644	104.38	1	0.043522	0.662364
Q8WUA4	General transcription factor 3C polypeptide 2	GTF3C2	S	RPQQPNPPSAPLVPGLLDQS(0.999)NPLSTPMPK	132	0.0203896	0.01904	0.0195933	0.0113204	0.00948146	0.0171981	104.48	0.99918	0.0411608	0.643817
Q8WUF5	RelA-associated inhibitor	PPP1R13L	S	TPLYLQPDAYGS(1)LDR	134	0.0530585	0.0543232	0.0452249	0.0259743	0.0269693	0.0308737	86.641	0.999901	0.00204218	0.549237
Q8WUF5	RelA-associated inhibitor	PPP1R13L	S	ATS(0.989)PRPR	140	0.0561954	0.0393439	0.0595719	0.0269921	0.0301984	0.0193689	54.436	0.98929	0.0204167	0.493578
Q8WUF5	RelA-associated inhibitor	PPP1R13L	T	DNLTSAT(0.984)LPR	308	0.114882	0.134301	0.120451	0.0893554	0.111692	0.0910654	103.43	0.984485	0.0485486	0.790277
Q8WVB6	Chromosome transmission fidelity protein 18 homolog	CHTF18	S	VENSPQVDGS(1)PPGLEGLLGGIGEK	871	0.0600946	0.0589196	0.0670829	0.041279	0.0430324	0.0456265	194.73	0.999999	0.00275726	0.698227
Q8WVC0	RNA polymerase-associated protein LEO1	LEO1	T	KLT(1)S(1)DEEGEPSGK	629	0.210581	0.210154	0.213673	0.135009	0.134033	0.159302	132.62	0.999999	0.00118463	0.675187
Q8WVC0	RNA polymerase-associated protein LEO1	LEO1	S	KLT(1)S(1)DEEGEPSGK	630	0.210581	0.210154	0.213673	0.135009	0.134033	0.159302	282.89	0.999985	0.00118463	0.675187
Q8WWH5	Probable tRNA pseudouridine synthase 1	TRUB1	S	AASEAAVVSS(0.811)PSLK	11	0.0497918	0.0529431	0.0599752	0.0317242	0.0330621	0.0365404	128.22	0.810949	0.00357629	0.622744
Q8WWI1	LIM domain only protein 7	LMO7	T	ISINQT(1)PGK	1048	0.071287	0.0693114	0.0706174	0.0395255	0.0238451	0.0390487	79.82	0.999981	0.00219363	0.484904
Q8WWI1	LIM domain only protein 7	LMO7	S	AGS(0.997)PETK	1129	0.0385819	0.0402747	0.0445437	0.0314361	0.0332008	0.0298644	122.33	0.997292	0.00882693	0.765811
Q8WWI1	LIM domain only protein 7	LMO7	S	VSAS(0.996)LPR	895	0.0307127	0.0335584	0.0328537	0.0279472	0.0234155	0.0239614	86.332	0.99581	0.0120199	0.77554
Q8WWI1	LIM domain only protein 7	LMO7	S	GISS(0.954)LPR	926	0.0477458	0.0521783	0.0518663	0.0357536	0.0370288	0.0372482	99.755	0.953847	0.00075468	0.724885
Q8WWM7	Ataxin-2-like protein	ATXN2L	S	GPPQS(1)PVFEGVYNNSR	111	0.12827	0.143388	0.124319	0.0883761	0.0984758	0.10454	274.68	1	0.00959727	0.735882
Q8WWM7	Ataxin-2-like protein	ATXN2L	S	QGSGRES(1)PSLASR	339	0.236531	0.280793	0.228302	0.153066	0.141995	0.207673	200.78	0.999631	0.0358759	0.674245
Q8WWM7	Ataxin-2-like protein	ATXN2L	S	TLSS(0.962)PSNRPSGETSVPPPPAVGR	424	0.0459305	0.0516337	0.0420277	0.0256631	0.0162306	0.0366465	269.89	0.96205	0.0355723	0.562642
Q8WWM7	Ataxin-2-like protein	ATXN2L	S	MYPPRS(1)PK	449	0.16	0.17323	0.162865	0.126247	0.122316	0.128925	67.704	0.999981	0.000889246	0.760921
Q8WWM7	Ataxin-2-like protein	ATXN2L	S	SAAPAPISASCPEPPIGSAVPTSSASIPVTSSVSDPGVGSISPAS(0.954)PK	496	0.0111255	0.014381	0.0103243	0.00683811	0.00543867	0.00706818	132.6	0.954377	0.0148746	0.539899
Q8WWM7	Ataxin-2-like protein	ATXN2L	S	LQPSSS(0.855)PENSLDPFPPR	559	0.0195196	0.0208599	0.0175664	0.0131074	0.0152078	0.0123813	102.98	0.855392	0.0108225	0.70232
Q8WWM7	Ataxin-2-like protein	ATXN2L	S	EKEVDGLLTSEPMGS(1)PVSSK	594	0.344182	0.35249	0.334426	0.216503	0.23314	0.247924	220.23	0.999999	0.000445295	0.676529
Q8WWM7	Ataxin-2-like protein	ATXN2L	S	STS(0.979)TPTS(0.897)PGPR	680	0.0473847	0.0474216	0.0477667	0.0258989	0.0294151	0.0375006	197.94	0.978588	0.00848536	0.650997
Q8WWM7	Ataxin-2-like protein	ATXN2L	T	STST(0.83)PTS(0.96)PGPR	681	0.00433943	0.00626218	0.00373318	0.00231952	0.00186763	0.00259148	77.062	0.829745	0.0334011	0.472879
Q8WWQ0	PH-interacting protein	PHIP	S	VNEEKDGPIS(1)PK	911	1.16383	1.19341	1.35103	0.919336	0.79987	1.07445	117.53	1	0.0363453	0.753358
Q8WX93	Palladin	PALLD	S	SLPTPAVLLS(0.996)PTK	641	0.00848423	0.0121887	0.00764434	0.00654956	0.00319995	0.00345463	112.24	0.995965	0.0460423	0.466292
Q8WXE1	ATR-interacting protein	ATRIP	S	LAAPSVSHVS(1)PR	224	0.832734	0.844832	0.663421	0.64528	0.562589	0.601283	208.39	0.999983	0.0486557	0.772815
Q8WXG6	MAP kinase-activating death domain protein	MADD	S	HS(0.993)PTVK	921	0.0388528	0.0370143	0.0414757	0.0331296	0.0214844	0.0309428	57.559	0.993252	0.0494269	0.729118
Q8WYP5	Protein ELYS	AHCTF1	S	VSTVTS(0.992)PSR	1898	0.0741074	0.0809498	0.0774875	0.0516197	0.0326631	0.0610816	113.99	0.992188	0.0276604	0.625103
Q92530	Proteasome inhibitor PI31 subunit	PSMF1	S	ANVSS(0.928)PHR	153	0.862041	0.972669	0.776642	0.667069	0.743063	0.625239	127.94	0.92767	0.044501	0.779432
Q92610	Zinc finger protein 592	ZNF592	S	LLGPAPEDDGGHNDHSQPQAS(0.844)QDQDSHTLSPQV	1255	0.0400364	0.0369081	0.0351191	0.0275107	0.0304579	0.0276272	104.78	0.843647	0.00698538	0.763815
Q92615	La-related protein 4B	LARP4B	S	S(1)PS(1)PAHLPDDPK	599	0.112325	0.115122	0.103858	0.0782015	0.0874071	0.0900996	183.93	1	0.00699679	0.771822
Q92615	La-related protein 4B	LARP4B	S	S(1)PS(1)PAHLPDDPK	601	0.129789	0.136356	0.123486	0.0948925	0.104825	0.108148	214.61	1	0.00746705	0.790146
Q92615	La-related protein 4B	LARP4B	S	RPAGGRPS(1)PSAMGK	718	0.0446777	0.0461165	0.0426803	0.0321903	0.0314809	0.0324355	104.26	0.999551	0.000274969	0.720038
Q92733	Proline-rich protein PRCC	PRCC	S	GDS(1)DS(1)EEDEPTK	157	1.99638	1.98691	2.32436	1.17906	1.40916	1.28802	203.87	1	0.00330769	0.61453
Q92733	Proline-rich protein PRCC	PRCC	S	IAAPELHKGDS(1)DS(1)EEDEPTK	159	1.76404	1.762	2.02829	1.05631	1.23356	1.15057	203.87	1	0.00231828	0.619415
Q92733	Proline-rich protein PRCC	PRCC	T	IAAPELHKGDS(0.998)DSEEDEPT(0.999)K	165	0.232326	0.224895	0.296077	0.122757	0.175628	0.137438	156.88	0.998545	0.0184267	0.578553
Q92733	Proline-rich protein PRCC	PRCC	S	KPSDGS(0.974)PDTKPSR	212	0.648708	0.622329	0.720009	0.363918	0.248626	0.35735	121.27	0.974122	0.00199504	0.487128
Q92794	Histone acetyltransferase KAT6A	KAT6A	S	SKDEEEDEES(1)DDADDTPILKPVSLLR	1113	0.421314	0.495523	0.449906	0.281754	0.299905	0.22332	153.69	1	0.00408029	0.588977
Q92794	Histone acetyltransferase KAT6A	KAT6A	S	KS(1)PEALK	954	0.248311	0.337088	0.347281	0.209102	0.200684	0.193026	81.338	1	0.0257942	0.646323
Q92888	Rho guanine nucleotide exchange factor 1	ARHGEF1	S	PRPS(0.973)PSSTR	776	0.124256	0.112855	0.139641	0.0817338	0.0673665	0.107464	64.82	0.973025	0.0464647	0.68099
Q92974	Rho guanine nucleotide exchange factor 2	ARHGEF2	S	QELGS(1)PEER	932	0.119989	0.123547	0.140452	0.088856	0.100884	0.103024	141.57	1	0.0168274	0.762427
Q969S3	Zinc finger protein 622	ZNF622	S	AQPSMS(1)PK	143	1.12401	1.17372	1.34543	0.92803	0.716944	0.98014	120.77	0.999747	0.0316903	0.720558
Q969V6	MKL/myocardin-like protein 1	MKL1	S	EKPS(1)PK	778	1.86739	1.98361	1.50109	1.21536	0.843501	1.02866	58.676	1	0.013955	0.576882
Q96A49	Synapse-associated protein 1	SYAP1	S	TQEDEEEISTS(0.827)PGVSEFVSDAFDACNLNQEDLR	269	0.0179515	0.0194458	0.0173244	0.0136245	0.0104946	0.0139834	177.79	0.82681	0.0121784	0.696294
Q96B01	RAD51-associated protein 1	RAD51AP1	S	VKS(1)PVEK	241	3.61479	3.73504	3.35614	2.296	1.76564	2.94254	77.379	1	0.0261749	0.654231
Q96B01	RAD51-associated protein 1	RAD51AP1	S	KPLEIRS(1)PSAESK	294	3.01056	2.98248	2.964	1.86299	1.13591	2.33084	178.06	0.999668	0.0254592	0.595034
Q96B97	SH3 domain-containing kinase-binding protein 1	SH3KBP1	S	S(1)IEVENDFLPVEK	230	0.101756	0.0998548	0.11202	0.0679209	0.0854566	0.0718515	229.02	1	0.010658	0.718134
Q96B97	SH3 domain-containing kinase-binding protein 1	SH3KBP1	T	KLPATTAT(0.986)PDSSK	254	0.0241694	0.0267601	0.0274579	0.0141991	0.0111117	0.019211	117	0.985811	0.0116547	0.567971
Q96B97	SH3 domain-containing kinase-binding protein 1	SH3KBP1	S	ANS(0.996)PSLFGTEGKPK	587	0.357157	0.396666	0.390836	0.227216	0.25372	0.30119	152.04	0.995941	0.00831631	0.683282
Q96B97	SH3 domain-containing kinase-binding protein 1	SH3KBP1	S	ANSPS(0.791)LFGTEGK	589	0.054146	0.0557037	0.0571042	0.0332418	0.0394213	0.0457874	156.17	0.791105	0.0122063	0.70948
Q96C57	Uncharacterized protein C12orf43	C12orf43	S	EKEES(1)PQPR	138	2.23728	2.0112	2.57593	1.53095	1.88377	1.64392	93.772	1	0.0388038	0.741257
Q96C57	Uncharacterized protein C12orf43	C12orf43	S	EAAVSASDILQESAIHS(0.982)PGTVEK	179	0.354015	0.276402	0.338425	0.210914	0.225333	0.18023	118.63	0.982161	0.0124341	0.636303
Q96D71	RalBP1-associated Eps domain-containing protein 1	REPS1	S	RQS(0.915)SSYDDPWK	272	0.356866	0.423169	0.418658	0.289609	0.316184	0.322984	186.51	0.915455	0.019136	0.774825
Q96DF8	Protein DGCR14	DGCR14	S	ELIPQES(1)PR	292	0.167481	0.180769	0.172393	0.133008	0.128596	0.120141	73.951	1	0.00102561	0.73322
Q96EI5	Transcription elongation factor A protein-like 4	TCEAL4	S	EGKPEIEGKPES(1)EGEPGSETR	102	0.0615989	0.0683693	0.0740031	0.0596706	0.0499728	0.0502978	79.875	0.999751	0.0375718	0.784136
Q96FF9	Sororin	CDCA5	S	APS(0.996)PTKPLR	21	3.40541	3.03341	3.42397	2.41713	2.26213	2.52376	99.752	0.99626	0.00392067	0.730324
Q96G03	Phosphoglucomutase-2	PGM2	S	LCAGIMITAS(1)HNPK	165	0.341545	0.298145	0.351867	0.183873	0.178652	0.242061	181.51	0.999999	0.0078591	0.609734
Q96G74	OTU domain-containing protein 5	OTUD5	S	AS(1)PPPQGPLPGPPGALHR	64	0.487319	0.540345	0.51136	0.380548	0.400381	0.407098	119.62	1	0.00248144	0.771935
Q96GY0	Zinc finger C2HC domain-containing protein 1A	ZC2HC1A	S	LQTLS(0.931)PSHK	223	0.0922426	0.0860641	0.0721483	0.0555141	0.0475545	0.0655486	69.451	0.930692	0.0259837	0.673243
Q96I24	Far upstream element-binding protein 3	FUBP3	S	QQVAFYGQTLGQAQAHS(1)QEQ	569	0.00540631	0.00638836	0.00678318	0.00457953	0.00504807	0.00422585	174.53	1	0.0292303	0.745697
Q96J02	E3 ubiquitin-protein ligase Itchy homolog	ITCH	S	VSGNNS(0.962)PSLSNGGFK	240	0.0370637	0.0318286	0.0433611	0.0221429	0.0213702	0.0299138	92.307	0.962444	0.0397729	0.654118
Q96JG6	Coiled-coil domain-containing protein 132	CCDC132	S	S(1)PSVSPS(0.9)KQPVSTSSK	494	0.153009	0.148973	0.155431	0.105616	0.0949217	0.119536	169.85	0.99978	0.00341917	0.699747
Q96JG6	Coiled-coil domain-containing protein 132	CCDC132	S	S(1)PSVSPS(0.9)KQPVSTSSK	500	0.106206	0.0968514	0.100736	0.0686551	0.0625762	0.0748451	169.85	0.900109	0.00187183	0.678344
Q96JM3	Chromosome alignment-maintaining phosphoprotein 1	CHAMP1	S	KPGPPLS(1)PEIRS(1)PAGS(1)PELR	427	0.518314	0.545769	0.618796	0.38129	0.379971	0.469503	154.66	1	0.0232658	0.731344
Q96JN0	Ligand-dependent corepressor	LCOR	S	DVSHSS(0.934)PVDLK	249	0.56885	0.589967	0.531813	0.404691	0.309674	0.439995	105.65	0.934299	0.0135907	0.682799
Q96JP2	Unconventional myosin-XVB	MYO15B	S	AVPS(1)PPPPPIVK	1025	0.0484077	0.0430059	0.0430782	0.0314128	0.0302652	0.0370014	99.215	1	0.0121507	0.733719
Q96JP2	Unconventional myosin-XVB	MYO15B	T	KPPT(1)PPEKPQR	934	0.103076	0.0958617	0.0999547	0.0527448	0.0470265	0.0636383	79.771	1	0.00104169	0.546718
Q96JQ2	Calmin	CLMN	S	NSPSSSLS(0.89)PGSGGTDSDSSFPPTPTAER	157	0.0235526	0.0230681	0.0234542	0.0173691	0.0171798	0.0159057	112.08	0.889795	0.0001718	0.720012
Q96JQ2	Calmin	CLMN	S	TSDISEPS(0.997)PESSILSSR	402	0.0102107	0.0103006	0.00927702	0.00472069	0.00586066	0.00794734	78.708	0.997028	0.0198783	0.622011
Q96JQ2	Calmin	CLMN	S	NLSLCFEGS(1)PR	449	0.02066	0.0259232	0.0269588	0.0152558	0.012824	0.0187481	118.24	1	0.0266501	0.63675
Q96JQ2	Calmin	CLMN	S	KKDS(1)PEPQVK	619	0.23865	0.266754	0.271241	0.188676	0.175889	0.209689	142.85	1	0.0089217	0.739403
Q96KB5	Lymphokine-activated killer T-cell-originated protein kinase	PBK	S	GLSHS(1)PWAVK	59	0.160522	0.152882	0.152022	0.095353	0.0572541	0.128494	167.18	0.999816	0.0415599	0.603965
Q96KB5	Lymphokine-activated killer T-cell-originated protein kinase	PBK	T	MEGISNFKT(0.99)PSK	9	0.0878416	0.0862504	0.0863534	0.0718522	0.047421	0.0715583	108.89	0.990429	0.0458963	0.732712
Q96KG9	N-terminal kinase-like protein	SCYL1	S	PSTQPRPDS(1)WGEDNWEGLETDSR	754	0.357015	0.372028	0.462567	0.248205	0.282599	0.292081	323.45	1	0.0259048	0.690566
Q96KM6	Zinc finger protein 512B	ZNF512B	S	GGQTVPGQAPLCFDPGS(0.97)PASDKTEGK	63	0.0339173	0.0327351	0.0329617	0.025489	0.0179353	0.0235496	126.36	0.970478	0.00901485	0.672334
Q96KQ7	Histone-lysine N-methyltransferase EHMT2	EHMT2	S	MSMTGAGKS(0.911)PPSVQSLAMR	140	0.0528192	0.0517214	0.0548305	0.0267572	0.0303725	0.0470697	46.178	0.911404	0.0437198	0.653817
Q96L91	E1A-binding protein p400	EP400	S	SS(0.826)PVNRPSSATNK	722	0.195274	0.201633	0.17494	0.113032	0.125016	0.144466	84.508	0.825906	0.00662667	0.668911
Q96L91	E1A-binding protein p400	EP400	S	ALS(0.999)PVTSR	736	0.571319	0.555991	0.541704	0.371339	0.338111	0.498031	148.5	0.998712	0.0358706	0.72347
Q96N67	Dedicator of cytokinesis protein 7	DOCK7	S	SLSNS(0.977)NPDISGTPTS(0.926)PDDEVR	910	0.00589699	0.00641816	0.00623813	0.00415167	0.00470457	0.00469639	167.06	0.92587	0.00220109	0.730471
Q96N67	Dedicator of cytokinesis protein 7	DOCK7	S	AAPWGSNPS(0.994)PSAESTQAMDR	946	0.0132302	0.0134792	0.0152578	0.00964872	0.0115495	0.0113494	130.49	0.993584	0.0232633	0.775549
Q96PE2	Rho guanine nucleotide exchange factor 17	ARHGEF17	S	AATSEEPTGFSVDSNLLGSLS(0.998)PK	764	0.324389	0.294839	0.340761	0.264006	0.239277	0.245351	197.73	0.998101	0.0101314	0.779837
Q96PY6	Serine/threonine-protein kinase Nek1	NEK1	S	TCS(0.894)LPDLSK	1052	2.39436	2.81272	2.73638	2.05675	1.90361	1.89892	163.83	0.894223	0.00744134	0.737624
Q96Q42	Alsin	ALS2	S	RQHRDS(1)PEILSR	1335	0.153493	0.113633	0.153065	0.0862388	0.107373	0.101422	92.575	1	0.0463855	0.702141
Q96RL1	BRCA1-A complex subunit RAP80	UIMC1	S	NECIS(1)EDMGDEDKEER	350	0.169141	0.141674	0.179571	0.110379	0.133118	0.122911	68.919	1	0.0341687	0.747183
Q96RS0	Trimethylguanosine synthase	TGS1	S	DRPHAS(1)GT(1)DGDES(1)EEDPPEHKPSK	405	0.209169	0.217896	0.216512	0.139448	0.158029	0.177741	109.08	1	0.00787099	0.738401
Q96RS0	Trimethylguanosine synthase	TGS1	T	DRPHAS(1)GT(1)DGDES(1)EEDPPEHKPSK	407	0.209169	0.217896	0.216512	0.139448	0.158029	0.177741	109.08	1	0.00787099	0.738401
Q96RS0	Trimethylguanosine synthase	TGS1	S	DRPHAS(1)GT(1)DGDES(1)EEDPPEHKPSK	412	0.209169	0.217896	0.216512	0.139448	0.158029	0.177741	109.08	0.999994	0.00787099	0.738401
Q96S66	Chloride channel CLIC-like protein 1	CLCC1	S	PVSGQDTSGNTEGS(1)PAAEK	509	0.0642858	0.0633558	0.0665219	0.0459274	0.0439256	0.0512044	146.76	0.999961	0.00170516	0.726487
Q96SB4	SRSF protein kinase 1	SRPK1	S	KS(0.998)ETQHR	26	0.127374	0.113104	0.0952125	0.0596565	0.0673993	0.0593658	79.986	0.997762	0.00676212	0.555339
Q96SK2	Transmembrane protein 209	TMEM209	S	S(0.999)PSTSPK	147	1.30863	1.48055	1.29744	0.908708	0.754208	1.03058	76.605	0.998594	0.00954977	0.659103
Q96ST2	Protein IWS1 homolog	IWS1	S	KFHS(1)S(1)DS(1)EEEEHKK	362	2.08646	1.87699	2.098	1.29468	1.3234	1.71511	101.39	1	0.0198763	0.714877
Q96ST2	Protein IWS1 homolog	IWS1	S	KFHS(1)S(1)DS(1)EEEEHKK	363	2.08646	1.87699	2.098	1.29468	1.3234	1.71511	218.98	1	0.0198763	0.714877
Q96ST2	Protein IWS1 homolog	IWS1	S	KFHS(1)S(1)DS(1)EEEEHKK	365	2.08646	1.87699	2.098	1.29468	1.3234	1.71511	218.98	1	0.0198763	0.714877
Q96T88	E3 ubiquitin-protein ligase UHRF1	UHRF1	S	REEEEQQEGGFAS(1)PR	639	0.0140917	0.0111471	0.02079	0.00634246	0.00505136	0.00607783	135.36	1	0.0297925	0.379582
Q99442	Translocation protein SEC62	SEC62	S	AES(1)GKEEDKK	117	0.38498	0.368692	0.40456	0.253969	0.272993	0.30786	96.591	1	0.00465339	0.720772
Q99543	DnaJ homolog subfamily C member 2;DnaJ homolog subfamily C member 2, N-terminally processed	DNAJC2	S	NAS(1)AS(1)FQELEDKK	47	0.150353	0.123758	0.114962	0.0803401	0.0777841	0.096296	192.55	1	0.0207343	0.653913
Q99543	DnaJ homolog subfamily C member 2;DnaJ homolog subfamily C member 2, N-terminally processed	DNAJC2	S	NAS(1)AS(1)FQELEDKK	49	0.150353	0.123758	0.114962	0.0803401	0.0777841	0.096296	86.497	1	0.0207343	0.653913
Q99569	Plakophilin-4	PKP4	S	AQSPSYVISTGVS(0.766)PSR	231	0.0207473	0.0158434	0.0163855	0.011089	0.0107665	0.0145774	88	0.765758	0.0491585	0.687721
Q99590	Protein SCAF11	SCAF11	S	FHS(0.992)PSTTWS(0.986)PNKDTPQEK	796	0.254607	0.315912	0.228768	0.167183	0.1786	0.195985	224.08	0.992145	0.0341836	0.677814
Q99590	Protein SCAF11	SCAF11	S	FHS(0.988)PSTTWS(0.994)PNKDTPQEK	802	0.272185	0.331652	0.25138	0.187723	0.191302	0.213919	224.08	0.993793	0.026286	0.693326
Q99590	Protein SCAF11	SCAF11	S	KS(1)QS(1)PS(1)PK	830	0.207189	0.229705	0.220948	0.167418	0.168531	0.180749	95.618	1	0.00384713	0.785444
Q99590	Protein SCAF11	SCAF11	S	KS(1)QS(1)PS(1)PK	832	0.207189	0.229705	0.220948	0.167418	0.168531	0.180749	95.618	1	0.00384713	0.785444
Q99590	Protein SCAF11	SCAF11	S	KS(1)QS(1)PS(1)PK	834	0.207189	0.229705	0.220948	0.167418	0.168531	0.180749	52.555	1	0.00384713	0.785444
Q99590	Protein SCAF11	SCAF11	S	RS(1)ES(1)LS(1)PR	878	0.0580301	0.0674743	0.0578008	0.0431434	0.0457597	0.053003	71.548	1	0.0335922	0.774152
Q99590	Protein SCAF11	SCAF11	S	RS(1)ES(1)LS(1)PR	880	0.0580301	0.0674743	0.0578008	0.0431434	0.0457597	0.053003	71.548	1	0.0335922	0.774152
Q99590	Protein SCAF11	SCAF11	S	RS(1)ES(1)LS(1)PR	882	0.0580301	0.0674743	0.0578008	0.0431434	0.0457597	0.053003	71.548	1	0.0335922	0.774152
Q99590	Protein SCAF11	SCAF11	S	IDRDSYS(0.999)PR	963	0.0883171	0.109993	0.0937166	0.074272	0.0712638	0.0699708	93.623	0.998735	0.0184196	0.737969
Q99618	Cell division cycle-associated protein 3	CDCA3	S	RPS(0.997)PLSENVSELK	222	0.120898	0.103703	0.105285	0.0703708	0.0787389	0.078023	60.489	0.996846	0.00496126	0.688521
Q99623	Prohibitin-2	PHB2	S	GS(0.977)DSLIK	291	0.0391907	0.0420668	0.0467762	0.0324352	0.0346212	0.0338691	136.21	0.977323	0.0171723	0.788273
Q99623	Prohibitin-2	PHB2	S	GSDS(0.996)LIK	293	0.0332129	0.0431536	0.0386339	0.0254432	0.0281479	0.0285711	102.07	0.995784	0.0226485	0.714452
Q99640	Membrane-associated tyrosine- and threonine-specific cdc2-inhibitory kinase	PKMYT1	S	SMS(0.996)PFR	143	3.82435	4.17791	3.72937	2.3037	2.50048	2.90771	90.308	0.995562	0.0039375	0.657359
Q99640	Membrane-associated tyrosine- and threonine-specific cdc2-inhibitory kinase	PKMYT1	S	S(1)LPPPPPAK	50	0.831819	0.637559	0.775385	0.381283	0.525892	0.44467	57.836	1	0.0139647	0.602222
Q99685	Monoglyceride lipase	MGLL	S	PEESS(0.818)PR	6	0.117339	0.0963926	0.141301	0.0745696	0.0614356	0.0784892	82.279	0.81847	0.0284232	0.604154
Q99700	Ataxin-2	ATXN2	T	T(0.827)SPSGGTWSSVVSGVPR	666	0.0264187	0.0296754	0.0283776	0.0195989	0.0211434	0.0223422	200.13	0.827109	0.0044778	0.746812
Q99700	Ataxin-2	ATXN2	S	QNS(1)PAGNK	758	0.0823915	0.0912527	0.100269	0.0620688	0.0547255	0.0718753	113.44	1	0.0165849	0.688792
Q99700	Ataxin-2	ATXN2	S	ENIKPNETS(0.834)PSFSK	772	0.0372018	0.038689	0.0389389	0.0266844	0.0248003	0.0286656	108.49	0.833941	0.000738516	0.697992
Q99700	Ataxin-2	ATXN2	S	RGPEVTSQGVQTSS(0.991)PACK	889	0.0718645	0.0727427	0.0824712	0.0560633	0.0411951	0.0577442	204.77	0.991486	0.0185057	0.682595
Q99733	Nucleosome assembly protein 1-like 4	NAP1L4	S	ADHS(0.981)FSDGVPSDSVEAAK	5	0.172506	0.194321	0.165794	0.0953885	0.0935032	0.136146	110.37	0.981356	0.0133767	0.610261
Q9BQ39	ATP-dependent RNA helicase DDX50	DDX50	S	HHYDS(0.998)DEKS(0.998)ETR	45	0.0951996	0.116706	0.0973613	0.0778502	0.0599211	0.0708197	106.6	0.998114	0.0175049	0.674469
Q9BQ52	Zinc phosphodiesterase ELAC protein 2	ELAC2	S	HQPWQS(1)PERPLSR	199	0.101183	0.0960544	0.101859	0.0722189	0.078257	0.0871982	139.34	0.999997	0.0122863	0.794641
Q9BQ52	Zinc phosphodiesterase ELAC protein 2	ELAC2	S	LS(1)PERS(0.999)S(0.993)DS(0.979)ESNENEPHLPHGVSQR	208	0.0372888	0.0363715	0.0391929	0.02802	0.026134	0.0301973	255.45	0.99984	0.00272195	0.747443
Q9BQ52	Zinc phosphodiesterase ELAC protein 2	ELAC2	S	LS(1)PERS(0.999)S(0.993)DS(0.979)ESNENEPHLPHGVSQR	212	0.0372888	0.0363715	0.0391929	0.02802	0.026134	0.0301973	147.3	0.99944	0.00272195	0.747443
Q9BQ52	Zinc phosphodiesterase ELAC protein 2	ELAC2	S	LS(1)PERS(0.999)S(0.993)DS(0.979)ESNENEPHLPHGVSQR	213	0.0372888	0.0363715	0.0391929	0.02802	0.026134	0.0301973	255.45	0.993137	0.00272195	0.747443
Q9BQ52	Zinc phosphodiesterase ELAC protein 2	ELAC2	S	LS(1)PERS(0.999)S(0.993)DS(0.979)ESNENEPHLPHGVSQR	215	0.0372888	0.0363715	0.0391929	0.02802	0.026134	0.0301973	147.3	0.979398	0.00272195	0.747443
Q9BQG0	Myb-binding protein 1A	MYBBP1A	S	DPAQPMS(1)PGEATQSGAR	11	0.154745	0.149761	0.15088	0.0965352	0.0911021	0.113931	280.01	1	0.00189767	0.662225
Q9BQG0	Myb-binding protein 1A	MYBBP1A	S	EIPS(0.998)ATQS(0.775)PISK	1159	0.0740593	0.0803713	0.0802791	0.0582706	0.0485238	0.0692144	109.16	0.997566	0.0365462	0.7499
Q9BQG0	Myb-binding protein 1A	MYBBP1A	S	EIPSATQS(1)PISK	1163	0.180166	0.185019	0.171955	0.129936	0.0828065	0.148423	218.79	0.999813	0.0420857	0.672388
Q9BQG0	Myb-binding protein 1A	MYBBP1A	S	SPAPGAPTRS(0.913)PSTPAK	1241	0.0539809	0.0643272	0.0557233	0.0396341	0.0258621	0.0475782	76.176	0.91275	0.0459243	0.649736
Q9BQG0	Myb-binding protein 1A	MYBBP1A	S	KNQKPSQVNGAPGS(1)PTEPAGQK	1267	0.1103	0.0988312	0.112083	0.0731373	0.068995	0.0790232	237.32	0.999955	0.00276399	0.688499
Q9BQG0	Myb-binding protein 1A	MYBBP1A	S	LS(0.999)LVIRS(0.969)PSLLQSGAK	1303	0.00685289	0.00774606	0.0066355	0.00360646	0.00299573	0.00480511	55.127	0.999027	0.00654704	0.537207
Q9BQG0	Myb-binding protein 1A	MYBBP1A	S	LS(0.999)LVIRS(0.969)PSLLQSGAK	1308	0.00685289	0.00774606	0.0066355	0.00360646	0.00299573	0.00480511	55.127	0.968795	0.00654704	0.537207
Q9BRD0	BUD13 homolog	BUD13	T	HGT(1)PDPS(1)PR	135	0.21581	0.25673	0.224855	0.124435	0.14998	0.167699	94.363	1	0.00852424	0.63395
Q9BRD0	BUD13 homolog	BUD13	S	HGT(1)PDPS(1)PR	139	0.21581	0.25673	0.224855	0.124435	0.14998	0.167699	94.363	1	0.00852424	0.63395
Q9BRD0	BUD13 homolog	BUD13	T	HDT(1)PDPS(1)PLR	159	0.198824	0.196098	0.129542	0.0934156	0.11404	0.0955093	63.29	1	0.0351562	0.577666
Q9BRD0	BUD13 homolog	BUD13	S	HDT(1)PDPS(1)PLR	163	0.198824	0.196098	0.129542	0.0934156	0.11404	0.0955093	63.29	1	0.0351562	0.577666
Q9BRD0	BUD13 homolog	BUD13	S	HDS(1)PDPS(1)PPRR	197	0.303534	0.25017	0.215667	0.173239	0.181094	0.168696	101.89	1	0.0335056	0.679814
Q9BRD0	BUD13 homolog	BUD13	S	HDS(1)PDPS(1)PPRR	201	0.303534	0.25017	0.215667	0.173239	0.181094	0.168696	101.89	1	0.0335056	0.679814
Q9BRD0	BUD13 homolog	BUD13	S	HDS(1)PDLAPNVTYSLPR	271	0.162897	0.162528	0.13221	0.108187	0.0923642	0.0742425	99.413	0.999999	0.0125023	0.600465
Q9BRD0	BUD13 homolog	BUD13	S	YEYDPDIS(1)PPR	325	0.130562	0.143833	0.15064	0.111787	0.103417	0.105502	94.023	0.999999	0.00559503	0.754539
Q9BRD0	BUD13 homolog	BUD13	S	ATDS(0.899)DLS(1)S(1)PR	354	0.120075	0.104726	0.109318	0.0637014	0.0778435	0.0856737	80.69	0.899423	0.0106223	0.680052
Q9BRD0	BUD13 homolog	BUD13	S	ATDS(0.899)DLS(1)S(1)PR	357	0.120075	0.104726	0.109318	0.0637014	0.0778435	0.0856737	84.687	0.999952	0.0106223	0.680052
Q9BRD0	BUD13 homolog	BUD13	S	ATDS(0.899)DLS(1)S(1)PR	358	0.120075	0.104726	0.109318	0.0637014	0.0778435	0.0856737	159.09	0.999999	0.0106223	0.680052
Q9BRJ6	Uncharacterized protein C7orf50	C7orf50	S	GEAVLRPGLDAEPELS(1)PEEQR	59	0.183733	0.193721	0.215535	0.141632	0.0960681	0.129943	172.17	1	0.0105699	0.619982
Q9BRZ2	E3 ubiquitin-protein ligase TRIM56	TRIM56	S	EPS(1)PALGPNLDGSGLLPR	475	0.0218947	0.0198948	0.0191132	0.0128788	0.0107687	0.00710981	117.37	1	0.00588051	0.505024
Q9BTA9	WW domain-containing adapter protein with coiled-coil	WAC	S	DAGDPS(1)PPNK	53	2.39808	2.67036	2.87776	2.33553	1.99314	2.02229	118.87	1	0.0397248	0.799245
Q9BTX1	Nucleoporin NDC1	NDC1	T	KLNSPEETAFQT(1)PK	414	0.129867	0.112296	0.138937	0.0836408	0.0448193	0.0650003	93.765	0.999939	0.0102132	0.507638
Q9BUA3	Uncharacterized protein C11orf84	C11orf84	S	GPDSKDS(0.974)PKDR	292	1.21256	1.4894	1.4782	0.9881	1.15879	1.06024	65.092	0.974271	0.0346616	0.767224
Q9BVP2	Guanine nucleotide-binding protein-like 3	GNL3	S	S(1)FILDK	529	0.118797	0.116538	0.117892	0.0508036	0.0442963	0.0708387	85.67	1	0.00146453	0.469778
Q9BVS4	Serine/threonine-protein kinase RIO2	RIOK2	S	EGS(0.99)EFS(0.969)FSDGEVAEK	335	0.0815893	0.0709848	0.0689616	0.0437379	0.0442415	0.0512568	59.182	0.969265	0.00399126	0.628505
Q9BVS4	Serine/threonine-protein kinase RIO2	RIOK2	S	S(0.78)SGDPEQIKEDS(1)LS(1)EES(1)ADAR	380	0.801	0.771594	0.691411	0.40042	0.40509	0.535732	164.28	1	0.0050586	0.59242
Q9BVS4	Serine/threonine-protein kinase RIO2	RIOK2	S	SSGDPEQIKEDS(1)LS(1)EES(1)ADAR	382	0.801	0.771594	0.691411	0.40042	0.40509	0.535732	164.28	1	0.0050586	0.59242
Q9BVS4	Serine/threonine-protein kinase RIO2	RIOK2	S	SSGDPEQIKEDS(1)LS(1)EES(1)ADAR	385	0.801	0.771594	0.691411	0.40042	0.40509	0.535732	164.28	1	0.0050586	0.59242
Q9BW04	Specifically androgen-regulated gene protein	SARG	T	ANSALT(0.992)PPKPESGLTLQESNTPGLR	456	0.110423	0.121621	0.0953192	0.0789354	0.0790605	0.0789145	136.14	0.992359	0.0167275	0.723692
Q9BW04	Specifically androgen-regulated gene protein	SARG	S	TSTS(0.929)LGK	508	0.398409	0.345596	0.372727	0.259674	0.265613	0.252796	108.81	0.929003	0.00197828	0.696751
Q9BW71	HIRA-interacting protein 3	HIRIP3	S	QAREES(1)EES(1)EAEPVQR	196	0.313972	0.291034	0.327849	0.248558	0.213368	0.267424	201.76	1	0.0239012	0.781846
Q9BW71	HIRA-interacting protein 3	HIRIP3	S	QAREES(1)EES(1)EAEPVQR	199	0.313972	0.291034	0.327849	0.248558	0.213368	0.267424	280.97	1	0.0239012	0.781846
Q9BW71	HIRA-interacting protein 3	HIRIP3	S	SLKES(1)EQES(1)EEEILAQK	223	2.05996	1.94233	2.23686	1.57346	1.56134	1.61319	213.76	0.999752	0.00464588	0.761001
Q9BW71	HIRA-interacting protein 3	HIRIP3	S	SLKES(1)EQES(1)EEEILAQK	227	2.05996	1.94233	2.23686	1.57346	1.56134	1.61319	214.28	1	0.00464588	0.761001
Q9BW71	HIRA-interacting protein 3	HIRIP3	S	EVS(1)DS(1)EAGGGPQGER	370	0.150654	0.175733	0.185514	0.133533	0.129986	0.11228	199.05	1	0.020978	0.734123
Q9BW71	HIRA-interacting protein 3	HIRIP3	S	EVS(1)DS(1)EAGGGPQGER	372	0.150654	0.175733	0.185514	0.133533	0.129986	0.11228	183.36	1	0.020978	0.734123
Q9BW71	HIRA-interacting protein 3	HIRIP3	S	GIIS(1)S(1)DGES(1)N	550	0.0394144	0.0452934	0.0519924	0.0338255	0.030005	0.0222606	81.525	1	0.0275516	0.629782
Q9BW71	HIRA-interacting protein 3	HIRIP3	S	GIIS(1)S(1)DGES(1)N	551	0.0394144	0.0452934	0.0519924	0.0338255	0.030005	0.0222606	129.82	1	0.0275516	0.629782
Q9BW71	HIRA-interacting protein 3	HIRIP3	S	GIIS(1)S(1)DGES(1)N	555	0.0394144	0.0452934	0.0519924	0.0338255	0.030005	0.0222606	214.82	1	0.0275516	0.629782
Q9BWU0	Kanadaptin	SLC4A1AP	S	SLQEEQSRPPTAVSS(0.846)PGGPAR	144	0.0119055	0.00971434	0.0134011	0.00908651	0.00623848	0.00813866	88.222	0.845503	0.0471305	0.66999
Q9BXF6	Rab11 family-interacting protein 5	RAB11FIP5	S	NNLSAS(0.999)MFDLSMK	176	0.0532269	0.0507409	0.0540114	0.0386765	0.0409257	0.0356639	108.71	0.999348	0.00142722	0.729628
Q9BXK5	Bcl-2-like protein 13	BCL2L13	S	EES(1)LVEELSPASEK	420	0.0706561	0.0713012	0.0793185	0.0351862	0.0330125	0.0450348	115.31	1	0.00147379	0.51173
Q9BXS6	Nucleolar and spindle-associated protein 1	NUSAP1	T	TAIT(0.767)TPNFK	181	0.0243725	0.0320204	0.027299	0.0151763	0.010752	0.0215173	60.76	0.767078	0.0345556	0.566908
Q9BXS6	Nucleolar and spindle-associated protein 1	NUSAP1	T	TAITT(0.998)PNFK	182	0.0753081	0.0795439	0.0705632	0.0419848	0.0235563	0.0536711	88.681	0.998134	0.017954	0.528856
Q9BXS6	Nucleolar and spindle-associated protein 1	NUSAP1	T	GGVRT(1)PVPPR	231	0.0613995	0.0506789	0.0603247	0.036371	0.0311457	0.043553	56.951	1	0.014542	0.644245
Q9BXS6	Nucleolar and spindle-associated protein 1	NUSAP1	T	LTTEATQT(0.997)PVSNK	349	0.0444216	0.0477662	0.0393797	0.0320904	0.0301315	0.0343261	80.387	0.996738	0.0127626	0.733829
Q9BXW9	Fanconi anemia group D2 protein	FANCD2	S	SQNSQESTADES(1)EDDMSSQASK	1412	0.186855	0.203515	0.209202	0.116259	0.103807	0.129131	262.26	1	0.00109267	0.582412
Q9BY89	Uncharacterized protein KIAA1671	KIAA1671	S	ERPLQQVS(1)PVASVPWR	1488	0.0484966	0.0487349	0.0478927	0.0354308	0.0377973	0.0411062	115.42	0.999944	0.00351495	0.787838
Q9BY89	Uncharacterized protein KIAA1671	KIAA1671	S	DSTEEKS(1)PR	1695	0.284542	0.29179	0.30355	0.185319	0.185765	0.200273	129.84	1	0.000155685	0.649357
Q9BYG3	MKI67 FHA domain-interacting nucleolar phosphoprotein	NIFK	T	VSGTLDT(1)PEK	223	0.386584	0.352125	0.352648	0.217757	0.159889	0.276955	123.09	0.999996	0.0150748	0.599806
Q9BYG3	MKI67 FHA domain-interacting nucleolar phosphoprotein	NIFK	T	TVDSQGPT(1)PVCT(0.97)PTFLER	234	0.0587703	0.0591774	0.0552913	0.0376808	0.0333796	0.0448259	142.25	0.999998	0.00579854	0.668939
Q9BYG3	MKI67 FHA domain-interacting nucleolar phosphoprotein	NIFK	T	EEIQETQT(0.998)PTHSR	279	0.0268958	0.0234116	0.0210098	0.0144479	0.0167727	0.0154133	124.5	0.997931	0.010998	0.653895
Q9BZD4	Kinetochore protein Nuf2	NUF2	S	IVDS(1)PEKLK	247	1.6475	1.46224	1.64098	1.03967	0.968072	1.322	100.72	1	0.0187429	0.700893
Q9BZE4	Nucleolar GTP-binding protein 1	GTPBP4	S	KREDS(1)APPSSVAR	558	0.0154632	0.0127215	0.014556	0.0108226	0.00927464	0.0102093	92.773	0.999994	0.0109213	0.709076
Q9BZE4	Nucleolar GTP-binding protein 1	GTPBP4	S	DVS(1)GLR	578	0.0569203	0.0622702	0.0605504	0.0411118	0.040922	0.0386721	117.18	1	0.00036492	0.671555
Q9BZI7	Regulator of nonsense transcripts 3B	UPF3B	S	KLDKENLS(1)DER	310	0.435192	0.418705	0.50748	0.258717	0.268264	0.297599	76.82	1	0.00380878	0.605696
Q9BZQ8	Protein Niban	FAM129A	S	EGEGGQESFPELPS(1)EE	926	0.0405955	0.0530121	0.0552373	0.033916	0.0285497	0.0285282	178.51	1	0.0169698	0.611333
Q9C040	Tripartite motif-containing protein 2	TRIM2	S	S(0.947)ADVS(0.972)PTTEGVK	424	0.276164	0.214096	0.241777	0.177559	0.153196	0.163914	51.147	0.946988	0.0148241	0.675743
Q9C040	Tripartite motif-containing protein 2	TRIM2	S	S(0.947)ADVS(0.972)PTTEGVK	428	0.276164	0.214096	0.241777	0.177559	0.153196	0.163914	134.21	0.972213	0.0148241	0.675743
Q9C0C2	182 kDa tankyrase-1-binding protein	TNKS1BP1	S	EAAFS(1)PGQQDWSR	1103	0.0232742	0.0250449	0.026135	0.0144937	0.0184243	0.0179952	91.657	1	0.00635065	0.683821
Q9C0C2	182 kDa tankyrase-1-binding protein	TNKS1BP1	S	VSGAGFS(0.98)PSSK	1138	0.0269628	0.0275479	0.032651	0.0165264	0.0182598	0.0225387	96.103	0.980365	0.0173297	0.657686
Q9C0C2	182 kDa tankyrase-1-binding protein	TNKS1BP1	S	TTAGS(1)VDWTDQLGLR	1158	0.0148953	0.0132372	0.0134636	0.00833052	0.0111095	0.00927687	176.29	0.999961	0.0113331	0.690376
Q9C0C2	182 kDa tankyrase-1-binding protein	TNKS1BP1	T	GVGQADWT(1)PDLGLR	1282	0.00641655	0.00545212	0.00477031	0.00423501	0.00298204	0.0035053	119.96	1	0.0303095	0.644412
Q9C0C2	182 kDa tankyrase-1-binding protein	TNKS1BP1	S	VPS(1)S(1)DEEVVEEPQSR	1620	0.0499604	0.0472266	0.0568349	0.03294	0.0355495	0.0378866	237.59	1	0.00765027	0.690655
Q9C0C2	182 kDa tankyrase-1-binding protein	TNKS1BP1	S	VPS(1)S(1)DEEVVEEPQSR	1621	0.0499604	0.0472266	0.0568349	0.03294	0.0355495	0.0378866	237.59	1	0.00765027	0.690655
Q9C0C2	182 kDa tankyrase-1-binding protein	TNKS1BP1	S	KEVLAS(1)PDR	178	0.141914	0.161586	0.17361	0.0957869	0.0823623	0.111077	103.85	1	0.00726066	0.606204
Q9C0C2	182 kDa tankyrase-1-binding protein	TNKS1BP1	S	GWSQEGPVKS(1)PAECR	228	0.253533	0.250163	0.279701	0.154129	0.195769	0.176016	239	1	0.00487214	0.671324
Q9C0C2	182 kDa tankyrase-1-binding protein	TNKS1BP1	T	EEHSKT(0.974)PEER	239	0.0542855	0.0610057	0.0592175	0.0379641	0.0477463	0.0406651	103.76	0.973709	0.0105784	0.724178
Q9C0C2	182 kDa tankyrase-1-binding protein	TNKS1BP1	S	FSEGVLQS(0.999)PSQDQEK	435	0.025857	0.0289361	0.0222116	0.0154642	0.0114166	0.0211214	182.17	0.998966	0.0475099	0.623369
Q9C0C2	182 kDa tankyrase-1-binding protein	TNKS1BP1	S	YESQEPLAGQES(1)PLPLATR	601	0.0384889	0.0446624	0.0436875	0.028157	0.0373624	0.033553	257.44	1	0.0480251	0.781089
Q9C0C2	182 kDa tankyrase-1-binding protein	TNKS1BP1	S	AS(1)PEPPGPESSSR	672	0.078493	0.0794301	0.0861771	0.0527843	0.0679043	0.0653041	148.85	1	0.0211295	0.761952
Q9C0C2	182 kDa tankyrase-1-binding protein	TNKS1BP1	S	WLDDLLAS(1)PPPSGGGAR	691	0.0148779	0.0102441	0.0137426	0.0088128	0.00801181	0.00898382	149.22	0.999998	0.0379754	0.664059
Q9C0C2	182 kDa tankyrase-1-binding protein	TNKS1BP1	S	DTQS(0.8)PSTCSEGLLGWSQK	712	0.009381	0.00908373	0.0116521	0.0060838	0.00616499	0.0043557	151.84	0.800364	0.0109013	0.551336
Q9C0C2	182 kDa tankyrase-1-binding protein	TNKS1BP1	S	KRDS(1)QGTYSSR	851	0.0105702	0.0117827	0.0119626	0.00515786	0.00813788	0.00727573	84.759	0.999989	0.00973683	0.59948
Q9C0C2	182 kDa tankyrase-1-binding protein	TNKS1BP1	S	DS(1)LGTYSSR	872	0.0803823	0.0895306	0.0830065	0.0527163	0.0585339	0.0621201	184.9	0.999622	0.00235341	0.685476
Q9C0C2	182 kDa tankyrase-1-binding protein	TNKS1BP1	S	DS(1)LGAYASQDANEQGQDLGK	893	0.150202	0.145918	0.156339	0.103879	0.113357	0.112416	321.54	1	0.000661688	0.728579
Q9C0C2	182 kDa tankyrase-1-binding protein	TNKS1BP1	S	PLS(0.865)SGFSPEEAQQQDEEFEK	983	0.124962	0.120123	0.134645	0.0726362	0.0909146	0.0851332	252.47	0.864585	0.00315098	0.654897
Q9GZR2	RNA exonuclease 4	REXO4	S	KETS(0.912)PQVK	111	0.268029	0.279289	0.291881	0.234314	0.226358	0.2092	110.84	0.911928	0.00506213	0.798229
Q9GZR2	RNA exonuclease 4	REXO4	S	APSS(0.973)PVAK	15	0.448773	0.471934	0.424052	0.324957	0.302004	0.402778	125.18	0.972709	0.0349746	0.765742
Q9GZR7	ATP-dependent RNA helicase DDX24	DDX24	S	S(1)PGKAEAES(1)DALPDDTVIESEALPSDIAAEAR	287	0.00925897	0.00855675	0.00947024	0.00304142	0.00605089	0.00670727	306.33	0.999999	0.0300627	0.579037
Q9GZR7	ATP-dependent RNA helicase DDX24	DDX24	S	S(1)PGKAEAES(1)DALPDDTVIESEALPSDIAAEAR	295	0.00925897	0.00855675	0.00947024	0.00304142	0.00605089	0.00670727	90.3	0.999994	0.0300627	0.579037
Q9GZR7	ATP-dependent RNA helicase DDX24	DDX24	S	KAQAVS(1)EEEEEEEGK	82	0.855384	0.865554	0.940958	0.630658	0.761063	0.628717	255.19	1	0.0141871	0.759022
Q9GZR7	ATP-dependent RNA helicase DDX24	DDX24	S	AQAVS(1)EEEEEEEGKSSS(0.969)PK	94	0.382111	0.335109	0.357611	0.176792	0.159024	0.24277	267.75	0.969357	0.00459167	0.538304
Q9GZT9	Egl nine homolog 1	EGLN1	S	AKPPADPAAAAS(1)PCR	125	0.247832	0.243145	0.23437	0.18107	0.191069	0.164873	125.79	1	0.00186591	0.740353
Q9H0W8	Protein SMG9	SMG9	S	DAS(1)EETSTSVMQK	53	0.894884	1.0194	0.970949	0.721199	0.748893	0.772923	176.89	0.99989	0.00546598	0.777411
Q9H1A4	Anaphase-promoting complex subunit 1	ANAPC1	S	HKSPS(0.809)YQIK	1349	0.151486	0.167243	0.124924	0.112519	0.111359	0.108993	99.215	0.809402	0.0407434	0.750296
Q9H1B7	Interferon regulatory factor 2-binding protein-like	IRF2BPL	S	NSSS(0.917)PVS(0.998)PASVPGQR	662	0.136579	0.134858	0.132941	0.111216	0.0952894	0.100147	192.7	0.998272	0.00251615	0.75833
Q9H1E3	Nuclear ubiquitous casein and cyclin-dependent kinase substrate 1	NUCKS1	T	ATVT(1)PS(1)PVK	179	0.438289	0.382729	0.340457	0.235692	0.194154	0.303182	119.74	0.999566	0.0284309	0.631118
Q9H1E3	Nuclear ubiquitous casein and cyclin-dependent kinase substrate 1	NUCKS1	S	ATVT(0.995)PS(1)PVKGK	181	0.438289	0.382729	0.340457	0.235692	0.194154	0.303182	169.65	1	0.0284309	0.631118
Q9H1E3	Nuclear ubiquitous casein and cyclin-dependent kinase substrate 1	NUCKS1	S	KDDS(1)HS(1)AEDS(1)EDEKEDHK	73	1.29859	1.18799	1.08158	0.812887	0.877222	0.830291	192.18	1	0.00596575	0.706359
Q9H1E3	Nuclear ubiquitous casein and cyclin-dependent kinase substrate 1	NUCKS1	S	KDDS(1)HS(1)AEDS(1)EDEKEDHK	75	1.29859	1.18799	1.08158	0.812887	0.877222	0.830291	258.2	1	0.00596575	0.706359
Q9H1E3	Nuclear ubiquitous casein and cyclin-dependent kinase substrate 1	NUCKS1	S	KDDS(1)HS(1)AEDS(1)EDEKEDHK	79	1.29859	1.18799	1.08158	0.812887	0.877222	0.830291	400.29	1	0.00596575	0.706359
Q9H2K8	Serine/threonine-protein kinase TAO3	TAOK3	S	SAS(0.99)LVTR	442	0.764028	1.00412	0.82649	0.540112	0.625096	0.654314	99.688	0.990224	0.0315683	0.701262
Q9H2P0	Activity-dependent neuroprotector homeobox protein	ADNP	S	NVHS(1)EDFENR	98	0.128861	0.141315	0.121358	0.0605041	0.0649504	0.073554	146.59	1	0.000771824	0.508279
Q9H3U1	Protein unc-45 homolog A	UNC45A	T	TVSGPGT(0.999)PEPR	8	0.0290409	0.0284869	0.0298218	0.0225696	0.0189629	0.023982	116.03	0.999497	0.0092057	0.750027
Q9H4A3	Serine/threonine-protein kinase WNK1	WNK1	S	DVDDGS(1)GS(1)PHS(1)PHQLSSK	2027	0.111856	0.126931	0.125942	0.0721654	0.0760733	0.101474	94.276	1	0.0210714	0.684651
Q9H4A3	Serine/threonine-protein kinase WNK1	WNK1	S	DVDDGS(1)GS(1)PHS(1)PHQLSSK	2029	0.111856	0.126931	0.125942	0.0721654	0.0760733	0.101474	223.32	1	0.0210714	0.684651
Q9H4A6	Golgi phosphoprotein 3	GOLPH3	S	AAGGGAGS(1)S(1)EDDAQSR	35	0.0114569	0.0148249	0.0176031	0.00667192	0.00343736	0.0039894	83.087	0.999955	0.00821621	0.321265
Q9H4A6	Golgi phosphoprotein 3	GOLPH3	S	AAGGGAGS(1)S(1)EDDAQSR	36	0.0114569	0.0148249	0.0176031	0.00667192	0.00343736	0.0039894	83.087	0.999955	0.00821621	0.321265
Q9H4G0	Band 4.1-like protein 1	EPB41L1	S	APES(1)DT(1)GDEDQDQER	578	0.0249425	0.0271916	0.0291289	0.0201441	0.0188225	0.0190532	346.19	1	0.0037212	0.713975
Q9H4G0	Band 4.1-like protein 1	EPB41L1	T	APES(1)DT(1)GDEDQDQER	580	0.0249425	0.0271916	0.0291289	0.0201441	0.0188225	0.0190532	253.25	1	0.0037212	0.713975
Q9H501	ESF1 homolog	ESF1	S	IDSNIS(1)PK	153	0.857345	0.784533	0.91972	0.629111	0.514322	0.695203	103.69	0.999944	0.0214438	0.717769
Q9H501	ESF1 homolog	ESF1	S	TLDSGTSEIVKS(1)PR	198	0.306531	0.279429	0.297223	0.211324	0.186725	0.234727	129.88	0.999999	0.00640844	0.716473
Q9H6F5	Coiled-coil domain-containing protein 86	CCDC86	S	QQDLHLES(1)PQR	102	0.160862	0.158188	0.162589	0.0966493	0.0865043	0.116415	198.72	1	0.00239235	0.621978
Q9H6F5	Coiled-coil domain-containing protein 86	CCDC86	S	QPEYS(0.996)PES(1)PR	110	0.0743962	0.0857137	0.0838367	0.0517818	0.0647798	0.0558618	168.04	0.996232	0.0101153	0.706808
Q9H6F5	Coiled-coil domain-containing protein 86	CCDC86	S	EELTPGAPQHQLPPVPGS(0.999)PEPYPGQQAPGPEPSQPLLELTPR	160	0.0124748	0.0176441	0.0158788	0.00312178	0.00831577	0.00894286	132.96	0.999129	0.0232669	0.443075
Q9H6F5	Coiled-coil domain-containing protein 86	CCDC86	S	LGGLRPES(0.997)PESLTSVSR	18	0.173522	0.183322	0.200303	0.135975	0.139477	0.151545	213.02	0.99694	0.0089755	0.7664
Q9H6F5	Coiled-coil domain-containing protein 86	CCDC86	T	ALVEFESNPEET(0.868)REPGSPPSVQR	42	0.0112407	0.0106315	0.0129723	0.00641802	0.00770658	0.00691119	170.65	0.867898	0.00442888	0.603704
Q9H6F5	Coiled-coil domain-containing protein 86	CCDC86	S	ALVEFESNPEETREPGS(1)PPSVQR	47	0.24434	0.261516	0.261767	0.164192	0.173228	0.179776	213.05	0.999892	0.000338446	0.673762
Q9H6F5	Coiled-coil domain-containing protein 86	CCDC86	S	AGLGS(1)PERPPK	58	0.484441	0.443682	0.490077	0.292487	0.231772	0.353528	102.71	1	0.00908884	0.618945
Q9H6F5	Coiled-coil domain-containing protein 86	CCDC86	S	AGLGS(0.998)PERPPKTS(0.845)PGS(0.985)PR	66	0.653231	0.586865	0.639191	0.271191	0.225875	0.337944	102.71	0.844947	0.000812915	0.444323
Q9H6F5	Coiled-coil domain-containing protein 86	CCDC86	S	LQQGAGLES(1)PQGQPEPGAAS(1)PQR	80	0.101885	0.106083	0.117444	0.0572766	0.0713359	0.0779912	156.26	1	0.00669289	0.6349
Q9H6F5	Coiled-coil domain-containing protein 86	CCDC86	S	LQQGAGLES(1)PQGQPEPGAAS(1)PQR	91	0.101885	0.106083	0.117444	0.0572766	0.0713359	0.0779912	488.23	1	0.00669289	0.6349
Q9H6H4	Receptor expression-enhancing protein 4	REEP4	S	AGGLQDS(1)DT(1)EDECWSDTEAVPR	194	0.487514	0.588289	0.718769	0.373135	0.411674	0.408483	136.67	1	0.0422036	0.664945
Q9H6H4	Receptor expression-enhancing protein 4	REEP4	T	AGGLQDS(1)DT(1)EDECWSDTEAVPR	196	0.634451	0.732117	0.85198	0.43016	0.542884	0.5205	172.18	1	0.0280566	0.673208
Q9H6Z4	Ran-binding protein 3	RANBP3	S	S(1)PAEQK	27	0.509023	0.552111	0.583294	0.402204	0.428855	0.464194	89.43	1	0.0142408	0.787662
Q9H814	Phosphorylated adapter RNA export protein	PHAX	S	ETFASDTNEALASLDES(1)QEGHAEAK	368	0.17479	0.188988	0.194539	0.124696	0.129796	0.160556	204.58	0.999999	0.0195181	0.743391
Q9H8Y5	Ankyrin repeat and zinc finger domain-containing protein 1	ANKZF1	S	LHS(0.998)PQTHWK	361	0.728629	0.721143	0.660668	0.527895	0.573599	0.578422	122.34	0.998106	0.00592296	0.796002
Q9H8Y8	Golgi reassembly-stacking protein 2	GORASP2	T	VGDST(0.871)PVSEKPVSAAVDANASES(1)P	433	0.534642	0.502738	0.470399	0.291965	0.370559	0.432605	347.32	0.870655	0.0370812	0.726319
Q9H8Y8	Golgi reassembly-stacking protein 2	GORASP2	S	VGDST(0.871)PVSEKPVSAAVDANASES(1)P	451	0.534642	0.502738	0.470399	0.291965	0.370559	0.432605	347.32	1	0.0370812	0.726319
Q9H910	Hematological and neurological expressed 1-like protein	HN1L	S	TSDIFGS(1)PVTATSR	97	0.0579038	0.0717807	0.058474	0.0423124	0.0516129	0.0493448	160.5	0.999982	0.0484103	0.761433
Q9H9A7	RecQ-mediated genome instability protein 1	RMI1	S	LIGEPDLVVSVIPNNS(1)NENIPR	225	0.0612745	0.0467548	0.0867171	0.0201248	0.027946	0.0341686	125.82	0.999894	0.0386725	0.42229
Q9HAC8	Ubiquitin domain-containing protein 1	UBTD1	S	LS(1)ASLPDTVGQLK	164	0.314533	0.299341	0.347783	0.238144	0.222744	0.261766	185.95	0.999977	0.0120316	0.751468
Q9HB90	Ras-related GTP-binding protein C	RRAGC	T	ALTHNGT(1)PR	394	0.075676	0.0609545	0.0929523	0.0374253	0.0418727	0.0502437	100.88	0.999986	0.028809	0.564249
Q9HC35	Echinoderm microtubule-associated protein-like 4	EML4	S	RPS(1)PAEK	176	0.173842	0.197728	0.188883	0.128826	0.110079	0.136998	90.306	1	0.00436668	0.670713
Q9HCG8	Pre-mRNA-splicing factor CWC22 homolog	CWC22	S	NS(1)S(1)PEDRYEEQERS(1)PR	27	0.0266481	0.0256908	0.0195425	0.0167771	0.0152443	0.0106723	75.184	0.99997	0.0279566	0.593946
Q9HCG8	Pre-mRNA-splicing factor CWC22 homolog	CWC22	S	NS(1)S(1)PEDRYEEQERS(1)PR	28	0.0266481	0.0256908	0.0195425	0.0167771	0.0152443	0.0106723	75.184	0.999949	0.0279566	0.593946
Q9HD15	Steroid receptor RNA activator 1	SRA1	S	VPASETS(0.82)PGPPPMGPPPPSSK	69	0.0969886	0.0864526	0.101955	0.0618795	0.0517989	0.0667791	141.36	0.820117	0.00530124	0.632304
Q9NPI1	Bromodomain-containing protein 7	BRD7	S	EREDSGDAEAHAFKS(1)PSK	289	0.431492	0.419488	0.362956	0.211172	0.216635	0.346589	142.32	0.99976	0.0404382	0.637921
Q9NPI6	mRNA-decapping enzyme 1A	DCP1A	S	ASSPS(0.999)PLTIGTPESQR	525	1.8395	2.15088	2.06133	1.28495	1.43618	1.25171	254.16	0.999457	0.00309252	0.656481
Q9NPQ8	Synembryn-A	RIC8A	S	VIQPMGMS(1)PR	502	0.0909678	0.0811335	0.092128	0.0622764	0.0665308	0.0559807	74.987	1	0.00467071	0.699347
Q9NQC3	Reticulon-4	RTN4	S	MEDLDQSPLVSSSDS(0.999)PPRPQPAFK	15	1.07941	1.17263	1.18926	0.842538	0.807237	1.02588	241.76	0.998826	0.0282414	0.777514
Q9NQC3	Reticulon-4	RTN4	S	GS(0.986)SGSVDETLFALPAASEPVIR	181	0.0499498	0.0535836	0.0594917	0.030858	0.0386918	0.0310946	226.4	0.986424	0.00536628	0.617355
Q9NQC3	Reticulon-4	RTN4	S	RGS(0.967)SGS(0.938)VDETLFALPAASEPVIR	184	0.0369504	0.0404783	0.04198	0.0250407	0.0240327	0.0293947	152.07	0.938223	0.00355267	0.65714
Q9NQC3	Reticulon-4	RTN4	S	MEDLDQS(1)PLVSSSDS(0.984)PPRPQPAFK	7	0.0894233	0.104223	0.100358	0.0603829	0.0506018	0.0738369	172	0.999986	0.0107073	0.628636
Q9NQS7	Inner centromere protein	INCENP	S	IAQVS(1)PGPRDS(1)PAFPDS(1)PWR	263	0.0331631	0.028315	0.0275686	0.0166877	0.0117443	0.0207815	136.27	1	0.0134816	0.55267
Q9NQS7	Inner centromere protein	INCENP	S	IAQVS(1)PGPRDS(1)PAFPDS(1)PWR	269	0.0331631	0.028315	0.0275686	0.0166877	0.0117443	0.0207815	94.802	1	0.0134816	0.55267
Q9NQS7	Inner centromere protein	INCENP	S	IAQVS(1)PGPRDS(1)PAFPDS(1)PWR	275	0.0331631	0.028315	0.0275686	0.0166877	0.0117443	0.0207815	243.37	1	0.0134816	0.55267
Q9NQS7	Inner centromere protein	INCENP	S	HS(1)PIAPSS(0.865)PS(0.999)PQVLAQK	312	0.0441612	0.059023	0.0462502	0.0249034	0.0186824	0.0270147	125.23	0.864882	0.00759158	0.472452
Q9NQS7	Inner centromere protein	INCENP	S	HS(1)PIAPSS(0.865)PS(0.999)PQVLAQK	314	0.0441612	0.059023	0.0462502	0.0249034	0.0186824	0.0270147	103.26	0.999488	0.00759158	0.472452
Q9NQS7	Inner centromere protein	INCENP	T	SKT(0.882)PSS(0.814)PCPASK	478	0.244899	0.202304	0.21319	0.155679	0.118053	0.150672	92.38	0.88222	0.0106292	0.642653
Q9NQS7	Inner centromere protein	INCENP	S	TSSAVWNS(1)PPLQGAR	899	0.0246573	0.0235127	0.025873	0.0168564	0.0143077	0.0166923	118.13	1	0.0012244	0.646333
Q9NQT8	Kinesin-like protein KIF13B	KIF13B	S	RLS(1)PEK	645	0.127655	0.139562	0.129975	0.100876	0.0770897	0.103225	91.265	1	0.0132102	0.707947
Q9NQW6	Actin-binding protein anillin	ANLN	S	SCSPSPVS(0.932)PQVQPQAADTISDSVAVPASLLGMR	102	0.0259909	0.029762	0.0250986	0.0183884	0.0157087	0.0202818	144.23	0.932117	0.0106156	0.672576
Q9NQW6	Actin-binding protein anillin	ANLN	S	STLS(0.993)QTVPSK	339	0.0199265	0.0190682	0.0199208	0.014392	0.0106403	0.0119714	142.97	0.993268	0.00299524	0.62808
Q9NQW6	Actin-binding protein anillin	ANLN	S	CQEHSKES(1)PAR	388	0.064128	0.0726788	0.0671262	0.0343131	0.0205619	0.0467844	170.42	0.999937	0.0129084	0.498494
Q9NQW6	Actin-binding protein anillin	ANLN	S	GNIWS(1)AEK	449	0.0305559	0.0280312	0.0282105	0.017484	0.0101716	0.0192818	101.93	1	0.0101974	0.540769
Q9NQW6	Actin-binding protein anillin	ANLN	S	QETHCQS(0.866)TPLKK	471	0.0239841	0.0296865	0.0215893	0.0140369	0.00715299	0.012754	119.54	0.866101	0.0125967	0.451023
Q9NQW6	Actin-binding protein anillin	ANLN	S	QPLSEASNQQPLS(1)GGEEK	54	0.0355927	0.0317019	0.0381526	0.0273427	0.0258831	0.0258911	159.67	1	0.0105694	0.750299
Q9NQW6	Actin-binding protein anillin	ANLN	S	EIEMSVDDDDINS(0.942)SK	561	0.0166191	0.0221785	0.0224597	0.0102072	0.00757919	0.0118298	250.31	0.942432	0.00968019	0.483473
Q9NQW6	Actin-binding protein anillin	ANLN	S	EIEMSVDDDDINSS(0.953)K	562	0.0316768	0.0387639	0.0326116	0.0185598	0.0153934	0.0209721	333.59	0.953295	0.00429126	0.532985
Q9NQW6	Actin-binding protein anillin	ANLN	S	CS(0.945)DNTEVEVSNLENK	72	0.0435914	0.0391087	0.0475772	0.0245826	0.0182218	0.0267449	277.94	0.944675	0.00462423	0.533856
Q9NR12	PDZ and LIM domain protein 7	PDLIM7	T	HSQPAT(1)PTPLQSR	251	0.0201549	0.0219816	0.0240488	0.0119297	0.0129762	0.0194739	125.45	0.999843	0.0497915	0.670537
Q9NR12	PDZ and LIM domain protein 7	PDLIM7	S	LS(0.999)LGLSR	78	0.0230316	0.0263672	0.0243718	0.012437	0.0109751	0.0151132	110.76	0.99948	0.00163049	0.522231
Q9NR30	Nucleolar RNA helicase 2	DDX21	S	NEEPS(1)EEEIDAPKPK	121	0.454006	0.455243	0.462751	0.316212	0.285578	0.354536	214.81	1	0.00233643	0.697031
Q9NR30	Nucleolar RNA helicase 2	DDX21	S	NGFPHPEPDCNPSEAAS(1)EES(1)NS(1)EIEQEIPVEQK	168	0.00714642	0.00626956	0.00636656	0.00411369	0.00470161	0.00527062	147.16	0.999832	0.0119426	0.712038
Q9NR30	Nucleolar RNA helicase 2	DDX21	S	NGFPHPEPDCNPSEAAS(1)EES(1)NS(1)EIEQEIPVEQK	171	0.00714642	0.00626956	0.00636656	0.00411369	0.00470161	0.00527062	147.16	0.999976	0.0119426	0.712038
Q9NR30	Nucleolar RNA helicase 2	DDX21	S	NGFPHPEPDCNPSEAAS(1)EES(1)NS(1)EIEQEIPVEQK	173	0.00714642	0.00626956	0.00636656	0.00411369	0.00470161	0.00527062	125.47	0.999976	0.0119426	0.712038
Q9NR30	Nucleolar RNA helicase 2	DDX21	S	AEPSEVDMNS(1)PK	71	0.615871	0.584599	0.584286	0.346318	0.23297	0.430356	205.26	1	0.0113002	0.565704
Q9NR30	Nucleolar RNA helicase 2	DDX21	S	KKEEPSQNDIS(1)PK	89	0.745431	0.729571	0.754754	0.417425	0.319748	0.479182	194.37	1	0.0019839	0.54551
Q9NR31	GTP-binding protein SAR1a	SAR1A	T	IDRT(1)DAISEEK	139	0.388317	0.391462	0.404369	0.312926	0.311193	0.31381	151.48	1	7.87995e-05	0.792071
Q9NRA8	Eukaryotic translation initiation factor 4E transporter	EIF4ENIF1	S	WFSNPS(1)R	345	0.074847	0.0801214	0.0988789	0.0601679	0.0566019	0.0543761	74.269	0.999995	0.0211471	0.674208
Q9NRA8	Eukaryotic translation initiation factor 4E transporter	EIF4ENIF1	S	SSS(0.992)PVGLAK	951	0.331092	0.320503	0.354298	0.251895	0.286816	0.263956	154.05	0.991817	0.00905326	0.797964
Q9NRF9	DNA polymerase epsilon subunit 3	POLE3	S	TDSEEQDKS(1)R	122	0.156009	0.152809	0.157858	0.0787517	0.0931011	0.127253	82.543	0.999992	0.0181052	0.640929
Q9NRY4	Rho GTPase-activating protein 35	ARHGAP35	S	TSFSVGS(1)DDELGPIR	1179	0.140337	0.107816	0.127207	0.0910425	0.103654	0.0751192	202.79	1	0.0485938	0.71882
Q9NS87	Kinesin-like protein KIF15	KIF15	S	NQQGFS(1)PK	568	1.23127	1.19046	1.22617	0.829985	0.801714	0.845367	104.43	1	2.74632e-05	0.679038
Q9NS91	E3 ubiquitin-protein ligase RAD18	RAD18	S	SKFS(0.999)PQK	158	1.2907	1.54842	1.40993	0.508607	0.457888	0.791048	68.657	0.998624	0.00287737	0.413632
Q9NS91	E3 ubiquitin-protein ligase RAD18	RAD18	S	EAS(1)PAAK	164	0.330723	0.354071	0.373445	0.134393	0.128723	0.205652	74.173	1	0.00207503	0.44297
Q9NS91	E3 ubiquitin-protein ligase RAD18	RAD18	S	NDLQDTEIS(1)PR	471	0.0625665	0.0929566	0.0712831	0.0331101	0.0222588	0.0461425	132.97	0.999985	0.0213346	0.447569
Q9NS91	E3 ubiquitin-protein ligase RAD18	RAD18	S	NHLLQFALES(1)PAK	99	0.0569631	0.051367	0.0369596	0.0248882	0.0214949	0.024608	106.38	1	0.014987	0.488618
Q9NTI5	Sister chromatid cohesion protein PDS5 homolog B	PDS5B	S	GHTAS(0.98)ES(0.998)DEQQWPEEK	1259	0.0484227	0.044369	0.0477081	0.0349323	0.0385051	0.0380947	272.24	0.998272	0.00457867	0.793824
Q9NTI5	Sister chromatid cohesion protein PDS5 homolog B	PDS5B	S	LKEDILENEDEQNS(1)PPKK	1283	0.374914	0.360711	0.391988	0.29984	0.244275	0.334666	209.71	1	0.0407282	0.779328
Q9NTI5	Sister chromatid cohesion protein PDS5 homolog B	PDS5B	T	GRPPKPLGGGT(1)PK	1301	0.0326071	0.0299901	0.0364334	0.0208535	0.0224977	0.0286661	74.786	1	0.0409031	0.727222
Q9NTI5	Sister chromatid cohesion protein PDS5 homolog B	PDS5B	T	GRPSKT(0.961)PS(0.999)PSQPK	1381	0.196008	0.174046	0.187219	0.126842	0.125117	0.159941	185.14	0.960605	0.020366	0.739134
Q9NTI5	Sister chromatid cohesion protein PDS5 homolog B	PDS5B	S	GRPSKT(0.961)PS(0.999)PSQPK	1383	0.196008	0.174046	0.187219	0.126842	0.125117	0.159941	185.14	0.9994	0.020366	0.739134
Q9NUL3	Double-stranded RNA-binding protein Staufen homolog 2	STAU2	T	GSS(0.84)PT(0.998)PPCS(1)PVQPSK	488	0.323825	0.314927	0.298472	0.238332	0.252799	0.254342	122.98	0.997537	0.00208377	0.795405
Q9NUL3	Double-stranded RNA-binding protein Staufen homolog 2	STAU2	S	GSS(0.84)PT(0.998)PPCS(1)PVQPSK	492	0.323825	0.314927	0.298472	0.238332	0.252799	0.254342	122.98	1	0.00208377	0.795405
Q9NVG8	TBC1 domain family member 13	TBC1D13	S	SGVTNMSS(0.996)PHK	184	0.157148	0.157152	0.156916	0.122294	0.106457	0.144728	101.53	0.996464	0.0426307	0.792584
Q9NVS9	Pyridoxine-5'-phosphate oxidase	PNPO	S	GLPTGDS(1)PLGPMTHR	241	0.151067	0.16788	0.129928	0.101744	0.0949853	0.108868	170.79	0.999992	0.0150228	0.680805
Q9NWT1	p21-activated protein kinase-interacting protein 1	PAK1IP1	S	ESLPPAAEPS(1)PVSK	320	0.220211	0.19979	0.220658	0.125886	0.115285	0.190206	94.882	0.999543	0.0459649	0.673332
Q9NX40	OCIA domain-containing protein 1	OCIAD1	S	RS(0.909)SPPGHYYQK	122	0.302451	0.288903	0.351861	0.187784	0.18505	0.248619	110.44	0.909464	0.0191002	0.658867
Q9NX63	MICOS complex subunit MIC19	CHCHD3	S	YS(1)GAYGASVSDEELK	50	0.210346	0.248593	0.240315	0.0889546	0.0926355	0.114146	325.77	1	0.00066051	0.422931
Q9NYB9	Abl interactor 2	ABI2	S	TLEPVRPPVVPNDYVPS(0.987)PTR	216	0.413818	0.540926	0.504323	0.350721	0.371069	0.373754	75.623	0.986605	0.0345193	0.750852
Q9NYF8	Bcl-2-associated transcription factor 1	BCLAF1	S	MAPVPLDDSNRPAS(0.78)LTK	564	0.0158123	0.0162526	0.0104982	0.00700292	0.00916322	0.00901446	45.047	0.78022	0.0427156	0.591606
Q9NYF8	Bcl-2-associated transcription factor 1	BCLAF1	T	QEKT(1)PK	726	0.232448	0.227196	0.216679	0.173034	0.149527	0.169382	66.071	1	0.00207341	0.727378
Q9NYF8	Bcl-2-associated transcription factor 1	BCLAF1	S	SSSSSASPSS(0.97)PSSR	760	0.0194969	0.0242978	0.0213114	0.0123667	0.0119525	0.0187365	158.93	0.970355	0.0476848	0.661316
Q9NYF8	Bcl-2-associated transcription factor 1	BCLAF1	T	EEEWDPEYT(1)PK	840	0.0296548	0.0372576	0.0292586	0.021377	0.0200664	0.0201001	95.428	0.999935	0.0119217	0.639938
Q9NZ63	Uncharacterized protein C9orf78	C9orf78	S	RGDS(0.995)ESEEDEQDS(0.999)EEVR	24	0.0640285	0.0614677	0.0590997	0.0521769	0.0463962	0.0480572	244.89	0.99943	0.0047662	0.794332
Q9NZJ4	Sacsin	SACS	S	IADLQS(1)PLFR	1779	0.108773	0.12731	0.120381	0.0880644	0.0871337	0.0879199	120.59	1	0.00454853	0.738133
Q9NZM1	Myoferlin	MYOF	S	HTIIPAKS(1)PEK	1915	0.0444723	0.0451535	0.0482327	0.0326909	0.0375353	0.0374023	92.935	0.999999	0.00689486	0.780717
Q9NZM3	Intersectin-2	ITSN2	S	TVS(0.898)PGS(0.898)VSPIHGQGQVVENLK	887	0.0752696	0.0791871	0.0943458	0.0500779	0.053104	0.0553391	173.44	0.898192	0.00746623	0.637136
Q9P0U4	CXXC-type zinc finger protein 1	CXXC1	S	YFPSSLS(0.978)PVTPSESLPR	224	0.0450655	0.0538611	0.0671011	0.0269051	0.0291211	0.0323578	87.647	0.978484	0.0172008	0.532345
Q9P1Y5	Calmodulin-regulated spectrin-associated protein 3	CAMSAP3	S	HPLLSSGGPQS(0.999)PLR	368	0.24198	0.22973	0.231449	0.158872	0.171424	0.165298	100.02	0.998521	0.000194682	0.704811
Q9P206	Uncharacterized protein KIAA1522	KIAA1522	S	S(0.959)TVLGLPQHVQK	161	0.132618	0.160095	0.142599	0.118188	0.124574	0.102914	132.24	0.959414	0.043892	0.794086
Q9P206	Uncharacterized protein KIAA1522	KIAA1522	S	KLQLERPVS(0.998)PETQADLQR	929	0.966253	0.872565	0.977003	0.711269	0.675462	0.709285	223.07	0.99787	0.00240681	0.744371
Q9P260	LisH domain and HEAT repeat-containing protein KIAA1468	KIAA1468	S	AGS(0.971)ISTLDSLDFAR	180	0.0422043	0.0568013	0.0523693	0.0296258	0.024059	0.0287092	113.47	0.970609	0.00780002	0.544305
Q9P265	Disco-interacting protein 2 homolog B	DIP2B	S	GTSGS(0.999)LADVFANTR	203	0.0548803	0.0579848	0.0624577	0.0481992	0.0443166	0.0372047	137.21	0.998868	0.0175572	0.739896
Q9P270	SLAIN motif-containing protein 2	SLAIN2	S	SVS(0.981)PLVWCR	147	0.0496551	0.0513452	0.0501374	0.0182478	0.0195807	0.0274997	94.692	0.981127	0.000617656	0.432243
Q9P270	SLAIN motif-containing protein 2	SLAIN2	S	GTFS(0.981)DQELDAQSLDDEDDNMHHAVYPAVNR	315	0.225189	0.21239	0.235074	0.15644	0.182912	0.196046	266.81	0.980852	0.026738	0.795949
Q9P270	SLAIN motif-containing protein 2	SLAIN2	S	LS(0.993)LQGHPTDLQTSNVK	391	0.0226406	0.0193616	0.0216559	0.0117869	0.0141565	0.0160489	97.457	0.992646	0.0100227	0.659653
Q9P270	SLAIN motif-containing protein 2	SLAIN2	S	S(1)LPNLSR	413	0.461727	0.499755	0.513345	0.24868	0.234308	0.267505	97.277	0.999988	0.000186335	0.508868
Q9P270	SLAIN motif-containing protein 2	SLAIN2	S	AGASIPSSGAAS(1)PR	63	0.325262	0.334448	0.32019	0.180342	0.168341	0.203751	159.41	1	0.00022017	0.563766
Q9P270	SLAIN motif-containing protein 2	SLAIN2	S	RTS(0.98)SEELR	87	0.0450829	0.0572733	0.0473585	0.0233321	0.0242754	0.022148	96.015	0.979819	0.00215988	0.465923
Q9P275	Ubiquitin carboxyl-terminal hydrolase 36	USP36	T	DVVLST(0.928)SPK	581	0.319127	0.327035	0.302132	0.226818	0.176915	0.277403	172.61	0.927923	0.0409043	0.718276
Q9P275	Ubiquitin carboxyl-terminal hydrolase 36	USP36	S	DVVLSTS(0.751)PK	582	0.144183	0.157277	0.168682	0.115208	0.0775331	0.102364	87.777	0.750808	0.0112983	0.627692
Q9P2D0	Inhibitor of Bruton tyrosine kinase	IBTK	S	DLQS(1)PDFTTGFHSDK	1045	1.20162	1.27008	1.06405	0.809694	0.924103	0.870217	261.17	0.999979	0.0108179	0.736483
Q9P2E9	Ribosome-binding protein 1	RRBP1	S	SHVEDGDIAGAPASS(0.855)PEAPPAEQDPVQLK	1277	0.00890641	0.00920428	0.0106542	0.00692756	0.00775468	0.00725545	162.1	0.854947	0.0182907	0.762655
Q9P2E9	Ribosome-binding protein 1	RRBP1	T	KVDTT(0.98)PNQGK	275	0.0152389	0.0143488	0.0135829	0.00858366	0.00653403	0.0107232	88.021	0.979741	0.0113219	0.598576
Q9P2E9	Ribosome-binding protein 1	RRBP1	S	KAEGS(0.997)PSEGK	573	0.0559353	0.0547631	0.0559794	0.0426248	0.0418837	0.0446819	131.86	0.996898	0.000175202	0.775091
Q9P2E9	Ribosome-binding protein 1	RRBP1	S	KAEGS(1)PNQGK	583	0.080336	0.0790709	0.0845998	0.05873	0.0549175	0.062015	150.09	1	0.00100067	0.719908
Q9P2N5	RNA-binding protein 27	RBM27	S	ETS(0.905)GFVDK	62	0.0672722	0.0800015	0.0743993	0.051678	0.0560313	0.0592416	57.598	0.904718	0.0130982	0.753141
Q9P2Q2	FERM domain-containing protein 4A	FRMD4A	T	GGGGDEGDTGRLT(0.972)PSR	897	0.263752	0.312132	0.263796	0.165057	0.174451	0.232486	91.926	0.971552	0.028255	0.681205
Q9UBC2	Epidermal growth factor receptor substrate 15-like 1	EPS15L1	S	STPSHGSVSSLNSTGSLS(0.869)PK	255	0.00515314	0.00523794	0.00646869	0.0025313	0.00261599	0.0035246	92.886	0.869127	0.00678376	0.514354
Q9UBE0	SUMO-activating enzyme subunit 1;SUMO-activating enzyme subunit 1, N-terminally processed	SAE1	S	EEAGGGIS(1)EEEAAQYDR	12	0.00476162	0.00674347	0.00593542	0.00165395	0.00158957	0.00102562	169.43	1	0.00196238	0.244783
Q9UBI6	Guanine nucleotide-binding protein G(I)/G(S)/G(O) subunit gamma-12	GNG12	S	LEAS(1)IER	26	0.414726	0.409497	0.457569	0.358132	0.310918	0.347999	73.233	1	0.0135041	0.793459
Q9UDT6	CAP-Gly domain-containing linker protein 2	CLIP2	S	EGS(1)PLHK	42	0.107215	0.116783	0.10346	0.0736905	0.0723234	0.0917835	83.647	1	0.0157621	0.726192
Q9UDT6	CAP-Gly domain-containing linker protein 2	CLIP2	S	QSSGPSSS(0.824)PAAAAAPEKPGPK	54	0.024679	0.0204267	0.0218063	0.0148049	0.0141634	0.0192653	97.346	0.824489	0.0376996	0.720851
Q9UDY2	Tight junction protein ZO-2	TJP2	S	SILKPSTPIPPQEGEEVGES(1)S(1)EEQDNAPK	1068	0.00842899	0.00953677	0.00834343	0.00651857	0.00626675	0.00708902	149.98	0.999994	0.00919851	0.755414
Q9UDY2	Tight junction protein ZO-2	TJP2	S	RHQYS(1)DYDYHS(0.978)S(0.885)SEK	424	0.0203033	0.0182276	0.0193298	0.0137205	0.0158672	0.0134377	142.89	0.999996	0.00708452	0.743604
Q9UDY2	Tight junction protein ZO-2	TJP2	S	RHQYS(1)DYDYHS(0.98)S(0.845)SEK	430	0.0171536	0.0147768	0.0167607	0.011776	0.0133212	0.0117167	142.89	0.979938	0.0118725	0.756071
Q9UDY2	Tight junction protein ZO-2	TJP2	S	RHQYS(1)DYDYHS(0.978)S(0.885)SEK	431	0.0203033	0.0182276	0.0193298	0.0137205	0.0158672	0.0134377	142.89	0.884889	0.00708452	0.743604
Q9UDY2	Tight junction protein ZO-2	TJP2	S	ERPS(0.996)S(0.983)REDT(0.923)PSR	440	0.00212219	0.00184662	0.0021752	0.000637478	0.000922006	0.000976581	149.57	0.996276	0.00119596	0.41277
Q9UDY2	Tight junction protein ZO-2	TJP2	S	ERPS(0.996)S(0.983)REDT(0.923)PSR	441	0.00212219	0.00184662	0.0021752	0.000637478	0.000922006	0.000976581	196.37	0.98277	0.00119596	0.41277
Q9UDY2	Tight junction protein ZO-2	TJP2	T	ERPS(0.996)S(0.983)REDT(0.923)PSR	445	0.00212219	0.00184662	0.0021752	0.000637478	0.000922006	0.000976581	91.076	0.923035	0.00119596	0.41277
Q9UDY2	Tight junction protein ZO-2	TJP2	S	ERPS(0.921)SREDTPS(0.948)R	447	0.00886979	0.00873486	0.00878339	0.00518548	0.00358416	0.00591551	149.57	0.94753	0.00481326	0.556508
Q9UFC0	Leucine-rich repeat and WD repeat-containing protein 1	LRWD1	S	ACAS(0.935)PSAQVEGS(1)PVAGSDGSQPAVK	251	0.839588	0.764051	0.941892	0.660955	0.632389	0.654098	253.61	0.935005	0.0188457	0.765044
Q9UFC0	Leucine-rich repeat and WD repeat-containing protein 1	LRWD1	S	ACAS(0.933)PSAQVEGS(1)PVAGSDGSQPAVK	259	0.839588	0.764051	0.941892	0.660955	0.632389	0.654098	253.61	1	0.0188457	0.765044
Q9UGV2	Protein NDRG3	NDRG3	S	SVTSNQS(0.992)DGTQESCESPDVLDR	352	0.269105	0.294291	0.294341	0.236747	0.244932	0.178786	170.53	0.991615	0.0428612	0.77001
Q9UGY1	Nucleolar protein 12	NOL12	S	LLGLTPPEGGAGDRS(1)EEEASSTEKPTK	134	0.338612	0.242443	0.233234	0.178222	0.15355	0.170883	143.01	0.999889	0.0394482	0.617292
Q9UHB6	LIM domain and actin-binding protein 1	LIMA1	S	SEVQQPVHPKPLS(1)PDSR	362	0.0616602	0.068627	0.0728382	0.0446743	0.0500547	0.0468232	131.77	0.999881	0.00474932	0.69687
Q9UHB6	LIM domain and actin-binding protein 1	LIMA1	S	ASSLSESS(0.933)PPK	374	0.0332502	0.0289033	0.0322474	0.0236802	0.0249476	0.0242051	89.231	0.932575	0.00621781	0.771527
Q9UHB6	LIM domain and actin-binding protein 1	LIMA1	S	SRPFTVAASFQSTSVKS(0.998)PK	604	0.0148248	0.0168181	0.0171004	0.0110315	0.0102665	0.0130928	137.24	0.99763	0.0124266	0.70555
Q9UHB9	Signal recognition particle subunit SRP68	SRP68	S	QVPGGGGGGGSGGGGGS(0.972)GGGGSGGGR	22	0.00236388	0.00205803	0.00217048	0.00131911	0.00126047	0.00158247	133.31	0.971927	0.00370944	0.631342
Q9UHD8	Septin-9	44813	T	RAEVLGHKT(1)PEPAPR	142	0.147079	0.134537	0.14196	0.104171	0.106446	0.105716	162.81	1	0.000643289	0.746814
Q9UHD8	Septin-9	44813	T	SFEVEEVETPNST(0.85)PPRR	42	0.0159706	0.0164491	0.0169681	0.0124704	0.00914841	0.0138487	131.86	0.849784	0.0311538	0.718144
Q9UHI6	Probable ATP-dependent RNA helicase DDX20	DDX20	S	GNKS(0.998)YLEGS(0.999)S(1)DNQLKDSESTPVDDR	672	0.0592353	0.0705931	0.070648	0.0313927	0.0411505	0.053786	86.936	0.998388	0.0302033	0.630145
Q9UHI6	Probable ATP-dependent RNA helicase DDX20	DDX20	S	GNKS(0.998)YLEGS(0.999)S(1)DNQLKDSESTPVDDR	677	0.0592353	0.0705931	0.070648	0.0313927	0.0411505	0.053786	86.936	0.998769	0.0302033	0.630145
Q9UHI6	Probable ATP-dependent RNA helicase DDX20	DDX20	S	GNKS(0.998)YLEGS(0.999)S(1)DNQLKDSESTPVDDR	678	0.0592353	0.0705931	0.070648	0.0313927	0.0411505	0.053786	86.936	0.99952	0.0302033	0.630145
Q9UI10	Translation initiation factor eIF-2B subunit delta	EIF2B4	S	AS(0.995)PSTAGETPSGVK	130	0.354694	0.343763	0.389652	0.210028	0.188049	0.285947	200.19	0.994941	0.0146624	0.628636
Q9UI10	Translation initiation factor eIF-2B subunit delta	EIF2B4	T	ELPESGIQLGT(1)PR	86	0.020848	0.0208336	0.0173903	0.0144327	0.0156451	0.0136031	117.2	1	0.0166124	0.739452
Q9UIG0	Tyrosine-protein kinase BAZ1B	BAZ1B	S	KSDGACDS(1)PSS(0.79)DKENSSQIAQDHQK	158	0.116341	0.125109	0.123858	0.0759026	0.0741922	0.0881228	193.05	0.999917	0.0012091	0.652103
Q9UIG0	Tyrosine-protein kinase BAZ1B	BAZ1B	S	SDGACDS(0.991)PSS(0.962)DKENSSQIAQDHQK	161	0.0738346	0.0804537	0.0801673	0.046121	0.0474449	0.0536881	193.05	0.961788	0.000794723	0.628068
Q9UIG0	Tyrosine-protein kinase BAZ1B	BAZ1B	S	S(0.951)LSGS(0.77)PLK	345	0.0144254	0.0112479	0.0140698	0.0083475	0.00783886	0.00891776	40.496	0.95125	0.00975713	0.63166
Q9UJ41	Rab5 GDP/GTP exchange factor	RABGEF1	S	KQEAESWS(1)PDACLGVK	400	0.261217	0.193172	0.212542	0.133798	0.111084	0.127641	85.087	0.999556	0.0100523	0.558563
Q9UJF2	Ras GTPase-activating protein nGAP	RASAL2	S	S(0.939)TQS(0.965)EDFSR	838	0.0582934	0.0512552	0.0529651	0.033749	0.0419783	0.0335343	86.288	0.939128	0.00708911	0.672323
Q9UJF2	Ras GTPase-activating protein nGAP	RASAL2	S	QQSSSSRES(0.997)PVPK	928	0.099017	0.127576	0.122129	0.0965461	0.0818159	0.0824817	74.786	0.996805	0.0426593	0.747999
Q9UJM3	ERBB receptor feedback inhibitor 1	ERRFI1	S	S(0.876)HSGPAGSFNKPAIR	249	0.552995	0.611315	0.486769	0.346422	0.46405	0.399454	116.13	0.876266	0.0411363	0.732809
Q9UJU6	Drebrin-like protein	DBNL	S	YQEQGGEAS(1)PQR	232	0.174713	0.17546	0.161293	0.111187	0.111084	0.144391	208.79	1	0.0158454	0.716884
Q9UJU6	Drebrin-like protein	DBNL	S	LRS(1)PFLQK	283	0.483704	0.465438	0.441037	0.252235	0.227043	0.316619	100.69	1	0.00252672	0.572514
Q9UJV9	Probable ATP-dependent RNA helicase DDX41	DDX41	S	TDEVPAGGS(1)RS(1)EAEDEDDEDYVPYVPLR	21	0.0436595	0.036238	0.0497122	0.0179084	0.0347241	0.0146198	194.34	0.999918	0.0473452	0.518883
Q9UJV9	Probable ATP-dependent RNA helicase DDX41	DDX41	S	TDEVPAGGS(1)RS(1)EAEDEDDEDYVPYVPLR	23	0.0436595	0.036238	0.0497122	0.0179084	0.0347241	0.0146198	321.4	0.999944	0.0473452	0.518883
Q9UJX6	Anaphase-promoting complex subunit 2	ANAPC2	S	VFLQDGPARPAS(0.997)PEAGNTLR	314	0.0489772	0.057879	0.0523005	0.0454088	0.031415	0.0351663	154.14	0.996632	0.0330975	0.703646
Q9UJZ1	Stomatin-like protein 2, mitochondrial	STOML2	T	APVPGT(1)PDSLSSGSSR	327	0.151797	0.145938	0.168264	0.100961	0.111408	0.125206	200	0.999536	0.0115442	0.724412
Q9UK59	Lariat debranching enzyme	DBR1	S	RLS(1)DEHEPEQR	514	0.206274	0.27891	0.266723	0.157006	0.141549	0.178304	119.92	1	0.0210493	0.634199
Q9UKA4	A-kinase anchor protein 11	AKAP11	S	EDSGLFS(0.999)PIR	448	0.0826635	0.0843213	0.088225	0.0593205	0.0576515	0.0767055	105.46	0.999134	0.031381	0.758895
Q9UKS6	Protein kinase C and casein kinase substrate in neurons protein 3	PACSIN3	S	S(1)PDEVTLTSIVPTR	319	0.0707172	0.0831325	0.0681351	0.0455733	0.038046	0.0444161	119.18	0.99981	0.00379512	0.576776
Q9UKS6	Protein kinase C and casein kinase substrate in neurons protein 3	PACSIN3	S	DGTAPPPQSPGSPGTGQDEEWS(0.996)DEES(0.999)PRK	358	0.0573119	0.0764583	0.0831786	0.0459777	0.043525	0.0516198	126.67	0.999317	0.0356584	0.650487
Q9UKS6	Protein kinase C and casein kinase substrate in neurons protein 3	PACSIN3	S	ALYDYAGQEADELS(1)FR	383	0.0224071	0.0239337	0.0277795	0.0183924	0.0182748	0.0155887	141.31	1	0.0167247	0.705015
Q9ULH1	Arf-GAP with SH3 domain, ANK repeat and PH domain-containing protein 1	ASAP1	S	SHPLDLS(1)PNVQSR	1027	0.0563002	0.0631867	0.0734429	0.0476222	0.0418376	0.0463007	192.46	0.999998	0.0225585	0.703678
Q9ULH1	Arf-GAP with SH3 domain, ANK repeat and PH domain-containing protein 1	ASAP1	T	LALPGFST(0.774)PR	758	0.0171268	0.0173896	0.0183306	0.0116137	0.00951373	0.0116298	68.557	0.773802	0.00107211	0.61985
Q9ULH1	Arf-GAP with SH3 domain, ANK repeat and PH domain-containing protein 1	ASAP1	S	TLS(0.892)DPPS(1)PLPHGPPNK	839	0.0984885	0.0944216	0.0949735	0.0679519	0.0815123	0.0722945	80.238	0.891903	0.00628414	0.770307
Q9ULH1	Arf-GAP with SH3 domain, ANK repeat and PH domain-containing protein 1	ASAP1	S	TLSDPPS(1)PLPHGPPNK	843	0.101305	0.0928009	0.111515	0.0714956	0.0690561	0.0641528	107.57	0.999994	0.00446402	0.669799
Q9ULH7	MKL/myocardin-like protein 2	MKL2	S	SGEISLPIKEEPS(0.995)PISK	921	0.108563	0.0900302	0.119966	0.086489	0.0751413	0.0706361	89.668	0.995389	0.0440869	0.729116
Q9ULU4	Protein kinase C-binding protein 1	ZMYND8	S	SKDPGS(0.993)AER	12	0.0137211	0.0142601	0.0148398	0.00904276	0.00780642	0.0126432	82.171	0.993341	0.0403694	0.688736
Q9ULV3	Cip1-interacting zinc finger protein	CIZ1	T	EKRT(1)PAPEPEPCEASELPAK	244	0.41454	0.348676	0.467219	0.253982	0.25094	0.249757	134.31	0.999999	0.00986946	0.613343
Q9ULW0	Targeting protein for Xklp2	TPX2	T	KT(1)PAQPQR	113	0.0190236	0.0194025	0.021423	0.0125254	0.00793969	0.0122813	53.968	1	0.00559915	0.54715
Q9ULW0	Targeting protein for Xklp2	TPX2	S	S(1)LRLS(1)AQK	121	0.0915371	0.0810912	0.0977741	0.0442353	0.0284185	0.0493285	86.772	1	0.00340621	0.451114
Q9ULW0	Targeting protein for Xklp2	TPX2	S	S(1)LRLS(1)AQK	125	0.0915371	0.0810912	0.0977741	0.0442353	0.0284185	0.0493285	86.772	1	0.00340621	0.451114
Q9ULW0	Targeting protein for Xklp2	TPX2	S	KHPSS(0.994)PAR	293	0.157944	0.163991	0.163172	0.0962003	0.0698856	0.128974	141.08	0.993982	0.0211311	0.608239
Q9ULW0	Targeting protein for Xklp2	TPX2	T	DPQT(1)PVLQTK	369	0.218858	0.220563	0.217473	0.0991051	0.0839887	0.135219	105.08	1	0.00176663	0.484573
Q9ULW0	Targeting protein for Xklp2	TPX2	S	S(1)PAFALK	486	0.0395313	0.0532774	0.0459368	0.0132338	0.00735956	0.0146273	97.635	1	0.00162501	0.253851
Q9ULW0	Targeting protein for Xklp2	TPX2	S	SSDQPLTVPVS(1)PK	738	0.130545	0.130325	0.130693	0.0696265	0.0602912	0.0825723	169.94	0.999991	0.000763008	0.542672
Q9ULX3	RNA-binding protein NOB1	NOB1	S	KDDS(1)DDDGGGWITPSNIK	201	2.20765	2.21977	2.46687	1.74137	1.78011	1.97023	240.8	1	0.0132191	0.796557
Q9UM00	Transmembrane and coiled-coil domain-containing protein 1	TMCO1	S	ETITES(1)AGR	111	1.25135	1.29233	1.27496	0.955612	0.626054	0.975367	139.32	0.999833	0.0209845	0.669618
Q9UMN6	Histone-lysine N-methyltransferase 2B	KMT2B	S	VGSGQGGS(1)PCWK	351	0.255854	0.272182	0.252552	0.19692	0.176207	0.196364	151.54	1	0.00152162	0.729567
Q9UMN6	Histone-lysine N-methyltransferase 2B	KMT2B	S	GPVRS(0.999)EDESVEAK	844	1.04568	0.902296	0.889505	0.755129	0.73453	0.67786	110.82	0.999458	0.0154717	0.763888
Q9UNF1	Melanoma-associated antigen D2	MAGED2	S	ALLSLRS(0.999)PK	247	0.0690761	0.0645143	0.07467	0.0465953	0.0231033	0.035008	67.993	0.99907	0.00951344	0.502768
Q9UNL2	Translocon-associated protein subunit gamma	SSR3	S	KLS(1)EADNRK	105	0.157804	0.200392	0.213401	0.100061	0.11515	0.10383	68.786	1	0.00839561	0.558157
Q9UNY4	Transcription termination factor 2	TTF2	S	KVS(0.933)PASGVSK	396	0.131622	0.149512	0.148787	0.0917863	0.0807271	0.104756	45.084	0.933324	0.00497378	0.644929
Q9UPN3	Microtubule-actin cross-linking factor 1, isoforms 1/2/3/5	MACF1	S	SMDAMSS(0.852)PTK	4496	0.0370385	0.0413162	0.0420023	0.0264228	0.0283901	0.0299923	108.49	0.852025	0.00314143	0.704614
Q9UPN3	Microtubule-actin cross-linking factor 1, isoforms 1/2/3/5	MACF1	S	S(0.974)LSQPTPPPMPILSQSEAK	6967	0.00310713	0.00286562	0.00261435	0.00206774	0.00232199	0.00202565	155.17	0.973579	0.0130002	0.747095
Q9UPN3	Microtubule-actin cross-linking factor 1, isoforms 1/2/3/5	MACF1	S	VIPSS(0.996)GSK	7265	0.00684827	0.00792166	0.00715422	0.00400212	0.00267194	0.00545609	129.28	0.996101	0.0195375	0.553278
Q9UPN4	Centrosomal protein of 131 kDa	CEP131	S	QPAQELS(1)PTPGGTAHQALK	381	0.39535	0.338423	0.361579	0.238522	0.268188	0.277298	248.47	0.99986	0.00686666	0.715759
Q9UPQ0	LIM and calponin homology domains-containing protein 1	LIMCH1	S	SINHQIES(0.992)PSER	973	0.792241	0.658037	0.671285	0.550769	0.547655	0.518663	104.26	0.99155	0.0186168	0.762215
Q9UPT5	Exocyst complex component 7	EXOC7	T	KDT(1)PTK	260	0.171601	0.195283	0.167781	0.140153	0.0954055	0.137009	65.305	0.999688	0.0323432	0.696823
Q9UPT8	Zinc finger CCCH domain-containing protein 4	ZC3H4	S	HHS(1)DS(1)DEEK	92	0.793674	0.825937	0.624815	0.454724	0.600447	0.506053	127.61	1	0.0394069	0.695601
Q9UPT8	Zinc finger CCCH domain-containing protein 4	ZC3H4	S	HHS(1)DS(1)DEEK	94	0.793674	0.825937	0.624815	0.454724	0.600447	0.506053	127.61	1	0.0394069	0.695601
Q9UPU7	TBC1 domain family member 2B	TBC1D2B	T	ERDTS(0.858)PDKGELVSDEEEDT(1)	963	0.0714688	0.062737	0.0764136	0.0559877	0.0366573	0.0533567	166.49	0.999976	0.0411753	0.693201
Q9UPY3	Endoribonuclease Dicer	DICER1	S	STSDGS(0.861)PVMAVMPGTTDTIQVLK	1255	0.00768983	0.00784134	0.00983274	0.00668129	0.00559638	0.00622016	99.219	0.861241	0.0392843	0.729297
Q9UQ35	Serine/arginine repetitive matrix protein 2	SRRM2	S	AGMSSNQSISS(0.976)PVLDAVPRT(0.981)PSR	1404	0.0299057	0.0318821	0.0326862	0.020017	0.0220975	0.0260018	183.48	0.976185	0.0105678	0.721006
Q9UQ35	Serine/arginine repetitive matrix protein 2	SRRM2	T	AGMSSNQSISSPVLDAVPRT(0.991)PS(0.997)RER	1413	0.0218271	0.0209695	0.0217492	0.0137136	0.0147313	0.0188244	183.48	0.991227	0.0221262	0.732338
Q9UQ35	Serine/arginine repetitive matrix protein 2	SRRM2	S	SSS(0.995)AS(1)S(1)PEMK	1423	0.0161667	0.0158364	0.0170996	0.0128562	0.0129727	0.0132918	163.9	0.99973	0.00114111	0.796711
Q9UQ35	Serine/arginine repetitive matrix protein 2	SRRM2	S	SSS(0.995)AS(1)S(1)PEMK	1424	0.0161667	0.0158364	0.0170996	0.0128562	0.0129727	0.0132918	163.9	0.99966	0.00114111	0.796711
Q9UQ35	Serine/arginine repetitive matrix protein 2	SRRM2	T	TAVAPSAVNLADPRT(0.983)PTAPAVNLAGAR	2289	0.00812387	0.00870459	0.00739619	0.00562932	0.00622377	0.00684448	98.94	0.982847	0.0233765	0.771841
Q9UQ80	Proliferation-associated protein 2G4	PA2G4	S	ALLQSS(0.987)ASR	361	0.0408152	0.0429701	0.0435921	0.0296242	0.0253911	0.0286285	117.14	0.987186	0.000677384	0.656662
Q9UQB8	Brain-specific angiogenesis inhibitor 1-associated protein 2	BAIAP2	S	SLS(0.984)PPQSQSK	325	0.171358	0.171085	0.205517	0.133243	0.142435	0.147187	162.93	0.984093	0.0264378	0.771707
Q9UQE7	Structural maintenance of chromosomes protein 3	SMC3	S	GDVEGSQS(1)QDEGEGSGESER	1067	0.0858766	0.0840136	0.0966761	0.0608385	0.0729194	0.0576987	385.8	0.999994	0.0147311	0.718232
Q9Y266	Nuclear migration protein nudC	NUDC	S	NGSLDS(1)PGKQDT(1)EEDEEEDEKDK	139	0.0169889	0.0166433	0.0164479	0.00996601	0.00911432	0.0116567	167.88	0.999977	0.00107793	0.613755
Q9Y266	Nuclear migration protein nudC	NUDC	T	QDT(1)EEDEEEDEKDK	145	0.0612834	0.0571044	0.0577726	0.0395972	0.0292682	0.0406503	224.06	1	0.00450207	0.621682
Q9Y2D5	A-kinase anchor protein 2	AKAP2	S	QAPPHIELSNSS(0.897)PDPMAEAER	121	0.0445697	0.0398535	0.0351342	0.0178787	0.0285397	0.0273261	88.413	0.897116	0.0243515	0.616812
Q9Y2D5	A-kinase anchor protein 2	AKAP2	S	DALGDSLQVPVS(1)PSSTTSSR	152	0.122353	0.118112	0.134954	0.0865197	0.0943065	0.0969979	267.93	0.999829	0.00545583	0.740038
Q9Y2D5	A-kinase anchor protein 2	AKAP2	S	S(1)PGALETPSAAGSQGNTASQGK	393	0.328637	0.311323	0.319698	0.22421	0.228214	0.231613	345.14	0.999999	7.19262e-05	0.712793
Q9Y2D5	A-kinase anchor protein 2	AKAP2	T	SPGALET(0.977)PSAAGSQGNTASQGK	399	0.140322	0.133612	0.12128	0.0886146	0.10074	0.106914	184.5	0.976682	0.0130698	0.749642
Q9Y2D5	A-kinase anchor protein 2	AKAP2	S	SVNVS(0.851)LTQEELDSGLDELSVR	465	0.0147132	0.0116096	0.0111303	0.00671221	0.00589413	0.00886851	202.58	0.850933	0.0204445	0.573379
Q9Y2D5	A-kinase anchor protein 2	AKAP2	S	DGAEQQGPEATVEEAEAAAFGSEKPQSMFEPPQVSS(0.946)PVQEK	631	0.0350978	0.0345509	0.0420463	0.022593	0.0256875	0.0261123	213.95	0.945767	0.00942751	0.666035
Q9Y2D5	A-kinase anchor protein 2	AKAP2	S	VKPPPS(0.965)PTTEGPSLQPDLAPEEAAGTQRPK	778	0.167428	0.155369	0.172004	0.10412	0.118145	0.129844	206.73	0.965015	0.00600206	0.711616
Q9Y2J4	Angiomotin-like protein 2	AMOTL2	S	LLQLS(1)LER	166	0.346049	0.455355	0.283069	0.194952	0.155397	0.188007	72.2	1	0.0245564	0.496422
Q9Y2J4	Angiomotin-like protein 2	AMOTL2	S	GS(1)PHFQHAEVR	236	0.480953	0.669075	0.644937	0.402936	0.419859	0.406953	132.08	1	0.0336554	0.685109
Q9Y2K7	Lysine-specific demethylase 2A	KDM2A	S	MEES(1)DEEAVQAK	692	0.144323	0.148836	0.14733	0.106409	0.120606	0.119985	106.17	1	0.0029445	0.787761
Q9Y2W1	Thyroid hormone receptor-associated protein 3	THRAP3	S	S(1)PRPSPVPK	264	0.00921084	0.00890299	0.0107213	0.00613782	0.0074917	0.00780845	55.452	0.999807	0.0315902	0.743466
Q9Y2W1	Thyroid hormone receptor-associated protein 3	THRAP3	T	EEEWDPEYT(1)PK	874	0.0175722	0.0205065	0.0160775	0.0121069	0.0110553	0.0143183	95.428	0.999935	0.0263872	0.692083
Q9Y2X3	Nucleolar protein 58	NOP58	S	EEPLS(1)EEEPCTSTAIAS(1)PEKK	502	1.35565	1.46922	1.25642	0.939377	0.70524	1.12285	301.59	1	0.0319762	0.678087
Q9Y2X3	Nucleolar protein 58	NOP58	S	HIKEEPLS(1)EEEPCTSTAIAS(1)PEK	514	1.23577	1.33128	1.12732	0.853093	0.629464	1.01707	275.37	1	0.0348615	0.676604
Q9Y320	Thioredoxin-related transmembrane protein 2	TMX2	S	AGDNIPEEQPVASTPTTVS(0.972)DGENKK	288	0.16085	0.1157	0.174023	0.0898101	0.101982	0.09536	144.04	0.972006	0.0389643	0.637304
Q9Y3A2	Probable U3 small nucleolar RNA-associated protein 11	UTP11L	S	ETVNS(0.991)PAIYK	241	0.16748	0.203601	0.184988	0.115191	0.10066	0.129591	61.423	0.9908	0.00627683	0.621222
Q9Y3B9	RRP15-like protein	RRP15	S	AAAAPDSRVS(0.995)EEENLKK	11	0.461617	0.410132	0.427599	0.327271	0.287326	0.318336	88.036	0.995199	0.00323097	0.718001
Q9Y3P9	Rab GTPase-activating protein 1	RABGAP1	T	EVLDEDT(1)DEEKETLK	996	0.459815	0.450801	0.433012	0.300391	0.287445	0.354353	203.81	1	0.00366208	0.701228
Q9Y3Q8	TSC22 domain family protein 4	TSC22D4	S	AEKPPLSASS(0.955)PQQRPPEPETGESAGTSR	190	0.347027	0.345653	0.375421	0.205529	0.18015	0.242781	212.1	0.955057	0.00206848	0.58839
Q9Y3Q8	TSC22 domain family protein 4	TSC22D4	T	AAT(1)PLPSLR	211	0.159013	0.144866	0.1719	0.113412	0.105529	0.0892228	116.13	0.999991	0.00614109	0.647703
Q9Y3X0	Coiled-coil domain-containing protein 9	CCDC9	S	EGAAS(1)PAPETPQPTS(0.789)PETSPK	376	0.52151	0.453284	0.495606	0.333739	0.42087	0.334945	134.4	0.999611	0.022287	0.740992
Q9Y4B5	Microtubule cross-linking factor 1	MTCL1	S	VLHS(1)PPAVR	1514	0.117329	0.132417	0.129109	0.0961846	0.0811043	0.0990441	120.63	1	0.00902327	0.72939
Q9Y4B5	Microtubule cross-linking factor 1	MTCL1	S	S(1)PNLAGK	77	0.326125	0.348705	0.352382	0.274576	0.220661	0.287732	76.282	1	0.0211314	0.762227
Q9Y4B6	Protein VPRBP	VPRBP	T	FISGT(1)PR	706	0.150144	0.177042	0.172444	0.113425	0.0816985	0.140952	99.755	0.999921	0.0456902	0.672647
Q9Y4E1	WASH complex subunit FAM21C	FAM21C	S	GLFS(1)DEEDSEDLFSSQSASNLK	539	0.0175713	0.0204717	0.0249561	0.0106308	0.0119301	0.0153763	304.43	1	0.0314614	0.602187
Q9Y4E8	Ubiquitin carboxyl-terminal hydrolase 15	USP15	S	S(1)PGASNFSTLPK	229	0.152407	0.168157	0.165395	0.121385	0.119318	0.124362	167.89	1	0.0013585	0.751227
Q9Y4F1	FERM, RhoGEF and pleckstrin domain-containing protein 1	FARP1	S	SLASQPTELNSEVLEQSQQSTSLTFGEGAES(0.978)PGGQSCR	403	0.00569687	0.00360824	0.00635725	0.00252781	0.00240666	0.00315682	93.888	0.977565	0.042695	0.516606
Q9Y4F1	FERM, RhoGEF and pleckstrin domain-containing protein 1	FARP1	S	RS(1)PAGNK	433	0.124823	0.115248	0.146495	0.0887625	0.0639101	0.0881733	85.89	1	0.0170487	0.623039
Q9Y4H2	Insulin receptor substrate 2	IRS2	T	TDSLAAT(1)PPAAK	350	0.297693	0.267841	0.315198	0.238215	0.211747	0.203461	119.39	0.999963	0.0119908	0.741908
Q9Y4H2	Insulin receptor substrate 2	IRS2	S	PVSVAGS(1)PLS(1)PGPVR	388	0.0611961	0.05599	0.0738033	0.027926	0.0429454	0.0415708	105.5	0.99957	0.0214242	0.588735
Q9Y4H2	Insulin receptor substrate 2	IRS2	T	SNT(0.995)PESIAETPPAR	520	0.158294	0.157578	0.185538	0.123515	0.130053	0.138017	232.6	0.99526	0.02236	0.780968
Q9Y4H2	Insulin receptor substrate 2	IRS2	S	TYS(0.896)LTTPAR	577	0.149827	0.154644	0.156255	0.117701	0.102719	0.127232	130.98	0.896435	0.00698498	0.754574
Q9Y4H2	Insulin receptor substrate 2	IRS2	S	QRPVPQPSSAS(0.996)LDEYTLMR	594	0.180921	0.169945	0.184949	0.120667	0.150005	0.132827	199.75	0.99553	0.0101444	0.753057
Q9Y4H2	Insulin receptor substrate 2	IRS2	S	ATFSGS(1)AGR	608	0.355859	0.379053	0.359901	0.246464	0.234661	0.302394	171.7	0.999994	0.00931367	0.715664
Q9Y4H2	Insulin receptor substrate 2	IRS2	S	LCPSCPASS(0.997)PK	620	0.530452	0.472905	0.532123	0.294076	0.268733	0.327397	232.92	0.997301	0.0011374	0.579757
Q9Y520	Protein PRRC2C	PRRC2C	S	QREES(0.986)ET(0.989)RS(0.936)ESSDFEVVPK	1242	0.0182027	0.0179384	0.0210421	0.0113524	0.0110108	0.0116348	101.47	0.986162	0.00156553	0.594544
Q9Y520	Protein PRRC2C	PRRC2C	T	QREES(0.986)ET(0.989)RS(0.936)ESSDFEVVPK	1244	0.034306	0.0329711	0.0376576	0.0241963	0.0239995	0.0239613	100.93	0.988728	0.00143846	0.687639
Q9Y520	Protein PRRC2C	PRRC2C	S	QREES(0.986)ET(0.989)RS(0.936)ESSDFEVVPK	1246	0.0485034	0.0486932	0.0539928	0.034005	0.0353392	0.0355468	100.93	0.93629	0.00115861	0.693772
Q9Y520	Protein PRRC2C	PRRC2C	S	QREESETRS(0.882)ES(0.849)S(0.788)DFEVVPK	1248	0.0214672	0.0218015	0.022627	0.014232	0.0161355	0.0161375	135.6	0.849192	0.000862905	0.705736
Q9Y520	Protein PRRC2C	PRRC2C	S	QREESET(0.964)RS(0.936)ESS(0.819)DFEVVPK	1249	0.0485034	0.0486932	0.0539928	0.034005	0.0353392	0.0355468	124.12	0.819267	0.00115861	0.693772
Q9Y520	Protein PRRC2C	PRRC2C	S	AAGS(0.952)PSSSDQDEK	187	0.0247344	0.0275608	0.0253441	0.0202974	0.0185817	0.0229494	201.3	0.951816	0.0263702	0.796356
Q9Y520	Protein PRRC2C	PRRC2C	S	ATSTS(1)PNSQSSK	2694	0.0704528	0.0683726	0.0674666	0.0477222	0.0464878	0.0562782	267.46	0.999619	0.00437329	0.729492
Q9Y5B6	PAX3- and PAX7-binding protein 1	PAXBP1	S	LVREDENDAS(1)DDEDDDEK	262	2.37169	2.50466	2.4617	1.7903	1.84713	2.13629	239.58	1	0.010248	0.786819
Q9Y5B9	FACT complex subunit SPT16	SUPT16H	S	HSS(0.999)APPK	1039	0.0328327	0.0345359	0.0403978	0.025279	0.026691	0.0245357	109.11	0.998726	0.0118361	0.709921
Q9Y5K6	CD2-associated protein	CD2AP	S	S(1)VDFDSLTVR	458	0.0287186	0.0311517	0.0328356	0.0175729	0.026314	0.0226004	229.86	1	0.0355064	0.717186
Q9Y5P4	Collagen type IV alpha-3-binding protein	COL4A3BP	S	FVQKPYS(1)R	373	0.278881	0.354171	0.325856	0.225274	0.219444	0.255647	44.639	0.999759	0.0250077	0.730379
Q9Y5U2	Protein TSSC4	TSSC4	S	RPLAPSGRS(0.948)PVEGLGR	132	0.43687	0.560181	0.396696	0.241286	0.26587	0.266692	50.515	0.948263	0.0143532	0.555228
Q9Y608	Leucine-rich repeat flightless-interacting protein 2	LRRFIP2	S	QYAENYTRPSS(0.804)R	309	0.197756	0.233658	0.229328	0.140054	0.169543	0.175277	125.73	0.804056	0.0203078	0.733833
Q9Y613	FH1/FH2 domain-containing protein 1	FHOD1	S	TPQS(0.991)PAPCVLLR	498	0.0328211	0.0381422	0.0314275	0.0227834	0.0161719	0.0243791	98	0.990667	0.0158893	0.618556
Q9Y617	Phosphoserine aminotransferase	PSAT1	S	AS(0.999)LYNAVTIEDVQK	344	0.00522147	0.00495097	0.00500912	0.00227723	0.00169495	0.00318214	105.9	0.99937	0.00370821	0.471251
Q9Y657	Spindlin-1	SPIN1	S	IS(1)DAHLADTMIGK	124	0.0809018	0.0687789	0.0803972	0.0572143	0.0420296	0.0615279	152.88	1	0.031485	0.698771
Q9Y679	Ancient ubiquitous protein 1	AUP1	T	FPSSGPVT(0.957)PQPTALTFAK	367	0.0390022	0.0426122	0.054379	0.0227055	0.0116955	0.0291303	100.53	0.956559	0.0247647	0.467164
Q9Y6A5	Transforming acidic coiled-coil-containing protein 3	TACC3	S	AMTLS(0.986)PQEEVAAGQMASSSR	317	0.0242751	0.0207498	0.0288551	0.0150149	0.0123888	0.0164435	160	0.986473	0.0189914	0.593491
Q9Y6A5	Transforming acidic coiled-coil-containing protein 3	TACC3	S	SGCSEAQPPES(1)PETR	434	0.0808715	0.0841444	0.0853768	0.0499223	0.0635748	0.0678005	238.83	0.999988	0.0143468	0.724053
Q9Y6D5	Brefeldin A-inhibited guanine nucleotide-exchange protein 2	ARFGEF2	S	PQS(1)PVIQAAAVS(1)PK	218	0.116377	0.0924631	0.117906	0.0651977	0.0750614	0.0855317	116.35	1	0.029197	0.691027
Q9Y6D5	Brefeldin A-inhibited guanine nucleotide-exchange protein 2	ARFGEF2	S	PQS(1)PVIQAAAVS(1)PK	227	0.116377	0.0924631	0.117906	0.0651977	0.0750614	0.0855317	124.43	1	0.029197	0.691027
Q9Y6I3	Epsin-1	EPN1	S	S(1)PGAFDMSGVR	435	1.14863	1.23054	1.27577	0.639213	0.845868	0.7053	162.93	1	0.00239318	0.599293
Q9Y6I3	Epsin-1	EPN1	S	GSLAEAVGS(1)PPPAATPTPTPPTR	454	0.0775274	0.06513	0.0890894	0.0383012	0.0409959	0.0395671	88.09	0.999884	0.00567304	0.512906
Q9Y6I3	Epsin-1	EPN1	T	GSLAEAVGSPPPAAT(0.95)PTPTPPTR	460	0.278064	0.279504	0.274487	0.171722	0.240343	0.196787	113.91	0.949644	0.0208167	0.731746
Q9Y6M1	Insulin-like growth factor 2 mRNA-binding protein 2	IGF2BP2	S	ISYIPDEEVSS(0.978)PS(0.999)PPQR	164	0.0255679	0.021848	0.0257055	0.0167472	0.0182332	0.0215353	254.02	0.998607	0.0433335	0.772902
Q9Y6W5	Wiskott-Aldrich syndrome protein family member 2	WASF2	S	GS(1)GLAGPK	284	0.101969	0.121889	0.0975228	0.0603483	0.0654542	0.0880808	99.815	1	0.0342499	0.665514
Q9Y6X9	MORC family CW-type zinc finger protein 2	MORC2	T	LSPAT(1)PSR	733	0.28295	0.22638	0.244396	0.160896	0.148306	0.197104	151.22	0.999886	0.0205292	0.671737
Q9Y6Y0	Influenza virus NS1A-binding protein	IVNS1ABP	S	NS(1)PQSSPT(0.758)STPK	322	3.25055	2.83172	2.62052	1.7639	2.08687	2.46545	168.93	0.999963	0.0442237	0.725769
Q9Y6Y0	Influenza virus NS1A-binding protein	IVNS1ABP	T	NS(1)PQSSPT(0.758)STPK	328	2.05591	1.8369	1.6541	0.830557	1.22611	1.51863	168.93	0.758328	0.0464764	0.644557
Q9Y6Y8	SEC23-interacting protein	SEC23IP	S	AAS(1)EKK	712	0.0417277	0.0395615	0.0361484	0.0236432	0.014979	0.0307533	44.395	1	0.0296811	0.590743
Q9Y6Y8	SEC23-interacting protein	SEC23IP	S	VVES(0.998)PDFSKDEDYLGK	926	0.0253563	0.0248818	0.0306104	0.0172968	0.0195123	0.0212526	103.41	0.998011	0.024645	0.718156

## Sheet: Description
Name	Description
Gene names	Names of genes this peptide is associated with.
Control	Untreated RBE cells
CB treated	CB treated RBE cells
Protein names	Names of proteins this peptide is associated with
Protein IDs	Identifier(s) of protein(s) contained in the protein group. They are sorted by number of identified peptides in descending order
Score	The Andromeda score of the best identified modified peptide containing this site
Positions within proteins	For each protein identifier in the 'Proteins' column you find here the position of the site in the respective protein sequence. The index of the first amino acid in the sequence is 1
pvalue	The significance between CB treated and untreated tested by student‘s t-test
FC(CB treated/Control)	The ratio of average of relative intensity of phosphosites of CB treated versus untreated
