# Supplementary material for: Phosphoproteomics reveals that cinobufotalin promotes intrahepatic cholangiocarcinoma cell apoptosis by activating the ATM/CHK2/p53 signaling pathway
Source: Front Oncol. 2022 Sep 16;12:982961. doi: 10.3389/fonc.2022.982961 (PMC9523695; doi:10.3389/fonc.2022.982961)
Supplement: Supplementary file 1 [file DataSheet_1.zip › Supplementary Table/Supplementary table5.xlsx]

## Sheet: 176 DNA damage related phosphos
All quantified phosphosites in our analyses.
Values represent the relative intensity of phosphopeptides in each sample.
Protein IDs	Protein names	Gene names	Amino acid	Sequence	Positions within proteins	Control			CB treated			Score	Localization prob	p value	FC(CB treated/control)	Log2FC(CB treated/control)	∆Ps value
						Replicate 1	Replicate 2	Replicate 3	Replicate 1	Replicate 2	Replicate 3
P00519	Tyrosine-protein kinase ABL1	ABL1	S	AGGKPSQS(0.8)PSQEAAGEAVLGAK	917	0.0484883	0.0448675	0.0407389	0.029921	0.03716	0.0381362	143.32	0.799828	0.0482616	0.784648	-0.349883	-0.349883
P15336	Cyclic AMP-dependent transcription factor ATF-2	ATF2	S	MPLDLS(0.999)PLATPIIR	112	0.175396	0.161851	0.187908	0.0705583	0.118107	0.133187	63.488	0.999326	0.0289529	0.612869	-0.706349	-0.706349
Q8WXE1	ATR-interacting protein	ATRIP	S	LAAPSVSHVS(1)PR	224	0.832734	0.844832	0.663421	0.64528	0.562589	0.601283	208.39	0.999983	0.0486557	0.772815	-0.371804	-0.371804
P46379	Large proline-rich protein BAG6	BAG6	S	LQEDPNYS(1)PQR	1117	0.258979	0.27184	0.300429	0.208218	0.198669	0.219358	218.02	1	0.00741948	0.753379	-0.408552	-0.408552
Q9UIG0	Tyrosine-protein kinase BAZ1B	BAZ1B	S	KSDGACDS(1)PSS(0.79)DKENSSQIAQDHQK	158	0.116341	0.125109	0.123858	0.0759026	0.0741922	0.0881228	193.05	0.999917	0.0012091	0.652103	-0.616829	-1.95062
Q9UIG0	Tyrosine-protein kinase BAZ1B	BAZ1B	S	SDGACDS(0.991)PSS(0.962)DKENSSQIAQDHQK	161	0.0738346	0.0804537	0.0801673	0.046121	0.0474449	0.0536881	193.05	0.961788	0.000794723	0.628068	-0.671008
Q9UIG0	Tyrosine-protein kinase BAZ1B	BAZ1B	S	S(0.951)LSGS(0.77)PLK	345	0.0144254	0.0112479	0.0140698	0.0083475	0.00783886	0.00891776	40.496	0.95125	0.00975714	0.63166	-0.662779
Q8NFC6	Biorientation of chromosomes in cell division protein 1-like 1	BOD1L1	S	RGS(1)LSQEMAK	1077	0.0553266	0.0700279	0.0632517	0.0803512	0.0746313	0.0827754	165.51	0.99995	0.0284894	1.2606	0.334115	-0.034766
Q8NFC6	Biorientation of chromosomes in cell division protein 1-like 1	BOD1L1	S	DKDVTLS(1)PVK	1531	0.13671	0.151823	0.145931	0.103465	0.103829	0.129148	122.34	0.999887	0.0269339	0.774383	-0.368881
P38398	Breast cancer type 1 susceptibility protein	BRCA1	S	KENNS(1)PEHLK	114	0.177488	0.152115	0.15587	0.218765	0.187113	0.229128	50.563	1	0.0287355	1.30801	0.387376	0.765797
P38398	Breast cancer type 1 susceptibility protein	BRCA1	S	NYPS(1)QEELIK	1524	0.514209	0.442173	0.585317	0.657728	0.655104	0.69125	166.62	1	0.0229564	1.29992	0.378421
Q13185	Chromobox protein homolog 3	CBX3	S	KS(1)LS(0.996)DSESDDSK	93	0.942159	0.980918	0.983266	0.673536	0.709995	0.814392	287.62	1	0.00594558	0.756251	-0.403064	-1.65689
Q13185	Chromobox protein homolog 3	CBX3	S	S(1)LS(1)DS(0.93)ESDDSK	95	0.470736	0.484548	0.549256	0.341828	0.337604	0.425322	164.62	0.999604	0.0235928	0.73428	-0.445597
Q13185	Chromobox protein homolog 3	CBX3	S	RKS(0.982)LSDS(0.998)ESDDSK	97	0.806243	0.868142	0.829992	0.587003	0.601074	0.688324	209.19	0.998104	0.00456043	0.749248	-0.416484
Q13185	Chromobox protein homolog 3	CBX3	S	RKS(0.999)LS(0.967)DS(0.997)ES(0.997)DDSK	99	0.266867	0.288058	0.331	0.219277	0.200613	0.255368	214.72	0.996996	0.0471741	0.762206	-0.391746
P45973	Chromobox protein homolog 5	CBX5	S	RKS(0.95)NFSNSADDIK	92	0.0442562	0.0466941	0.0476357	0.0263164	0.0160482	0.0256918	137.61	0.950175	0.002484	0.491077	-1.02598	-1.02598
Q96FF9	Sororin	CDCA5	S	APS(0.996)PTKPLR	21	3.40541	3.03341	3.42397	2.41713	2.26213	2.52376	99.752	0.99626	0.00392067	0.730324	-0.453391	-0.453391
P38936	Cyclin-dependent kinase inhibitor 1	CDKN1A	S	SGEQAEGS(1)PGGPGDSQGR	130	1.08102	1.52468	1.63568	0.726767	0.570196	0.872364	326.51	1	0.0222777	0.511467	-0.967287	-0.967287
Q13112	Chromatin assembly factor 1 subunit B	CHAF1B	T	TQDPSS(0.753)PGTT(0.759)PPQAR	433	0.0219239	0.0255211	0.0210858	0.0168134	0.0161538	0.0171695	58.914	0.759261	0.0116659	0.731594	-0.450884	-0.774535
Q13112	Chromatin assembly factor 1 subunit B	CHAF1B	S	DPPSITPAVKS(1)PLPGPSEEK	458	0.181817	0.167758	0.176878	0.152852	0.118264	0.149544	166.06	0.999971	0.0400297	0.799045	-0.323651
Q99828	Calcium and integrin-binding protein 1	CIB1	S	SVESS(0.986)LR	48	1.12169	1.39388	1.19383	2.01684	1.69705	1.51648	74.184	0.986466	0.0388474	1.41003	0.495727	0.495727
Q13619	Cullin-4A	CUL4A	S	KGS(0.998)FSALVGR	10	0.0882938	0.0850549	0.0732693	0.060246	0.05812	0.0693293	92.265	0.997762	0.0263655	0.761077	-0.393885	-0.393885
P29317	Ephrin type-A receptor 2	EPHA2	Y	VLEDDPEATY(1)TTSGGK	772	0.0505868	0.0576676	0.0497039	0.0312365	0.0413432	0.0434982	226.19	0.999843	0.0371845	0.734864	-0.44445	-0.44445
Q9BXW9	Fanconi anemia group D2 protein	FANCD2	S	SQNSQESTADES(1)EDDMSSQASK	1412	0.186855	0.203515	0.209202	0.116259	0.103807	0.129131	262.26	1	0.00109267	0.582412	-0.779888	-0.779888
Q6Y7W6	PERQ amino acid-rich with GYF domain-containing protein 2	GIGYF2	S	SES(0.923)ENWR	201	0.0105889	0.0183642	0.0148219	0.0260917	0.0253781	0.0268407	81.547	0.923214	0.0073127	1.78893	0.839101	0.839101
Q00613	Heat shock factor protein 1	HSF1	T	GHTDTEGRPPS(0.999)PPPTST(0.961)PEK	369	0.62714	0.607499	0.656438	0.433482	0.379236	0.533839	181.02	0.961175	0.0187162	0.712058	-0.489933	-0.489933
O95251	Histone acetyltransferase KAT7	KAT7	S	LS(0.853)QSS(0.808)QDSS(0.941)PVR	50	0.068908	0.0824868	0.0843972	0.101313	0.1098	0.104659	101.2	0.853044	0.00817137	1.3392	0.421369	1.26411
O95251	Histone acetyltransferase KAT7	KAT7	S	LS(0.853)QSS(0.808)QDSS(0.941)PVR	53	0.068908	0.0824868	0.0843972	0.101313	0.1098	0.104659	101.2	0.807965	0.00817137	1.3392	0.421369
O95251	Histone acetyltransferase KAT7	KAT7	S	LS(0.853)QSS(0.808)QDSS(0.941)PVR	57	0.068908	0.0824868	0.0843972	0.101313	0.1098	0.104659	134.08	0.941388	0.00817137	1.3392	0.421369
Q9Y2K7	Lysine-specific demethylase 2A	KDM2A	S	MEES(1)DEEAVQAK	692	0.144323	0.148836	0.14733	0.106409	0.120606	0.119985	106.17	1	0.0029445	0.787761	-0.34417	-0.34417
P49736	DNA replication licensing factor MCM2	MCM2	T	RTDALT(0.999)S(0.999)S(0.999)PGR	39	0.0265913	0.0266058	0.0258124	0.0230077	0.0180727	0.0202534	63.966	0.998544	0.0153656	0.776285	-0.365342	-1.09603
P49736	DNA replication licensing factor MCM2	MCM2	S	RTDALT(0.999)S(0.999)S(0.999)PGR	40	0.0265913	0.0266058	0.0258124	0.0230077	0.0180727	0.0202534	101.35	0.999404	0.0153656	0.776285	-0.365342
P49736	DNA replication licensing factor MCM2	MCM2	S	RTDALT(0.989)S(0.999)S(1)PGR	41	0.0265913	0.0266058	0.0258124	0.0230077	0.0180727	0.0202534	153.05	0.999643	0.0153656	0.776285	-0.365342
P25205	DNA replication licensing factor MCM3	MCM3	S	KRS(1)EDES(1)ET(1)EDEEEK	672	0.178708	0.193482	0.192878	0.244829	0.262306	0.279621	272.74	1	0.00268313	1.39232	0.477493	1.76341
P25205	DNA replication licensing factor MCM3	MCM3	T	KRS(1)EDES(1)ET(1)EDEEEK	674	0.178708	0.193482	0.192878	0.244829	0.262306	0.279621	272.74	1	0.00268313	1.39232	0.477493
P25205	DNA replication licensing factor MCM3	MCM3	S	SEDES(1)ET(1)EDEEEKS(1)QEDQEQK	681	0.0942126	0.10841	0.115051	0.168505	0.182286	0.196728	249.41	1	0.00168493	1.72353	0.785367
P25205	DNA replication licensing factor MCM3	MCM3	T	DGDSYDPYDFS(1)DT(1)EEEMPQVHTPK	713	0.0197818	0.0257534	0.020711	0.0167219	0.0155057	0.017033	181.62	0.999999	0.0415538	0.7436	-0.427402
P25205	DNA replication licensing factor MCM3	MCM3	S	TADS(0.987)QETK	728	0.00902788	0.0111101	0.0104336	0.0126362	0.013653	0.0154862	89.9	0.986544	0.0225972	1.36648	0.450464
P33991	DNA replication licensing factor MCM4	MCM4	S	QRPDLGS(1)AQK	120	0.181088	0.194068	0.16434	0.0907323	0.0604824	0.119761	112.5	1	0.00949831	0.502275	-0.99345	-5.07003
P33991	DNA replication licensing factor MCM4	MCM4	T	AT(1)PAQT(1)PRS(1)EDAR	19	0.00436989	0.00474792	0.00471505	0.00324046	0.00194107	0.00307164	110.74	1	0.0119535	0.596635	-0.745079
P33991	DNA replication licensing factor MCM4	MCM4	T	AT(1)PAQT(1)PRS(1)EDAR	23	0.00436989	0.00474792	0.00471505	0.00324046	0.00194107	0.00307164	110.74	1	0.0119535	0.596635	-0.745079
P33991	DNA replication licensing factor MCM4	MCM4	S	AT(1)PAQT(1)PRS(1)EDAR	26	0.00436989	0.00474792	0.00471505	0.00324046	0.00194107	0.00307164	86.497	1	0.0119535	0.596635	-0.745079
P33991	DNA replication licensing factor MCM4	MCM4	S	SEDARS(0.992)S(0.837)PSQR	31	0.012568	0.0124586	0.0159696	0.00853722	0.00569395	0.00742557	134.08	0.991613	0.0104657	0.528263	-0.920672
P33991	DNA replication licensing factor MCM4	MCM4	S	SEDARS(0.992)S(0.837)PSQR	32	0.012568	0.0124586	0.0159696	0.00853722	0.00569395	0.00742557	78.324	0.83654	0.0104657	0.528263	-0.920672
Q14566	DNA replication licensing factor MCM6	MCM6	S	EIESEIDS(1)EEELINK	762	0.00452437	0.00498306	0.00454742	0.0066724	0.00677297	0.00762398	173.03	0.999904	0.00225852	1.49908	0.584077	0.584077
Q14676	Mediator of DNA damage checkpoint protein 1	MDC1	S	SQPPGEDS(1)DT(1)DVDDDSRPPGR	299	0.0674399	0.0800971	0.0769418	0.0480949	0.0448863	0.0655073	170.75	0.999999	0.0418683	0.706028	-0.502202	-2.02501
Q14676	Mediator of DNA damage checkpoint protein 1	MDC1	T	SQPPGEDS(1)DT(1)DVDDDSRPPGRPAEVHLER	301	0.0674399	0.0800971	0.0769418	0.0480949	0.0448863	0.0655073	192.18	1	0.0418683	0.706028	-0.502202
Q14676	Mediator of DNA damage checkpoint protein 1	MDC1	S	SQTTTERDS(1)DT(1)DVEEEELPVENR	453	0.0385921	0.0351136	0.0425951	0.0318655	0.0302656	0.0304059	199.8	0.999503	0.0234556	0.79567	-0.329759
Q14676	Mediator of DNA damage checkpoint protein 1	MDC1	T	SQTTTERDS(1)DT(1)DVEEEELPVENR	455	0.0437293	0.0390442	0.0438079	0.0338605	0.0321142	0.0339877	234.57	1	0.00625539	0.789708	-0.340608
Q14676	Mediator of DNA damage checkpoint protein 1	MDC1	S	ESEDSETQPFDTHLEAYGPCLS(1)PPR	780	0.034492	0.0336645	0.0346039	0.0262114	0.0279251	0.026474	237.32	1	0.000266736	0.784451	-0.350244
Q9Y6X9	MORC family CW-type zinc finger protein 2	MORC2	T	LSPAT(1)PSR	733	0.28295	0.22638	0.244396	0.160896	0.148306	0.197104	151.22	0.999886	0.0205292	0.671737	-0.574032	-0.574032
P01106	Myc proto-oncogene protein	MYC	S	KDSGS(0.832)PNPAR	161	0.800376	0.636485	0.910375	0.341383	0.359279	0.381328	78.814	0.831583	0.00631822	0.460964	-1.11728	-2.73752
P01106	Myc proto-oncogene protein;N-myc proto-oncogene protein	MYC	S	FELLPTPPLS(0.968)PSR	62	0.31895	0.259066	0.289533	0.128259	0.0689682	0.0849707	102.9	0.968252	0.00139952	0.325281	-1.62024
O60934	Nibrin	NBN	S	TTTPGPSLS(0.999)QGVSVDEK	343	0.0218872	0.0225011	0.027938	0.0375383	0.0523202	0.0434439	123.6	0.999285	0.0124615	1.84307	0.882111	1.73176
O60934	Nibrin	NBN	S	MLS(1)QDAPTVK	397	0.0668717	0.0688029	0.0845821	0.128247	0.14703	0.121641	118.37	0.999984	0.00337795	1.80207	0.849653
Q14686	Nuclear receptor coactivator 6	NCOA6	S	PAS(0.965)ASSSTK	2043	0.291581	0.355567	0.356815	0.459353	0.784774	0.591669	103.08	0.964635	0.0458743	1.82855	0.8707	0.8707
Q92597	Protein NDRG1	NDRG1	T	SRT(0.835)AS(0.882)GSSVTSLDGTR	328	0.0974874	0.142912	0.129391	0.166973	0.232959	0.272112	119.84	0.834664	0.0396619	1.81736	0.861848	0.861848
P46934	E3 ubiquitin-protein ligase NEDD4	NEDD4	S	RQIS(1)EETESVDNR	670	0.156083	0.159224	0.177951	0.255605	0.19596	0.216469	229.23	0.999977	0.0361492	1.35433	0.437574	0.437574
Q13469	Nuclear factor of activated T-cells, cytoplasmic 2	NFATC2	T	T(0.962)SPIMS(1)PR	216	0.192366	0.184647	0.179656	0.132899	0.161766	0.137206	157.25	0.961975	0.0128554	0.775813	-0.366219	-1.81655
Q13469	Nuclear factor of activated T-cells, cytoplasmic 2	NFATC2	S	PASRS(0.777)S(0.834)S(0.956)PGAK	246	0.600744	0.564837	0.762159	0.466927	0.44052	0.393986	55.37	0.833769	0.0314987	0.675108	-0.56681
Q13469	Nuclear factor of activated T-cells, cytoplasmic 2	NFATC2	S	TS(0.871)PDPSPVSAAPSK	326	0.638574	0.643709	0.764566	0.549367	0.505967	0.513057	250.05	0.870855	0.0211542	0.766247	-0.384119
Q13469	Nuclear factor of activated T-cells, cytoplasmic 2	NFATC2	S	LS(0.999)PGSYPTVIQQQNATSQR	856	0.138692	0.146179	0.17706	0.103241	0.114914	0.108615	198.84	0.99913	0.0210585	0.7074	-0.499402
Q6P4R8	Nuclear factor related to kappa-B-binding protein	NFRKB	S	S(0.997)PSPAVPLR	226	0.270717	0.283716	0.243429	0.205627	0.200318	0.216535	142.98	0.99681	0.0102684	0.780186	-0.358111	-0.358111
Q15233	Non-POU domain-containing octamer-binding protein	NONO	T	GAMPPAPVPAGTPAPPGPATMMPDGTLGLT(0.897)PPTTER	428	0.0114068	0.0124625	0.0126283	0.00943144	0.00938201	0.0100379	136.89	0.897153	0.00429937	0.7905	-0.339162	-0.339162
P06748	Nucleophosmin	NPM1	S	S(1)APGGGSK	143	0.0240316	0.0262214	0.0234785	0.0152791	0.0142275	0.0151522	93.096	1	0.000422999	0.605695	-0.723336	-6.69559
P06748	Nucleophosmin	NPM1	T	SIRDT(0.999)PAK	199	0.0799714	0.081965	0.0828618	0.0420742	0.0226244	0.049739	92.866	0.9991	0.00586724	0.467478	-1.09703
P06748	Nucleophosmin	NPM1	T	DSKPSST(0.994)PR	219	0.0128126	0.0148673	0.0144609	0.00634387	0.00274515	0.00843391	84.687	0.994243	0.00988048	0.415818	-1.26598
P06748	Nucleophosmin	NPM1	T	T(1)PKT(1)PK	234	0.183623	0.170777	0.179832	0.0931268	0.0604946	0.120177	75.045	1	0.00796913	0.512508	-0.964354
P06748	Nucleophosmin	NPM1	T	T(1)PKT(1)PK	237	0.183623	0.170777	0.179832	0.0931268	0.0604946	0.120177	75.045	1	0.00796913	0.512508	-0.964354
P06748	Nucleophosmin	NPM1	S	GPS(0.824)SVEDIK	242	0.00896606	0.00819731	0.00854626	0.00621093	0.00536738	0.00705317	90.142	0.824023	0.0115989	0.724688	-0.464567
P06748	Nucleophosmin	NPM1	S	MQAS(1)IEK	254	0.065036	0.0653649	0.0630611	0.0396107	0.0238124	0.048024	98.254	1	0.0185777	0.576067	-0.795691
P06748	Nucleophosmin	NPM1	S	DELHIVEAEAMNYEGS(1)PIK	70	0.0869615	0.0926197	0.0887683	0.0623589	0.0729534	0.06522	239.57	1	0.00320825	0.74728	-0.420279
P78549	Endonuclease III-like protein 1	NTHL1	S	KS(1)HS(1)PVK	51	0.880552	0.922584	0.989301	0.737341	0.692753	0.767269	66.56	1	0.00664477	0.786898	-0.345752	-0.691504
P78549	Endonuclease III-like protein 1	NTHL1	S	KS(1)HS(1)PVK	53	0.880552	0.922584	0.989301	0.737341	0.692753	0.767269	106.94	1	0.00664477	0.786898	-0.345752
Q9H1E3	Nuclear ubiquitous casein and cyclin-dependent kinase substrate 1	NUCKS1	T	ATVT(1)PS(1)PVK	179	0.438289	0.382729	0.340457	0.235692	0.194154	0.303182	119.74	0.999566	0.0284309	0.631118	-0.664019	-2.83262
Q9H1E3	Nuclear ubiquitous casein and cyclin-dependent kinase substrate 1	NUCKS1	S	ATVT(0.995)PS(1)PVKGK	181	0.438289	0.382729	0.340457	0.235692	0.194154	0.303182	169.65	1	0.0284309	0.631118	-0.664019
Q9H1E3	Nuclear ubiquitous casein and cyclin-dependent kinase substrate 1	NUCKS1	S	KDDS(1)HS(1)AEDS(1)EDEKEDHK	73	1.29859	1.18799	1.08158	0.812887	0.877222	0.830291	192.18	1	0.00596575	0.706359	-0.501527
Q9H1E3	Nuclear ubiquitous casein and cyclin-dependent kinase substrate 1	NUCKS1	S	KDDS(1)HS(1)AEDS(1)EDEKEDHK	75	1.29859	1.18799	1.08158	0.812887	0.877222	0.830291	258.2	1	0.00596575	0.706359	-0.501527
Q9H1E3	Nuclear ubiquitous casein and cyclin-dependent kinase substrate 1	NUCKS1	S	KDDS(1)HS(1)AEDS(1)EDEKEDHK	79	1.29859	1.18799	1.08158	0.812887	0.877222	0.830291	400.29	1	0.00596575	0.706359	-0.501527
Q86W56	Poly(ADP-ribose) glycohydrolase	PARG	S	LENVSQLSLDKS(0.986)PTEK	137	0.441211	0.462951	0.432059	0.366539	0.320179	0.343605	206.01	0.98593	0.00326927	0.771072	-0.375063	-0.375063
Q9UKK3	Poly [ADP-ribose] polymerase 4	PARP4	T	NYDPYKPLDIT(0.992)PPPDQK	101	0.0383681	0.0434897	0.0405759	0.0556583	0.066358	0.048096	71.592	0.99215	0.0446119	1.38942	0.474486	1.07671
Q9UKK3	Poly [ADP-ribose] polymerase 4	PARP4	S	VLHYS(1)QG	1722	0.0684576	0.0643301	0.0784048	0.113013	0.100783	0.106805	64.42	0.999979	0.00262848	1.51805	0.602221
Q9NTI5	Sister chromatid cohesion protein PDS5 homolog B	PDS5B	S	GHTAS(0.98)ES(0.998)DEQQWPEEK	1259	0.0484227	0.044369	0.0477081	0.0349323	0.0385051	0.0380947	272.24	0.998272	0.00457867	0.793824	-0.333108	-2.02452
Q9NTI5	Sister chromatid cohesion protein PDS5 homolog B	PDS5B	S	LKEDILENEDEQNS(1)PPKK	1283	0.374914	0.360711	0.391988	0.29984	0.244275	0.334666	209.71	1	0.0407282	0.779328	-0.359697
Q9NTI5	Sister chromatid cohesion protein PDS5 homolog B	PDS5B	T	GRPPKPLGGGT(1)PK	1301	0.0326071	0.0299901	0.0364334	0.0208535	0.0224977	0.0286661	74.786	1	0.0409031	0.727222	-0.459533
Q9NTI5	Sister chromatid cohesion protein PDS5 homolog B	PDS5B	T	GRPSKT(0.961)PS(0.999)PSQPK	1381	0.196008	0.174046	0.187219	0.126842	0.125117	0.159941	185.14	0.960605	0.020366	0.739134	-0.436092
Q9NTI5	Sister chromatid cohesion protein PDS5 homolog B	PDS5B	S	GRPSKT(0.961)PS(0.999)PSQPK	1383	0.196008	0.174046	0.187219	0.126842	0.125117	0.159941	185.14	0.9994	0.020366	0.739134	-0.436092
P29590	Protein PML	PML	S	AS(1)PEAASTPR	403	0.077865	0.0838943	0.0971894	0.120798	0.11416	0.129081	140.31	1	0.00807256	1.40584	0.491427	1.48346
P29590	Protein PML	PML	S	KCS(0.983)QTQCPR	480	0.00621112	0.00716332	0.0068918	0.0138022	0.0157726	0.0107343	49.081	0.983426	0.011033	1.98898	0.992028
Q9NRF9	DNA polymerase epsilon subunit 3	POLE3	S	TDSEEQDKS(1)R	122	0.156009	0.152809	0.157858	0.0787517	0.0931011	0.127253	82.543	0.999992	0.0181052	0.640929	-0.641763	-0.641763
Q9NS91	E3 ubiquitin-protein ligase RAD18	RAD18	S	SKFS(0.999)PQK	158	1.2907	1.54842	1.40993	0.508607	0.457888	0.791048	68.657	0.998624	0.00287737	0.413632	-1.27358	-4.64134
Q9NS91	E3 ubiquitin-protein ligase RAD18	RAD18	S	EAS(1)PAAK	164	0.330723	0.354071	0.373445	0.134393	0.128723	0.205652	74.173	1	0.00207503	0.44297	-1.17472
Q9NS91	E3 ubiquitin-protein ligase RAD18	RAD18	S	NDLQDTEIS(1)PR	471	0.0625665	0.0929566	0.0712831	0.0331101	0.0222588	0.0461425	132.97	0.999985	0.0213346	0.447569	-1.15982
Q9NS91	E3 ubiquitin-protein ligase RAD18	RAD18	S	NHLLQFALES(1)PAK	99	0.0569631	0.051367	0.0369596	0.0248882	0.0214949	0.024608	106.38	1	0.014987	0.488618	-1.03322
O60216	Double-strand-break repair protein rad21 homolog	RAD21	S	EKEDDEEEEDEDAS(1)GGDQDQEER	545	0.0257345	0.0271105	0.0380898	0.0420887	0.0531782	0.0419723	272.27	1	0.0458539	1.5092	0.593788	0.593788
Q96B01	RAD51-associated protein 1	RAD51AP1	S	VKS(1)PVEK	241	3.61479	3.73504	3.35614	2.296	1.76564	2.94254	77.379	1	0.0261749	0.654231	-0.612128	-1.36108
Q96B01	RAD51-associated protein 1	RAD51AP1	S	KPLEIRS(1)PSAESK	294	3.01056	2.98248	2.964	1.86299	1.13591	2.33084	178.06	0.999668	0.0254592	0.595034	-0.748957
O43502	DNA repair protein RAD51 homolog 3	RAD51C	S	DLVSFPLS(1)PAVR	20	0.246174	0.254642	0.198161	0.10523	0.0983953	0.0792261	107.09	0.999936	0.00195937	0.404665	-1.3052	-1.3052
Q7Z6E9	E3 ubiquitin-protein ligase RBBP6	RBBP6	S	YHS(0.889)RS(0.911)RS(0.98)PQAFR	768	0.0252613	0.0250437	0.0210133	0.0109681	0.0160705	0.0191958	46.964	0.88866	0.0391019	0.648282	-0.625306	-1.87592
Q7Z6E9	E3 ubiquitin-protein ligase RBBP6	RBBP6	S	YHS(0.889)RS(0.911)RS(0.98)PQAFR	770	0.0252613	0.0250437	0.0210133	0.0109681	0.0160705	0.0191958	57.267	0.910661	0.0391019	0.648282	-0.625306
Q7Z6E9	E3 ubiquitin-protein ligase RBBP6	RBBP6	S	YHS(0.889)RS(0.911)RS(0.98)PQAFR	772	0.0252613	0.0250437	0.0210133	0.0109681	0.0160705	0.0191958	60.167	0.980426	0.0391019	0.648282	-0.625306
P46063	ATP-dependent DNA helicase Q1	RECQL	S	AANMLQQS(0.967)GSK	634	0.015396	0.0113476	0.0128457	0.00951333	0.00806693	0.00952321	62.162	0.966568	0.0311018	0.684616	-0.546634	-0.546634
Q9GZR2	RNA exonuclease 4	REXO4	S	KETS(0.912)PQVK	111	0.268029	0.279289	0.291881	0.234314	0.226358	0.2092	110.84	0.911928	0.00506213	0.798229	-0.325125	-0.710195
Q9GZR2	RNA exonuclease 4	REXO4	S	APSS(0.973)PVAK	15	0.448773	0.471934	0.424052	0.324957	0.302004	0.402778	125.18	0.972709	0.0349746	0.765742	-0.38507
P35251	Replication factor C subunit 1	RFC1	S	NKPLS(1)PIK	156	0.248752	0.241339	0.235625	0.198652	0.159231	0.214442	80.979	1	0.038622	0.788635	-0.34257	-1.13112
P35251	Replication factor C subunit 1	RFC1	S	TKS(0.835)DEETLK	29	0.155511	0.136056	0.134222	0.108327	0.0932163	0.12601	103.76	0.834538	0.0485217	0.769285	-0.37841
P35251	Replication factor C subunit 1	RFC1	S	SS(0.855)PAKK	360	0.299537	0.302091	0.306215	0.213425	0.196044	0.27373	44.395	0.854651	0.0338492	0.752552	-0.410136
Q9H9A7	RecQ-mediated genome instability protein 1	RMI1	S	LIGEPDLVVSVIPNNS(1)NENIPR	225	0.0612745	0.0467548	0.0867171	0.0201248	0.027946	0.0341686	125.82	0.999894	0.0386725	0.42229	-1.2437	-1.2437
O15541	RING finger protein 113A	RNF113A	S	YGVYEDENYEVGS(1)DDEEIPFK	253	0.337663	0.316349	0.295158	0.215034	0.286688	0.205047	151.23	0.999998	0.0470489	0.744618	-0.425427	-0.904476
O15541	RING finger protein 113A	RNF113A	S	AEQLS(1)PGK	6	0.517693	0.58939	0.627535	0.403374	0.394034	0.447095	83.948	1	0.0106268	0.717451	-0.479049
Q8NCN4	E3 ubiquitin-protein ligase RNF169	RNF169	S	CVS(1)APDLTIEK	339	0.399795	0.482292	0.545848	0.654256	0.843665	0.667969	119.39	0.999974	0.0295155	1.5168	0.60103	0.60103
P27694	Replication protein A 70 kDa DNA-binding subunit;Replication protein A 70 kDa DNA-binding subunit, N-terminally processed	RPA1	S	IGNPVPYNEGLGQPQVAPPAPAAS(0.927)PAASSR	135	0.0164374	0.0149825	0.014804	0.00929228	0.00991693	0.0104006	103.81	0.927204	0.00080931	0.640575	-0.642561	-1.21145
P27694	Replication protein A 70 kDa DNA-binding subunit;Replication protein A 70 kDa DNA-binding subunit, N-terminally processed	RPA1	S	VS(1)DFGGR	384	0.0251071	0.0234699	0.0300773	0.01717	0.0148198	0.0210338	78.113	1	0.033606	0.674135	-0.568891
P23396	40S ribosomal protein S3	RPS3	T	GGKPEPPAMPQPVPT(1)A	242	0.00409801	0.00522739	0.00463819	0.00295182	0.00350999	0.00330892	56.54	1	0.0185803	0.69973	-0.515131	-0.515131
Q8N122	Regulatory-associated protein of mTOR	RPTOR	S	VLDTSSLTQS(0.977)APAS(0.985)PTNK	859	0.111417	0.102207	0.113486	0.0863409	0.0779038	0.0808141	120.32	0.97707	0.00302298	0.749161	-0.416652	-1.49148
Q8N122	Regulatory-associated protein of mTOR	RPTOR	S	VLDTSSLTQSAPAS(0.99)PTNK	863	0.116829	0.135468	0.109185	0.0971128	0.0787403	0.0856106	145.73	0.990009	0.0244228	0.723309	-0.467317
Q8N122	Regulatory-associated protein of mTOR	RPTOR	S	GVHIHQAGGS(0.991)PPASSTSSSSLTNDVAK	877	0.0518104	0.0492689	0.0582515	0.0320617	0.0341127	0.038399	142.38	0.991447	0.0049992	0.656328	-0.60751
Q7Z333	Probable helicase senataxin	SETX	S	KSS(0.979)PFK	911	0.358762	0.316295	0.349785	0.250231	0.163922	0.244074	69.598	0.978885	0.0163164	0.642272	-0.638745	-0.0468756
Q7Z333	Probable helicase senataxin	SETX	S	SDTLTDS(1)QIDRDLHK	956	0.048789	0.0560558	0.0590242	0.0715325	0.0876866	0.0877637	168.09	0.999996	0.0110564	1.5072	0.591869
P23246	Splicing factor, proline- and glutamine-rich	SFPQ	T	GMGPGT(0.995)PAGYGR	687	0.00196651	0.00222968	0.00172634	0.00100369	0.000968523	0.00116836	62.528	0.994992	0.00419567	0.530276	-0.915183	-0.915183
Q14683	Structural maintenance of chromosomes protein 1A	SMC1A	S	MEEESQS(0.97)QGR	360	0.00292665	0.00324415	0.0031406	0.00496281	0.00523306	0.00606958	103.21	0.969742	0.00258317	1.74683	0.804741	1.36509
Q14683	Structural maintenance of chromosomes protein 1A	SMC1A	S	GTMDDISQEEGSS(0.983)QGEDSVSGSQR	957	0.00297171	0.00237483	0.00282543	0.00366562	0.00402066	0.00436434	213.54	0.982985	0.00873189	1.47463	0.560351
Q9UQE7	Structural maintenance of chromosomes protein 3	SMC3	S	GDVEGSQS(1)QDEGEGSGESER	1067	0.0858766	0.0840136	0.0966761	0.0608385	0.0729194	0.0576987	385.8	0.999994	0.0147311	0.718232	-0.477477	-0.477477
P23497	Nuclear autoantigen Sp-100	SP100	S	DTTSDKDDSLGS(0.998)QQTNEQCAQK	231	0.211043	0.149808	0.197316	0.235182	0.274843	0.243584	273.88	0.998193	0.0422325	1.35015	0.433119	0.433119
Q08945	FACT complex subunit SSRP1	SSRP1	S	QLSES(1)FK	659	0.304546	0.278346	0.312518	0.249541	0.204382	0.18583	93.111	0.999843	0.0167587	0.714481	-0.485033	-0.485033
Q9UNE7	E3 ubiquitin-protein ligase CHIP	STUB1	S	LGAGGGSPEKS(0.998)PSAQELK	23	0.177256	0.169303	0.204999	0.253857	0.335729	0.243415	205.96	0.998175	0.0394019	1.51027	0.594806	0.594806
Q9Y5B9	FACT complex subunit SPT16	SUPT16H	S	HSS(0.999)APPK	1039	0.0328327	0.0345359	0.0403978	0.025279	0.026691	0.0245357	109.11	0.998726	0.0118361	0.709921	-0.494269	-0.494269
P21675	Transcription initiation factor TFIID subunit 1	TAF1	S	DDDTAS(0.956)VTS(0.766)LNSSATGR	1152	0.0951434	0.0899416	0.0974107	0.0589681	0.0813429	0.0725951	81.656	0.955581	0.027942	0.753661	-0.408012	-0.816023
P21675	Transcription initiation factor TFIID subunit 1	TAF1	S	DDDTAS(0.93)VTS(0.78)LNSSATGR	1155	0.0951434	0.0899416	0.0974107	0.0589681	0.0813429	0.0725951	81.656	0.779553	0.027942	0.753661	-0.408012
Q7L7X3	Serine/threonine-protein kinase TAO1	TAOK1	S	ASDPQS(1)PPQVSR	421	0.373304	0.406945	0.433161	0.270075	0.308288	0.354737	162.94	1	0.0356713	0.768989	-0.378965	-0.378965
Q9H2K8	Serine/threonine-protein kinase TAO3	TAOK3	S	SAS(0.99)LVTR	442	0.764028	1.00412	0.82649	0.540112	0.625096	0.654314	99.688	0.990224	0.0315683	0.701262	-0.511974	-0.511974
Q9C0C2	182 kDa tankyrase-1-binding protein	TNKS1BP1	S	EAAFS(1)PGQQDWSR	1103	0.0232742	0.0250449	0.026135	0.0144937	0.0184243	0.0179952	91.657	1	0.00635065	0.683821	-0.54831	-9.91474
Q9C0C2	182 kDa tankyrase-1-binding protein	TNKS1BP1	S	VSGAGFS(0.98)PSSK	1138	0.0269628	0.0275479	0.032651	0.0165264	0.0182598	0.0225387	96.103	0.980365	0.0173297	0.657685	-0.60453
Q9C0C2	182 kDa tankyrase-1-binding protein	TNKS1BP1	S	TTAGS(1)VDWTDQLGLR	1158	0.0148953	0.0132372	0.0134636	0.00833052	0.0111095	0.00927687	176.29	0.999961	0.0113331	0.690376	-0.534546
Q9C0C2	182 kDa tankyrase-1-binding protein	TNKS1BP1	T	GVGQADWT(1)PDLGLR	1282	0.00641655	0.00545212	0.00477031	0.00423501	0.00298204	0.0035053	119.96	1	0.0303095	0.644412	-0.633946
Q9C0C2	182 kDa tankyrase-1-binding protein	TNKS1BP1	S	VPS(1)S(1)DEEVVEEPQSR	1620	0.0499604	0.0472266	0.0568349	0.03294	0.0355495	0.0378866	237.59	1	0.00765027	0.690655	-0.533962
Q9C0C2	182 kDa tankyrase-1-binding protein	TNKS1BP1	S	VPS(1)S(1)DEEVVEEPQSR	1621	0.0499604	0.0472266	0.0568349	0.03294	0.0355495	0.0378866	237.59	1	0.00765027	0.690655	-0.533962
Q9C0C2	182 kDa tankyrase-1-binding protein	TNKS1BP1	S	KEVLAS(1)PDR	178	0.141914	0.161586	0.17361	0.0957869	0.0823623	0.111077	103.85	1	0.00726066	0.606204	-0.722124
Q9C0C2	182 kDa tankyrase-1-binding protein	TNKS1BP1	S	GWS(1)QEGPVK	221	0.0281567	0.0319242	0.0352635	0.0427691	0.0491903	0.039902	119.39	1	0.0237902	1.383	0.467803
Q9C0C2	182 kDa tankyrase-1-binding protein	TNKS1BP1	S	GWSQEGPVKS(1)PAECR	228	0.253533	0.250163	0.279701	0.154129	0.195769	0.176016	239	1	0.00487214	0.671324	-0.574919
Q9C0C2	182 kDa tankyrase-1-binding protein	TNKS1BP1	T	EEHSKT(0.974)PEER	239	0.0542855	0.0610057	0.0592175	0.0379641	0.0477463	0.0406651	103.76	0.973709	0.0105784	0.724178	-0.465583
Q9C0C2	182 kDa tankyrase-1-binding protein	TNKS1BP1	S	FSEGVLQS(0.999)PSQDQEK	435	0.025857	0.0289361	0.0222116	0.0154642	0.0114166	0.0211214	182.17	0.998966	0.0475099	0.623369	-0.681842
Q9C0C2	182 kDa tankyrase-1-binding protein	TNKS1BP1	S	YESQEPLAGQES(1)PLPLATR	601	0.0384889	0.0446624	0.0436875	0.028157	0.0373624	0.033553	257.44	1	0.0480251	0.781089	-0.356441
Q9C0C2	182 kDa tankyrase-1-binding protein	TNKS1BP1	S	AS(1)PEPPGPESSSR	672	0.078493	0.0794301	0.0861771	0.0527843	0.0679043	0.0653041	148.85	1	0.0211295	0.761952	-0.392228
Q9C0C2	182 kDa tankyrase-1-binding protein	TNKS1BP1	S	WLDDLLAS(1)PPPSGGGAR	691	0.0148779	0.0102441	0.0137426	0.0088128	0.00801181	0.00898382	149.22	0.999998	0.0379755	0.664059	-0.590616
Q9C0C2	182 kDa tankyrase-1-binding protein	TNKS1BP1	S	DTQS(0.8)PSTCSEGLLGWSQK	712	0.009381	0.00908373	0.0116521	0.0060838	0.00616499	0.0043557	151.84	0.800364	0.0109013	0.551336	-0.858995
Q9C0C2	182 kDa tankyrase-1-binding protein	TNKS1BP1	S	KRDS(1)QGTYSSR	851	0.0105702	0.0117827	0.0119626	0.00515786	0.00813788	0.00727573	84.759	0.999989	0.00973683	0.59948	-0.738217
Q9C0C2	182 kDa tankyrase-1-binding protein	TNKS1BP1	S	DS(1)LGTYSSR	872	0.0803823	0.0895306	0.0830065	0.0527163	0.0585339	0.0621201	184.9	0.999622	0.00235341	0.685476	-0.544821
Q9C0C2	182 kDa tankyrase-1-binding protein	TNKS1BP1	S	DS(1)LGAYASQDANEQGQDLGK	893	0.150202	0.145918	0.156339	0.103879	0.113357	0.112416	321.54	1	0.000661688	0.728579	-0.456843
Q9C0C2	182 kDa tankyrase-1-binding protein	TNKS1BP1	S	PLS(0.865)SGFSPEEAQQQDEEFEK	983	0.124962	0.120123	0.134645	0.0726362	0.0909146	0.0851332	252.47	0.864585	0.00315098	0.654897	-0.610661
P11388	DNA topoisomerase 2-alpha	TOP2A	S	TQMAEVLPS(1)PR	1213	0.0494984	0.0514103	0.0531072	0.0371684	0.0264308	0.0418585	147.36	1	0.0259164	0.68472	-0.546415	0.15879
P11388	DNA topoisomerase 2-alpha	TOP2A	S	RKPSTS(0.956)DDS(0.997)DSNFEK	1474	0.0151721	0.0130609	0.0176137	0.0268494	0.024624	0.0258388	157.53	0.997248	0.00201097	1.68632	0.753878
P11388	DNA topoisomerase 2-alpha	TOP2A	S	RKPS(0.93)TSDDSDS(0.751)NFEK	1476	0.0113001	0.0113221	0.011912	0.0185707	0.0197163	0.0210978	117.38	0.751143	0.000397346	1.71959	0.782068
P11388	DNA topoisomerase 2-alpha	TOP2A	S	MEVS(1)PLQPVNENMQVNK	4	0.035848	0.0330083	0.0327366	0.0202201	0.0134868	0.0234128	113.59	1	0.00866442	0.56224	-0.830741
Q12888	Tumor suppressor p53-binding protein 1	TP53BP1	S	LMLSTSEYSQS(1)PK	525	0.0122592	0.0119421	0.0120287	0.00813317	0.00818378	0.00949038	127.71	0.999802	0.00156923	0.71232	-0.489402	-0.0388375
Q12888	Tumor suppressor p53-binding protein 1	TP53BP1	S	FVPAENDSILMNPAQDGEVQLS(0.996)QNDDKTK	580	0.0180648	0.0198495	0.0216464	0.0262871	0.029464	0.0256431	201.88	0.996123	0.00975919	1.36657	0.450565
Q13263	Transcription intermediary factor 1-beta	TRIM28	T	GAAAAATGQPGTAPAGT(1)PGAPPLAGMAIVK	541	0.0403763	0.0377839	0.0413884	0.029916	0.0285338	0.0301705	137.25	0.999864	0.000969515	0.741291	-0.431887	-0.986519
Q13263	Transcription intermediary factor 1-beta	TRIM28	S	LAS(0.928)PSGSTSSGLEVVAPEGTSAPGGGPGTLDDSATICR	594	0.0171245	0.0175874	0.0173072	0.00858933	0.0142269	0.0126	207.18	0.928366	0.0301299	0.680831	-0.554632
Q14669	E3 ubiquitin-protein ligase TRIP12	TRIP12	S	ALQHTES(1)PSETNKPHSK	100	0.0962168	0.0844471	0.0849982	0.0525834	0.0542657	0.054913	246.67	0.999972	0.000885752	0.608902	-0.715718	-0.314993
Q14669	E3 ubiquitin-protein ligase TRIP12;Symplekin	TRIP12	S	LS(1)DVLK	997	0.016408	0.0156291	0.0139009	0.021361	0.0184369	0.0208482	82.279	1	0.0136771	1.32017	0.400725
Q9Y4A5	Transformation/transcription domain-associated protein	TRRAP	S	SQS(0.981)LPGADSLLAK	2077	0.0154529	0.0184658	0.0194972	0.0265909	0.025934	0.0303855	94.639	0.980974	0.00594786	1.55217	0.634288	0.634288
P22314	Ubiquitin-like modifier-activating enzyme 1	UBA1	S	VS(1)GPDPK	13	0.114661	0.132838	0.141539	0.163409	0.212586	0.170568	108.32	1	0.0383336	1.40491	0.490476	0.490476
O95071	E3 ubiquitin-protein ligase UBR5	UBR5	S	RIS(1)QSQPVR	1549	0.0641079	0.0562861	0.0582787	0.0715435	0.0921406	0.0866806	163.46	0.999999	0.0222604	1.40125	0.486712	0.903031
O95071	E3 ubiquitin-protein ligase UBR5	UBR5	S	S(0.986)TPAPK	636	0.747537	0.864049	0.937977	1.03433	1.27129	1.09681	81.119	0.986054	0.0342263	1.33452	0.416319
Q96T88	E3 ubiquitin-protein ligase UHRF1	UHRF1	S	KAPS(1)RDEPCSSTSR	165	0.0728488	0.0936168	0.0893095	0.102005	0.111048	0.1194	95.814	0.999986	0.0340691	1.29979	0.378273	-1.01924
Q96T88	E3 ubiquitin-protein ligase UHRF1	UHRF1	S	REEEEQQEGGFAS(1)PR	639	0.0140917	0.0111471	0.02079	0.00634246	0.00505136	0.00607783	135.36	1	0.0297925	0.379582	-1.39752
Q96RL1	BRCA1-A complex subunit RAP80	UIMC1	S	NECIS(1)EDMGDEDKEER	350	0.169141	0.141674	0.179571	0.110379	0.133118	0.122911	68.919	1	0.0341687	0.747183	-0.420467	-0.420467
Q14694	Ubiquitin carboxyl-terminal hydrolase 10	USP10	S	TCNS(0.963)PQNSTDSVSDIVPDSPFPGALGSDTR	211	0.0643515	0.0689072	0.0721638	0.0551894	0.0595898	0.047624	174.4	0.962873	0.0262134	0.790582	-0.339013	-0.339013
Q9BTA9	WW domain-containing adapter protein with coiled-coil	WAC	S	DAGDPS(1)PPNK	53	2.39808	2.67036	2.87776	2.33553	1.99314	2.02229	118.87	1	0.0397248	0.799245	-0.323291	-0.323291
P57081	tRNA (guanine-N(7)-)-methyltransferase non-catalytic subunit WDR4	WDR4	S	S(1)PPPGPDGHAK	391	2.05291	2.10315	2.02029	1.44504	1.63713	1.673	150.22	1	0.00317561	0.769901	-0.377255	-0.377255
Q96S55	ATPase WRNIP1	WRNIP1	S	RLS(1)ESSALK	75	0.624668	0.675966	0.84242	1.19848	1.27925	0.975649	128.91	0.999865	0.0175851	1.61143	0.688342	0.688342
P18887	DNA repair protein XRCC1	XRCC1	S	TKPTQAAGPSS(0.985)PQKPPTPEETK	447	0.38169	0.372383	0.403886	0.311447	0.260075	0.293969	189.2	0.985425	0.00534473	0.747427	-0.419995	-0.419995
P12956	X-ray repair cross-complementing protein 6	XRCC6	T	IMAT(1)PEQVGK	455	0.0544175	0.0551235	0.0573304	0.0380001	0.0396833	0.042883	132.5	1	0.000778438	0.72251	-0.46891	0.311085
P12956	X-ray repair cross-complementing protein 6	XRCC6	S	LGS(1)LVDEFK	520	0.00234944	0.00359561	0.00334371	0.00518833	0.00574064	0.00502098	108.7	1	0.0071434	1.71712	0.779995
P46937	Transcriptional coactivator YAP1	YAP1	S	QAS(0.916)TDAGTAGALTPQHVR	109	0.72457	0.68732	0.639393	0.500775	0.566606	0.49106	278.27	0.915605	0.00864126	0.759739	-0.396424	-1.13752
P46937	Transcriptional coactivator YAP1	YAP1	S	QPPPLAPQS(1)PQGGVMGGSNSNQQQQMR	289	0.074687	0.0527351	0.0532683	0.0386408	0.0393808	0.0300825	169.18	1	0.0364523	0.598283	-0.741099

## Sheet: Description
Name	Description
Gene names	Names of genes this peptide is associated with.
Control	Untreated RBE cells
CB treated	CB treated RBE cells
Protein names	Names of proteins this peptide is associated with
Protein IDs	Identifier(s) of protein(s) contained in the protein group. They are sorted by number of identified peptides in descending order
Score	The Andromeda score of the best identified modified peptide containing this site
Positions within proteins	For each protein identifier in the 'Proteins' column you find here the position of the site in the respective protein sequence. The index of the first amino acid in the sequence is 1
pvalue	The significance between CB treated and untreated tested by student‘s t-test
FC(CB treated/Control)	The ratio of average of relative intensity of phosphosites of CB treated versus untreated
∆Ps value	The ∆Ps value of each phosphoprotein is equal to the "sum of log2(fold change)" of all significantly changed phosphopeptides of protein isoforms encoded by the same gene
